# Supplementary material for: SARS-CoV-2 infection produces chronic pulmonary epithelial and immune cell dysfunction with fibrosis in mice
Source: Sci Transl Med. 2022 Jul 7:eabo5070. doi: 10.1126/scitranslmed.abo5070 (PMC9273046; doi:10.1126/scitranslmed.abo5070)
Supplement: Supplementary file 3 — Data files S1 to S7 [file scitranslmed.abo5070_data_files.zip]

Archive with 7 entries (7 files):
- abo5070_data_file_s1.xlsx
- abo5070_data_file_s2.xlsx
- abo5070_data_file_s3.xlsx
- abo5070_data_file_s4.xlsx
- abo5070_data_file_s5.xlsx
- abo5070_data_file_s6.xlsx
- abo5070_data_file_s7.xlsx
