# Supplementary material for: SARS-CoV-2 infection produces chronic pulmonary epithelial and immune cell dysfunction with fibrosis in mice
Source: Sci Transl Med. 2022 Jul 7:eabo5070. doi: 10.1126/scitranslmed.abo5070 (PMC9273046; doi:10.1126/scitranslmed.abo5070)
Supplement: Supplementary file 3 — Data files S1 to S7 [file scitranslmed.abo5070_data_files.zip › abo5070_data_file_s1.xlsx]

## Sheet: Index for Data File S1
Data File S1 has two tabs. The data in Data File S1 is associated with the cytokine data from whole lung and serum as presented in Figure S4 of the main text
MA10=mouse adapted SARS-CoV-2 as described in main text
Tab 1: Cytokine data whole lung. Data obtained from whole ground up lung as described in STAR methods; values given are total pg/lung.
Tab 2: Cytokine data serum. Data obtained from serum; values given are pg/6.25 ul.
ND = below the lower limit of detection

## Sheet: Cytokine data whole lung 
Sample ID	Age Group	Treatment	Days post infection (dpi)	TNFSF13B	CXCL5	CCL11	CSF3	CSF2	IFNG	IL1A	IL1B	IL2R	IL3	IL4	IL6	IL9	IL10	IL12A	IL15	IL17A	IL19	IL22	IL23A	IL25	IL27	IFNL1	IL31	IL33	CXCL10	CXCL1	LEP	LIF	CSF1	CCL2	CCL7	CCL3	CXCL2	TNFSF11	CCL5	TNF	VEGFA
m7.1	10-week-old	MA10	2	244.366	106.856	140.44	16.473	17.8007	11.6906	131.831	16.789	7.68037	1.78924	2.61215	410.578	12.0752	16.0227	4.25247	28.0306	4.56353	163.32	38.9971	35.3749	38.0574	3.61833	509.48	49.03	3432.85	823.444	134.852	1085.37	8.10992	7.82626	1564.79	285.483	409.729	31.8382	3.08733	159.402	30.0173	270.122
m7.2	10-week-old	MA10	2	325.533	123.452	111.348	18.783	15.2915	38.6439	166.542	21.9845	10.4398	1.45344	2.28779	444.515	9.23163	17.6191	5.57378	29.876	5.02249	212.03	42.8953	40.0281	35.5801	3.90954	1242.19	54.1049	7403.26	1043.11	170.425	1482.16	10.0452	8.70026	2118.41	304.766	586.975	41.4296	4.43832	302.737	56.6804	252.705
m7.3	10-week-old	MA10	2	378.935	156.762	371.583	35.3545	18.9065	16.7067	148.58	30.0238	13.8683	1.92464	2.47731	708.274	18.6184	26.4999	7.14133	36.6843	6.67713	236.156	56.1522	55.4441	38.0574	5.41779	1046.39	54.1049	4918.2	698.543	350.241	2345.4	12.3961	14.3648	2212.43	333.733	690.65	41.9474	5.91252	376.807	84.3882	366.845
m7.4	10-week-old	MA10	2	245.222	90.9191	152.844	15.9983	13.956	23.155	71.3039	12.7338	8.60818	1.27613	1.93309	399.48	8.24542	18.2162	3.50229	23.8227	4.10847	145.954	38.2175	28.1209	29.45	3.54613	813.13	15.6477	5880.46	902.583	143.373	1297.21	6.95744	7.66615	1370.4	254.079	347.522	28.2193	3.02731	217.118	37.09	172.916
m8.1	10-week-old	MA10	2	218.05	102.088	59.1915	20.9303	14.9162	20.4788	85.6707	10.9472	6.34214	1.05653	1.29393	482.1	8.12045	13.6152	3.54804	25.3518	4.02618	143.05	36.9182	32.6257	25.5816	2.83825	540.472	28.6933	4991.52	845	124.85	1202.98	7.86753	5.51974	1779.38	256.044	325.055	29.1025	3.34698	117.162	30.8045	215.916
m8.2	10-week-old	MA10	2	288.493	124.046	96.5978	26.3685	19.6536	40.0385	174.403	19.2695	9.81713	1.94726	2.71971	539.797	12.9935	24.3424	5.39581	41.4717	7.15065	220.561	50.4329	56.4315	46.9424	4.05654	912.123	64.0084	4120.42	1136.64	181.002	1399.45	12.5466	8.16022	2330.69	295.716	593.236	33.6039	4.53704	300.049	41.3607	241.128
m8.3	10-week-old	MA10	7	267.315	35.7335	89.2384	1.66456	5.35096	6.45726	16.0492	4.77954	8.69065	0.334215	0.893843	23.0783	2.23061	2.23577	1.28165	4.81697	0.895162	93.1236	18.9882	5.40117	ND	1.89665	ND	ND	4141.76	140.228	105.017	ND	6.80558	2.3323	244.222	154.947	33.0469	6.7082	2.98727	347.556	6.04887	188.571
m8.4	10-week-old	MA10	7	374.471	111.587	240.436	4.88663	11.2792	14.7902	26.4905	11.1118	10.6699	0.818054	1.62959	141.011	8.61799	10.1724	2.71726	11.558	2.89037	157.543	29.1227	17.768	18.2049	3.5822	17.9224	16.2758	5897.89	707.194	244.693	498.543	14.9807	4.92803	627.967	250.175	160.426	20.0861	4.49756	369.566	15.4829	314.195
m9.1	10-week-old	MA10	7	403.55	82.0396	254.831	1.573	10.0433	17.8926	28.2588	8.24261	17.0187	0.583614	2.58521	26.0591	7.10488	6.4705	3.45649	10.7816	1.48755	128.478	29.1227	16.1168	20.2405	2.90782	31.7563	24.107	4154.56	478.639	133.627	572.937	7.62501	10.3569	341.714	232.997	177.615	12.8474	7.56979	475.987	14.4187	212.946
m9.2	10-week-old	MA10	7	298.772	72.1558	98.8283	2.63984	10.1589	12.9358	33.9539	9.27407	9.57989	0.668326	1.76798	88.4598	5.24208	5.21811	1.91438	9.60391	1.71557	140.142	23.9257	11.3212	15.383	2.52878	21.5502	18.1348	6461.6	288.394	230.544	372.969	9.92442	7.92232	582.674	199.124	137.247	15.3595	4.22087	355.935	11.7792	242.795
m9.3	10-week-old	MA10	7	413.721	102.579	204.501	6.8374	9.33449	13.65	27.9662	6.28204	11.6099	1.21	1.96051	141.37	8.12045	12.6069	1.67346	12.072	2.5722	200.628	31.4613	17.768	23.9036	3.54613	59.124	32.0462	9991.29	494.219	119.602	424.038	24.3758	2.60783	562.186	229.32	133.568	16.1047	4.67514	256.646	14.1951	252.705
m9.4	10-week-old	MA10	7	501.412	86.7567	636.503	5.26149	9.21359	13.9102	31.8508	7.45269	14.5579	1.67686	2.34203	142.269	16.9976	12.6069	2.90331	15.1051	13.4656	203.482	35.8788	27.2323	23.0299	3.83638	56.2394	28.6933	9017.3	627.79	90.5559	498.543	25.4503	1.35226	450.163	270.31	87.3091	18.0175	5.32444	230.526	17.4856	405.626
m10.1	10-week-old	MA10	15	129.61	35.2528	3.56379	0.0513554	1.60755	0.668661	12.1558	1.38577	2.74307	0.334215	ND	3.38119	0.691564	5.63687	0.671978	1.13868	1.18818	99.0592	8.84926	17.768	13.4817	1.6086	25.0493	3.01663	3029.08	2.30212	ND	3.86238	1.24908	1.84047	21.512	1.20376	10.5722	1.70789	3.36692	20.5902	4.6161	154.827
m10.2	10-week-old	MA10	15	323.775	55.2749	107.9	0.215916	5.512	2.17436	27.9662	6.09835	9.65921	0.457914	0.629369	14.2639	7.10488	5.21811	2.43633	5.66854	1.33715	213.453	18.7283	21.5664	13.4817	2.29237	28.4454	1.19136	13989.5	101.411	34.1245	54.2204	8.44302	5.12256	112.182	88.3477	35.8686	13.0411	7.58922	137.756	10.6528	225.284
m10.3	10-week-old	MA10	15	47.5336	43.787	12.9981	0.507546	1.60755	0.593575	4.76288	2.86046	1.92595	0.583614	ND	3.82185	3.20384	2.45283	0.619349	2.43696	0.823079	113.819	9.8896	22.8561	12.0911	1.99438	34.9946	ND	1353.77	4.37677	7.89859	ND	0.556619	ND	15.5841	0.968834	8.4712	8.04617	1.75486	40.037	4.44468	107.761
m10.4	10-week-old	MA10	15	74.3466	8.42307	2.31356	ND	ND	0.265234	5.23567	0.594625	0.20971	0.354669	ND	0.968139	ND	3.95257	0.0858752	1.13868	0.680559	69.1642	6.2476	9.02723	4.16353	1.20773	17.9224	ND	1813.78	0.50758	ND	29.3997	0.301522	0.871138	16.4138	ND	8.38745	1.70789	1.48856	14.8248	3.07181	152.846
m11.1	10-week-old	MA10	15	112.414	53.8594	130.968	0.136779	ND	0.804139	11.7855	1.62763	2.34847	0.375193	0.0931188	2.1442	5.24208	5.84574	0.930205	1.80252	0.823079	109.402	10.1497	11.7109	12.0911	1.57709	14.1255	ND	3830.93	34.2114	6.12081	16.7862	1.56125	2.78328	42.9648	13.7674	8.02369	15.7252	2.70642	126.561	4.95471	178.017
m11.2	10-week-old	MA10	15	138.222	68.8376	170.497	ND	3.55392	0.864473	24.6896	2.75339	4.25701	0.604729	0.629369	3.9314	10.4349	15.8227	1.23201	4.23901	0.967743	135.774	11.9699	20.2881	11.3479	1.89665	10.0864	4.6471	3992.55	49.0787	5.40942	294.188	3.01634	2.8027	41.7782	16.3452	7.17892	10.771	3.42672	116.573	7.30666	211.368
m11.4	10-week-old	MA10	30	109.273	26.0127	21.9148	ND	ND	0.206035	4.76288	ND	ND	0.253167	ND	0.722043	ND	1.35719	0.11708	ND	0.403596	87.1679	8.32903	7.91104	ND	1.51441	ND	ND	4146.02	1.92472	ND	3.86238	0.556619	2.14823	22.1652	1.27938	5.83823	ND	1.65263	26.7079	3.19616	221.854
m12.1	10-week-old	MA10	30	80.2751	32.8179	13.1665	0.136779	ND	0.265234	5.69674	ND	ND	0.354669	ND	1.68187	ND	1.35719	0.11708	1.13868	0.895162	110.876	8.32903	18.6025	4.16353	1.39035	5.63736	ND	5146.99	1.83035	ND	ND	0.588336	2.21311	21.512	0.67401	12.4772	4.02742	2.01964	16.1917	4.84244	211.646
m12.2	10-week-old	MA10	30	85.4923	26.8929	14.2135	0.401351	ND	0.235608	4.76288	0.285749	ND	0.395782	ND	1.9141	ND	2.45283	0.404247	0.789245	1.11428	102.02	6.76804	12.4959	6.82374	1.329	5.63736	1.19136	5723.73	0.791416	ND	54.2204	0.620022	2.40151	19.4537	0.928297	8.63851	6.40473	2.06025	12.6941	4.38721	232.884
m12.3	10-week-old	MA10	30	124.931	14.1681	8.54569	0.0513554	ND	0.503667	4.76288	0.594625	1.38054	0.395782	ND	2.37244	ND	1.79881	0.45883	2.43696	0.895162	113.819	8.84926	14.4906	12.0911	1.329	25.0493	7.64071	6037.43	2.30212	ND	372.969	0.872583	4.13566	22.1652	0.629338	15.8229	2.19081	3.06733	17.7127	5.50787	248.63
m12.4	10-week-old	MA10	30	98.0557	28.6255	13.1328	ND	ND	0.265234	4.2765	1.38577	0.616969	0.313833	ND	1.68187	ND	3.09935	0.11708	1.47522	0.751531	78.1934	7.80875	12.1024	2.11978	1.39035	5.63736	ND	4334.05	1.92472	ND	ND	0.872583	1.6196	18.7296	0.629338	7.93956	4.21426	1.6731	18.9083	3.68308	189.504
m13.1	10-week-old	MA10	30	132.119	32.3242	29.7318	0.000567799	ND	0.265234	6.14755	0.285749	1.02767	0.293528	ND	1.44715	ND	1.79881	0.2358	1.13868	0.823079	145.954	7.80875	19.4426	6.82374	1.45215	ND	ND	7010.69	3.43386	ND	ND	0.683309	2.47541	20.5027	1.16548	7.51777	6.26664	2.96724	36.545	6.20905	187.405
m1.1	10-week-old	Mock	2	93.8046	25.4798	68.7645	1.23158	ND	0.0884592	9.68588	2.31644	2.74307	0.253167	ND	7.65748	ND	1.35719	ND	0.418797	1.63925	99.0592	108.213	5.40117	2.11978	1.45215	ND	1.19136	6076.72	6.4514	14.2872	341.492	1.56125	3.88185	56.9782	6.4381	13.528	15.8015	1.61167	26.4796	6.36832	202.912
m1.2	10-week-old	Mock	2	35.0088	21.8233	28.8084	ND	ND	0.0160814	1.81724	ND	ND	0.213179	ND	ND	ND	ND	ND	ND	0.205944	67.6535	5.72709	4.71236	4.16353	0.971392	ND	ND	4086.3	3.52816	ND	3.86238	0.620022	0.663067	42.572	1.91769	1.086	1.70789	0.48448	15.5101	1.45519	127.315
m1.3	10-week-old	Mock	2	97.2625	31.8281	60.2338	ND	1.60755	0.117718	4.2765	ND	0.932083	0.213179	ND	0.469167	ND	0.909175	0.11708	0.789245	0.33651	81.1907	9.10936	4.71236	ND	1.45215	ND	3.01663	2707.45	5.31969	1.54357	222.965	0.935505	3.33192	53.3978	3.14631	6.95229	5.07276	0.655186	23.6968	2.69134	184.185
m1.4	10-week-old	Mock	2	117.617	33.3093	90.6918	0.7128	1.27389	0.206035	7.86844	1.38577	0.20971	0.334215	ND	4.14983	ND	2.66907	0.177382	1.13868	0.895162	96.0938	60.5725	4.71236	4.16353	1.35961	ND	ND	7284.03	5.83836	13.2109	37.7201	0.841093	3.46057	56.0184	5.53186	11.9083	12.4543	1.42685	56.565	5.94156	189.224
m2.1	10-week-old	Mock	7	72.0696	23.6755	19.2087	0.000567799	ND	0.176522	2.41955	0.285749	ND	0.334215	ND	0.968139	ND	1.79881	0.2358	1.47522	0.403596	102.02	7.80875	8.28064	6.82374	1.20773	ND	ND	6041.8	2.67943	ND	ND	0.620022	3.33192	40.3613	1.04863	9.13887	5.1927	1.17896	31.8527	4.6161	188.105
m2.2	10-week-old	Mock	7	72.9223	19.7208	39.2072	ND	2.18145	0.0884592	1.49458	ND	ND	0.253167	ND	0.596644	ND	ND	0.2358	0.418797	0.403596	58.5501	7.02824	6.45924	4.16353	1.14785	ND	ND	4694.34	5.0368	ND	37.7201	0.588336	2.98172	37.4092	2.81469	5.98198	7.31991	1.15822	23.0472	2.29784	158.784
m2.3	10-week-old	Mock	7	58.8074	31.8281	39.0624	ND	ND	0.00195305	1.49458	ND	ND	0.213179	ND	0.204583	ND	ND	ND	0.218456	0.403596	63.1105	21.3271	6.45924	ND	1.20773	ND	ND	2371.49	3.62245	ND	ND	0.237233	0.739246	41.578	2.81469	3.76014	7.86888	0.527352	40.5141	2.02657	169.635
m3.1	10-week-old	Mock	15	36.7461	21.2571	2.10399	0.136779	1.60755	0.117718	10.6546	1.86263	ND	0.457914	ND	2.71174	ND	2.23577	0.512828	2.74636	0.610213	69.1642	8.84926	20.2881	13.4817	1.39035	47.3876	7.64071	1562.64	0.791416	ND	191.171	0.841093	0.6334	11.8442	ND	6.4401	ND	0.908084	0.912843	3.31941	217.726
m3.2	10-week-old	Mock	15	47.7131	12.6005	8.93915	ND	ND	0.117718	ND	ND	ND	0.253167	ND	0.204583	ND	ND	0.0535435	ND	0.540552	53.9709	5.20651	7.54401	ND	1.39035	ND	ND	1936.05	0.0330477	ND	ND	ND	0.651226	12.8575	ND	3.64058	3.73487	0.354889	4.03281	1.74644	192.766
m3.3	10-week-old	Mock	15	41.8349	26.3659	3.99808	ND	3.13437	0.265234	6.58927	1.26175	ND	0.541519	ND	2.1442	1.88248	0.909175	0.539631	1.13868	1.04079	96.0938	6.76804	30.8118	12.0911	1.73563	41.2901	7.64071	2957.89	0.696841	ND	ND	0.620022	ND	15.5841	0.0997771	7.00901	2.66996	0.591406	1.90078	4.15558	171.932
m3.4	10-week-old	Mock	15	54.0436	31.3295	12.4268	0.136779	2.18145	0.265234	9.48894	1.13528	ND	0.457914	ND	2.1442	0.691564	3.09935	0.485897	2.12265	1.04079	84.1821	7.02824	21.139	12.8009	1.39035	28.4454	4.6471	1687.94	1.2639	ND	29.3997	0.683309	1.70736	24.6433	0.489869	7.06568	3.20645	1.03345	7.70103	3.31941	208.024
m4.1	10-week-old	Mock	30	62.692	19.9151	6.11578	0.0513554	2.68137	0.206035	4.76288	ND	ND	0.437145	ND	1.44715	ND	2.66907	0.45883	1.13868	0.751531	66.141	5.72709	10.548	10.5654	1.26812	5.63736	7.64071	2599.33	0.602231	ND	12.529	0.746493	2.18319	20.8433	0.441131	6.1541	2.60551	0.929022	6.46364	2.94627	209.789
m4.2	10-week-old	Mock	30	69.6143	33.961	10.8896	0.472466	3.75374	0.294908	7.449	1.26175	ND	0.499615	ND	3.04786	ND	3.74008	0.431617	2.74636	1.11428	107.928	10.4097	21.139	11.3479	1.6402	31.7563	10.429	3860.67	0.88596	ND	103.04	0.872583	2.68596	24.0421	0.80377	9.41586	5.4653	1.52964	11.587	4.27175	253.723
m4.3	10-week-old	Mock	30	63.994	19.5259	7.69735	0.645261	3.55392	0.147079	6.58927	1.97794	0.497506	0.583614	ND	2.82411	0.14751	3.09935	0.566315	1.80252	0.967743	72.1805	10.9298	12.8913	14.7701	1.39035	38.17	11.7712	2978.82	0.696841	ND	325.737	0.872583	2.94793	21.512	0.629338	6.1541	5.54145	1.40626	5.64083	3.44161	239.785
m4.4	10-week-old	Mock	30	72.0696	18.7391	52.2989	ND	2.18145	0.103074	3.25185	ND	ND	0.293528	ND	0.722043	ND	1.57867	0.2358	1.13868	0.471649	75.1901	6.2476	6.81801	8.84785	1.39035	ND	ND	5082.18	5.1311	0.76296	45.9903	0.237233	3.19803	20.8433	1.42729	5.54983	7.44427	1.40626	39.9502	3.80245	188.385
m27.1	1-year-old	MA10	2	389.396	148.44	387.864	20.302	16.57	10.9013	259.829	20.8182	10.8222	1.58727	2.45029	472.387	12.5359	15.4224	5.61823	25.9369	5.8236	157.543	47.3137	43.8105	34.2909	3.90954	895.692	46.4569	8842.95	1248.8	212.717	1493.99	10.89	9.40593	1654.8	292.023	695.278	87.8405	5.59912	249.881	69.4157	300.117
m27.2	1-year-old	MA10	2	340.559	83.0643	148.807	11.9531	15.1981	13.7475	231.819	13.3717	8.64945	0.818054	1.74036	340.28	10.5537	5.21811	3.45649	18.5529	4.52199	148.856	35.3591	18.6025	20.7252	3.98293	651.058	26.4183	6966.67	6.54572	138.838	1312.93	7.01817	9.64453	1341.29	268.916	577.899	61.5462	4.73428	249.153	52.9391	243.397
m27.3	1-year-old	MA10	2	293.551	71.098	67.5628	2.98345	8.21378	6.04773	80.0206	9.35902	5.28917	0.625886	1.1238	154.759	7.61632	3.52707	2.36572	11.2999	2.21824	116.758	26.2644	13.6874	20.7252	2.42698	206.886	11.7712	6869.87	831.202	63.4449	647.262	4.24454	8.61786	631.342	217.529	137.294	38.5127	2.94721	103.28	25.3486	236.821
m27.4	1-year-old	MA10	2	222.671	103.804	134.972	9.83166	13.5624	13.7475	255.618	15.5626	8.77284	1.49797	2.34203	283.71	11.2608	13.4138	4.41042	22.7573	4.6051	203.482	39.5169	31.2638	32.9635	3.76346	618.898	35.3362	3281.1	851.673	160.682	1093.2	7.01817	2.95759	1370.73	253.926	416.782	55.6265	3.1673	189.597	27.9965	213.596
m28.1	1-year-old	MA10	2	306.801	110.862	118.267	11.9531	14.344	13.1628	192.045	15.4081	7.76639	1.10025	1.76798	346.093	9.10959	15.4224	3.38771	24.5299	3.78017	209.183	47.3137	30.8118	31.594	2.97768	830.621	40.7007	8307.88	1073.41	114.82	1572.9	7.20031	7.94977	986.393	230.848	384.977	43.8572	4.89188	172.779	41.8154	244.925
m28.2	1-year-old	MA10	2	384.004	154.34	246.236	18.9705	20.9484	36.0638	372.652	28.0871	12.2337	1.65443	6.18142	431.935	16.8887	21.7823	5.61823	39.3648	6.54848	268.593	93.622	43.8105	41.2756	4.50287	1406.32	60.5761	10388.1	1534.47	261.997	1810.38	14.4403	15.9024	1882.68	310.52	676.199	66.1885	6.73289	376.194	89.39	385.294
m28.3	1-year-old	MA10	7	591.805	135.144	285.844	26.277	15.1044	23.4071	46.7136	14.3182	15.7716	1.32033	3.20086	436.09	9.95713	18.2162	3.22684	22.7573	10.0438	260.152	62.9129	30.3608	23.9036	3.47417	78.6006	33.1494	18622.4	951.42	401.466	655.083	48.9331	5.74547	1009.15	288.069	223.748	36.2049	6.53785	297.598	24.0087	306.218
m28.4	1-year-old	MA10	7	520.267	140.295	390.35	12.684	11.604	17.2167	56.1874	10.6167	14.0764	1.32033	2.28779	206.775	8.37	15.4224	3.24985	18.0654	2.81053	200.628	38.4774	18.6025	17.119	3.04781	73.1484	24.107	8477.09	920.723	186.886	584.676	24.5549	4.76559	631.56	268.029	121.741	17.1585	5.50107	302.652	20.9999	263.542
m29.1	1-year-old	MA10	7	875.811	188.501	777.968	66.4328	17.973	19.8966	27.9662	12.8938	23.6819	2.12879	2.50431	736.978	18.8328	22.9653	4.18466	27.1024	16.4998	213.453	126.992	32.6257	22.5834	4.39056	89.2838	38.5714	12602	965.56	423.289	1774.68	131.027	3.52237	1033.95	309.83	100.114	18.5251	8.75278	296.985	23.2729	320.037
m29.2	1-year-old	MA10	7	732.302	170.643	710.792	15.4745	17.8007	43.3981	116.206	17.093	19.146	1.32033	6.07807	372.86	27.986	20.7943	5.26212	28.0306	7.15065	335.653	60.3124	40.9689	34.2909	9.06753	174.993	39.6386	24638.6	1556.92	313.313	1937.53	39.8743	17.8085	1631.87	338.767	431.905	33.0501	15.6949	486.306	41.8533	468.696
m29.3	1-year-old	MA10	7	374.902	121.309	212.831	9.5571	14.4402	28.9028	77.8918	13.9253	16.5957	1.10025	3.88909	256.901	12.421	16.2226	2.8104	21.4469	4.56353	240.4	44.7146	32.1708	29.45	3.22432	112.456	25.2675	13980.3	1007.39	216.322	709.823	18.787	8.21512	841.418	275.678	238.977	18.4903	7.70578	408.787	23.5595	253.214
m29.4	1-year-old	MA10	7	547.217	138.308	516.68	14.4221	12.3442	13.1628	50.5075	12.0899	16.9538	0.882735	1.71272	177.704	10.5537	12.2027	4.54553	14.9803	2.69114	169.087	30.4219	37.6908	20.7252	4.13038	70.3912	33.1494	6922.66	704.359	361.606	561.196	25.6293	7.40081	570.084	271.327	219.586	18.905	6.10814	477.111	19.1934	331.045
m23.3	1-year-old	MA10	15	91.3472	29.8182	19.6927	0.215916	ND	0.206035	8.28171	0.873335	1.77703	0.375193	ND	2.1442	1.51651	3.09935	0.348981	1.63987	0.967743	109.402	8.06889	19.4426	8.84785	1.45215	25.0493	4.6471	4018.11	1.07497	ND	317.855	0.904054	1.45789	28.0399	0.629338	7.79917	3.83416	1.69355	7.40753	5.28818	239.646
m23.4	1-year-old	MA10	15	79.6984	38.2647	29.5185	0.365248	1.60755	0.206035	7.02282	1.38577	1.29598	0.416433	ND	2.1442	1.51651	4.58722	0.512828	2.12265	0.967743	104.976	8.84926	20.2881	8.84785	1.6402	28.4454	7.64071	1830.06	1.2639	ND	529.877	1.15517	1.54164	25.2334	1.49976	7.3485	4.95078	1.61167	21.0139	3.56282	228.482
m30.1	1-year-old	MA10	15	262.046	37.4793	27.9932	0.291714	2.18145	1.50155	15.0161	2.75339	7.50726	0.253167	0.386309	3.04786	0.691564	2.0178	1.13221	2.12265	0.895162	122.626	10.9298	16.1168	ND	1.45215	14.1255	11.1038	6922.66	30.5688	10.9274	123.188	2.76975	4.06059	43.7425	8.80426	23.6183	8.33597	6.61588	145.108	7.0488	198.307
m30.2	1-year-old	MA10	15	398.953	49.841	516.508	0.679128	3.13437	4.46526	25.5944	6.64638	13.1665	0.416433	1.32212	5.01546	11.2608	2.23577	2.71726	4.81697	1.48755	193.484	18.9882	21.5664	14.7701	2.35951	25.0493	16.2758	11475.4	251.999	32.3557	662.904	6.44088	7.54721	105.599	87.6572	76.7751	16.1423	10.2983	427.884	11.5931	302.259
m30.3	1-year-old	MA10	15	209.827	25.4798	16.1859	0.437078	2.18145	4.09132	17.8973	1.86263	5.87243	0.334215	2.96084	2.59902	2.5652	3.52707	0.2358	2.74636	1.18818	140.142	11.9699	18.6025	6.82374	2.15907	17.9224	7.64071	5380.72	25.0278	17.1938	270.488	2.80059	7.44656	61.4621	6.68388	38.2781	6.40473	6.84984	312.25	6.84102	196.771
m30.4	1-year-old	MA10	15	153.293	31.496	27.321	ND	ND	0.548593	8.68928	0.285749	3.47364	0.233123	ND	1.9141	ND	ND	0.404247	1.13868	0.680559	96.0938	6.76804	10.548	ND	1.70372	ND	ND	3441.3	10.2741	1.03282	ND	1.99649	2.30257	29.6252	5.2994	7.85535	4.12159	2.68632	76.4657	3.80245	206.259
m31.3	1-year-old	MA10	30	199.385	34.2853	70.1934	ND	ND	0.324625	9.88171	0.873335	4.36428	0.313833	0.32372	1.44715	ND	1.79881	0.2358	1.63987	0.751531	145.954	7.80875	12.1024	ND	1.26812	ND	ND	9070.99	8.14966	10.2763	302.081	1.43653	3.73556	34.961	4.63906	16.96	9.92681	3.46657	123.016	6.36832	219.071
m31.4	1-year-old	MA10	30	315.845	39.6663	52.668	0.0952363	2.18145	0.698733	13.068	0.873335	7.06774	0.334215	0.806479	2.37244	2.23061	1.79881	0.853494	2.12265	1.04079	194.914	11.9699	18.6025	4.16353	1.96171	10.0864	9.05447	13299	17.7523	17.498	380.832	1.99649	10.3063	38.483	6.48745	54.963	7.50592	8.01637	298.535	9.59824	216.288
m31.5	1-year-old	MA10	30	190.452	29.1386	107.938	ND	ND	0.235608	4.76288	ND	1.46311	0.273304	ND	0.968139	ND	1.35719	ND	0.789245	0.369923	110.876	7.28842	9.02723	ND	1.45215	ND	ND	7319.35	10.4158	6.07042	ND	1.59241	3.87243	60.7062	8.71303	23.3613	7.92828	2.34375	73.4332	8.06888	198.354
m32.1	1-year-old	MA10	30	177.366	31.6622	79.9438	ND	ND	0.324625	9.88171	0.594625	3.11668	0.293528	ND	1.44715	1.12509	2.66907	0.404247	1.47522	0.610213	125.554	11.4499	15.3005	ND	1.6402	10.0864	ND	7173.74	10.4158	10.1829	119.165	1.43653	4.53762	35.8658	5.42886	15.9554	9.1139	3.48649	154.913	6.63184	217.123
m32.2	1-year-old	MA10	30	197.084	60.157	42.9843	0.215916	0.881787	0.503667	11.971	1.26175	4.47055	0.293528	0.448039	2.93615	1.12509	2.66907	0.512828	2.74636	0.967743	186.326	13.7898	21.995	2.11978	1.6086	23.3139	10.429	11698.3	4.94251	10.0893	349.366	1.40532	4.84453	34.502	2.93639	25.0026	4.02742	4.49756	198.685	8.21943	261.411
m32.3	1-year-old	MA10	30	207.96	40.5925	54.1831	1.32568	2.18145	0.533611	9.48894	1.13528	5.38802	0.499615	0.478631	4.36741	1.70209	2.23577	0.619349	2.74636	2.49316	238.985	11.1898	27.2323	10.5654	1.45215	25.0493	6.17731	14127.9	5.88551	15.1757	404.407	1.62355	3.05398	59.1736	3.11655	20.2588	6.74133	6.49882	45.2916	9.83994	235.293
m21.1	1-year-old	Mock	2	156.434	56.1196	222.075	0.215916	ND	0.250415	6.14755	0.873335	2.74307	0.375193	ND	1.44715	ND	2.23577	0.2358	1.47522	0.471649	106.453	8.32903	6.81801	4.16353	1.6086	ND	ND	5836.9	7.96092	6.91917	175.233	1.56125	3.77808	48.5684	10.5821	12.8552	10.4041	1.79569	122.222	4.95471	253.26
m21.2	1-year-old	Mock	2	190.794	73.7359	441.392	1.60359	ND	0.503667	15.535	3.59015	4.78376	0.375193	1.1238	8.07336	4.10712	4.37611	0.671978	4.23901	1.41218	151.755	61.8727	10.548	7.88575	2.02715	14.1255	ND	11507.2	23.265	30.0893	199.13	2.43005	5.8513	127.508	28.8015	36.242	21.5664	3.58602	261.771	10.8422	275.963
m21.3	1-year-old	Mock	2	158.826	37.0056	63.9287	0.291714	ND	0.0593354	5.00085	1.00599	1.11988	0.253167	0.161732	2.1442	2.23061	1.79881	0.11708	0.789245	0.403596	93.1236	13.0098	9.02723	ND	1.89665	ND	ND	5324.39	6.35708	4.73613	294.188	0.620022	6.07653	39.1166	3.0568	10.846	11.505	2.26289	54.7104	4.32957	186.799
m21.4	1-year-old	Mock	2	203.544	60.9835	249.385	0.215916	2.68137	0.00195305	7.449	1.74591	5.08931	0.253167	0.539338	1.44715	1.70209	1.35719	0.292897	1.47522	0.680559	113.819	22.6264	7.54401	ND	1.51441	ND	6.17731	5619.39	11.3608	13.5709	298.135	2.24442	5.41827	43.1602	11.442	19.5297	9.40763	2.22242	143.663	4.95471	271.002
m22.1	1-year-old	Mock	7	120.8	31.3295	40.6572	0.437078	3.55392	0.384174	5.46757	0.594625	2.34847	0.354669	0.599483	2.37244	ND	2.66907	0.2358	1.47522	0.610213	99.0592	16.1293	9.78319	ND	1.45215	ND	6.17731	4745.95	8.19685	ND	159.263	0.998351	2.73953	98.2998	2.47262	14.0376	3.03532	1.61167	99.4302	4.50199	194.35
m22.2	1-year-old	Mock	7	139.915	44.8367	87.0229	0.291714	ND	0.0593354	6.80701	1.97794	1.29598	0.273304	0.018596	5.23005	1.51651	3.95257	ND	2.74636	0.645304	154.65	15.0895	6.81801	ND	1.6402	ND	2.14085	10239.2	6.12129	65.0452	ND	0.809581	3.02028	160.64	15.8386	6.83875	5.31073	3.14732	75.3629	8.81592	224.543
m22.3	1-year-old	Mock	7	97.4607	39.3561	53.2589	0.291714	ND	0.206035	6.58927	1.13528	0.497506	0.293528	ND	1.44715	ND	0.909175	ND	1.47522	0.471649	87.1679	8.32903	8.28064	6.82374	1.45215	ND	ND	4299.83	5.83836	12.7589	29.3997	0.809581	2.61761	99.0566	4.14826	9.91279	9.66951	1.36505	53.5395	5.28818	194.816
m23.1	1-year-old	Mock	15	94.4945	21.0673	18.5877	ND	0.881787	0.176522	8.68928	0.594625	1.62305	0.293528	ND	1.68187	ND	0.450959	0.348981	ND	0.895162	96.0938	9.36945	18.1845	ND	1.329	10.0864	ND	4471.11	0.696841	ND	270.488	0.556619	1.96226	32.6177	0.887297	11.7726	1.52305	2.06025	9.43513	4.95471	223.894
m23.2	1-year-old	Mock	15	79.5064	9.97288	6.01975	ND	ND	0.00195305	4.76288	ND	ND	0.253167	ND	0.968139	ND	ND	ND	ND	0.403596	50.9068	5.46681	6.81801	ND	1.14785	ND	ND	2503.91	0.128277	1.60543	16.7862	0.172629	1.18617	20.8433	ND	8.2477	1.70789	0.866149	20.2127	2.62674	181.616
m31.1	1-year-old	Mock	15	191.25	43.9374	113.678	ND	ND	0.503667	12.1558	2.09195	6.20265	0.293528	ND	2.48593	0.691564	ND	0.619349	1.13868	0.680559	128.478	8.32903	9.78319	ND	1.6402	ND	ND	7655.37	30.4731	20.8026	127.207	4.33639	3.3367	41.7782	20.6697	12.4772	7.13062	3.10733	103.782	6.26224	245.388
m31.2	1-year-old	Mock	15	188.86	40.2845	21.8451	ND	0.341099	0.713776	10.2702	0.873335	6.06196	0.253167	0.355133	2.1442	0.14751	1.35719	0.404247	0.418797	0.680559	102.02	7.80875	12.8913	ND	1.329	10.0864	ND	4120.42	8.10247	5.81752	286.292	0.935505	1.51031	93.0004	3.0568	19.5819	5.57925	4.29998	67.1984	4.72957	183.718
m24.1	1-year-old	Mock	30	313.441	42.1225	44.1875	0.943832	5.02071	2.40474	13.7852	4.39022	7.02323	0.710923	3.30721	3.9314	3.04743	5.0082	0.981036	6.22751	2.89037	186.326	14.0497	20.2881	14.7701	2.35951	45.8796	16.8995	9582.06	17.2306	12.6682	238.826	2.30633	4.98365	70.6122	8.62156	414.483	8.75845	5.87337	481.09	9.98437	221.668
m24.2	1-year-old	Mock	30	180.953	28.4538	32.6204	0.136779	ND	0.176522	4.76288	0.285749	1.92595	0.293528	0.355133	1.08932	0.14751	0.909175	0.404247	0.789245	0.751531	104.976	9.36945	14.4906	8.84785	1.39035	5.63736	3.01663	6975.47	1.9719	0.158507	254.666	1.18649	6.11787	30.6472	1.71204	15.0522	6.50697	2.38415	55.6074	4.84244	263.542
m24.3	1-year-old	Mock	30	138.116	24.7634	29.4475	ND	0.881787	0.147079	5.69674	ND	2.21118	0.334215	ND	1.68187	0.14751	1.57867	0.404247	1.47522	0.751531	125.554	8.32903	11.3212	8.84785	1.48323	5.63736	0.00289814	8869.76	1.49998	0.324157	270.488	0.935505	4.34163	30.8987	0.928297	11.7726	8.27856	2.90713	43.0187	6.15576	279.21
m24.4	1-year-old	Mock	30	136.744	21.4464	24.1519	ND	ND	0.176522	6.58927	ND	1.92595	0.213179	ND	1.20947	0.14751	1.35719	0.2358	0.418797	0.33651	90.1483	9.36945	9.02723	ND	2.42698	ND	ND	5549.9	1.92472	ND	199.13	0.683309	2.64692	26.3832	1.49976	12.6393	ND	2.54547	44.7355	5.17756	269.936

## Sheet: Cytokine data serum
Sample ID	Age Group	Treatment	Days post infection (dpi)	TNFSF13B	CXCL5	CCL11	CSF3	CSF2	IFNG	IL1A	IL1B	IL2	IL2R	IL3	IL4	IL5	IL6	IL7	IL7R	IL9	IL10	IL12A	IL13	IL15	IL17A	IL19	IL22	IL23A	IL25	IL27	IFNL1	IL31	IL33	CXCL10	LEP	LIF	CSF1	CCL2	CCL7	CCL3	CCL4	CXCL2	TNFSF11	CCL5	TNF	VEGFA
m7.4	10-week-old	MA10	2	111.044	225.692	269.602	8.64647	12.9838	65.0194	26.191	9.74735	9.45474	12.8703	4.10652	2.56973	16.71	65.3775	47.4606	125.236	25.1338	17.6003	5.98529	11.1036	37.9136	11.9912	236.995	49.427	54.7329	44.2499	14.7073	200.906	44.4782	769.16	181.898	872.841	4.68321	0.54337	68.7557	137.703	9.0587	5.52503	8.54201	3.43597	10.9387	10.4004	10.5269
m7.1	10-week-old	MA10	2	131.749	321.216	287.741	9.25652	12.8479	58.3337	20.0155	8.03761	9.2157	15.8876	3.49465	2.42275	11.5817	113.372	41.4907	112.282	16.5332	18.2328	5.71823	9.23756	34.7546	12.2224	192.879	33.9821	58.4291	37.6986	8.20242	180.444	52.1897	892.771	189.286	683.115	4.10873	0.54337	105.482	150.665	9.14776	7.82686	7.44278	3.13231	11.0846	10.6581	10.0601
m7.2	10-week-old	MA10	2	112.373	268.006	273.137	6.07914	10.8185	56.9202	19.7689	7.11522	8.07519	14.601	4.51112	2.67479	14.2117	27.8454	40.9956	109.695	15.3419	13.0953	4.82716	9.19691	29.6285	13.0358	260.808	47.9747	42.2194	45.1329	8.45822	226.648	36.9599	949.48	161.773	725.311	4.22826	0.579147	100.916	153.485	7.04009	7.11975	8.19309	2.61672	13.0694	10.2072	9.7793
m8.1	10-week-old	MA10	2	126.64	382.543	285.614	8.60709	11.8828	89.0512	14.7808	5.71426	7.58383	12.3911	3.41859	2.44374	7.45052	137.694	23.2287	68.7719	13.4614	13.0953	5.50223	6.58675	34.4906	9.67231	170.966	29.0421	38.261	38.6794	6.94234	142.58	41.338	716.382	219.056	1454.58	4.01316	0.472701	164.108	155.186	5.44628	5.64187	6.26575	3.16114	7.18386	10.0462	8.60289
m8.2	10-week-old	MA10	2	109.152	211.434	231.134	8.25251	12.5061	37.5576	13.0234	6.1253	4.43293	11.3136	3.95301	2.29685	6.39586	81.5155	26.8248	96.3393	11.9993	16.9654	3.82582	6.17715	23.0078	12.6864	166.07	37.1825	33.9552	39.4522	4.15333	121.294	37.361	611.22	167.335	417.932	3.10815	0.332596	67.5974	120.91	4.52324	4.1035	6.6982	1.82948	5.89552	5.99972	8.46098
m7.3	10-week-old	MA10	2	107.738	193.034	232.756	9.39418	8.17987	84.9425	10.7708	4.40649	2.93007	10.9321	3.64707	2.29685	2.9248	103.922	25.8627	73.0855	12.9464	14.0736	4.79448	6.46393	28.3835	9.00003	166.887	21.3863	30.8578	32.0703	6.91126	129.079	31.6816	667.238	192.307	951.862	3.44094	0.307566	138.187	148.498	6.10955	7.37275	4.5803	2.55986	10.0538	11.367	7.89162
m9.4	10-week-old	MA10	7	152.585	240.048	354.622	3.08714	9.71771	11.8454	7.44737	5.59641	4.39453	12.6577	1.55315	1.3131	6.60767	23.873	152.681	38.2844	188.622	4.09318	1.7213	59.1883	11.7989	7.7103	90.2827	31.1533	19.1647	34.6473	59.9592	93.562	21.5491	333.96	184.099	4574.08	4.25218	0.130467	23.9075	105.777	36.9726	1.11836	5.03298	34.1598	27.8467	3.2204	9.63869
m8.3	10-week-old	MA10	7	290.988	618.251	374.784	1.97539	2.03805	8.58847	2.00331	1.67602	ND	19.6438	1.22662	0.540726	3.81058	6.18944	6.14643	ND	11.308	ND	1.53202	3.45713	5.45648	4.52065	34.0814	13.892	12.6506	14.478	1.88733	45.513	ND	235.006	81.9399	978.211	1.59887	ND	11.9368	72.3635	2.49452	0.431102	4.09866	5.16	4.74006	1.98064	8.36628
m9.1	10-week-old	MA10	7	255.434	501.86	385.275	1.50634	2.16439	3.06091	2.00331	1.93437	ND	17.7583	1.0648	0.95815	5.75751	6.34927	2.92069	5.02152	4.74853	1.06118	1.79471	2.79191	5.25859	7.41897	37.7258	14.3968	12.6506	20.4521	1.93855	47.7015	ND	245.191	65.5973	423.277	1.97399	0.0327185	11.502	86.2202	1.39399	0.382382	3.95466	4.06365	6.80106	1.91721	7.31931
m8.4	10-week-old	MA10	7	141.513	219.45	244.128	3.10726	5.9273	3.00075	7.76378	4.04483	2.51563	9.71627	2.06756	1.37577	5.32931	11.1878	106.954	33.8413	96.1262	6.29336	1.76531	24.7829	9.90753	4.58917	91.1354	22.7675	68.413	26.9393	43.2137	127.138	9.61878	399.311	90.9574	2353.18	2.06803	0.181331	17.02	79.8169	25.4946	0.431102	4.77748	16.0947	13.507	2.13928	6.83996
m9.3	10-week-old	MA10	7	134.719	257.346	301.928	1.54726	2.98946	3.38689	1.53807	1.93437	ND	9.06958	0.904081	0.227067	4.68257	6.82819	19.1958	ND	18.7365	3.13333	0.721568	9.2782	4.46197	2.98257	32.2489	12.0502	15.1553	17.9636	13.5604	49.8776	ND	191.035	106.773	688.391	1.27224	ND	11.0587	59.4029	5.12438	0.806508	2.9228	4.38759	7.30381	2.45686	5.23987
m9.2	10-week-old	MA10	7	162.21	367.564	268.317	1.87367	1.90894	9.79441	2.85922	2.69393	1.78389	8.01062	1.26272	0.999894	3.59057	11.1878	3.34156	14.4469	10.0052	3.90377	1.61909	2.03949	7.60629	3.84258	43.1463	12.8855	16.2403	19.2349	1.63438	47.7015	4.44584	265.599	72.6653	214.796	1.36539	0.068035	11.502	74.9263	1.96131	0.431102	3.73243	1.88502	4.18433	1.8538	4.40238
m10.3	10-week-old	MA10	15	146.869	127.286	279.563	2.30005	1.90894	0.756132	5.46384	2.75636	0.8016	9.60439	1.33506	0.331766	25.8116	4.26237	6.36617	ND	12.4303	2.53901	1.35945	3.95426	3.85848	3.11314	117.315	13.2206	26.6492	16.6287	4.1821	54.1956	ND	191.035	23.7099	709.491	1.99749	ND	11.7204	34.8566	3.21072	0.330909	2.55799	2.90235	0.702556	0.936795	7.98671
m11.2	10-week-old	MA10	15	117.532	113.27	188.032	2.15815	2.03805	1.11884	7.44737	4.64629	2.47362	9.18264	1.33506	0.540726	5.54369	6.509	6.36617	6.17345	8.51592	3.71317	1.67742	3.20802	7.79961	3.70861	79.1422	18.64	33.5665	23.3024	3.38831	93.562	0.812802	251.988	21.7424	206.508	2.04451	ND	14.5917	31.6481	2.49452	0.338459	3.73243	2.63095	0.928335	2.04408	7.70119
m11.1	10-week-old	MA10	15	155.569	55.2864	389.58	2.09727	4.63857	0.711284	8.38675	4.46653	1.56007	21.2798	1.80945	1.3131	8.07842	8.57785	13.3649	36.0676	10.2665	3.32805	1.274	4.36753	12.8307	5.42064	76.5559	16.256	24.3799	21.0428	6.97344	73.1608	14.3805	347.687	21.3903	1412.01	5.64442	ND	13.1959	41.5546	3.77658	0.315588	5.03298	3.8146	3.51851	0.779303	7.41491
m10.1	10-week-old	MA10	15	143.326	483.118	322.688	1.71065	3.94689	0.633107	6.14335	2.44297	1.0475	26.0198	1.97518	1.04164	4.24808	9.21197	16.614	29.8052	15.3419	3.32805	1.64823	5.23283	7.99262	5.63103	78.2808	12.551	18.4296	18.6066	10.4137	61.6538	9.61878	371.75	24.0606	1856.66	2.13863	0.0589248	11.502	27.9556	4.15093	0.367987	5.18876	4.80238	5.13143	0.968321	7.12785
m10.2	10-week-old	MA10	15	23.938	118.1	130.651	2.07697	5.38806	1.27941	9.8947	4.40649	3.33542	8.52884	2.17869	0.582482	4.68257	7.62464	9.93878	37.8417	8.86773	4.84021	1.40239	6.99583	11.0449	5.35073	137.294	25.1966	39.8395	30.7285	2.01576	93.562	8.62698	433.846	10.988	492.561	2.20927	ND	25.9815	11.8854	2.63867	0.48411	3.73243	1.5948	1.98315	2.01236	6.74381
m10.4	10-week-old	MA10	15	92.6333	24.628	227.721	2.80521	2.03805	0.711284	8.23218	3.80231	2.43149	7.48606	1.55315	0.832931	3.14776	4.98719	5.27254	13.4651	11.0482	5.20812	1.06309	2.75024	11.328	3.17867	51.1884	14.3968	40.2351	18.287	6.63252	66.9137	ND	255.389	16.7204	1518.54	2.2564	ND	12.7832	10.189	3.21072	0.417427	3.65654	2.90235	ND	1.15765	3.40209
m13.1	10-week-old	MA10	30	98.6911	372.96	353.371	3.02678	3.31899	0.666561	8.99781	4.64629	1.7395	17.206	1.99364	1.20867	5.11435	7.30631	16.8478	34.2874	15.5124	4.84021	1.50311	5.60274	9.1447	6.58919	83.4395	15.4093	43.814	23.3024	7.00457	87.5024	7.61761	333.96	28.3589	864.94	3.91765	0.0184883	14.7856	29.6226	4.10425	0.709816	4.20467	5.54947	8.07345	1.28401	8.12919
m12.3	10-week-old	MA10	30	105.109	261.395	370.944	2.44174	3.94689	1.17607	7.44737	3.80231	2.68261	16.5998	2.17869	1.1669	3.14776	8.02212	57.5178	39.1687	60.3407	3.32805	1.56099	18.7921	8.37776	7.49168	98.7853	16.7653	38.261	24.3785	23.9113	85.4717	11.5585	340.821	42.8394	2765.13	2.16217	0.0749691	13.6021	35.9633	15.1092	0.709816	4.77748	14.4236	10.7557	1.28401	8.08172
m12.4	10-week-old	MA10	30	115.615	61.7182	322.43	2.40128	7.12585	1.08457	9.8947	4.40649	3.65413	17.08	2.62603	1.52207	6.28978	9.37035	40.9956	51.8775	40.2156	4.46869	1.51755	12.0342	12.8307	7.89306	85.1539	21.9037	48.6342	28.6384	18.2338	115.418	22.8498	416.567	31.2454	1542.56	2.87094	0.12798	17.02	28.6797	10.0578	0.607303	4.77748	10.2302	9.6801	2.23451	7.70119
m12.2	10-week-old	MA10	30	39.1935	62.9339	271.033	1.99571	5.47918	1.02757	11.6287	5.2417	4.35608	8.32802	2.36455	1.04164	3.59057	9.21197	14.5202	43.1336	7.63209	7.00377	1.76531	4.28494	10.2875	6.19665	123.165	25.1966	32.7902	29.8117	1.98997	97.5763	15.302	437.304	16.7204	ND	1.78621	ND	21.4189	49.5051	3.09209	0.619034	5.18876	1.44422	1.79537	2.01236	6.503
m11.4	10-week-old	MA10	30	97.5838	79.9832	397.902	2.44174	4.1485	0.688906	9.8947	3.92372	3.09321	10.3275	2.04906	1.33399	4.24808	7.78369	25.3824	39.1687	12.4303	6.29336	0.938571	5.06826	13.4846	4.65781	89.4294	17.2754	28.5547	23.8445	6.91126	93.562	11.5585	354.557	22.8675	545.646	2.35072	0.0986332	13.1959	73.3217	4.6392	0.444598	4.77748	3.45048	3.51851	0.936795	6.45476
m12.1	10-week-old	MA10	30	45.9252	284.317	217.407	1.30135	1.90894	0.577524	2.44127	1.28195	ND	7.19168	1.26272	0.624231	2.24855	6.34927	3.34156	ND	6.02246	ND	0.88377	2.79191	5.06021	4.52065	45.838	9.72883	14.7951	14.478	3.0013	41.0956	ND	265.599	28.1847	564.192	0.716927	ND	5.28354	24.297	1.46869	0.444598	3.50179	3.77077	5.60111	1.15765	2.6381
m1.3	10-week-old	Mock	2	95.6523	389.431	279.249	2.19872	6.7063	0.756132	8.38675	3.06687	5.26541	14.5491	2.85128	1.81492	2.9248	11.2667	19.9039	44.4504	12.7745	2.93702	0.993711	7.28188	13.5779	6.98456	97.0891	16.5954	22.8781	39.8348	5.47586	89.5276	20.6753	583.272	16.2936	625.03	1.78621	0.231367	14.0022	25.733	3.54148	0.375213	5.21958	3.18999	3.61189	1.09451	7.12785
m1.4	10-week-old	Mock	2	74.9361	255.59	311.512	1.4654	5.83863	0.577524	6.14335	1.67602	2.43149	10.658	2.88892	1.20867	3.48023	9.44952	12.2159	19.2371	5.02351	2.53901	0.694882	3.91288	9.24027	5.17643	81.7225	13.053	18.4296	32.9443	2.19762	60.5954	8.62698	485.809	14.4386	45.9171	1.04003	0.132959	13.1959	41.7729	1.51837	0.417427	4.09866	1.85723	2.44956	0.905278	5.92241
m1.1	10-week-old	Mock	2	78.7185	359.743	246.011	4.40906	9.26558	1.10742	7.92072	6.24236	7.30083	18.5563	2.68225	1.83585	6.81903	12.6847	56.0013	56.6584	29.6593	4.65492	1.59001	11.3465	15.157	4.79546	133.979	40.7595	116.215	43.535	2.09341	169.183	26.6884	688.286	22.3755	2169.18	3.06068	0.236718	25.3977	47.1452	8.65729	0.375213	6.09897	6.59252	4.31911	2.10754	5.728
m1.2	10-week-old	Mock	2	89.3625	320.677	295.402	1.71065	4.92418	0.588622	7.44737	3.31344	2.21905	12.3644	2.03058	1.37577	5.86422	10.3194	7.24974	21.1111	4.6566	4.09318	0.911127	3.37413	10.4772	6.33906	103.862	17.7864	18.4296	28.6384	1.58446	69.0036	13.45	430.388	14.4386	725.311	1.29551	0.0611871	13.8029	50.8083	1.64212	0.403562	4.90624	1.41696	2.44956	1.22081	5.67933
m2.2	10-week-old	Mock	7	195.068	480.66	381.483	1.54726	2.40981	0.544286	0.441077	0.808423	ND	17.6832	0.86853	0.0374352	2.47532	6.0295	6.36617	ND	10.3536	2.13255	0.938571	2.62512	4.36177	6.26781	35.9069	10.2239	11.9425	16.6287	4.00992	32.0702	2.1253	245.191	28.6724	857.039	1.22572	ND	6.51647	40.2509	1.7653	0.330909	5.15784	6.18281	7.77942	0.716377	8.17665
m2.1	10-week-old	Mock	7	93.7288	315.695	311.308	1.71065	4.1485	0.64425	5.46384	2.31672	2.51563	13.8192	1.73603	0.791194	1.79016	8.73647	6.36617	7.82605	5.47927	4.09318	1.13294	2.12335	8.08902	4.86447	60.0195	17.957	22.8781	24.6425	2.09341	97.5763	3.31701	402.76	23.9204	206.508	1.57549	0.000922598	11.0587	39.5085	1.91243	0.457926	4.51343	3.27666	5.00173	1.34723	6.55121
m2.3	10-week-old	Mock	7	175.303	681.495	309.913	1.5268	0.708809	0.271315	1.53807	0.877262	ND	14.601	0.621581	ND	5.75751	1.48551	25.6225	ND	39.2927	2.13255	1.10495	10.3337	1.79311	2.59508	13.39	8.41547	11.9425	4.29724	29.0859	29.7661	ND	45.1671	40.056	1867.47	1.3887	ND	7.08969	33.9466	8.76889	0.496981	4.06296	9.41529	9.37885	1.09451	5.77665
m3.4	10-week-old	Mock	15	144.943	307.751	358.881	1.79221	2.98946	0.445122	1.03114	1.14844	ND	14.3413	1.19057	0.582482	3.03642	7.30631	4.40764	ND	5.29733	2.13255	0.856501	2.37451	5.65392	3.57521	56.499	9.72883	11.9425	16.6287	2.43476	49.8776	ND	292.885	23.5345	332.007	1.08639	ND	6.51647	20.9428	1.96131	0.315588	3.73243	4.74296	3.5419	0.653496	6.45476
m3.1	10-week-old	Mock	15	74.2362	444.157	253.341	2.60343	3.94689	0.959362	8.38675	5.83193	1.3773	10.2169	2.88892	0.999894	8.28699	10.6354	12.6747	15.4196	15.5124	3.32805	1.47425	4.61509	15.157	5.14165	120.66	24.1537	35.5149	32.5092	6.91126	126.166	11.5585	451.146	23.7801	893.911	2.2564	0.1255	31.7607	16.0573	4.22089	0.471094	4.77748	6.27369	4.82763	3.1567	6.35821
m3.2	10-week-old	Mock	15	163.464	660.696	352.015	1.81258	1.05061	0.401342	ND	0.877262	ND	13.8192	0.939695	0.0798424	4.68257	4.26237	5.27254	ND	15.5124	ND	0.537141	3.45713	4.26143	2.4674	26.7043	7.27527	12.6506	14.478	3.75373	37.7435	ND	191.035	27.2781	1223.71	1.45868	ND	5.28354	31.4163	3.49435	0.315588	4.16952	5.66972	4.54173	0.842271	6.16479
m3.3	10-week-old	Mock	15	87.7359	710.09	348.637	1.54726	0.708809	0.688906	2.44127	1.4143	ND	12.2306	1.04689	0.352682	1.67438	5.22818	7.24974	ND	12.7745	0.83165	0.911127	4.03698	4.86133	2.91755	39.5385	10.5547	18.4296	16.6287	2.97393	56.3386	ND	204.535	22.0942	1668.31	2.04451	ND	8.17131	45.4149	3.39997	0.3607	2.83434	5.42942	3.88896	0.87377	5.19089
m4.3	10-week-old	Mock	30	155.569	637.038	397.026	2.80521	3.53251	0.891377	10.0421	4.76583	2.84796	24.2286	2.21579	1.27132	5.75751	9.29117	48.2104	35.1783	36.9451	4.84021	1.16102	16.2247	10.2875	5.35073	86.8659	16.4257	48.2305	28.16	7.50537	93.562	16.2152	451.146	32.7022	3503.14	3.22691	0.0749691	16.6584	63.1689	8.43381	0.553289	5.58127	13.5054	6.39295	1.41047	10.1536
m4.1	10-week-old	Mock	30	144.74	395.512	333.776	3.20778	7.69952	0.733693	11.911	6.06672	3.81183	15.3753	2.03058	0.665976	6.60767	8.10157	25.1425	15.4196	18.7365	5.57277	1.76531	6.66861	8.47387	4.0446	90.2827	19.3245	51.877	26.4405	8.04316	123.245	25.843	364.87	30.099	1052.02	3.53617	ND	18.7735	24.9659	4.59283	0.559397	4.71231	6.5165	4.91484	1.53703	9.7793
m4.2	10-week-old	Mock	30	196.173	748.793	389.839	3.32832	2.87685	0.823628	5.80622	4.16566	0.595943	17.2312	1.24466	ND	3.70069	6.0295	35.5761	ND	45.0899	5.75396	1.70666	12.7614	6.43937	3.08044	50.2995	14.2284	33.5665	20.4521	16.4016	89.5276	0.812802	157.418	38.4378	2344.91	2.30355	ND	12.9904	44.4085	11.0072	0.496981	4.87424	11.7477	11.6282	1.34723	7.98671
m4.4	10-week-old	Mock	30	43.424	438.588	257.282	2.60343	5.83863	0.823628	10.4809	4.52652	6.47725	7.8365	2.92659	2.06623	4.57421	10.7144	123.929	47.0781	137.228	5.39083	1.73596	35.3786	11.9869	4.65781	108.92	20.6977	45.4147	32.5092	73.132	111.483	14.3805	541.433	46.6779	4103.32	2.49236	0.263695	16.8397	19.8443	32.3511	0.503365	4.71231	22.0103	14.5452	1.79041	6.5994
m28.2	1-year-old	MA10	2	84.7692	240.183	260.141	5.54353	9.94111	23.1092	11.3446	7.11522	4.35608	9.52032	2.03058	2.04527	10.3547	30.3357	75.9077	59.2599	28.9893	9.0862	2.48382	9.60323	15.527	10.8433	124.833	42.9158	55.5519	34.2269	6.35556	140.66	25.843	444.223	156.823	1636.15	4.25218	0.585137	41.8619	134.548	7.04009	6.89922	5.98625	4.68359	11.4115	6.83296	9.59178
m28.1	1-year-old	MA10	2	160.751	341.551	404.89	5.64279	6.7063	25.058	11.3446	6.18385	4.586	14.2892	2.43911	2.04527	5.54369	21.1431	15.9141	72.2231	10.4405	4.65492	1.79471	3.7887	13.1112	13.6988	91.9876	25.0226	26.6492	25.6803	3.3326	105.549	18.019	347.687	144.45	1515.88	3.39335	0.355043	26.8448	144.682	3.54148	2.82275	5.06437	2.58828	8.55839	5.32751	9.54486
m27.4	1-year-old	MA10	2	202.177	305.328	382.564	7.81879	7.37357	27.6397	9.44904	7.11522	3.65413	14.4972	2.21579	2.84299	3.81058	43.7119	719.879	87.2991	204.647	7.70538	4.27494	88.3444	15.8965	16.4681	80.003	29.0421	29.7041	39.6438	15.7274	153.09	27.949	423.476	392.497	14129.1	4.18044	0.490253	74.3222	173.169	30.5124	5.17213	6.67166	53.9652	62.2047	5.99972	9.35702
m27.2	1-year-old	MA10	2	147.377	418.109	371.895	4.76793	7.37357	5.39089	17.7667	5.0042	3.8903	16.2444	2.21579	1.73121	4.02973	38.2683	34.5962	48.8258	11.3946	4.84021	2.94488	7.4044	13.1112	12.764	99.6326	22.9405	29.7041	35.0644	3.83884	99.5762	14.8424	416.567	182.169	1620.09	2.96577	0.573165	26.9874	139.745	7.44626	4.75882	8.56498	4.26959	8.34578	5.5515	8.27151
m27.1	1-year-old	MA10	2	158.88	71.3683	321.655	4.78784	6.19066	3.92202	11.911	5.36014	9.2841	12.4445	1.40758	1.79399	1.55807	42.4675	7.91692	37.3987	5.02351	5.57277	3.03806	3.12489	10.9504	13.3083	62.6502	23.1136	16.2403	37.1019	1.68454	75.2288	8.62698	306.558	214.26	986.116	2.96577	0.525589	27.9746	159.989	3.06834	4.82939	5.34178	2.68793	7.36362	3.60278	5.97095
m27.3	1-year-old	MA10	2	117.724	376.469	230.436	2.23926	7.45551	20.3374	9.29927	3.98431	3.33542	11.7737	1.62618	1.79399	4.68257	42.9341	16.8478	60.9922	7.54334	7.17996	2.74407	4.36753	13.4846	7.85646	86.8659	17.957	27.0293	38.093	2.19762	101.571	15.7596	333.96	187.658	277.809	2.49236	0.43495	44.1104	134.127	3.21072	5.64187	3.73243	1.51253	7.79909	8.37376	5.53312
m29.4	1-year-old	MA10	7	97.7682	530.284	423.116	4.60851	3.74167	1.55688	8.84609	4.64629	2.34688	10.8226	1.99364	1.12515	1.55807	9.05354	82.6271	19.2371	62.7342	0.592971	1.97216	18.5517	7.79961	4.41811	66.1456	25.1966	31.2434	21.6225	5.83745	117.381	9.12492	576.292	91.0582	2084.54	4.10873	0.0348257	15.1694	66.6382	16.4478	0.48411	4.16952	12.9921	15.2623	3.2841	15.487
m29.1	1-year-old	MA10	7	86.1152	436.823	268.484	4.68823	9.94111	8.26654	10.4809	6.24236	5.41447	9.88365	2.55117	1.87772	6.60767	24.2627	191.467	44.8889	73.0686	3.71317	1.76531	36.8416	12.8307	7.74681	102.172	44.7182	33.5665	37.5004	8.77967	122.27	24.567	354.557	125.119	7827.75	7.65153	0.0703371	26.2709	109.163	13.7642	0.665069	4.64659	24.2296	14.9217	4.01743	11.9649
m29.3	1-year-old	MA10	7	185.646	344.784	290.637	8.86302	7.04263	33.4469	13.0234	6.30082	4.35608	17.4575	2.6635	2.2549	5.54369	41.3787	29.4818	43.5728	20.4251	6.29336	2.27163	9.44075	18.4684	6.94851	80.003	27.29	43.814	31.6273	5.44589	150.232	24.1394	303.138	118.143	730.583	4.56338	0.324226	22.9904	109.013	6.63252	1.1275	7.76258	4.84698	10.0538	3.09302	11.3634
m29.2	1-year-old	MA10	7	102.215	474.654	355.302	4.32923	5.11146	15.4182	11.4869	6.70894	2.43149	12.3376	1.58964	1.20867	5.11435	25.1978	2164.26	75.6717	994.907	4.46869	2.57536	337.033	13.298	6.69674	69.6279	31.859	38.261	21.6225	41.6957	119.339	3.31701	231.614	386.825	89286.4	3.89378	0.37483	29.7628	121.102	139.629	1.51681	4.71231	206.039	123.888	6.54441	8.50831
m28.3	1-year-old	MA10	7	137.905	459.526	348.879	3.86954	6.36411	12.9771	9.29927	4.52652	4.20173	11.2864	1.44391	1.66845	5.2219	38.7348	17.3158	34.733	15.2567	1.71544	0.993711	5.52058	11.0449	8.59212	52.0761	18.9821	21.3854	28.3999	4.23973	73.1608	9.12492	320.25	102.914	342.795	2.58689	0.242085	19.4518	104.213	4.0809	0.742622	4.64659	2.95972	4.56386	1.98064	7.79644
m28.4	1-year-old	MA10	7	109.814	366.215	345.223	3.16758	5.65988	10.8419	8.69369	3.80231	1.78389	13.3463	4.22188	1.35488	2.58817	22.3135	16.3805	22.0411	18.2289	15.2055	1.88321	5.15056	20.8366	7.20137	213.814	22.7675	25.8906	29.8117	6.17193	119.339	2.1253	885.692	106.404	407.234	2.20927	0.103458	14.7856	85.1964	4.05754	0.928455	4.20467	3.78537	5.85367	2.48863	6.74381
m30.3	1-year-old	MA10	15	239.827	118.809	266.584	34.8642	5.47918	5.07988	9.29927	4.94469	3.01181	34.5688	6.76447	1.9196	5.54369	14.3352	52.4734	14.4469	28.1517	37.607	0.748358	39.8432	34.4906	4.86447	163.618	89.0419	160.225	31.18	3.72543	163.523	15.7596	921.111	77.4913	2510.92	26.8361	0.158188	17.5553	63.3476	8.47854	0.774838	6.53802	9.97892	9.45436	5.87163	38.4644
m30.1	1-year-old	MA10	15	137.706	362.44	278.814	4.10952	3.31899	1.16461	12.1915	6.88328	5.00294	24.2286	1.97518	0.874669	5.54369	14.7276	26.3434	33.8413	12.3442	2.13255	2.31693	7.24103	11.4223	3.31023	93.6903	32.5658	54.7329	30.2724	3.11115	158.79	10.5953	272.413	36.2995	714.765	10.064	ND	21.7377	39.0896	4.24419	0.704288	5.98625	4.92138	8.22931	1.72703	21.1341
m30.2	1-year-old	MA10	15	91.9955	165.584	254.155	3.92957	11.177	1.05035	12.4704	6.53427	5.34002	15.1953	2.32731	2.04527	5.9708	6.58884	35.5761	61.8579	25.3016	3.13333	1.59001	10.577	12.6435	6.69674	95.3908	28.6912	78.5699	33.3755	4.12458	159.737	37.361	340.821	32.0781	1289.91	6.70648	ND	27.4127	27.3533	8.61262	0.753424	6.32076	6.97357	7.40344	2.61578	11.6876
m30.4	1-year-old	MA10	15	139.105	365.137	242.57	4.12951	4.63857	0.914013	12.4704	5.71426	3.17427	13.399	1.82783	1.87772	8.4952	5.46888	64.8838	41.8144	49.981	0.339739	1.76531	15.6621	7.60629	4.17996	79.1422	19.6673	50.2528	21.6225	7.63139	136.812	9.61878	258.791	28.4634	1921.56	4.15653	0.0796367	18.7735	31.6968	13.9164	1.02522	6.26575	10.7973	7.42333	1.98064	11.0851
m23.4	1-year-old	MA10	15	39.8283	548.757	188.986	4.44897	5.47918	1.6849	12.3311	7.80777	5.48875	9.82792	2.06756	1.87772	7.8695	6.26937	33.3738	60.5593	27.649	3.71317	2.36233	8.95294	10.8558	9.78492	94.5408	22.9405	63.8147	27.9187	16.4016	162.577	18.9107	313.401	20.9675	2664.2	3.39335	0.196968	18.4296	20.1672	8.23239	0.868366	6.48412	5.69981	5.64337	2.42508	6.6957
m23.3	1-year-old	MA10	15	94.5522	608.744	253.248	2.92612	2.64689	0.555356	6.80359	4.76583	0.378042	15.2725	1.66276	0.289913	1.55807	2.39304	4.19299	ND	8.25144	ND	0.537141	3.20802	6.43937	5.91303	44.9421	15.917	36.2973	17.3048	2.32892	103.562	2.1253	194.408	18.4238	1625.44	2.96577	ND	11.2815	29.4989	2.49452	0.431102	4.23965	3.68322	1.95657	1.0314	6.45476
m32.3	1-year-old	MA10	30	61.1627	261.125	272.18	22.1189	8.02084	4.28948	14.6476	8.83841	5.63686	11.5847	3.53272	2.31783	7.8695	14.2567	39.0192	65.3171	25.1338	4.84021	1.91281	11.0631	32.0209	10.3503	184.785	94.5595	259.991	73.4315	3.83884	279.114	23.2809	660.227	21.5664	1695.14	5.5481	0.302037	29.355	34.9998	7.71632	1.406	5.28089	7.86347	6.47501	7.08954	11.6413
m32.2	1-year-old	MA10	30	115.424	39.8747	283.737	4.2893	4.1485	1.05035	6.80359	6.53427	2.38924	18.953	2.47643	1.37577	3.36966	5.54905	43.4749	36.0676	24.7981	1.28409	2.27163	9.03428	9.33578	5.91303	74.8283	24.8487	60.9081	29.3462	4.1821	144.497	18.019	265.599	27.5572	1765.01	4.87509	0.0264998	18.4296	30.4363	8.18759	0.693177	4.96986	7.70947	6.92244	2.67937	11.3634
m31.5	1-year-old	MA10	30	133.628	372.151	422.872	3.16758	4.34679	0.522176	9.59819	6.70894	1.46914	16.7265	2.03058	1.3131	11.3778	6.82819	89.3839	22.0411	64.8767	0.339739	0.897437	21.7517	7.31571	4.14607	64.3996	18.2983	47.0215	24.3785	2.9193	100.574	3.31701	211.295	43.5943	3193.84	2.77619	0.0434067	45.977	74.6121	16.1245	0.299949	3.73243	17.8296	10.0166	5.80759	8.12919
m31.3	1-year-old	MA10	30	74.9361	613.216	341.509	2.80521	4.54203	0.533226	10.915	5.2417	1.56007	14.3153	1.99364	0.603357	1.08631	5.86946	11.7582	14.4469	11.5675	0.339739	1.97216	4.82119	10.2875	3.57521	75.6925	19.6673	58.8415	24.6425	1.58446	132.952	13.45	306.558	28.2196	1679.04	2.96577	ND	18.0825	35.7496	3.44718	0.457926	5.87226	3.88773	3.235	1.75872	7.03198
m31.4	1-year-old	MA10	30	128.697	205.855	475.178	1.71065	1.20721	0.401342	3.26154	2.12625	2.00334	17.7333	0.957524	1.33399	ND	2.96518	86.0009	10.9615	35.1857	2.13255	1.3309	18.0708	3.656	5.42064	30.4089	10.7203	18.4296	14.478	1.48531	52.0421	ND	147.373	36.0923	2737.05	2.53962	0.12798	7.64024	42.8724	11.9739	0.283962	5.84355	12.976	12.202	0.842271	6.21319
m32.1	1-year-old	MA10	30	93.3634	171.922	266.607	4.40906	5.74949	1.07316	12.7477	6.35924	3.81183	10.6031	1.66276	1.48026	4.02973	6.0295	65.1388	39.1687	64.6193	2.13255	2.66724	18.9523	8.95336	5.21123	88.5755	30.8008	81.9917	28.8756	13.8024	164.467	6.06348	265.599	38.4378	2364.21	3.10815	0.10588	18.4296	41.313	15.4552	0.330909	5.81476	11.6523	12.0949	2.23451	6.16479
m21.4	1-year-old	Mock	2	106.422	477.11	287.863	3.32832	4.92418	0.846184	14.5141	7.57744	4.586	15.6318	2.47643	1.68937	8.07842	10.0033	27.7891	49.6986	24.5463	5.93444	1.70666	8.22018	15.9888	6.37472	143.906	37.8962	69.253	37.1019	14.0451	337.741	22.4175	541.433	14.9746	1152.33	18.0171	0.0589248	20.1183	49.3279	7.26591	0.698742	4.44595	4.74296	4.04859	3.60278	29.4568
m21.1	1-year-old	Mock	2	99.9863	552.349	294.115	3.02678	3.10064	0.982074	10.4809	3.68059	2.55754	12.9234	2.10457	0.999894	4.89878	4.10088	5.05542	17.8177	6.56206	1.28409	0.993711	3.12489	7.41265	6.73264	65.273	16.5954	36.6892	22.7517	2.62163	70.0457	2.1253	224.835	13.6151	348.183	6.31974	ND	12.7832	52.7606	2.42226	0.471094	2.65208	2.05233	0.735692	1.15765	12.932
m21.2	1-year-old	Mock	2	94.827	438.316	282.084	4.96704	10.0152	2.00116	17.0011	9.40722	6.44108	14.8082	3.002	3.22197	13.6079	12.6847	41.9862	65.3171	26.5594	5.75396	2.30182	9.35948	17.1855	13.0358	147.204	40.2216	63.3985	38.8736	12.7701	180.444	27.1096	433.846	28.8814	1057.3	5.21133	0.110746	32.5421	71.6482	8.05311	1.02995	5.69873	6.39501	8.07345	4.4644	12.1034
m21.3	1-year-old	Mock	2	121.969	615.732	328.456	3.32832	3.53251	1.3947	12.7477	6.65075	1.0475	17.5579	2.04906	0.624231	4.89878	6.66864	136.504	ND	52.6882	ND	1.0214	26.2956	9.5266	6.1256	69.6279	22.4217	40.6312	24.9047	30.5852	137.775	8.62698	150.719	33.7413	2945.76	3.75064	ND	20.2831	37.78	13.2198	0.986982	5.40225	11.6523	15.398	2.77478	11.0851
m22.3	1-year-old	Mock	7	220.202	774.933	357.13	2.3608	1.90894	0.688906	1.29126	2.81868	0.488935	22.8702	1.04689	1.33399	1.79016	3.77738	14.9839	19.2371	8.51592	ND	0.322155	3.12489	3.1465	4.82995	33.166	13.2206	20.6427	9.31979	2.51459	55.2684	0.812802	120.692	30.9676	999.294	9.96616	ND	10.8336	48.573	2.90171	1.38928	4.5803	7.43287	4.40845	1.15765	21.8429
m22.2	1-year-old	Mock	7	109.247	532.762	282.715	4.62844	5.47918	0.688906	16.7439	8.38148	3.33542	15.7342	2.98313	1.20867	6.50183	73.8274	61.5745	20.6444	51.6723	5.93444	0.641835	17.0279	12.0809	2.59508	105.55	27.99	70.0942	28.6384	27.4449	131.017	13.45	333.96	38.92	2000.19	4.49152	0.0522032	24.8071	77.6917	12.4556	0.913587	3.57968	10.2302	9.60498	2.93387	8.93338
m22.1	1-year-old	Mock	7	143.024	499.257	332.566	2.94625	4.34679	0.64425	7.12739	3.00498	0.542858	15.9386	1.71769	1.37577	4.46568	8.10157	8.36369	7.28332	6.11263	2.13255	0.694882	3.2911	7.21869	5.98378	42.2464	16.7653	29.7041	24.3785	1.73491	89.5276	0.812802	258.791	25.5314	664.643	2.44513	ND	14.3966	33.4776	2.25312	0.653687	3.80738	3.53763	3.98035	2.07581	7.98671
m23.1	1-year-old	Mock	15	109.53	212.658	277.656	5.1262	6.01552	1.25641	16.0965	7.80777	5.85788	15.7086	1.99364	1.33399	5.86422	5.86946	25.3824	36.5117	23.9586	1.71544	1.94246	8.05717	13.6711	5.77182	83.4395	34.6917	80.2786	32.2903	6.1109	189.773	20.6753	292.885	25.3914	3048.05	4.63527	0.0184883	22.8357	29.3751	6.26899	0.806508	3.80738	6.304	5.81174	2.87022	10.8992
m31.1	1-year-old	Mock	15	106.703	105.27	212.723	4.04956	4.34679	1.05035	16.6149	9.00932	5.74754	14.8858	3.26675	1.37577	7.13524	7.14702	14.9839	53.6179	11.913	2.53901	2.36233	4.61509	14.1365	4.72658	143.906	28.5158	69.253	25.9354	2.56803	183.248	24.9934	416.567	22.1645	846.504	4.15653	ND	21.4189	29.8697	3.72964	0.619034	5.03298	2.67368	2.44956	2.61578	10.8062
m23.2	1-year-old	Mock	15	110.287	365.002	267.509	4.48886	8.49482	1.69656	12.4704	6.70894	4.96526	12.9499	1.86461	2.10814	9.53128	11.109	48.9609	63.5881	24.3784	1.28409	1.67742	10.0092	9.62192	10.4638	102.172	22.0763	50.2528	33.803	6.75619	156.892	35.7525	309.979	20.4033	2243.15	3.86992	0.170997	17.02	27.2778	8.38908	0.847955	9.0171	8.35774	5.49515	2.04408	8.60289
m31.2	1-year-old	Mock	15	124.786	89.0789	319.541	4.44897	4.73443	0.902692	13.9768	5.83193	2.26179	17.4575	2.17869	0.331766	6.18358	4.98719	25.6225	12.4728	38.0348	ND	1.76531	13.165	11.2337	2.15173	76.5559	24.1537	42.6175	12.9163	11.7509	144.497	17.1207	245.191	31.3842	3784.73	3.5838	ND	12.7832	37.357	14.025	0.806508	4.37784	9.04096	12.0949	1.15765	8.17665
m24.4	1-year-old	Mock	30	111.234	457.892	447.585	1.54726	4.82962	0.823628	7.44737	4.16566	1.91604	17.4072	1.11862	1.62662	1.20535	4.26237	507.806	33.3948	214.623	4.09318	1.91281	84.2485	6.04747	5.63103	46.7327	22.0763	31.2434	14.478	10.3475	79.3446	11.5585	187.665	73.3069	8005.47	3.01322	0.163297	13.6021	57.2002	52.3867	0.496981	5.43233	47.6562	28.0402	1.34723	9.73245
m24.1	1-year-old	Mock	30	69.1105	387.27	367.212	3.86954	5.83863	0.823628	13.9768	6.94132	6.87306	15.7342	3.19098	1.5848	3.14776	12.2124	49.4617	60.9922	29.6593	7.00377	2.13632	10.9821	14.7864	4.58917	140.603	27.99	57.6054	35.8887	2.25	152.138	21.5491	632.208	28.8117	1502.54	4.01316	0.271856	22.0543	40.9673	8.52324	0.375213	6.9083	8.76097	7.99527	2.36154	8.65016
m24.3	1-year-old	Mock	30	95.9277	546.272	435.102	1.40394	2.40981	0.401342	6.14335	2.94299	2.76548	17.3318	1.69937	1.33399	0.599743	8.73647	79.521	14.4469	64.7909	5.57277	1.3309	26.0171	6.82975	3.90979	50.2995	17.2754	22.8781	17.3048	3.05615	69.0036	0.812802	286.056	34.8483	3314.69	1.69248	0.0244644	28.2534	57.5221	16.146	0.503365	4.37784	17.5832	13.5942	2.67937	6.83996
m24.2	1-year-old	Mock	30	110.287	410.526	378.478	1.89403	0.708809	0.423207	0.441077	2.12625	ND	16.5238	0.993226	0.791194	ND	2.63866	6.36617	9.41616	6.47236	ND	1.41673	1.87156	3.656	3.57521	35.9069	13.892	28.9373	12.0861	1.51001	54.1956	ND	84.3051	19.9092	334.705	1.88005	ND	10.1436	38.1317	1.46869	0.437872	3.65654	3.36349	4.95833	1.22081	6.16479
