# Supplementary material for: SARS-CoV-2 infection produces chronic pulmonary epithelial and immune cell dysfunction with fibrosis in mice
Source: Sci Transl Med. 2022 Jul 7:eabo5070. doi: 10.1126/scitranslmed.abo5070 (PMC9273046; doi:10.1126/scitranslmed.abo5070)
Supplement: Supplementary file 3 — Data files S1 to S7 [file scitranslmed.abo5070_data_files.zip › abo5070_data_file_s2.xlsx]

## Sheet: Index for Data File S2
Gene list	Description
Fig.S4A	Cytokine genes detected in mouse whole lung
Fig.S4B	Cytokine genes detected in mouse serum
Fig.3A_cls	Cluster memberships of DEGs from mouse airway ROIs
Fig.3A	DEGs from mouse airway ROIs
Fig.3B_cls	Cluster memberships of DEGs from mouse alveolar ROIs
Fig.3B	DEGs from mouse alveolar ROIs
Fig.S6C_cls	Cluster memberships of Mouse homologues of Type I ISGs
Fig.S6C	Mouse homologs of Type I ISGs
Fig.4B_cls	Cluster memberships of ADI/DATP/PATP marker genes
Fig.4B	ADI/DATP/PATP marker genes filtered through DEGs
Fig.S5A_cls	Cluster memberships of ADI/DATP/PATP marker genes derived from human data
Fig.S5A	ADI/DATP/PATP marker genes derived from human data, filtered through DEGs
Fig.6F	Selected fibrotic marker genes
Fig.S8B_cls	Selected WGCNA modules used to cluster human alveolar ROIs
Fig.S8B	WGCNA module genes

## Sheet: gene lists
Fig.S4A	Fig.S4B	Fig.3A_cls	Fig.3A	Fig.3B_cls	Fig.3B	Fig.S6C_cls	Fig.S6C	Fig.4B_cls	Fig.4B	Fig.5A_cls	Fig.5A	Fig.6F	Fig.S8B_cls	Fig.S8B
CCL11	CCL11	1	9930111J21Rik1	1	9930111J21Rik1	1	Ace2	1	Actn1	1	Actg1	Adamts9	tan	KCNJ9
CCL2	CCL2	1	Acadl	1	Acod1	1	Ifi27	1	Anxa1	1	Anxa1	Cd74	tan	SIRT6
CCL3	CCL3	1	Adar	1	Actn1	1	Ifitm1	1	Anxa2	1	Anxa2	Cdkn1a	tan	MAPKBP1
CCL4	CCL4	1	Aen	1	Adamts9	1	Isg20	1	Anxa7	1	B2m	Chil1	tan	SPATA2L
CCL5	CCL5	1	Apol6	1	Adar	1	Lap3	1	Dusp1	1	Bcl2l1	Col1a1	tan	C15orf48
CCL7	CCL7	1	Arel1	1	Adm	1	Upf1	1	F11r	1	Cd63	Col1a2	tan	TTC33
CSF1	CSF2	1	Arf6	1	Agrn	1	Usp18	1	Gadd45b	1	Cdkn1a	Col3a1	tan	CTNND2
CSF2	CSF3	1	Bcl3	1	Aida	2	Actn2	1	Klf6	1	F11r	Col4a1	tan	TMEM41B
CSF3	CXCL1	1	Brd2	1	Angptl4	2	Apobec3	1	Krt19	1	F3	Col4a2	tan	TP63
CXCL1	CXCL10	1	Bst2	1	Anxa1	2	Apol8	1	Krt8	1	Icam1	Col5a1	tan	TM4SF4
CXCL10	CXCL2	1	Capza2	1	Anxa3	2	Bcl2l14	1	Laptm4a	1	Itga3	Col6a1	tan	MFSD6L
CXCL2	CXCL5	1	Casp7	1	Apod	2	Btc	1	Lgals3	1	Jun	Csf1	tan	PDCL3
CXCL5	IFNA	1	Cd47	1	Arid5a	2	Cfh	1	Msn	1	Jund	Fbn1	tan	TRAF3IP3
IFNA	IFNG	1	Cdkn1a	1	Ascc3	2	Cfhr1	1	Rnh1	1	Klf6	Fn1	tan	ABCB9
IFNG	IFNL1	1	Cebpd	1	Atf3	2	Cltrn	2	Anxa3	1	Krt18	Mfap5	tan	MOCS3
IFNL1	IL10	1	Chmp4b	1	Atf4	2	Cxcl11	2	Cdkn1a	1	Krt19	Mmp14	tan	TUBA3D
IL10	IL12A	1	Cmtr1	1	Azi2	2	Gmpr	2	F3	1	Krt8	Plvap	tan	H1-7
IL12A	IL13	1	Col11a2	1	Batf2	2	Hspb9	2	Hbegf	1	Msn	Slco2a1	tan	ADAM15
IL13	IL15	1	Ctnnb1	1	Bcl2l1	2	Il4i1	2	Icam1	1	Myh9	Sparc	tan	MUC5AC
IL15	IL17A	1	D17H6S56E-5	1	Bst2	2	Lamp3	2	Irf7	1	Npc2	Sparcl1	tan	ATG14
IL17A	IL18	1	Dbnl	1	C2	2	Lmo2	2	Jun	1	Sdc4	Spp1	tan	PRPF39
IL18	IL19	1	Ddx58	1	Carhsp1	2	Rasgrp3	2	Nfkbia	1	Tapbp	Timp3	tan	CCDC13
IL19	IL1A	1	Dhx58	1	Casp4	2	Rec8	2	Nupr1	1	Timp3		tan	CT47B1
IL1A	IL1B	1	Dtx3l	1	Ccl2	2	Stat5a	2	Tacstd2	1	Tnfrsf1a		tan	CCDC137
IL1B	IL2	1	Eif2ak2	1	Ccl3	2	Synpo2	2	Timp1	2	Eef1a1		tan	NTN5
IL22	IL22	1	Eif6	1	Ccl4	2	Tagap	2	Tnfrsf12a	2	Eef2		tan	OTUD7A
IL23A	IL23A	1	Endod1	1	Ccl7	2	Tnfsf13b	2	Tspo	2	Rpl13		tan	RTEL1
IL25	IL25	1	Eppk1	1	Ccn2	2	Trim38	3	B2m	2	Rpl13a		tan	BARHL2
IL27	IL27	1	Epsti1	1	Ccrl2	2	Ubqlnl	3	Clic1	2	Rpl28		tan	ST3GAL2
IL2R	IL2R	1	Esyt1	1	Cd274	3	Adar	3	Cstb	2	Rpl41		tan	LCN9
IL3	IL3	1	Fndc3a	1	Cd47	3	Bst2	3	Cxcl16	2	Rplp0		tan	ALOX12
IL31	IL31	1	Gbp5	1	Cdc42ep4	3	Ddx58	3	H2-D1	2	Rplp1		tan	ZAR1L
IL33	IL33	1	Gm5431	1	Cdkn1a	3	Dhx58	3	H3f3b	2	Rps24		tan	OR7D2
IL4	IL4	1	Gmppb	1	Cebpd	3	Dtx3l	3	Krt18	2	Rps28		tan	LIPE
IL5	IL5	1	Grn	1	Cfb	3	Eif2ak2	3	Psme2	2	Rps3		tan	C12orf73
IL6	IL6	1	Gsdmd	1	Cflar	3	Epsti1	3	S100a11	2	Rps9		tan	STRA6
IL7	IL7	1	H2-Eb2	1	Cgn	3	Gbp3	3	Serpinb9	2	Tmsb4x		tan	ABHD16A
IL7R	IL7R	1	H3f3b	1	Ch25h	3	Herc6	3	Tmsb10	2	Tpt1		tan	MAGEA4
IL9	IL9	1	Hap1	1	Chmp4b	3	Hsh2d	3	Ubb	2	Zfp36l1		tan	SLC22A23
LEP	LEP	1	Helz2	1	Cish	3	Ifi35	4	Cd63	3	Lpcat1		tan	KCNH3
LIF	LIF	1	Herc6	1	Clic4	3	Ifi44	4	Fn1	3	Napsa		tan	CYP2W1
TNF	TNF	1	Ifi209	1	Cmpk2	3	Ifih1	4	Igfbp7	3	Sftpa1		tan	ETNPPL
TNFSF11	TNFSF11	1	Ifi35	1	Csf1	3	Ifitm3	4	Sparc	3	Slc34a2		tan	OR3A3
TNFSF13B	TNFSF13B	1	Ifi44	1	Csrnp1	3	Irf7	5	Clu				tan	RIOK2
VEGFA	VEGFA	1	Ifih1	1	Ctla2a	3	Irf9	5	Eef1a1				tan	TSPAN11
		1	Ifit1	1	Ctps	3	Isg15	5	Fau				tan	GFAP
		1	Ifit3	1	Cxcl1	3	Lgals9	5	Pfn1				tan	TRPM3
		1	Ifitm3	1	Cxcl10	3	Mx1	5	Rpl10a				tan	DCLRE1C
		1	Ifrd1	1	Daxx	3	Mx2	5	Rpl12				tan	BASP1
		1	Irf1	1	Ddx58	3	Myd88	5	Rpl13				tan	ATP4A
		1	Irf7	1	Ddx60	3	Nmi	5	Rpl13a				darkturquoise	RSPH1
		1	Irf9	1	Dhx58	3	Oas1a	5	Rpl18				darkturquoise	DNAH12
		1	Isg15	1	Dtx3l	3	Oas2	5	Rpl22				darkturquoise	WDR66
		1	Lasp1	1	Dusp1	3	Oas3	5	Rpl23				darkturquoise	STK33
		1	Lgals9	1	Egr1	3	Oasl1	5	Rpl26				darkturquoise	ERICH3
		1	Ly6e	1	Eif2ak2	3	Parp12	5	Rpl27				darkturquoise	MAPK15
		1	Marchf5	1	Enpp4	3	Parp9	5	Rpl28				darkturquoise	ARMC4
		1	Misp	1	ER-T2	3	Pnpt1	5	Rpl4				darkturquoise	TEKT1
		1	Mlkl	1	F3	3	Rsad2	5	Rpl41				darkturquoise	PPP1R32
		1	Mov10	1	Fcgr1	3	Rtp4	5	Rplp0				darkturquoise	MS4A8
		1	Mpeg1	1	Fkbp5	3	Samd9l	5	Rplp1				darkturquoise	TEKT2
		1	Mx1	1	Fmnl2	3	Stat1	5	Rplp2				darkturquoise	SPAG17
		1	Mx2	1	Fndc3a	3	Tdrd7	5	Rps11				darkturquoise	ECT2L
		1	Myd88	1	Fos	3	Tent5a	5	Rps12				darkturquoise	CFAP299
		1	Ncoa7	1	Gadd45b	3	Tlr3	5	Rps13				darkturquoise	CFAP46
		1	Nmi	1	Gadd45g	3	Trim14	5	Rps15a				darkturquoise	IQCG
		1	Nt5c3	1	Gbp2	3	Trim21	5	Rps20				darkturquoise	KIAA1324
		1	Nuak2	1	Gbp2b	3	Uba7	5	Rps23				darkturquoise	DNAH10
		1	Oas1a	1	Gbp3	3	Ube2l6	5	Rps24				darkturquoise	CCDC17
		1	Oas1b	1	Gbp5	3	Xaf1	5	Rps26				darkturquoise	KLK10
		1	Oas1g	1	Gbp6	3	Zbp1	5	Rps28				darkturquoise	C9orf116
		1	Oasl2	1	Gbp7	3	Zc3hav1	5	Rps3				darkturquoise	CCDC78
		1	Ogfr	1	Gch1	3	Znfx1	5	Rps3a1				darkturquoise	CCDC57
		1	Orm1	1	Gm13889	4	Apol6	5	Rps4x				darkturquoise	TTC26
		1	Parp10	1	Gm4070	4	Batf2	5	Rps9				darkturquoise	WDR38
		1	Parp12	1	Gm4951	4	Casp1	5	Tpt1				darkturquoise	DRC1
		1	Parp14	1	Gm5431	4	Cd68						darkturquoise	LRRC23
		1	Parp9	1	Gna13	4	Cfb						darkturquoise	S100A2
		1	Plscr1	1	Gnb4	4	Cxcl10						darkturquoise	DENND6B
		1	Pmepa1	1	Gtpbp2	4	Gbp2						darkturquoise	C11orf88
		1	Pml	1	Gzmb	4	Gbp5						darkturquoise	CCDC114
		1	Pnp	1	H2-Ea	4	Ifi209						darkturquoise	FANK1
		1	Pnpla2	1	H2-Eb2	4	Ifi44l						darkturquoise	CDHR4
		1	Prnp	1	H3f3b	4	Ifit1bl1						darkturquoise	SPATA18
		1	Psmb10	1	Hap1	4	Ifit2						darkturquoise	PLEKHS1
		1	Psme2	1	Hbegf	4	Ifitm2						darkturquoise	MUC4
		1	Ptp4a1	1	Helz2	4	Irf1						darkturquoise	TCTEX1D2
		1	Rnf114	1	Herc6	4	Mlkl						darkturquoise	MOK
		1	Rnf213	1	HOPX	4	Pik3ap1						darkturquoise	TTC21A
		1	Rnf31	1	Icam1	4	Samhd1						darkturquoise	DNAH3
		1	Rtp4	1	Ifi202b	4	Serping1						darkturquoise	DNAH2
		1	Samd9l	1	Ifi203	4	Slc15a3						darkturquoise	SPAG16
		1	Sdcbp	1	Ifi209	4	Tap1						grey60	NAPSA
		1	Selenow	1	Ifi211	4	Tmem140						grey60	SFTPA2
		1	Serpinb6b	1	Ifi213	4	Zcchc2						grey60	SFTPC
		1	Sgms1	1	Ifi27l2a								grey60	ABCA3
		1	Shisa5	1	Ifi35								grey60	NAPSA_WTA
		1	Slfn2	1	Ifi44								grey60	SFTPA1_WTA
		1	Slfn8	1	Ifi44l								grey60	SFTPC_WTA
		1	Sp100	1	Ifi47								grey60	SFTA2
		1	Sp110	1	Ifih1								grey60	SFTPA1
		1	Sp140	1	Ifit1								grey60	SFTPD
		1	Sptlc2	1	Ifit1bl1								grey60	SLC34A2
		1	Stat1	1	Ifit2								grey60	SFTPB
		1	Stat2	1	Ifit3								grey60	SFTPB_WTA
		1	Tapbp	1	Ifitm2								grey60	RHOBTB2
		1	Tbrg1	1	Ifitm3								grey60	SFTPD_WTA
		1	Tcirg1	1	Ifrd1								grey60	ABCA3_WTA
		1	Tdrd7	1	Igtp								grey60	LAMP3
		1	Tlr3	1	Iigp1								grey60	RNASE1
		1	Tor1aip1	1	Il18bp								grey60	DHCR24
		1	Tor1aip2	1	Il1rn								grey60	ADGRF5
		1	Tor3a	1	Irf1								grey60	ATP11A
		1	Trafd1	1	Irf2								grey60	MUC1
		1	Trex1	1	Irf7								grey60	NKX2-1
		1	Trim25	1	Irgm1								grey60	LRRK2
		1	Trim30a	1	Irgm2								grey60	CTSH
		1	Uba7	1	Isg15								grey60	GPRC5A
		1	Unc93b1	1	Isg20								grey60	CD9
		1	Xaf1	1	Itga3								grey60	CYB5A
		1	Xdh	1	Jdp2								grey60	NDNF
		1	Zc3hav1	1	Jun								grey60	ROS1
		1	Znfx1	1	Junb								grey60	SFTA3
		2	Ankfy1	1	Klf6								grey60	PON2
		2	Apol7a	1	Krt18								grey60	MALL
		2	Apol9a	1	Krt19								grey60	MYO1C
		2	Apol9b	1	Krt8								grey60	SLPI
		2	Arid5a	1	Lcn2								grey60	SLC39A8
		2	Arrdc4	1	Lgals3bp								grey60	NIBAN2
		2	Atf4	1	Lgals8								grey60	MFSD2A
		2	Azi2	1	Lgals9								grey60	CEACAM1
		2	B2m	1	Lilr4b								grey60	CD151
		2	C1ra	1	Lipg								grey60	ITGA3
		2	C3	1	Lox								grey60	MGST1
		2	C4b	1	Ly6c1								grey60	FASN
		2	Casp4	1	Ly6e								grey60	KRT19
		2	Cd274	1	Lyve1								grey60	ALCAM
		2	Cfb	1	Mafk								grey60	TACC2
		2	Dcp2	1	Marchf5								grey60	ALPL
		2	Ddx60	1	Mndal								grey60	SCNN1A
		2	Enpp4	1	Ms4a4c								grey60	AKAP13
		2	Eras	1	Ms4a6d								grey60	BCAM
		2	Gbp2	1	Msn								midnightblue	TUBA1C
		2	Gbp2b	1	Mt1								midnightblue	HLA-B
		2	Gbp3	1	Mt2								midnightblue	HLA-A
		2	Gbp6	1	Mx1								midnightblue	H2AC19
		2	Gbp7	1	Mx2								midnightblue	TPI1
		2	Gm12185	1	Mxd1								midnightblue	PDIA6
		2	Grina	1	Myd88								midnightblue	EIF5A
		2	H2ab2	1	Nampt								midnightblue	CTSC
		2	H2al1n	1	Nfkbia								midnightblue	SCARB2
		2	H2bc8|H2bc3	1	Nlgn2								midnightblue	H4C12
		2	H2-D1	1	Nmi								midnightblue	CYBA
		2	Hcar2	1	Nod1								midnightblue	PFN1
		2	Hsh2d	1	Nt5c3								midnightblue	CFL1
		2	Ifi202b	1	Nupr1								midnightblue	CLIC1
		2	Ifi203	1	Oas1a								midnightblue	PKM
		2	Ifi213	1	Oas1b								midnightblue	ENO1
		2	Ifi27l2a	1	Oas1g								midnightblue	FCGR3A
		2	Ifi44l	1	Oas2								midnightblue	TMED9
		2	Ifi47	1	Oas3								midnightblue	CALR
		2	Irgm2	1	Oasl1								midnightblue	SEC61A1
		2	Isg20	1	Oasl2								midnightblue	C1QA
		2	Jak2	1	Ogfr								midnightblue	ATP5F1B
		2	Klf10	1	ORF1ab								midnightblue	P4HB
		2	Lgals3bp	1	Parp10								midnightblue	HSP90B1
		2	Lypd8	1	Parp11								midnightblue	H2BS1
		2	Mitd1	1	Parp12								midnightblue	EMP3
		2	Ms4a8a	1	Parp14								midnightblue	LUM
		2	Nfkbiz	1	Parp9								midnightblue	C1R
		2	Nlrc5	1	Pdpn								midnightblue	SH3BGRL3
		2	Noxo1	1	Pfkfb3								midnightblue	ALDOA
		2	Nub1	1	Phf11a								midnightblue	ACTR3
		2	Oas2	1	Pim1								midnightblue	H2BC4
		2	Oas3	1	Pim3								midnightblue	RPN2
		2	Parp11	1	Plac8								midnightblue	LGALS3BP
		2	Pdpn	1	Pml								midnightblue	PSMB8
		2	Phf11a	1	Pnp								midnightblue	CTSB
		2	Plac8	1	Prss23								midnightblue	EIF4A1
		2	Psmb8	1	Psmb10								midnightblue	LDHA
		2	Rnf135	1	Qsox1								midnightblue	PGK1
		2	Samhd1	1	Rarres2								midnightblue	SUB1
		2	Serpina3g	1	Rgcc								midnightblue	RAN
		2	Slc39a1	1	Rhoc								midnightblue	PSME1
		2	Slfn1	1	Rnf114								midnightblue	H2AC6
		2	Snx10	1	Rnf213								midnightblue	IGHG1
		2	Spats2l	1	Rnf31								midnightblue	ANXA1
		2	Sppl2a	1	Rsad2								midnightblue	H4C2
		2	Susd6	1	Rtp4								midnightblue	C1QC
		2	Tap1	1	S								midnightblue	IGHG3
		2	Tap2	1	S1pr1								midnightblue	HLA-F
		2	Tbk1	1	Saa3								midnightblue	ADGRE5
		2	Tmem140	1	Samd9l								lightyellow	H2BC14
		2	Tnfsf10	1	Samhd1								lightyellow	H3C2
		2	Trim12a	1	Sbno2								lightyellow	EMILIN1
		2	Trim26	1	Scnn1a								lightyellow	H2AC11
		2	Trim30d	1	Sdc4								lightyellow	COL6A3
		2	Trim34a	1	Selenow								lightyellow	H2AC16
		2	Ube2l6	1	Sema4c								lightyellow	H4C15
		2	Usp18	1	Sema7a								lightyellow	H1-5
		2	Zbp1	1	Serpina3f								lightyellow	H3C15
		2	Zc3h12a	1	Serpina3g								lightyellow	H2AC17
		3	Aida	1	Serpina3i								lightyellow	H2BC10
		3	Angptl4	1	Serpina3n								lightyellow	PCOLCE
		3	Apobec1	1	Serpine1								lightyellow	FN1
		3	Apod	1	Setdb2								lightyellow	PPIB
		3	Axl	1	Sgk1								lightyellow	CKAP4
		3	Bhlhe40	1	Sik1								lightyellow	COL5A1
		3	Birc3	1	Slc15a3								lightyellow	H3C8
		3	Ccl2	1	Slc39a14								lightyellow	H3C10
		3	Ccrl2	1	Slc39a8								lightyellow	H3C3
		3	Ceacam1	1	Slc3a2								lightyellow	RARRES1
		3	Cflar	1	Slc43a3								lightyellow	H3C7
		3	Ch25h	1	Slfn3								lightyellow	COL6A2
		3	Clic4	1	Slfn4								lightyellow	RCN1
		3	Cmpk2	1	Slfn5								lightyellow	COL15A1
		3	Cxcl10	1	Slfn8								lightyellow	COL3A1
		3	Cxcl9	1	Sod2								lightyellow	HLA-G
		3	Daxx	1	Sp100								lightyellow	COL6A1
		3	Etv6	1	Spats2l								lightyellow	TNC
		3	Fes	1	Sppl2a								lightyellow	TIMP1
		3	Gm15056	1	St3gal1								lightyellow	CALU
		3	Gm4070	1	Stat2								lightyellow	PDIA4
		3	Ifi205	1	Tacstd2								lightyellow	H2BC17
		3	Ifi211	1	Tap2								lightyellow	MMP14
		3	Ifit1bl1	1	Tapbp								lightyellow	HILPDA
		3	Ifit2	1	Tbk1								lightyellow	COL5A2
		3	Junb	1	Tgm2								lightyellow	CDH11
		3	Krt80	1	Tgtp1								lightyellow	MZB1
		3	Lilr4b	1	Timp1								lightyellow	H2AC13
		3	Litaf	1	Timp3								lightyellow	FADS2
		3	Mafk	1	Tinagl1								lightyellow	H4C13
		3	Mgp	1	Tlr3								lightyellow	H2BC3
		3	Mmp14	1	Tmem106a								lightyellow	CERCAM
		3	Ms4a4c	1	Tmem140								lightyellow	MDK
		3	Ms4a6c	1	Tnfrsf12a								lightyellow	H2BC11
		3	Ms4a6d	1	Tnfrsf1a								lightyellow	H2AC12
		3	Mt2	1	Tor1aip1								lightyellow	ATF3
		3	Naa20	1	Tor3a								lightyellow	SPP1
		3	Neurl3	1	Trafd1								lightyellow	MRC2
		3	Oasl1	1	Trex1								lightyellow	KPNA2
		3	Phc2	1	Trim30a								lightyellow	RARRES2
		3	Plin2	1	Tspo								pink	LAP3
		3	Rbms1	1	Uba7								pink	MX1
		3	Relb	1	Ube2l6								pink	HSPA1B
		3	Rhoc	1	Usp18								pink	OAS1
		3	Rnf149	1	Usp25								pink	SERPINH1
		3	Rnf19b	1	Wars								pink	GBP1
		3	Rsad2	1	Xaf1								pink	ISG15
		3	Saa3	1	Xdh								pink	HSP90AA1
		3	Sectm1a	1	Zbp1								pink	BST2
		3	Serpina3i	1	Zbtb16								pink	IFI44L
		3	Serpina3n	1	Zc3hav1								pink	CTSL
		3	Serpinb9	1	Zfp36								pink	IDO1
		3	Slc15a3	1	Znfx1								pink	IFIT3
		3	Slfn4	1	Zup1								pink	APOL1
		3	Slfn5	2	Abca3								pink	OAS3
		3	Stk40	2	Adh1								pink	EPSTI1
		3	Tgfbi	2	Chil1								pink	WARS1
		3	Tgm2	2	Clec3b								pink	LY6E
		3	Timp1	2	Ctsd								pink	HSPA1A
		4	B4galt1	2	Cxcl12								pink	IRF7
		4	B4galt3	2	Cxcl15								pink	OAS2
		4	Basp1	2	Fabp5								pink	STAT1
		4	Casp1	2	Fasn								pink	XAF1
		4	Cd14	2	Gas6								pink	SOCS3
		4	Cd164	2	Hc								pink	IL32
		4	Cd177	2	Lamp3								pink	GBP5
		4	Cdhr4	2	Lbh								pink	IER3
		4	Clec2d	2	Lgi3								pink	IFITM1
		4	Cp	2	Lpcat1								pink	NAMPT
		4	Cxcl17	2	Lyz1								pink	RNF213
		4	Elf3	2	Lyz2								pink	IL18BP
		4	Erich4	2	Mfap4								pink	DDX58
		4	F830016B08Rik	2	Napsa								pink	IFIT1
		4	Fbxw17	2	Rnase4								pink	IFI35
		4	Gda	2	S100g								pink	CALHM6
		4	Ggt5	2	Scd1								pink	CCL2
		4	Gm19935	2	Scd2								pink	PSME2
		4	Gm4841	2	Sftpa1								pink	CXCL11
		4	Gm4951	2	SFTPB								pink	IFI44
		4	Golm1	2	SFTPC								pink	IFIH1
		4	H2-DMb2	2	Sftpd								pink	SERPINE1
		4	H2-Ea	2	Slc34a2								pink	RSAD2
		4	H2-Eb1	2	Spp1								pink	TAP2
		4	Ifitm1	3	Actg1								pink	SLC2A3
		4	Ifnar2	3	Anxa2								pink	DNAJA1
		4	Igtp	3	Anxa7								pink	HSPB1
		4	Iigp1	3	Arf4								pink	TAP1
		4	Il13ra1	3	Arpc1b								pink	IFI6
		4	Il18bp	3	B2m								pink	HIF1A
		4	Il18r1	3	Birc3								pink	HSPA6
		4	Ildr1	3	C1ra								purple	EPAS1
		4	Irak2	3	C3								purple	VIPR1
		4	Irgm1	3	Capza2								purple	FCN3
		4	Itm2b	3	Ccl5								purple	FBLN5
		4	Kif19a	3	Clic1								purple	GPX3
		4	Klk11	3	Col4a1								purple	BTNL9
		4	Lbp	3	Col4a2								purple	TNS2
		4	Lcn2	3	Cp								purple	TFPI
		4	Lrg1	3	Cstb								purple	EMP2
		4	Ltf	3	Cxcl16								purple	SLC6A4
		4	Ly6c1	3	Cxcl9								purple	AHNAK
		4	Nek2	3	Cybb								purple	SLCO2A1
		4	Orm2	3	D17H6S56E-5								purple	EGFL7
		4	Osmr	3	Dbnl								purple	CLDN5
		4	Pim1	3	Esyt1								purple	PECAM1
		4	Piwil4	3	F11r								purple	TNS1
		4	Plet1	3	F830016B08Rik								purple	HOPX
		4	Ppp1r32	3	Fth1								purple	SCN7A
		4	Prdx5	3	Grn								purple	LIFR
		4	Prr29	3	H2ab2								purple	VWF
		4	Psmb9	3	H2al1n								purple	SMAD6
		4	Psme1	3	H2-D1								purple	TMEM100
		4	Rnaset2a	3	H2-DMb2								purple	LIMS2
		4	Rrbp1	3	H2-Eb1								purple	FZD4
		4	Serping1	3	Hmga1								purple	INMT
		4	Spats2	3	Hspa5								purple	HIF3A
		4	St14	3	Irf9								purple	PAPSS2
		4	Steap4	3	Itm2b								purple	ATOH8
		4	Sting1	3	Jund								purple	CYP4B1
		4	Tgtp1	3	Lamp2								purple	GATA2
		4	Tmprss4	3	Laptm4a								purple	HYAL2
		4	Txnip	3	Lgals3								purple	AGER
		4	Vtcn1	3	Litaf								purple	FAM107A
		5	Alad	3	Mbd2								purple	SPTBN1
		5	Aldh2	3	Ms4a6c								purple	CAVIN2
		5	Aox1	3	Myh9								purple	ZBTB16
		5	Atp13a4	3	Nfkb2								purple	ID1
		5	Atp2b2	3	Nfkbiz								purple	CAV1
		5	Cat	3	Nlrc5								purple	LDB2
		5	Cavin2	3	Phc2								purple	RPS6KA2
		5	Cbr2	3	Plin2								purple	SUN2
		5	Cyb5a	3	Psmb8								purple	SLC9A3R2
		5	Cyp2b10	3	Psmb9								purple	GALNT18
		5	Cyp2f2	3	Psme1								purple	DOCK9
		5	Dapk2	3	Psme2								purple	PDK4
		5	Dcxr	3	Ptges								purple	WIF1
		5	Entpd5	3	Rab5c								purple	METTL7A
		5	Ephx1	3	Rnf19b								purple	RBMS2
		5	Fgf1	3	Rnh1								purple	HOPX_WTA
		5	Gas6	3	S100a11								purple	CLEC14A
		5	Gpr155	3	Scarb2
		5	Gpt	3	Sdcbp
		5	Gsta4	3	Serinc3
		5	Gstm1	3	Serpinb9
		5	Hbb-b2	3	Serping1
		5	Inmt	3	Shisa5
		5	Ivd	3	Slc44a2
		5	Lrrc74b	3	Slfn2
		5	Megf6	3	Sp110
		5	Mettl7a1	3	Sp140
		5	Per2	3	Stat1
		5	Per3	3	Stat3
		5	Pgrmc1	3	Tap1
		5	Plekhd1	3	Tcirg1
		5	Rac3	3	Thbs1
		5	Sec14l3	3	Tmsb10
		5	SFTPB	3	Tnfaip3
		5	SFTPC	3	Tnip1
		5	Slc23a2	3	Ubb
		5	Slc4a5	3	Ucp2
		5	Sod1	3	Vcam1
		5	Sord	4	Adamts10
		5	Tef	4	Adgre5
		5	Tmem205	4	Adrb1
		5	Tst	4	Aldh1a1
		5	Wif1	4	Aplnr
				4	Aqp1
				4	Calcrl
				4	Cavin2
				4	Cbr2
				4	Clec1a
				4	Dbp
				4	Ephx1
				4	Fhl1
				4	Fmo1
				4	Fmo2
				4	Gstm1
				4	Hey1
				4	Inmt
				4	Itga8
				4	Mettl7a1
				4	Mtss2
				4	Myh10
				4	Ogn
				4	Pcolce2
				4	Per3
				4	Pltp
				4	Prickle1
				4	Rgs3
				4	Rtkn2
				4	Scn3b
				4	Scn7a
				4	Scube2
				4	Sfta2
				4	Sftpb
				4	Sftpc
				4	Slc7a10
				4	Sort1
				4	Stmn2
				4	Tef
				4	Tie1
				4	Tppp3
				4	Tspan13
				5	Apoe
				5	C1qa
				5	C1qb
				5	C1qc
				5	C4b
				5	Calr
				5	Ccl8
				5	Ccr5
				5	Cd63
				5	Col1a1
				5	Col1a2
				5	Col3a1
				5	Col5a1
				5	Col5a2
				5	Col6a1
				5	Col6a2
				5	Col6a3
				5	Csrp1
				5	Cst3
				5	Ctsb
				5	Ctsc
				5	Ctsh
				5	Ctss
				5	Ctsz
				5	Cyba
				5	Dpt
				5	Efhd2
				5	Eln
				5	Fbn1
				5	Fn1
				5	Fscn1
				5	Fstl1
				5	Hexb
				5	Igf1
				5	Igfbp7
				5	Lgals1
				5	Lgmn
				5	Lrg1
				5	Ltbp2
				5	Mfap5
				5	Mgp
				5	Mmp14
				5	Mmp2
				5	Mpeg1
				5	Ms4a7
				5	Nbl1
				5	Npc2
				5	Nrep
				5	Pmepa1
				5	Psap
				5	Serpine2
				5	Sparc
				5	Sparcl1
				5	Tceal9
				5	Tmem176a
				5	Tmem176b
				6	Ace
				6	Acvrl1
				6	Adgrf5
				6	Adgrl3
				6	Ankrd33b
				6	Arap3
				6	Bmp6
				6	Bmpr2
				6	Car4
				6	Cav2
				6	Ccdc85a
				6	Cd93
				6	Cdh5
				6	Cemip2
				6	Cldn5
				6	Clec14a
				6	Cyp2b10
				6	Cyp4b1
				6	Ednrb
				6	Efnb2
				6	Ehd4
				6	Eng
				6	Epas1
				6	Foxf1
				6	Gata2
				6	Hba-a1
				6	Hbb-b1
				6	Hbb-b2
				6	Hilpda
				6	Hpgd
				6	Igfbp2
				6	Kdr
				6	Myzap
				6	Pcdh1
				6	Plvap
				6	Prickle2
				6	Prx
				6	Ptprb
				6	Ramp2
				6	Scel
				6	Sema3c
				6	Sema3g
				6	Slco2a1
				6	Smad6
				6	Tbx3
				6	Tek
				6	Thbd
				6	Tmcc2
				6	Tmem100
				6	Tspan7
				6	Vegfa
				7	Amy1
				7	Calml4
				7	Ddx3y
				7	Flp Recombinase
				7	Gm10573
				7	Gm7102
				7	Hlf
				7	Kir3dl1
				7	Lor
				7	Mrgpra7
				7	Olfr1009
				7	Rnf144a
				7	S100a8
				7	S100a9
				7	Shisa4
				7	Sohlh1
				7	Strit1
				7	TagRFP
				7	Trim30d
				7	Trim69
				7	Usp9y
				7	Wdr64
				7	Zfy2
				8	Btg1
				8	Cd52
				8	Cd72
				8	Cd74
				8	Ciita
				8	Clu
				8	Coro1a
				8	Cotl1
				8	Eef1a1
				8	Eef2
				8	Ereg
				8	Fau
				8	H2-Aa
				8	H2ab1
				8	H2ac1
				8	H2ac10
				8	H2ac21
				8	H2aj
				8	H2-M10.2
				8	H2-Oa
				8	H2-Q10
				8	H2-Q6
				8	H2-T10
				8	H3c1
				8	H3c15
				8	H4c11
				8	H4c17
				8	Hsp90b1
				8	Ifi30
				8	Igha
				8	Ighg
				8	Ighm
				8	Igkc
				8	Irf8
				8	Jchain
				8	Laptm5
				8	Lcp1
				8	Ltb
				8	Mzb1
				8	Pfn1
				8	Rack1
				8	Rpl10a
				8	Rpl12
				8	Rpl13
				8	Rpl13a
				8	Rpl18
				8	Rpl22
				8	Rpl23
				8	Rpl26
				8	Rpl27
				8	Rpl28
				8	Rpl4
				8	Rpl41
				8	Rplp0
				8	Rplp1
				8	Rplp2
				8	Rps11
				8	Rps12
				8	Rps13
				8	Rps15a
				8	Rps20
				8	Rps23
				8	Rps24
				8	Rps26
				8	Rps28
				8	Rps3
				8	Rps3a1
				8	Rps4x
				8	Rps9
				8	Slpi
				8	Tmsb4x
				8	Tpt1
				8	Unc93b1
				8	Xbp1
				8	Zfp36l1
