# Supplementary material for: SARS-CoV-2 infection produces chronic pulmonary epithelial and immune cell dysfunction with fibrosis in mice
Source: Sci Transl Med. 2022 Jul 7:eabo5070. doi: 10.1126/scitranslmed.abo5070 (PMC9273046; doi:10.1126/scitranslmed.abo5070)
Supplement: Supplementary file 3 — Data files S1 to S7 [file scitranslmed.abo5070_data_files.zip › abo5070_data_file_s3.xlsx]

## Sheet: Index for Data File S3
Data File S3 has four tabs. Each is described here.
Tab 1: SegmentProperties	In this tab, information pertaining to the regions of interest relevant to the analyses is provided. In addition, quality control parameters are indicated. The output for these paramenters comes directly from GeoMX. Column A provides the histology slide number (unique to each mouse lung studied); Column B provides the ROI (region of interest) label; Column C is the sample identifier (it provides …
Tab 2: TargetProperties	In this tab, information pertaining to the probe targets (genes) are provided for the version of the whole transcriptome that was used in this study as directly provided by NanoString Technologies
Tab 3: TargetCountMatrix	In this tab, target (gene) counts are provided for each of the ROI's selected as defined in Tab 1. Targets are listed in rows and samples listed in columns.
Tab 4: Q3 normalized counts	In this tab, the count data was normalized and Q3 normalized values are listed. Please refer to Star Methods in the manuscript for details. Please refer to Tab 1 of this table for information on the features of all the different samples.

## Sheet: SegmentProperties
SlideName	ROI Label	SegmentDisplayName	alveolar	epithelial	Animal_ID	Location	Treatment Group	Days post infection (dpi)	Histological designation	QCFlags	AOISurfaceArea	AOINucleiCount	ROICoordinateX	ROICoordinateY	RawReads	AlignedReads	DeduplicatedReads	TrimmedReads	StitchedReads	SequencingSaturation	LOQ.(GeoMx.COVID-19)	LOQ.(TAP.Mouse.Whole.Transcriptome.Atlas)
SRL166 9.5	1	SRL166 9.5 | 001 | Tissue	FALSE	TRUE	SRL166.9.5	airway	MA10	2	Disease	Low Nuclei Count,Low Negative Probe Count for Probe Kit GeoMx COVID-19,Low Negative Probe Count for Probe Kit TAP Mouse Whole Transcriptome Atlas	24719.6	198	18529	60118	3654192	3512964	756626	3637377	3612715	79.3	14.8	17.7
SRL166 9.5	2	SRL166 9.5 | 002 | Tissue	FALSE	TRUE	SRL166.9.5	airway	MA10	2	Disease	Low Nuclei Count,Low Negative Probe Count for Probe Kit GeoMx COVID-19,Low Negative Probe Count for Probe Kit TAP Mouse Whole Transcriptome Atlas	27787.1	191	14653	68548	2721220	2622138	452702	2711325	2693758	83.4	10	12.4
SRL166 9.5	3	SRL166 9.5 | 003 | Tissue	FALSE	TRUE	SRL166.9.5	airway	MA10	2	Disease	Low Nuclei Count,Low Negative Probe Count for Probe Kit GeoMx COVID-19,Low Negative Probe Count for Probe Kit TAP Mouse Whole Transcriptome Atlas	20431.1	181	20929	56331	3803856	3661955	685931	3791844	3769129	82	10.5	17.7
SRL166 9.5	4	SRL166 9.5 | 004 | Tissue	TRUE	FALSE	SRL166.9.5	alveolar	MA10	2	Disease		45781.5	342	17910.8	62283.8	4342509	4168115	658460	4329323	4301983	84.8	26.6	24.4
SRL166 9.5	5	SRL166 9.5 | 005 | Tissue	TRUE	FALSE	SRL166.9.5	alveolar	MA10	2	Disease		58588.7	471	14951.7	58663.7	6460313	6203548	903278	6432716	6388765	86	24.5	33.9
SRL166 9.5	6	SRL166 9.5 | 006 | Tissue	TRUE	FALSE	SRL166.9.5	alveolar	MA10	2	Disease	Low Negative Probe Count for Probe Kit GeoMx COVID-19,Low Negative Probe Count for Probe Kit TAP Mouse Whole Transcriptome Atlas	36482.3	252	15842.9	57425.3	2939437	2822185	509054	2926287	2907308	82.7	14.9	22.4
SRL166 9.5	7	SRL166 9.5 | 007 | Tissue	TRUE	FALSE	SRL182.6.5	alveolar	MA10	15	Disease		44686.5	575	9116	30968	9741370	9301761	1205877	9659413	9596545	87.6	23.7	37.3
SRL166 9.5	8	SRL166 9.5 | 008 | Tissue	TRUE	FALSE	SRL182.6.5	alveolar	MA10	15	Disease		44476.8	533	14166	28423	10306484	9890655	1236226	10269256	10204268	88	25.2	40.3
SRL166 9.5	9	SRL166 9.5 | 009 | Tissue	TRUE	FALSE	SRL182.6.5	alveolar	MA10	15	Disease		63081.6	1050	15618	28189	17562730	16336597	2468468	17008812	16897178	85.9	54.8	68.2
SRL166 9.5	10	SRL166 9.5 | 010 | Tissue	TRUE	FALSE	SRL182.6.5	alveolar	MA10	15	Disease		93532.8	1274	27882	34641	24471822	23536258	2843065	24363978	24201629	88.4	52.7	68.3
SRL166 9.5	11	SRL166 9.5 | 011 | Tissue	TRUE	FALSE	SRL182.6.5	alveolar	MA10	15	Intact	Low Negative Probe Count for Probe Kit GeoMx COVID-19	42237.7	338	6901.8	34588.7	4704789	4518499	575702	4687845	4657984	87.8	21	25.1
SRL166 9.5	12	SRL166 9.5 | 012 | Tissue	TRUE	FALSE	SRL182.6.5	alveolar	MA10	15	Intact		45999.1	343	25626.6	32188.8	3344392	3216543	661289	3333082	3312012	80.2	21.7	29.1
SRL166 9.5	13	SRL166 9.5 | 013 | Tissue	TRUE	FALSE	SRL182.6.5	alveolar	MA10	15	Intact		37833.6	307	5376.3	36270.1	4027465	3879760	667791	4012935	3987302	83.4	25.5	27.6
SRL166 9.5	14	SRL166 9.5 | 014 | Tissue	FALSE	TRUE	SRL182.6.5	airway	MA10	15	Intact		35852.9	336	8496	33306	9319305	8996114	1388506	9290817	9234426	85.1	15.8	32.9
SRL166 9.5	15	SRL166 9.5 | 015 | Tissue	FALSE	TRUE	SRL182.6.5	airway	MA10	15	Intact	Low Nuclei Count,Low Negative Probe Count for Probe Kit GeoMx COVID-19,Low Negative Probe Count for Probe Kit TAP Mouse Whole Transcriptome Atlas,Low Sequencing Saturation	17025	170	15998	28965	458868	441991	294671	457257	454312	35.8	20.3	10.6
SRL166 9.5	16	SRL166 9.5 | 016 | Tissue	FALSE	TRUE	SRL182.6.5	airway	MA10	15	Intact		22768	242	26193	33060	6886048	6656883	1099364	6863981	6826806	84	23.8	25.5
SRL166 9.5	17	SRL166 9.5 | 017 | Tissue	TRUE	FALSE	SRL182.7.1	alveolar	MA10	30	Disease		71543	904	11106	10441	13281091	12770198	1699896	13227094	13146522	87.2	40.1	55.6
SRL166 9.5	18	SRL166 9.5 | 018 | Tissue	TRUE	FALSE	SRL182.7.1	alveolar	MA10	30	Disease		27522.7	380	14188	9358	4260876	4082878	660147	4242744	4215922	84.5	20	26.1
SRL166 9.5	19	SRL166 9.5 | 019 | Tissue	TRUE	FALSE	SRL182.7.1	alveolar	MA10	30	Disease		30991.6	388	12799	9897	5024043	4772721	733029	4959702	4925459	85.4	26.6	24.8
SRL166 9.5	20	SRL166 9.5 | 020 | Tissue	TRUE	FALSE	SRL182.7.1	alveolar	MA10	30	Disease		38662.6	529	15911	9087	7583311	7265528	1116518	7541536	7492410	85.3	30.1	35.4
SRL166 9.5	21	SRL166 9.5 | 021 | Tissue	TRUE	FALSE	SRL182.7.1	alveolar	MA10	30	Intact		32989.1	283	24595.6	12572.5	4065499	3927252	652387	4054044	4030168	84	20.8	28.6
SRL166 9.5	22	SRL166 9.5 | 022 | Tissue	TRUE	FALSE	SRL182.7.1	alveolar	MA10	30	Intact	Low Negative Probe Count for Probe Kit GeoMx COVID-19,Low Negative Probe Count for Probe Kit TAP Mouse Whole Transcriptome Atlas	26885.4	224	23207.8	13615.2	3087475	2898962	487920	2999823	2979607	84.2	18.5	21.4
SRL166 9.5	23	SRL166 9.5 | 023 | Tissue	TRUE	FALSE	SRL182.7.1	alveolar	MA10	30	Intact		27769.8	242	24803.3	8591.7	3215112	3096815	476600	3202332	3179592	85.2	17.7	22.1
SRL166 9.5	24	SRL166 9.5 | 024 | Tissue	FALSE	TRUE	SRL182.7.1	airway	MA10	30	Intact	Low Surface Area,Low Nuclei Count,Low Negative Probe Count for Probe Kit GeoMx COVID-19,Low Negative Probe Count for Probe Kit TAP Mouse Whole Transcriptome Atlas	13930.5	145	23986	14026	3385008	3228119	609952	3332125	3310540	82	10	16.6
SRL166 9.5	25	SRL166 9.5 | 025 | Tissue	FALSE	TRUE	SRL182.7.1	airway	MA10	30	Intact	Low Surface Area,Low Nuclei Count,Low Negative Probe Count for Probe Kit GeoMx COVID-19,Low Negative Probe Count for Probe Kit TAP Mouse Whole Transcriptome Atlas	10246.6	89	13029	9197	2827172	2717968	519499	2807618	2791212	81.6	15.9	14.9
SRL166 9.5	26	SRL166 9.5 | 026 | Tissue	FALSE	TRUE	SRL182.7.1	airway	MA10	30	Intact	Low Surface Area,Low Nuclei Count,Low Negative Probe Count for Probe Kit GeoMx COVID-19,Low Negative Probe Count for Probe Kit TAP Mouse Whole Transcriptome Atlas	8486.7	96	14818	8565	2313433	2226880	259974	2303773	2289178	88.8	5.7	10.6
SRL182 1.1	1	SRL182 1.1 | 001 | Tissue	TRUE	FALSE	SRL182.1.1	alveolar	Mock	Mock	Healthy		43408.6	342	18485.8	56224.4	3323471	3194647	714763	3310740	3288073	78.5	40.9	34.5
SRL182 1.1	2	SRL182 1.1 | 002 | Tissue	FALSE	TRUE	SRL182.1.1	airway	Mock	Mock	Healthy	Low Nuclei Count,Low Negative Probe Count for Probe Kit TAP Mouse Whole Transcriptome Atlas	19296.8	166	19093	66648	3006689	2841368	693794	2934857	2917006	76.9	17.3	19.6
SRL182 1.1	3	SRL182 1.1 | 003 | Tissue	TRUE	FALSE	SRL182.1.1	alveolar	Mock	Mock	Healthy	Low Negative Probe Count for Probe Kit GeoMx COVID-19,Low Negative Probe Count for Probe Kit TAP Mouse Whole Transcriptome Atlas	39297.7	325	19270.3	62936.9	1596371	1532702	351556	1590809	1580926	78	16.6	21.8
SRL182 1.1	4	SRL182 1.1 | 004 | Tissue	FALSE	TRUE	SRL182.1.1	airway	Mock	Mock	Healthy	Low Nuclei Count,Low Negative Probe Count for Probe Kit GeoMx COVID-19,Low Negative Probe Count for Probe Kit TAP Mouse Whole Transcriptome Atlas	17926.2	144	20256	62245	2701008	2598676	549548	2689432	2674075	79.7	18.6	17.6
SRL182 1.1	5	SRL182 1.1 | 005 | Tissue	FALSE	TRUE	SRL182.1.1	airway	Mock	Mock	Healthy	Low Nuclei Count,Low Negative Probe Count for Probe Kit GeoMx COVID-19,Low Negative Probe Count for Probe Kit TAP Mouse Whole Transcriptome Atlas	18481.9	167	18764	71707	2348129	2266295	462611	2340000	2325534	80.3	20.5	15.8
SRL182 1.1	6	SRL182 1.1 | 006 | Tissue	FALSE	TRUE	SRL166.9.2	airway	MA10	2	Disease	Low Nuclei Count	22556.1	148	12987	31404	6403341	6173329	1230120	6378922	6337792	80.8	19.3	28.1
SRL182 1.1	7	SRL182 1.1 | 007 | Tissue	FALSE	TRUE	SRL166.9.2	airway	MA10	2	Disease		26669.4	236	9743	34256	7444745	7152075	1375782	7413920	7366351	81.5	25.7	33.2
SRL182 1.1	8	SRL182 1.1 | 008 | Tissue	FALSE	TRUE	SRL166.9.2	airway	MA10	2	Disease	Low Nuclei Count	28974	190	15845	31191	5420518	5224130	1049952	5399990	5363805	80.6	24.2	29.3
SRL182 1.1	9	SRL182 1.1 | 009 | Tissue	TRUE	FALSE	SRL166.9.2	alveolar	MA10	2	Disease		38658.8	269	24215.7	33643.1	2757480	2655216	536169	2743250	2725793	80.6	36.6	24.3
SRL182 1.1	10	SRL182 1.1 | 010 | Tissue	TRUE	FALSE	SRL182.1.1	alveolar	Mock	Mock	Healthy		36459.1	329	19932	69673.6	3246686	3105738	566644	3233820	3212411	82.5	29.9	26
SRL182 1.1	11	SRL182 1.1 | 011 | Tissue	TRUE	FALSE	SRL166.9.2	alveolar	MA10	2	Disease		47383.6	353	14746.1	30577.8	5297949	5096622	1045144	5271823	5239467	80.3	32.8	43
SRL182 1.1	12	SRL182 1.1 | 012 | Tissue	TRUE	FALSE	SRL166.9.2	alveolar	MA10	2	Disease		54118.5	319	22556.8	35139.4	6449542	5836963	1204037	6142307	6102505	81.3	42.1	50.3
SRL182 1.1	13	SRL182 1.1 | 013 | Tissue	FALSE	TRUE	SRL1823.3	airway	MA10	15	Intact	Low Surface Area,Low Nuclei Count,Low Negative Probe Count for Probe Kit GeoMx COVID-19,Low Negative Probe Count for Probe Kit TAP Mouse Whole Transcriptome Atlas	8275.5	82	4282	9929	695966	669499	137520	692454	687869	80.2	8.1	9.5
SRL182 1.1	14	SRL182 1.1 | 014 | Tissue	FALSE	TRUE	SRL1823.3	airway	MA10	15	Intact	Low Nuclei Count,Low Negative Probe Count for Probe Kit GeoMx COVID-19,Low Negative Probe Count for Probe Kit TAP Mouse Whole Transcriptome Atlas	16381.8	148	6962	8966	3228886	3112483	573677	3217625	3197839	82.2	13.7	18.4
SRL182 1.1	15	SRL182 1.1 | 015 | Tissue	FALSE	TRUE	SRL1823.3	airway	MA10	15	Intact	Low Surface Area,Low Nuclei Count,Low Negative Probe Count for Probe Kit GeoMx COVID-19,Low Negative Probe Count for Probe Kit TAP Mouse Whole Transcriptome Atlas	10080.6	76	20516	12165	1849226	1764561	360655	1828272	1817767	80.5	9.3	12.9
SRL182 1.1	16	SRL182 1.1 | 016 | Tissue	TRUE	FALSE	SRL1823.3	alveolar	MA10	15	Intact	Low Negative Probe Count for Probe Kit TAP Mouse Whole Transcriptome Atlas	41242	323	4882.7	11311.7	2373567	2283934	413141	2364613	2349498	82.6	28.8	21.5
SRL182 1.1	17	SRL182 1.1 | 017 | Tissue	TRUE	FALSE	SRL1823.3	alveolar	MA10	15	Intact		34314.8	273	8586.8	7437.6	2451995	2226967	512645	2321044	2303887	79.1	35.7	26
SRL182 1.1	18	SRL182 1.1 | 018 | Tissue	TRUE	FALSE	SRL1823.3	alveolar	MA10	15	Intact		40218.7	324	22466.8	8385.4	3001705	2886157	515733	2990429	2970036	82.8	26.5	26.5
SRL182 1.1	19	SRL182 1.1 | 019 | Tissue	TRUE	FALSE	SRL1823.3	alveolar	MA10	15	Disease		70182.1	876	16384.4	6389.3	8954334	8573914	1752127	8916920	8855002	80.4	83.4	62
SRL182 1.1	20	SRL182 1.1 | 020 | Tissue	TRUE	FALSE	SRL1823.3	alveolar	MA10	15	Disease		69472.4	737	14849.5	6447.3	8554797	7884510	1361185	8196688	8139025	84.1	57.8	54.4
SRL182 1.1	21	SRL182 1.1 | 021 | Tissue	TRUE	FALSE	SRL1823.3	alveolar	MA10	15	Disease		69601.9	795	17428.3	6565.4	8226940	7879760	1560188	8195020	8139803	81	47.5	52.4
SRL182 1.1	22	SRL182 1.1 | 022 | Tissue	TRUE	FALSE	SRL1823.3	alveolar	MA10	15	Disease	Low Surface Area,Low Nuclei Count,Low Negative Probe Count for Probe Kit GeoMx COVID-19,Low Negative Probe Count for Probe Kit TAP Mouse Whole Transcriptome Atlas	14132.3	150	10686	12639	1444003	1380250	269179	1434328	1424169	81.4	16.1	14.6
SRL182 6.2A	1	SRL182 6.2A | 001 | Tissue	TRUE	FALSE	SRL182.6.2A	alveolar	MA10	15	Disease		87879.5	1059	11884	61371	12804013	12315758	2087934	12750262	12665041	83.7	73.5	58.8
SRL182 6.2A	2	SRL182 6.2A | 002 | Tissue	TRUE	FALSE	SRL182.6.2A	alveolar	MA10	15	Disease		52495.8	661	11465	55632	7342566	7064910	1175599	7317495	7269684	84	45.8	39.9
SRL182 6.2A	3	SRL182 6.2A | 003 | Tissue	TRUE	FALSE	SRL182.6.2A	alveolar	MA10	15	Disease		36065.7	490	16616	56324	4650775	4472343	1059676	4634330	4601889	77.2	32.7	31.9
SRL182 6.2A	4	SRL182 6.2A | 004 | Tissue	TRUE	FALSE	SRL182.6.2A	alveolar	MA10	15	Disease		34993.5	461	15081	48663	5449752	5240544	1017507	5428330	5391561	81.3	47.8	33.7
SRL182 6.2A	5	SRL182 6.2A | 005 | Tissue	TRUE	FALSE	SRL182.6.2A	alveolar	MA10	15	Intact		56293.3	443	14530.3	63887.6	4438526	4271775	736694	4421213	4392902	83.4	41.7	30.5
SRL182 6.2A	6	SRL182 6.2A | 006 | Tissue	TRUE	FALSE	SRL182.6.2A	alveolar	MA10	15	Intact	Low Negative Probe Count for Probe Kit TAP Mouse Whole Transcriptome Atlas	35984	300	15249.6	66033.6	2944768	2834213	553137	2932940	2913678	81.2	18.3	22.3
SRL182 6.2A	7	SRL182 6.2A | 007 | Tissue	TRUE	FALSE	SRL182.6.2A	alveolar	MA10	15	Intact		52853.6	426	16549.4	68400	6053803	5837364	849638	6033661	5997264	86	33.2	32.3
SRL182 6.2A	8	SRL182 6.2A | 008 | Tissue	FALSE	TRUE	SRL182.6.2A	airway	MA10	15	Intact	Low Surface Area,Low Nuclei Count,Low Negative Probe Count for Probe Kit GeoMx COVID-19,Low Negative Probe Count for Probe Kit TAP Mouse Whole Transcriptome Atlas	11701.6	114	11974	57806	3192780	3082494	628541	3180372	3160393	80.3	14.7	17.1
SRL182 6.2A	9	SRL182 6.2A | 009 | Tissue	FALSE	TRUE	SRL182.6.2A	airway	MA10	15	Intact	Low Nuclei Count,Low Negative Probe Count for Probe Kit TAP Mouse Whole Transcriptome Atlas	17568.1	160	13754	54512	4538573	4193074	732345	4329003	4303953	83.9	19.3	20.5
SRL182 6.2A	10	SRL182 6.2A | 010 | Tissue	FALSE	TRUE	SRL182.6.2A	airway	MA10	15	Intact	Low Nuclei Count,Low Negative Probe Count for Probe Kit GeoMx COVID-19,Low Negative Probe Count for Probe Kit TAP Mouse Whole Transcriptome Atlas	16541.3	159	12322	59637	1420041	1369683	546472	1413684	1404638	61.5	13.8	16.4
SRL182 6.2A	11	SRL182 6.2A | 011 | Tissue	TRUE	FALSE	SRL182.7.3	alveolar	MA10	30	Disease		83666.5	1664	4361	36240	32851215	31722228	4368204	32733126	32531337	86.7	101.5	81.4
SRL182 6.2A	12	SRL182 6.2A | 012 | Tissue	TRUE	FALSE	SRL182.7.3	alveolar	MA10	30	Disease		51693.9	609	27142	37280	3063467	2949880	1006412	3051609	3032153	67.1	46.2	38.1
SRL182 6.2A	13	SRL182 6.2A | 013 | Tissue	TRUE	FALSE	SRL182.7.3	alveolar	MA10	30	Disease		98727.7	1052	24968	35768	18384979	17715247	2894789	18318881	18202158	84.3	111.6	93.1
SRL182 6.2A	14	SRL182 6.2A | 014 | Tissue	TRUE	FALSE	SRL182.7.3	alveolar	MA10	30	Disease		222335	2072	10169.4	36296.5	36287198	34923502	5169686	36121802	35870445	85.8	223	178.3
SRL182 6.2A	15	SRL182 6.2A | 015 | Tissue	TRUE	FALSE	SRL182.7.3	alveolar	MA10	30	Intact		70182.1	652	15871.8	31522.3	9086963	8725868	1185802	9035749	8976162	87	57.3	46.4
SRL182 6.2A	16	SRL182 6.2A | 016 | Tissue	TRUE	FALSE	SRL182.7.3	alveolar	MA10	30	Intact		47840.5	378	21580.3	33186.4	6415286	5921424	839949	6129143	6092793	86.9	41.6	33.6
SRL182 6.2A	17	SRL182 6.2A | 017 | Tissue	TRUE	FALSE	SRL182.7.3	alveolar	MA10	30	Intact		69431.2	621	19198.3	32317.6	7211211	6931799	983059	7180101	7132519	86.4	52.1	43.9
SRL182 6.2A	18	SRL182 6.2A | 018 | Tissue	FALSE	TRUE	SRL182.7.3	airway	MA10	30	Intact	Low Surface Area,Low Nuclei Count,Low Negative Probe Count for Probe Kit TAP Mouse Whole Transcriptome Atlas	14902.3	131	9949	33137	3467770	3348570	663128	3455843	3433931	80.9	19.1	18.2
SRL182 6.2A	19	SRL182 6.2A | 019 | Tissue	FALSE	TRUE	SRL182.7.3	airway	MA10	30	Intact	Low Surface Area,Low Nuclei Count,Low Negative Probe Count for Probe Kit GeoMx COVID-19,Low Negative Probe Count for Probe Kit TAP Mouse Whole Transcriptome Atlas	8720.4	92	26318	35796	1499699	1441947	336049	1490642	1479471	77.6	10.6	11
SRL182 6.2A	20	SRL182 6.2A | 020 | Tissue	FALSE	TRUE	SRL182.7.3	airway	MA10	30	Intact		27699.7	245	21676	35048	7626409	7110970	1371867	7338592	7292837	82	31	27
SRL182 6.2A	21	SRL182 6.2A | 021 | Tissue	TRUE	FALSE	SRL166.1.1	alveolar	Mock	Mock	Healthy		60492.8	562	11495.6	13375.6	7364636	7097081	958360	7340378	7295594	87	61.2	45.1
SRL182 6.2A	22	SRL182 6.2A | 022 | Tissue	TRUE	FALSE	SRL166.1.1	alveolar	Mock	Mock	Healthy		43775.2	348	20971.9	15411.5	5156598	4967547	564798	5139523	5107195	89	43.9	28.7
SRL182 6.2A	23	SRL182 6.2A | 023 | Tissue	TRUE	FALSE	SRL166.1.1	alveolar	Mock	Mock	Healthy		37512.3	319	18691.4	14421.9	2937455	2828669	460571	2924532	2906457	84.3	38.4	24.3
SRL182 6.2A	24	SRL182 6.2A | 024 | Tissue	FALSE	TRUE	SRL166.1.1	airway	Mock	Mock	Healthy	Low Surface Area,Low Nuclei Count,Low Negative Probe Count for Probe Kit TAP Mouse Whole Transcriptome Atlas	15876.9	145	5354	11833	2611028	2522240	455942	2601186	2585600	82.5	23.1	17.1
SRL182 6.2A	25	SRL182 6.2A | 025 | Tissue	FALSE	TRUE	SRL166.1.1	airway	Mock	Mock	Healthy	Low Surface Area,Low Nuclei Count,Low Negative Probe Count for Probe Kit GeoMx COVID-19,Low Negative Probe Count for Probe Kit TAP Mouse Whole Transcriptome Atlas	13346.2	123	22290	17030	2093466	1981361	400137	2049410	2035487	80.9	16.6	13.5
SRL182 6.2A	26	SRL182 6.2A | 026 | Tissue	FALSE	TRUE	SRL166.1.1	airway	Mock	Mock	Healthy	Low Nuclei Count,Low Negative Probe Count for Probe Kit TAP Mouse Whole Transcriptome Atlas	18985.9	183	15122	11912	2973062	2869485	602360	2963795	2946003	79.7	20	19.3
SRL182 7.2	1	SRL182 7.2 | 001 | Tissue	FALSE	TRUE	SRL1827.2	airway	MA10	30	Intact	Low Negative Probe Count for Probe Kit GeoMx COVID-19	31903.1	306	19206	69062	5436499	5250733	1102593	5416672	5384165	79.7	12.5	23.4
SRL182 7.2	2	SRL182 7.2 | 002 | Tissue	FALSE	TRUE	SRL1827.2	airway	MA10	30	Intact	Low Nuclei Count,Low Negative Probe Count for Probe Kit GeoMx COVID-19,Low Negative Probe Count for Probe Kit TAP Mouse Whole Transcriptome Atlas	16016.5	154	10185	61893	2083425	2009886	466738	2075433	2060842	77.6	13	12.7
SRL182 7.2	3	SRL182 7.2 | 003 | Tissue	FALSE	TRUE	SRL1827.2	airway	MA10	30	Intact	Low Nuclei Count,Low Negative Probe Count for Probe Kit GeoMx COVID-19,Low Negative Probe Count for Probe Kit TAP Mouse Whole Transcriptome Atlas	16964.5	177	13448	55281	2817048	2727552	612587	2808206	2793320	78.3	5.3	14.9
SRL182 7.2	4	SRL182 7.2 | 004 | Tissue	TRUE	FALSE	SRL1827.2	alveolar	MA10	30	Intact	Low Negative Probe Count for Probe Kit GeoMx COVID-19,Low Negative Probe Count for Probe Kit TAP Mouse Whole Transcriptome Atlas	35029.8	300	14303.7	68985.6	1694160	1635074	309229	1689594	1679242	81.7	9.6	15.4
SRL182 7.2	5	SRL182 7.2 | 005 | Tissue	TRUE	FALSE	SRL1827.2	alveolar	MA10	30	Intact	Low Negative Probe Count for Probe Kit GeoMx COVID-19,Low Negative Probe Count for Probe Kit TAP Mouse Whole Transcriptome Atlas	34441.6	296	17799.4	67504.9	1951583	1876303	370968	1944647	1932903	81	10.7	20.9
SRL182 7.2	6	SRL182 7.2 | 006 | Tissue	TRUE	FALSE	SRL1827.2	alveolar	MA10	30	Intact	Low Negative Probe Count for Probe Kit GeoMx COVID-19,Low Negative Probe Count for Probe Kit TAP Mouse Whole Transcriptome Atlas	38913.8	311	13810.1	54388.8	2730756	2626449	468409	2720616	2702584	82.8	11.7	19.5
SRL182 7.2	7	SRL182 7.2 | 007 | Tissue	TRUE	FALSE	SRL1827.2	alveolar	MA10	30	Disease	Low Negative Probe Count for Probe Kit GeoMx COVID-19	59816.4	678	9972	63260	5219971	4905126	889945	5074994	5041409	83	10.2	24.1
SRL182 7.2	8	SRL182 7.2 | 008 | Tissue	TRUE	FALSE	SRL182.1.2	alveolar	MA10	30	Disease		110871	1616	11375	62124	17529687	16850550	3223891	17418193	17308918	81.6	41.7	59.4
SRL182 7.2	9	SRL182 7.2 | 009 | Tissue	TRUE	FALSE	SRL182.1.2	alveolar	MA10	30	Disease	Low Negative Probe Count for Probe Kit GeoMx COVID-19,Low Negative Probe Count for Probe Kit TAP Mouse Whole Transcriptome Atlas	33250.7	477	15419	72181	3470062	3343508	602580	3456924	3434830	82.6	9.1	15
SRL182 7.2	10	SRL182 7.2 | 010 | Tissue	TRUE	FALSE	SRL182.1.2	alveolar	MA10	30	Disease		87347.2	1073	20864	67560	9070774	8701258	1795180	9017866	8949114	80.2	21.8	36.1
SRL182 7.2	11	SRL182 7.2 | 011 | Tissue	FALSE	TRUE	SRL182.1.2	airway	Mock	Mock	Healthy	Low Surface Area,Low Nuclei Count,Low Negative Probe Count for Probe Kit GeoMx COVID-19,Low Negative Probe Count for Probe Kit TAP Mouse Whole Transcriptome Atlas	9152.8	79	9613	34487	1276392	1233027	283538	1271757	1263550	77.8	7.6	8.5
SRL182 7.2	12	SRL182 7.2 | 012 | Tissue	FALSE	TRUE	SRL182.1.2	airway	Mock	Mock	Healthy	Low Nuclei Count,Low Negative Probe Count for Probe Kit GeoMx COVID-19,Low Negative Probe Count for Probe Kit TAP Mouse Whole Transcriptome Atlas	18542.7	144	25848	36770	3761926	3517324	721186	3727857	3707075	80.8	12.7	17.2
SRL182 7.2	13	SRL182 7.2 | 013 | Tissue	FALSE	TRUE	SRL182.1.2	airway	Mock	Mock	Healthy	Low Nuclei Count,Low Negative Probe Count for Probe Kit GeoMx COVID-19,Low Negative Probe Count for Probe Kit TAP Mouse Whole Transcriptome Atlas	21263.8	164	22582	39767	5040422	4879109	907347	5024035	4996377	82	10.3	20.5
SRL182 7.2	14	SRL182 7.2 | 014 | Tissue	TRUE	FALSE	SRL182.1.2	alveolar	Mock	Mock	Healthy	Low Negative Probe Count for Probe Kit GeoMx COVID-19	47152.7	349	21160.3	36634.1	3522396	3390821	597883	3510134	3487502	83	13.6	27.5
SRL182 7.2	15	SRL182 7.2 | 015 | Tissue	TRUE	FALSE	SRL1827.2	alveolar	Mock	Mock	Healthy	Low Negative Probe Count for Probe Kit GeoMx COVID-19	48941	360	10054	32957.5	2677769	2434032	539264	2524291	2508052	79.9	15.3	25.5
SRL182 7.2	16	SRL182 7.2 | 016 | Tissue	TRUE	FALSE	SRL1827.2	alveolar	Mock	Mock	Healthy	Low Negative Probe Count for Probe Kit GeoMx COVID-19	44108	308	24015.7	33570.2	3453020	3322956	590745	3436552	3415070	82.9	15.4	27.1
SRL182 7.2	17	SRL182 7.2 | 017 | Tissue	FALSE	TRUE	SRL166.9.4	airway	MA10	2	Disease	Low Negative Probe Count for Probe Kit GeoMx COVID-19,Low Negative Probe Count for Probe Kit TAP Mouse Whole Transcriptome Atlas	36812.4	323	22573	16484	5434396	5013179	1074462	5179226	5146929	80.2	12.9	19.8
SRL182 7.2	18	SRL182 7.2 | 018 | Tissue	FALSE	TRUE	SRL166.9.4	airway	MA10	2	Disease	Low Nuclei Count,Low Negative Probe Count for Probe Kit GeoMx COVID-19,Low Negative Probe Count for Probe Kit TAP Mouse Whole Transcriptome Atlas	19360.3	146	6145	9827	2322329	2241117	414985	2312667	2297801	82.1	10.7	12.2
SRL182 7.2	19	SRL182 7.2 | 019 | Tissue	FALSE	TRUE	SRL166.9.4	airway	MA10	2	Disease	Low Nuclei Count,Low Negative Probe Count for Probe Kit GeoMx COVID-19,Low Negative Probe Count for Probe Kit TAP Mouse Whole Transcriptome Atlas	18523.2	134	14177	6442	2490852	2395141	492880	2473664	2457573	80.2	16.1	15.5
SRL182 7.2	20	SRL182 7.2 | 020 | Tissue	TRUE	FALSE	SRL166.9.4	alveolar	MA10	2	Disease	Low Negative Probe Count for Probe Kit GeoMx COVID-19,Low Negative Probe Count for Probe Kit TAP Mouse Whole Transcriptome Atlas	34216.7	217	7765.4	6802	2039214	1911369	346984	1974476	1961964	83	10.6	18.2
SRL182 7.2	21	SRL182 7.2 | 021 | Tissue	TRUE	FALSE	SRL166.9.4	alveolar	MA10	2	Disease	Low Negative Probe Count for Probe Kit GeoMx COVID-19,Low Negative Probe Count for Probe Kit TAP Mouse Whole Transcriptome Atlas	34670	244	20928.1	17352.7	3571790	3448170	581577	3559683	3539161	83.7	19.2	22.8
SRL182 7.2	22	SRL182 7.2 | 022 | Tissue	TRUE	FALSE	SRL166.9.4	alveolar	MA10	2	Disease	Low Negative Probe Count for Probe Kit GeoMx COVID-19	58484.9	385	12818.4	12009.3	3239271	3121197	589097	3226690	3204654	81.8	17.9	23.5

## Sheet: TargetProperties
TargetName	HUGOSymbol	TargetGroup	AnalyteType	CodeClass	ProbePool	MinCount	MaxCount	MedianCount	GeomeanCount	NumberOfProbesIncluded	NumberOfProbesTotal	GeneID
0610009B22Rik	0610009B22Rik	All Targets	RNA	Endogenous	01	6	192	26	26.6348	1	1	66050
0610010F05Rik	0610010F05Rik	All Targets	RNA	Endogenous	01	1	111	12	11.4975	1	1	71675
0610010K14Rik	0610010K14Rik	All Targets	RNA	Endogenous	01	4	256	27	30.9509	1	1	104457
0610012G03Rik	0610012G03Rik	All Targets	RNA	Endogenous	01	2	189	23.5	24.1148	1	1	106264
0610030E20Rik	0610030E20Rik	All Targets	RNA	Endogenous	01	5	220	29	29.1093	1	1	68364
0610040J01Rik	0610040J01Rik	All Targets	RNA	Endogenous	01	6	174	23.5	25.6474	1	1	76261
1110002E22Rik	1110002E22Rik	All Targets	RNA	Endogenous	01	1	167	18	16.9676	1	1	102634333
1110004F10Rik	1110004F10Rik	All Targets	RNA	Endogenous	01	4	314	41	45.6936	1	1	56372
1110008P14Rik	1110008P14Rik	All Targets	RNA	Endogenous	01	1	198	20	20.0318	1	1	73737
1110012L19Rik	Eola1	All Targets	RNA	Endogenous	01	4	188	22.5	22.6313	1	1	68618
1110017D15Rik	1110017D15Rik	All Targets	RNA	Endogenous	01	4	399	39.5	44.5688	1	1	73721
1110025L11Rik	Krtap6-1,Krtap6-5,1110025L11Rik,Gm10228,Gm10229	All Targets	RNA	Endogenous	01	4	242	24	25.3502	1	1	68637
1110032A03Rik	1110032A03Rik	All Targets	RNA	Endogenous	01	10	193	32.5	33.3812	1	1	68721
1110032F04Rik	1110032F04Rik	All Targets	RNA	Endogenous	01	4	155	16.5	17.2812	1	1	68725
1110038F14Rik	1110038F14Rik	All Targets	RNA	Endogenous	01	7	226	27.5	28.6041	1	1	117171
1110051M20Rik	1110051M20Rik	All Targets	RNA	Endogenous	01	4	237	31	32.6255	1	1	228356
1110059E24Rik	1110059E24Rik	All Targets	RNA	Endogenous	01	6	251	29	32.7639	1	1	66206
1110059G10Rik	1110059G10Rik	All Targets	RNA	Endogenous	01	4	220	22	24.2865	1	1	66202
1110065P20Rik	1110065P20Rik	All Targets	RNA	Endogenous	01	14	589	74.5	82.5675	1	1	68920
1190007I07Rik	1190007I07Rik,1810014B01Rik	All Targets	RNA	Endogenous	01	4	257	27	28.7081	1	1	544717
1300017J02Rik	1300017J02Rik	All Targets	RNA	Endogenous	01	2	162	15.5	16.0021	1	1	71775
1500009C09Rik	1500009C09Rik	All Targets	RNA	Endogenous	01	2	163	16	15.9903	1	1	76505
1500009L16Rik	1500009L16Rik	All Targets	RNA	Endogenous	01	4	196	21.5	24.3147	1	1	69784
1500011B03Rik	1500011B03Rik	All Targets	RNA	Endogenous	01	4	202	21	23.0365	1	1	66236
1520401A03Rik	1520401A03Rik	All Targets	RNA	Endogenous	01	11	348	45	46.0748	1	1	320309
1600012H06Rik	1600012H06Rik	All Targets	RNA	Endogenous	01	3	253	28	29.8234	1	1	67912
1600014C10Rik	1600014C10Rik	All Targets	RNA	Endogenous	01	7	399	45	48.8557	1	1	72244
1600014C23Rik	1600014C23Rik	All Targets	RNA	Endogenous	01	2	137	14.5	13.8597	1	1	72240
1700001C19Rik	1700001C19Rik	All Targets	RNA	Endogenous	01	2	200	20.5	21.0643	1	1	75462
1700001K19Rik	1700001K19Rik	All Targets	RNA	Endogenous	01	2	173	17	17.6586	1	1	66323
1700001L19Rik	1700001L19Rik	All Targets	RNA	Endogenous	01	2	131	20.5	20.2325	1	1	69315
1700001O22Rik	1700001O22Rik	All Targets	RNA	Endogenous	01	2	129	14	14.811	1	1	73598
1700001P01Rik	1700001P01Rik	All Targets	RNA	Endogenous	01	3	191	19.5	19.3313	1	1	72215
1700003E16Rik	1700003E16Rik	All Targets	RNA	Endogenous	01	5	195	26.5	25.6709	1	1	71837
1700003F12Rik	1700003F12Rik	All Targets	RNA	Endogenous	01	2	128	12.5	12.4575	1	1	75480
1700003H04Rik	1700003H04Rik	All Targets	RNA	Endogenous	01	1	138	14.5	14.2746	1	1	384775
1700006A11Rik	1700006A11Rik	All Targets	RNA	Endogenous	01	1	155	15	13.8287	1	1	71824
1700007K13Rik	1700007K13Rik	All Targets	RNA	Endogenous	01	5	278	29	30.2272	1	1	69327
1700008O03Rik	1700008O03Rik	All Targets	RNA	Endogenous	01	1	138	18	16.3895	1	1	69349
1700008P02Rik	1700008P02Rik	All Targets	RNA	Endogenous	01	1	113	13	12.2026	1	1	69347
1700009N14Rik	1700009N14Rik	All Targets	RNA	Endogenous	01	3	160	17	16.2375	1	1	75471
1700010B08Rik	1700010B08Rik	All Targets	RNA	Endogenous	01	2	155	15	15.636	1	1	75485
1700010I14Rik	1700010I14Rik	All Targets	RNA	Endogenous	01	2	245	21	22.9558	1	1	66931
1700011L22Rik	1700011L22Rik	All Targets	RNA	Endogenous	01	2	170	17	15.3325	1	1	67687
1700012A03Rik	1700012A03Rik	All Targets	RNA	Endogenous	01	3	212	19	18.6605	1	1	76382
1700012B07Rik	1700012B07Rik	All Targets	RNA	Endogenous	01	2	177	18	17.9008	1	1	69324
1700012B09Rik	1700012B09Rik	All Targets	RNA	Endogenous	01	2	147	18.5	18.6607	1	1	69325
1700012P22Rik	1700012P22Rik	All Targets	RNA	Endogenous	01	4	173	17	18.9531	1	1	69364
1700013D24Rik	1700013D24Rik	All Targets	RNA	Endogenous	01	3	186	19.5	20.0928	1	1	76921
1700013F07Rik	1700013F07Rik	All Targets	RNA	Endogenous	01	6	181	27.5	28.4364	1	1	75504
1700013G24Rik	1700013G24Rik	All Targets	RNA	Endogenous	01	3	130	15	15.4531	1	1	69380
1700013H16Rik	1700013H16Rik	All Targets	RNA	Endogenous	01	2	192	18.5	18.4324	1	1	75514
1700014D04Rik	1700014D04Rik	All Targets	RNA	Endogenous	01	3	130	16	16.0902	1	1	102638268
1700015F17Rik	Pttg1ip2	All Targets	RNA	Endogenous	01	2	183	17	17.2168	1	1	381716
1700015G11Rik	1700015G11Rik	All Targets	RNA	Endogenous	01	2	174	17.5	16.356	1	1	100503036
1700016C15Rik	1700016C15Rik	All Targets	RNA	Endogenous	01	2	146	15	15.5456	1	1	69428
1700016D06Rik	1700016D06Rik	All Targets	RNA	Endogenous	01	3	177	19	19.2065	1	1	76413
1700016H13Rik	1700016H13Rik	All Targets	RNA	Endogenous	01	2	138	13	13.9694	1	1	74218
1700016K19Rik	1700016K19Rik	All Targets	RNA	Endogenous	01	4	169	31	30.912	1	1	74230
1700017B05Rik	1700017B05Rik	All Targets	RNA	Endogenous	01	4	187	18.5	20.9142	1	1	74211
1700017N19Rik	1700017N19Rik	All Targets	RNA	Endogenous	01	1	100	12	12.5659	1	1	66605
1700018B08Rik	1700018B08Rik	All Targets	RNA	Endogenous	01	3	165	16	17.0194	1	1	76405
1700018F24Rik	1700018F24Rik,Gm4871	All Targets	RNA	Endogenous	01	2	157	17	17.2148	1	1	69396
1700018G05Rik	1700018G05Rik	All Targets	RNA	Endogenous	01	1	164	16	15.5087	1	1	69388
1700019A02Rik	1700019A02Rik	All Targets	RNA	Endogenous	01	3	187	17	17.8603	1	1	69397
1700019D03Rik	1700019D03Rik	All Targets	RNA	Endogenous	01	1	162	19.5	19.6261	1	1	67080
1700019N19Rik	1700019N19Rik	All Targets	RNA	Endogenous	01	3	166	17	16.548	1	1	67507
1700020A23Rik	1700020A23Rik	All Targets	RNA	Endogenous	01	3	177	16	16.3843	1	1	75656
1700020D05Rik	Nscme3l	All Targets	RNA	Endogenous	01	1	173	17.5	18.7576	1	1	75555
1700020L24Rik	1700020L24Rik	All Targets	RNA	Endogenous	01	4	271	25.5	25.9971	1	1	66330
1700020N01Rik	1700020N01Rik	All Targets	RNA	Endogenous	01	1	114	14	13.5408	1	1	67692
1700020N15Rik	Gm6812,1700020N15Rik	All Targets	RNA	Endogenous	01	2	162	20	19.912	1	1	75509
1700021F07Rik	1700021F07Rik	All Targets	RNA	Endogenous	01	2	148	14.5	14.0261	1	1	72221
1700022I11Rik	1700022I11Rik	All Targets	RNA	Endogenous	01	1	162	17	16.7053	1	1	67317
1700024G13Rik	1700024G13Rik	All Targets	RNA	Endogenous	01	4	187	27	29.0392	1	1	67085
1700024J04Rik	1700024J04Rik	All Targets	RNA	Endogenous	01	2	204	20.5	20.4866	1	1	105244158
1700025C18Rik	1700025C18Rik	All Targets	RNA	Endogenous	01	1	185	18	18.5411	1	1	72211
1700025G04Rik	1700025G04Rik	All Targets	RNA	Endogenous	01	4	201	22.5	22.148	1	1	69399
1700028J19Rik	1700028J19Rik	All Targets	RNA	Endogenous	01	2	183	20.5	20.6648	1	1	70004
1700028K03Rik	1700028K03Rik	All Targets	RNA	Endogenous	01	5	185	18	18.1403	1	1	76421
1700028P14Rik	1700028P14Rik	All Targets	RNA	Endogenous	01	2	166	23	23.4629	1	1	67483
1700029F12Rik	1700029F12Rik	All Targets	RNA	Endogenous	01	2	153	16	16.1983	1	1	66479
1700029H14Rik	1700029H14Rik	All Targets	RNA	Endogenous	01	3	134	16	14.9296	1	1	66501
1700029I15Rik	1700029I15Rik	All Targets	RNA	Endogenous	01	2	156	15	16.2915	1	1	75641
1700029J07Rik	1700029J07Rik	All Targets	RNA	Endogenous	01	6	176	23	24.5741	1	1	69479
1700029P11Rik	Ndufb11b	All Targets	RNA	Endogenous	01	2	164	17	17.6225	1	1	66346
1700030J22Rik	1700030J22Rik	All Targets	RNA	Endogenous	01	5	185	23	24.7024	1	1	69528
1700030K09Rik	1700030K09Rik	All Targets	RNA	Endogenous	01	3	168	20	20.6457	1	1	72254
1700031F05Rik	1700031F05Rik	All Targets	RNA	Endogenous	01	3	144	15	16.4838	1	1	73300
1700034E13Rik	1700034E13Rik	All Targets	RNA	Endogenous	01	3	154	18	16.9133	1	1	78414
1700034I23Rik	1700034I23Rik	All Targets	RNA	Endogenous	01	1	136	13	12.9194	1	1	73297
1700034J05Rik	1700034J05Rik	All Targets	RNA	Endogenous	01	1	149	17	16.7741	1	1	73344
1700037C18Rik	1700037C18Rik	All Targets	RNA	Endogenous	01	5	162	21	21.0624	1	1	73261
1700037H04Rik	1700037H04Rik	All Targets	RNA	Endogenous	01	2	150	19	18.7792	1	1	67326
1700042G07Rik	1700042G07Rik	All Targets	RNA	Endogenous	01	3	180	15.5	15.2452	1	1	67323
1700049E17Rik1	Gm9732,1700049E17Rik2,1700049E17Rik1	All Targets	RNA	Endogenous	01	12	527	58	60.6887	1	1	666214
1700056E22Rik	1700056E22Rik	All Targets	RNA	Endogenous	01	1	123	11	10.386	1	1	73363
1700057G04Rik	1700057G04Rik	All Targets	RNA	Endogenous	01	3	199	21	20.8305	1	1	78459
1700066B19Rik	1700066B19Rik	All Targets	RNA	Endogenous	01	1	179	17	17.5188	1	1	73449
1700066M21Rik	1700066M21Rik	All Targets	RNA	Endogenous	01	2	265	24	27.0425	1	1	73467
1700067K01Rik	1700067K01Rik	All Targets	RNA	Endogenous	01	1	134	16	15.4811	1	1	73453
1700067P10Rik	1700067P10Rik	All Targets	RNA	Endogenous	01	3	139	16.5	16.6118	1	1	68224
1700069L16Rik	1700069L16Rik	All Targets	RNA	Endogenous	01	2	174	17.5	17.4021	1	1	381707
1700074P13Rik	1700074P13Rik	All Targets	RNA	Endogenous	01	3	165	17	16.067	1	1	73481
1700080O16Rik	Magea14	All Targets	RNA	Endogenous	01	1	107	11.5	9.95915	1	1	74279
1700084M14Rik	1700084M14Rik	All Targets	RNA	Endogenous	01	1	119	12.5	12.2198	1	1	73487
1700086L19Rik	1700086L19Rik	All Targets	RNA	Endogenous	01	2	140	14	12.897	1	1	74284
1700088E04Rik	1700088E04Rik	All Targets	RNA	Endogenous	01	4	156	30.5	31.272	1	1	27660
1700092M07Rik	1700092M07Rik	All Targets	RNA	Endogenous	01	2	151	17	15.9932	1	1	74307
1700093K21Rik	1700093K21Rik	All Targets	RNA	Endogenous	01	3	173	19	18.9245	1	1	67358
1700094D03Rik	1700094D03Rik	All Targets	RNA	Endogenous	01	9	445	55.5	58.8498	1	1	73545
1700102P08Rik	1700102P08Rik	All Targets	RNA	Endogenous	01	1	166	18	18.608	1	1	112418
1700109H08Rik	1700109H08Rik	All Targets	RNA	Endogenous	01	4	226	24.5	25.614	1	1	77036
1700113H08Rik	1700113H08Rik	All Targets	RNA	Endogenous	01	2	199	17.5	18.643	1	1	76640
1700122O11Rik	1700122O11Rik	All Targets	RNA	Endogenous	01	2	178	19	18.8229	1	1	76651
1700123K08Rik	1700123K08Rik	All Targets	RNA	Endogenous	01	2	123	15.5	14.0427	1	1	76658
1700123L14Rik	1700123L14Rik	All Targets	RNA	Endogenous	01	2	156	15	15.3415	1	1	78482
1700123O20Rik	1700123O20Rik	All Targets	RNA	Endogenous	01	7	258	30	31.7068	1	1	58248
1700125H20Rik	1700125H20Rik	All Targets	RNA	Endogenous	01	3	171	19	18.9568	1	1	73634
1700129C05Rik	1700129C05Rik	All Targets	RNA	Endogenous	01	3	223	23	23.7314	1	1	67932
1810009A15Rik	1810009A15Rik	All Targets	RNA	Endogenous	01	7	245	27	30.7645	1	1	66276
1810009J06Rik	1810009J06Rik,Gm2663	All Targets	RNA	Endogenous	01	1	195	20.5	20.6489	1	1	73626
1810009N02Rik	1810009N02Rik	All Targets	RNA	Endogenous	01	1	134	14	13.9215	1	1	69099
1810010H24Rik	1810010H24Rik	All Targets	RNA	Endogenous	01	8	320	49	50.3348	1	1	69066
1810013L24Rik	1810013L24Rik	All Targets	RNA	Endogenous	01	11	564	65	68.4349	1	1	69053
1810024B03Rik	1810024B03Rik	All Targets	RNA	Endogenous	01	1	174	17.5	16.6811	1	1	329509
1810030O07Rik	1810030O07Rik	All Targets	RNA	Endogenous	01	3	252	31	31.5402	1	1	69155
1810037I17Rik	1810037I17Rik	All Targets	RNA	Endogenous	01	21	582	97	107.186	1	1	67704
1810046K07Rik	1810046K07Rik	All Targets	RNA	Endogenous	01	2	189	17	16.6332	1	1	69809
1810055G02Rik	1810055G02Rik	All Targets	RNA	Endogenous	01	4	186	19	19.3892	1	1	72056
1810062G17Rik	1810062G17Rik	All Targets	RNA	Endogenous	01	3	142	17	17.1825	1	1	72282
1810065E05Rik	1810065E05Rik	All Targets	RNA	Endogenous	01	1	172	20	19.3495	1	1	69864
2010003K11Rik	2010003K11Rik	All Targets	RNA	Endogenous	01	3	168	18	18.6218	1	1	69861
2010106E10Rik	2010106E10Rik	All Targets	RNA	Endogenous	01	1	181	15.5	16.598	1	1	67715
2010109A12Rik	2010109A12Rik	All Targets	RNA	Endogenous	01	1	191	20	20.1385	1	1	75610
2010300C02Rik	Cracdl	All Targets	RNA	Endogenous	01	4	211	35.5	36.8031	1	1	72097
2200002D01Rik	2200002D01Rik	All Targets	RNA	Endogenous	01	7	274	34.5	36.936	1	1	72275
2200002J24Rik	2200002J24Rik	All Targets	RNA	Endogenous	01	1	141	16	15.853	1	1	69147
2210010C04Rik	2210010C04Rik	All Targets	RNA	Endogenous	01	2	147	15	14.7409	1	1	67373
2210016F16Rik	2210016F16Rik	All Targets	RNA	Endogenous	01	5	244	29	32.3457	1	1	70153
2210016L21Rik	2210016L21Rik	All Targets	RNA	Endogenous	01	10	261	30.5	33.1794	1	1	72357
2210407C18Rik	Lypd8l	All Targets	RNA	Endogenous	01	2	201	22	21.7207	1	1	78354
2210408I21Rik	2210408I21Rik	All Targets	RNA	Endogenous	01	4	175	24	25.605	1	1	72371
2210418O10Rik	Gm14288,2210418O10Rik,Gm14387,Zfp968,Gm4631,Gm14410,Gm14413,Gm14434,Zfp965,Gm14432,Zfp967,Zfp966,Gm16357,Gm4724,Gm2026,Gm2004,Gm2007,Gm14440,Gm14444,Gm14409,Gm11009,Zfp931,Gm14430,Zfp973,Zfp970,Zfp971,Gm14296,Gm14295,Gm14393,Gm6710,Gm14391,Gm14308,Gm14408,Gm14326,Gm14325,Gm14305,Gm14322	All Targets	RNA	Endogenous	01	32	871	118.5	129.46	1	1	100504263
2300002M23Rik	2300002M23Rik	All Targets	RNA	Endogenous	01	2	174	15	15.9199	1	1	69542
2300009A05Rik	2300009A05Rik	All Targets	RNA	Endogenous	01	1	163	22	21.4424	1	1	69478
2310002L09Rik	2310002L09Rik	All Targets	RNA	Endogenous	01	4	177	18	18.2121	1	1	71886
2310009B15Rik	2310009B15Rik	All Targets	RNA	Endogenous	01	3	219	25.5	29.1744	1	1	69549
2310011J03Rik	2310011J03Rik	All Targets	RNA	Endogenous	01	1	326	38	39.9134	1	1	66374
2310022A10Rik	2310022A10Rik	All Targets	RNA	Endogenous	01	6	229	26.5	27.0063	1	1	66367
2310022B05Rik	2310022B05Rik	All Targets	RNA	Endogenous	01	4	278	25	25.9675	1	1	69551
2310030G06Rik	2310030G06Rik	All Targets	RNA	Endogenous	01	9	277	34.5	38.2981	1	1	66952
2310033P09Rik	2310033P09Rik	All Targets	RNA	Endogenous	01	2	203	26	26.6678	1	1	67862
2310034C09Rik	2310034C09Rik	All Targets	RNA	Endogenous	01	2	178	20.5	18.5898	1	1	117172
2310034G01Rik	2310034G01Rik	All Targets	RNA	Endogenous	01	4	159	22	23.2418	1	1	75579
2310034P14Rik	2310034P14Rik	All Targets	RNA	Endogenous	01	3	220	19	19.6461	1	1	69579
2310039H08Rik	2310039H08Rik	All Targets	RNA	Endogenous	01	3	278	33.5	34.4545	1	1	67101
2310050C09Rik	2310050C09Rik	All Targets	RNA	Endogenous	01	1	176	16	15.2538	1	1	66533
2310057J18Rik	2310057J18Rik	All Targets	RNA	Endogenous	01	2	126	12	12.7676	1	1	67719
2310057M21Rik	2310057M21Rik	All Targets	RNA	Endogenous	01	1	243	25.5	25.2981	1	1	68277
2310057N15Rik	2310057N15Rik	All Targets	RNA	Endogenous	01	1	176	19	18.5602	1	1	69696
2310061I04Rik	2310061I04Rik	All Targets	RNA	Endogenous	01	9	434	41	48.3716	1	1	69662
2310061N02Rik	2310061N02Rik	All Targets	RNA	Endogenous	01	1	141	17.5	16.3581	1	1	69661
2310079G19Rik	2310079G19Rik	All Targets	RNA	Endogenous	01	1	201	19	18.9563	1	1	69699
2410002F23Rik	2410002F23Rik	All Targets	RNA	Endogenous	01	7	360	35.5	40.5008	1	1	668661
2410004B18Rik	2410004B18Rik	All Targets	RNA	Endogenous	01	6	219	27	25.4776	1	1	66421
2410004P03Rik	2410004P03Rik	All Targets	RNA	Endogenous	01	11	239	39	40.1004	1	1	73667
2410131K14Rik	Spring1	All Targets	RNA	Endogenous	01	3	158	15.5	16.5498	1	1	76792
2410137M14Rik	2410137M14Rik	All Targets	RNA	Endogenous	01	4	216	24	25.0304	1	1	76797
2410141K09Rik	Zfp998,Gm19428,Zfp640,Gm7762,Gm31714,Zfp119b,Gm7896,Gm46428,Gm19448,Gm45966,Gm53057,Gm17353,Gm46425,Zfp997	All Targets	RNA	Endogenous	01	1	131	14.5	14.2643	1	1	108168096
2510002D24Rik	2510002D24Rik	All Targets	RNA	Endogenous	01	7	231	25	26.0431	1	1	72307
2510009E07Rik	2510009E07Rik	All Targets	RNA	Endogenous	01	3	262	27	28.4826	1	1	72190
2510039O18Rik	2510039O18Rik	All Targets	RNA	Endogenous	01	9	300	34.5	38.4404	1	1	77034
2610001J05Rik	2610001J05Rik	All Targets	RNA	Endogenous	01	11	333	43.5	47.1449	1	1	66520
2610002M06Rik	2610002M06Rik	All Targets	RNA	Endogenous	01	7	234	28	28.8005	1	1	67028
2610008E11Rik	2610008E11Rik	All Targets	RNA	Endogenous	01	3	212	26	25.6031	1	1	72128
2610028H24Rik	2610028H24Rik	All Targets	RNA	Endogenous	01	6	324	47	51.3323	1	1	76964
2610301B20Rik	2610301B20Rik	All Targets	RNA	Endogenous	01	5	171	24.5	26.4955	1	1	67157
2610318N02Rik	2610318N02Rik	All Targets	RNA	Endogenous	01	3	207	23	23.8218	1	1	70458
2610507B11Rik	2610507B11Rik	All Targets	RNA	Endogenous	01	5	293	37	41.9156	1	1	72503
2610524H06Rik	2610524H06Rik	All Targets	RNA	Endogenous	01	4	203	25	26.3317	1	1	330173
2610528A11Rik	2610528A11Rik	All Targets	RNA	Endogenous	01	3	172	21.5	19.3039	1	1	70045
2610528J11Rik	2610528J11Rik	All Targets	RNA	Endogenous	01	7	414	52	56.9135	1	1	66451
2700049A03Rik	2700049A03Rik	All Targets	RNA	Endogenous	01	3	219	24.5	24.7497	1	1	76967
2700062C07Rik	2700062C07Rik	All Targets	RNA	Endogenous	01	3	220	24	25.7592	1	1	68046
2700081O15Rik	Zfta	All Targets	RNA	Endogenous	01	2	188	27	27.9953	1	1	108899
2700097O09Rik	2700097O09Rik	All Targets	RNA	Endogenous	01	4	177	17.5	18.8161	1	1	72658
2810004N23Rik	2810004N23Rik	All Targets	RNA	Endogenous	01	3	221	27	27.0049	1	1	66523
2810006K23Rik	2810006K23Rik	All Targets	RNA	Endogenous	01	5	168	19	18.6178	1	1	72650
2810021J22Rik	2810021J22Rik	All Targets	RNA	Endogenous	01	4	222	22	22.6847	1	1	69944
2810408A11Rik	2810408A11Rik	All Targets	RNA	Endogenous	01	4	177	19	19.6914	1	1	70419
2810459M11Rik	2810459M11Rik	All Targets	RNA	Endogenous	01	8	245	27	29.0918	1	1	72792
2900026A02Rik	2900026A02Rik	All Targets	RNA	Endogenous	01	4	188	24	22.2107	1	1	243219
2900092C05Rik	2900092C05Rik	All Targets	RNA	Endogenous	01	1	138	13	12.9198	1	1	73090
3110009E18Rik	3110009E18Rik	All Targets	RNA	Endogenous	01	3	174	18	18.7972	1	1	73103
3110040M04Rik	3110040M04Rik	All Targets	RNA	Endogenous	01	4	348	35	38.0241	1	1	73176
3110040N11Rik	3110040N11Rik	All Targets	RNA	Endogenous	01	4	166	20.5	21.9783	1	1	67290
3110067G11Rik	3110067G11Rik	All Targets	RNA	Endogenous	01	1	144	14	13.8696	1	1	73187
3110082I17Rik	3110082I17Rik	All Targets	RNA	Endogenous	01	3	176	22	20.8824	1	1	73212
3110082J24Rik	3110082J24Rik	All Targets	RNA	Endogenous	01	5	214	25	23.5325	1	1	433868
3300002I08Rik	3300002I08Rik	All Targets	RNA	Endogenous	01	3	196	21.5	21.7001	1	1	69277
3425401B19Rik	3425401B19Rik	All Targets	RNA	Endogenous	01	1	159	18	17.4248	1	1	100504518
3830406C13Rik	3830406C13Rik	All Targets	RNA	Endogenous	01	7	249	33.5	34.2122	1	1	218734
3830417A13Rik	Magea9	All Targets	RNA	Endogenous	01	3	213	20	19.6471	1	1	70696
4430402I18Rik	Spata6l	All Targets	RNA	Endogenous	01	6	179	25.5	26.098	1	1	381218
4833420G17Rik	4833420G17Rik	All Targets	RNA	Endogenous	01	6	347	41	43.6654	1	1	67392
4833427G06Rik	Hoatz	All Targets	RNA	Endogenous	01	4	213	36	36.8741	1	1	235345
4833439L19Rik	4833439L19Rik	All Targets	RNA	Endogenous	01	6	311	43.5	45.1763	1	1	97820
4921504E06Rik	4921504E06Rik	All Targets	RNA	Endogenous	01	1	150	15	14.8335	1	1	70909
4921507P07Rik	4921507P07Rik	All Targets	RNA	Endogenous	01	3	159	16.5	16.2578	1	1	70821
4921511C20Rik	4921511C20Rik	All Targets	RNA	Endogenous	01	3	186	17.5	16.9711	1	1	245598
4921517D22Rik	4921517D22Rik	All Targets	RNA	Endogenous	01	4	174	19	19.1571	1	1	70900
4921524J17Rik	4921524J17Rik	All Targets	RNA	Endogenous	01	4	208	25	25.5223	1	1	66714
4921524L21Rik	4921524L21Rik	All Targets	RNA	Endogenous	01	2	140	17	16.5319	1	1	70901
4921536K21Rik	4921536K21Rik	All Targets	RNA	Endogenous	01	1	149	16.5	17.0688	1	1	67430
4921539E11Rik	4921539E11Rik	All Targets	RNA	Endogenous	01	1	149	13.5	13.6306	1	1	70941
4930402F06Rik	4930402F06Rik	All Targets	RNA	Endogenous	01	2	176	20	20.2414	1	1	74854
4930402H24Rik	4930402H24Rik	All Targets	RNA	Endogenous	01	7	210	23	24.3325	1	1	228602
4930402K13Rik	4930402K13Rik	All Targets	RNA	Endogenous	01	1	148	14.5	15.3084	1	1	75775
4930404H24Rik	4930404H24Rik	All Targets	RNA	Endogenous	01	2	190	18	17.6888	1	1	78151
4930404N11Rik	4930404N11Rik	All Targets	RNA	Endogenous	01	1	143	16.5	17.9109	1	1	432479
4930407I10Rik	4930407I10Rik	All Targets	RNA	Endogenous	01	2	131	13.5	14.7726	1	1	328573
4930412O13Rik	4930412O13Rik	All Targets	RNA	Endogenous	01	2	154	17.5	16.7122	1	1	381347
4930415L06Rik	4930415L06Rik	All Targets	RNA	Endogenous	01	1	106	11	11.1483	1	1	245511
4930415O20Rik	Tex49	All Targets	RNA	Endogenous	01	1	183	18.5	17.934	1	1	73863
4930430F08Rik	4930430F08Rik	All Targets	RNA	Endogenous	01	4	184	20	21.0479	1	1	68281
4930432K21Rik	Brme1	All Targets	RNA	Endogenous	01	1	167	16	16.2671	1	1	74666
4930432M17Rik	4930432M17Rik	All Targets	RNA	Endogenous	01	3	144	17	16.6558	1	1	619318
4930433I11Rik	4930433I11Rik	All Targets	RNA	Endogenous	01	1	145	14	14.3802	1	1	243944
4930438A08Rik	4930438A08Rik	All Targets	RNA	Endogenous	01	1	143	17	15.4163	1	1	73988
4930444G20Rik	4930444G20Rik	All Targets	RNA	Endogenous	01	1	128	12.5	12.3869	1	1	114671
4930444P10Rik	4930444P10Rik	All Targets	RNA	Endogenous	01	2	131	15	16.721	1	1	75799
4930445K14Rik	4930445K14Rik	All Targets	RNA	Endogenous	01	3	213	22	22.992	1	1	105244413
4930447A16Rik	4930447A16Rik	All Targets	RNA	Endogenous	01	1	121	12.5	13.1166	1	1	74892
4930447C04Rik	4930447C04Rik	All Targets	RNA	Endogenous	01	1	164	16	15.5043	1	1	75801
4930449I24Rik	Gm3409,Gm3402,4930449I24Rik,Gm3404,Gm6370,Gm3415,Gm6309	All Targets	RNA	Endogenous	01	6	460	46	51.4175	1	1	67410
4930451G09Rik	4930451G09Rik	All Targets	RNA	Endogenous	01	3	160	18	17.9458	1	1	74684
4930451I11Rik	4930451I11Rik	All Targets	RNA	Endogenous	01	2	142	16	15.7252	1	1	78118
4930452B06Rik	Cfap20dc	All Targets	RNA	Endogenous	01	3	146	17	15.9647	1	1	74430
4930453N24Rik	4930453N24Rik	All Targets	RNA	Endogenous	01	2	225	30.5	31.0101	1	1	67609
4930455H04Rik	4930455H04Rik	All Targets	RNA	Endogenous	01	1	162	16	16.0535	1	1	74654
4930467E23Rik	Gm15319,Gm21119,4930467E23Rik	All Targets	RNA	Endogenous	01	23	1352	143	152.5	1	1	626415
4930469K13Rik	4930469K13Rik	All Targets	RNA	Endogenous	01	1	153	15	15.2719	1	1	76874
4930470P17Rik	4930470P17Rik	All Targets	RNA	Endogenous	01	2	159	16	16.5683	1	1	67637
4930474N05Rik	4930474N05Rik	All Targets	RNA	Endogenous	01	1	187	20.5	19.1457	1	1	218921
4930480E11Rik	4930480E11Rik	All Targets	RNA	Endogenous	01	2	163	17	17.6297	1	1	74910
4930486L24Rik	4930486L24Rik	All Targets	RNA	Endogenous	01	1	158	15.5	15.019	1	1	214639
4930503B20Rik	Samd13	All Targets	RNA	Endogenous	01	2	156	13.5	14.4722	1	1	75015
4930503L19Rik	4930503L19Rik	All Targets	RNA	Endogenous	01	4	280	29	26.6369	1	1	269033
4930505A04Rik	4930505A04Rik	All Targets	RNA	Endogenous	01	3	164	16	17.1111	1	1	75087
4930512M02Rik	4930512M02Rik	All Targets	RNA	Endogenous	01	2	162	15	15.0978	1	1	102631730
4930513O06Rik	4930513O06Rik	All Targets	RNA	Endogenous	01	3	159	16.5	17.4192	1	1	75125
4930519G04Rik	4930519G04Rik	All Targets	RNA	Endogenous	01	3	166	18	18.2163	1	1	67593
4930522H14Rik	4930522H14Rik	All Targets	RNA	Endogenous	01	1	184	17	17.448	1	1	67646
4930523C07Rik	4930523C07Rik	All Targets	RNA	Endogenous	01	7	394	36.5	39.8586	1	1	67647
4930524B15Rik	4930524B15Rik	All Targets	RNA	Endogenous	01	1	141	14	13.8495	1	1	67592
4930524J08Rik	4930524J08Rik	All Targets	RNA	Endogenous	01	2	167	17	19.013	1	1	75129
4930544D05Rik	4930544D05Rik	All Targets	RNA	Endogenous	01	1	158	15	14.977	1	1	668433
4930544G11Rik	4930544G11Rik	All Targets	RNA	Endogenous	01	4	204	18.5	19.8044	1	1	67653
4930548H24Rik	4930548H24Rik	All Targets	RNA	Endogenous	01	2	131	13	13.1038	1	1	67656
4930550C14Rik	4930550C14Rik	All Targets	RNA	Endogenous	01	4	273	18	17.4206	1	1	75311
4930550L24Rik	Magea13	All Targets	RNA	Endogenous	01	1	141	17	15.887	1	1	75352
4930555G01Rik	Gm3115,4930555G01Rik,Gm3127,Gm9603,Gm9602,Gm3685,Gm5458,Gm6337,Gm3629,Gm3727,Gm3050,Gm3642,Gm7876,Gm3159,Gm2977,Gm3594,Gm10410,Gm16434,Gm3424,Gm8246,Gm6676,Gm2888,LOC108168187,Gm3182,Gm21560	All Targets	RNA	Endogenous	01	14	672	76.5	79.2421	1	1	108978
4930558C23Rik	4930558C23Rik	All Targets	RNA	Endogenous	01	1	130	14	13.7934	1	1	67654
4930558K02Rik	4930558K02Rik	All Targets	RNA	Endogenous	01	1	206	21	19.7019	1	1	75368
4930562C15Rik	4930562C15Rik	All Targets	RNA	Endogenous	01	5	125	21.5	23.3599	1	1	78809
4930563E22Rik	4930563E22Rik	All Targets	RNA	Endogenous	01	1	98	9	9.74518	1	1	75304
4930563M21Rik	4930563M21Rik	All Targets	RNA	Endogenous	01	5	176	19.5	19.2011	1	1	75258
4930564C03Rik	4930564C03Rik	All Targets	RNA	Endogenous	01	1	148	17	15.8221	1	1	75341
4930564D02Rik	4930564D02Rik	All Targets	RNA	Endogenous	01	3	176	17	17.2955	1	1	75269
4930567H17Rik	Gm14725,4930567H17Rik	All Targets	RNA	Endogenous	01	2	188	21.5	20.1904	1	1	628053
4930568D16Rik	4930568D16Rik	All Targets	RNA	Endogenous	01	3	173	17.5	18.8341	1	1	75859
4930578G10Rik	4930578G10Rik	All Targets	RNA	Endogenous	01	3	158	18	17.5777	1	1	102638670
4930578I06Rik	4930578I06Rik	All Targets	RNA	Endogenous	01	1	132	14.5	13.9979	1	1	67750
4930578L24Rik	4930578L24Rik	All Targets	RNA	Endogenous	01	2	200	19.5	19.7589	1	1	105246496
4930579F01Rik	4930579F01Rik	All Targets	RNA	Endogenous	01	1	111	13	13.1526	1	1	67741
4930579G24Rik	4930579G24Rik	All Targets	RNA	Endogenous	01	2	177	18	17.7158	1	1	75939
4930583I09Rik	4930583I09Rik	All Targets	RNA	Endogenous	01	2	150	15	16.2586	1	1	78057
4930590J08Rik	4930590J08Rik	All Targets	RNA	Endogenous	01	1	138	16	15.27	1	1	381798
4930595D18Rik	4930595D18Rik	All Targets	RNA	Endogenous	01	3	131	19	17.4271	1	1	78062
4930595M18Rik	4930595M18Rik	All Targets	RNA	Endogenous	01	2	169	14	14.9596	1	1	245492
4930596D02Rik	4930596D02Rik	All Targets	RNA	Endogenous	01	2	127	13	12.4408	1	1	239036
4931400O07Rik	4931400O07Rik	All Targets	RNA	Endogenous	01	2	153	16.5	17.2946	1	1	70936
4931406B18Rik	4931406B18Rik	All Targets	RNA	Endogenous	01	1	108	12	11.3767	1	1	74054
4931406C07Rik	4931406C07Rik	All Targets	RNA	Endogenous	01	6	198	20.5	22.6214	1	1	70984
4931406P16Rik	Garre1	All Targets	RNA	Endogenous	01	5	338	41.5	35.6482	1	1	233103
4931408C20Rik	4931408C20Rik	All Targets	RNA	Endogenous	01	1	150	17.5	16.0598	1	1	210940
4931414P19Rik	4931414P19Rik	All Targets	RNA	Endogenous	01	3	162	17	17.0483	1	1	74359
4931417E11Rik	4931417E11Rik	All Targets	RNA	Endogenous	01	2	161	18.5	18.3214	1	1	66740
4931422A03Rik	4931422A03Rik	All Targets	RNA	Endogenous	01	2	160	15	15.6587	1	1	70986
4931428F04Rik	4931428F04Rik	All Targets	RNA	Endogenous	01	4	148	16	16.5939	1	1	74356
4931428L18Rik	4931428L18Rik	All Targets	RNA	Endogenous	01	1	148	16	15.273	1	1	70988
4931429L15Rik	4931429L15Rik	All Targets	RNA	Endogenous	01	2	174	17.5	17.9726	1	1	74361
4932411N23Rik	4932411N23Rik	All Targets	RNA	Endogenous	01	1	218	21	21.7373	1	1	237029
4932414N04Rik	4932414N04Rik	All Targets	RNA	Endogenous	01	3	153	16.5	16.5574	1	1	75721
4932429P05Rik	4932429P05Rik	All Targets	RNA	Endogenous	01	3	171	17.5	17.6916	1	1	245509
4932438A13Rik	4932438A13Rik	All Targets	RNA	Endogenous	01	3	260	29	30.8458	1	1	229227
4932438H23Rik	4932438H23Rik	All Targets	RNA	Endogenous	01	1	106	11.5	11.1205	1	1	74387
4933400A11Rik	4933400A11Rik	All Targets	RNA	Endogenous	01	1	172	17	17.6547	1	1	66747
4933402D24Rik	4933402D24Rik	All Targets	RNA	Endogenous	01	2	110	14.5	14.3201	1	1	74426
4933402E13Rik	Magec2	All Targets	RNA	Endogenous	01	2	135	14	14.8669	1	1	74437
4933402J07Rik	4933402J07Rik	All Targets	RNA	Endogenous	01	3	183	17	18.3875	1	1	330820
4933402N03Rik	4933402N03Rik	All Targets	RNA	Endogenous	01	3	188	19	19.7869	1	1	233918
4933403O08Rik	4933403O08Rik	All Targets	RNA	Endogenous	01	3	161	17.5	17.3762	1	1	71030
4933405L10Rik	4933405L10Rik	All Targets	RNA	Endogenous	01	1	213	18	19.4396	1	1	71046
4933405O20Rik	4933405O20Rik	All Targets	RNA	Endogenous	01	1	223	22	21.5052	1	1	243996
4933407L21Rik	4933407L21Rik	All Targets	RNA	Endogenous	01	4	190	21	20.7809	1	1	71141
4933407O12Rik	4933407O12Rik	All Targets	RNA	Endogenous	01	1	188	19	17.497	1	1	102635879
4933409G03Rik	4933409G03Rik	All Targets	RNA	Endogenous	01	2	143	16	15.9284	1	1	227998
4933411K16Rik	4933411K16Rik	All Targets	RNA	Endogenous	01	2	162	17.5	17.5796	1	1	66765
4933412E24Rik	4933412E24Rik	All Targets	RNA	Endogenous	01	2	159	16.5	16.415	1	1	71088
4933414I15Rik	4933414I15Rik	All Targets	RNA	Endogenous	01	2	135	12	12.7086	1	1	74408
4933417A18Rik	4933417A18Rik	All Targets	RNA	Endogenous	01	2	153	18	17.4334	1	1	66761
4933421I07Rik	4933421I07Rik	All Targets	RNA	Endogenous	01	3	129	15	15.707	1	1	71162
4933424G06Rik	4933424G06Rik	All Targets	RNA	Endogenous	01	1	166	17	16.0774	1	1	71166
4933427D14Rik	4933427D14Rik	All Targets	RNA	Endogenous	01	6	198	27.5	28.559	1	1	74477
4933427I04Rik	4933427I04Rik	All Targets	RNA	Endogenous	01	2	121	14.5	13.942	1	1	115489902
4933428G20Rik	4933428G20Rik	All Targets	RNA	Endogenous	01	2	133	13.5	13.5971	1	1	100141474
4933428M09Rik	4933428M09Rik	All Targets	RNA	Endogenous	01	3	144	17	15.7535	1	1	71248
4933430I17Rik	4933430I17Rik	All Targets	RNA	Endogenous	01	2	207	18.5	17.3229	1	1	214106
4933434E20Rik	4933434E20Rik	All Targets	RNA	Endogenous	01	9	374	41.5	46.9034	1	1	99650
4933436I01Rik	4933436I01Rik	All Targets	RNA	Endogenous	01	4	142	16.5	16.3841	1	1	66780
4933440N22Rik	4933440N22Rik	All Targets	RNA	Endogenous	01	1	127	14	13.4747	1	1	74471
5031439G07Rik	5031439G07Rik	All Targets	RNA	Endogenous	01	1	401	32.5	33.0302	1	1	223739
5330417C22Rik	Elapor1	All Targets	RNA	Endogenous	01	7	335	46	45.6809	1	1	229722
5430401F13Rik	5430401F13Rik	All Targets	RNA	Endogenous	01	1	138	14	13.8332	1	1	71392
5430402E10Rik	5430402E10Rik,Gm14744	All Targets	RNA	Endogenous	01	2	233	23	23.7962	1	1	71351
5430427O19Rik	Tasl	All Targets	RNA	Endogenous	01	3	166	18.5	19.4173	1	1	71398
5530400C23Rik	5530400C23Rik	All Targets	RNA	Endogenous	01	2	143	16	14.9488	1	1	232426
5530401A14Rik	5530401A14Rik	All Targets	RNA	Endogenous	01	2	152	15.5	15.4069	1	1	71388
5730409E04Rik	5730409E04Rik	All Targets	RNA	Endogenous	01	2	201	21.5	21.9945	1	1	230757
5730455P16Rik	5730455P16Rik	All Targets	RNA	Endogenous	01	4	196	22	22.7582	1	1	70591
5730480H06Rik	5730480H06Rik	All Targets	RNA	Endogenous	01	5	141	18.5	19.7536	1	1	70592
5730522E02Rik	5730522E02Rik	All Targets	RNA	Endogenous	01	2	147	15.5	14.6245	1	1	70626
5730596B20Rik	5730596B20Rik	All Targets	RNA	Endogenous	01	2	135	15	16.4543	1	1	77580
5830411N06Rik	Scart2	All Targets	RNA	Endogenous	01	3	187	18.5	20.1582	1	1	244234
6030458C11Rik	6030458C11Rik	All Targets	RNA	Endogenous	01	8	243	28.5	30.4	1	1	77877
6030468B19Rik	6030468B19Rik	All Targets	RNA	Endogenous	01	3	145	14	14.7633	1	1	77727
6030498E09Rik	6030498E09Rik	All Targets	RNA	Endogenous	01	2	193	20	18.4608	1	1	77883
6330403K07Rik	6330403K07Rik	All Targets	RNA	Endogenous	01	2	186	19	17.9133	1	1	103712
6330409D20Rik	6330409D20Rik	All Targets	RNA	Endogenous	01	2	119	12	11.226	1	1	70730
6430548M08Rik	6430548M08Rik	All Targets	RNA	Endogenous	01	3	366	41.5	35.4001	1	1	234797
6430550D23Rik	6430550D23Rik	All Targets	RNA	Endogenous	01	3	178	18	18.2431	1	1	320095
6430571L13Rik	6430571L13Rik	All Targets	RNA	Endogenous	01	1	162	14	14.3576	1	1	235599
6430628N08Rik	6430628N08Rik	All Targets	RNA	Endogenous	01	2	100	11	10.9192	1	1	76237
6820408C15Rik	6820408C15Rik	All Targets	RNA	Endogenous	01	5	200	30	29.7691	1	1	228778
7420426K07Rik	7420426K07Rik	All Targets	RNA	Endogenous	01	2	158	16	16.2314	1	1	546157
7530416G11Rik	7530416G11Rik	All Targets	RNA	Endogenous	01	1	165	16.5	16.2539	1	1	328577
8030423J24Rik	8030423J24Rik	All Targets	RNA	Endogenous	01	3	194	19	17.8266	1	1	77166
8030462N17Rik	8030462N17Rik	All Targets	RNA	Endogenous	01	5	217	23	23.9818	1	1	212163
8030474K03Rik	8030474K03Rik	All Targets	RNA	Endogenous	01	2	130	14.5	13.9216	1	1	382231
9030025P20Rik	9030025P20Rik,Ermard,Gm3435	All Targets	RNA	Endogenous	01	13	586	69	77.6265	1	1	100041574
9030624G23Rik	Gm40847,LOC108167368,1700030C10Rik,Gm38538,Gm10479,9030624G23Rik,5730507C01Rik,Gm10476,Gm5784,3110053B16Rik,6030426L16Rik,Asap2	All Targets	RNA	Endogenous	01	14	755	82	78.8119	1	1	66808
9130008F23Rik	9130008F23Rik	All Targets	RNA	Endogenous	01	1	135	12.5	11.7548	1	1	71583
9130019O22Rik	9130019O22Rik	All Targets	RNA	Endogenous	01	4	207	22	22.7791	1	1	78921
9130023H24Rik	9130023H24Rik	All Targets	RNA	Endogenous	01	4	227	24	24.7235	1	1	100043133
9130213A22Rik	9130213A22Rik	All Targets	RNA	Endogenous	01	2	185	22	21.2734	1	1	100038433
9130230L23Rik	9130230L23Rik	All Targets	RNA	Endogenous	01	4	131	19.5	19.4901	1	1	231253
9130401M01Rik	9130401M01Rik	All Targets	RNA	Endogenous	01	4	233	25	25.9849	1	1	75758
9130409I23Rik	9130409I23Rik	All Targets	RNA	Endogenous	01	3	182	16	17.4692	1	1	619326
9230019H11Rik	9230019H11Rik	All Targets	RNA	Endogenous	01	1	121	13	12.6415	1	1	215728
9230102O04Rik	9230102O04Rik	All Targets	RNA	Endogenous	01	3	203	19.5	18.4025	1	1	77682
9230112D13Rik	9230112D13Rik	All Targets	RNA	Endogenous	01	1	126	18.5	16.573	1	1	78243
9330159F19Rik	9330159F19Rik	All Targets	RNA	Endogenous	01	2	135	12	11.6106	1	1	212448
9330182L06Rik	Elapor2	All Targets	RNA	Endogenous	01	3	132	18	18.6947	1	1	231014
9330182O14Rik	9330182O14Rik	All Targets	RNA	Endogenous	01	1	149	18.5	16.9783	1	1	328531
9430015G10Rik	9430015G10Rik	All Targets	RNA	Endogenous	01	1	142	18	17.1907	1	1	230996
9430038I01Rik	9430038I01Rik	All Targets	RNA	Endogenous	01	2	158	18	18.2813	1	1	77252
9430069I07Rik	9430069I07Rik	All Targets	RNA	Endogenous	01	2	212	20.5	18.9051	1	1	77358
9430097D07Rik	9430097D07Rik	All Targets	RNA	Endogenous	01	3	150	17.5	17.3164	1	1	319245
9530002B09Rik	9530002B09Rik	All Targets	RNA	Endogenous	01	4	223	23	22.8385	1	1	77432
9530003J23Rik	9530003J23Rik	All Targets	RNA	Endogenous	01	2	197	20	18.9965	1	1	77397
9530053A07Rik	9530053A07Rik	All Targets	RNA	Endogenous	01	3	157	15	14.6435	1	1	319482
9530068E07Rik	9530068E07Rik	All Targets	RNA	Endogenous	01	15	445	60	66.1522	1	1	213673
9530077C05Rik	9530077C05Rik	All Targets	RNA	Endogenous	01	3	963	17.5	18.4481	1	1	68283
9830107B12Rik	9830107B12Rik	All Targets	RNA	Endogenous	01	1	137	17	16.6582	1	1	328829
9930012K11Rik	9930012K11Rik	All Targets	RNA	Endogenous	01	2	175	16.5	16.9622	1	1	268759
9930021J03Rik	9930021J03Rik	All Targets	RNA	Endogenous	01	1	217	21.5	21.221	1	1	240613
9930104L06Rik	9930104L06Rik	All Targets	RNA	Endogenous	01	3	215	22	21.8553	1	1	194268
9930111J21Rik1	9930111J21Rik2,9930111J21Rik1	All Targets	RNA	Endogenous	01	3	726	62.5	63.2016	1	1	667214
a	a	All Targets	RNA	Endogenous	01	1	120	14	12.9326	1	1	50518
A130010J15Rik	A130010J15Rik	All Targets	RNA	Endogenous	01	3	195	18	18.3392	1	1	319266
A1bg	A1bg	All Targets	RNA	Endogenous	01	3	167	18	17.7643	1	1	117586
A1cf	A1cf	All Targets	RNA	Endogenous	01	1	159	15	15.2301	1	1	69865
A230072I06Rik	A230072I06Rik	All Targets	RNA	Endogenous	01	4	165	17.5	17.9235	1	1	619290
A26c2	A26c2	All Targets	RNA	Endogenous	01	3	176	16	16.3895	1	1	622251
A26c3	A26c3	All Targets	RNA	Endogenous	01	1	135	16	14.9264	1	1	67575
A2m	A2m	All Targets	RNA	Endogenous	01	2	148	16.5	15.8384	1	1	232345
A2ml1	A2ml1	All Targets	RNA	Endogenous	01	1	145	15	16.1388	1	1	232400
A330070K13Rik	A330070K13Rik	All Targets	RNA	Endogenous	01	3	205	18.5	19.6763	1	1	381673
A3galt2	A3galt2	All Targets	RNA	Endogenous	01	2	137	14	13.654	1	1	215493
A430005L14Rik	A430005L14Rik	All Targets	RNA	Endogenous	01	3	191	18	18.9436	1	1	97159
A430033K04Rik	A430033K04Rik	All Targets	RNA	Endogenous	01	6	223	26	27.172	1	1	243308
A4galt	A4galt	All Targets	RNA	Endogenous	01	4	213	23.5	24.5014	1	1	239559
A4gnt	A4gnt	All Targets	RNA	Endogenous	01	3	172	20	18.5576	1	1	333424
A530016L24Rik	A530016L24Rik	All Targets	RNA	Endogenous	01	1	127	15	13.3286	1	1	319942
A530032D15Rik	LOC102637495,LOC100041057,A530032D15Rik,LOC100041708,LOC105242429,C130026I21Rik	All Targets	RNA	Endogenous	01	18	1535	142.5	160.86	1	1	381287
A530064D06Rik	A530064D06Rik	All Targets	RNA	Endogenous	01	3	147	16	16.8078	1	1	328830
A630001G21Rik	A630001G21Rik	All Targets	RNA	Endogenous	01	1	380	19	22.6301	1	1	319997
A630010A05Rik	A630010A05Rik	All Targets	RNA	Endogenous	01	3	153	16	16.4672	1	1	545280
A630023A22Rik	A630023A22Rik	All Targets	RNA	Endogenous	01	2	142	15	15.7178	1	1	105518
A630073D07Rik	A630073D07Rik	All Targets	RNA	Endogenous	01	4	196	16	17.5192	1	1	381819
A630076J17Rik	A630076J17Rik	All Targets	RNA	Endogenous	01	2	177	20	18.4549	1	1	319929
A630095N17Rik	A630095N17Rik	All Targets	RNA	Endogenous	01	2	142	15	15.3511	1	1	381272
A730009L09Rik	A730009L09Rik	All Targets	RNA	Endogenous	01	2	140	14	13.717	1	1	402727
A730046J19Rik	A730046J19Rik	All Targets	RNA	Endogenous	01	1	189	16.5	16.9101	1	1	319764
A730049H05Rik	A730049H05Rik	All Targets	RNA	Endogenous	01	2	152	15	15.2886	1	1	74516
A830005F24Rik	A830005F24Rik	All Targets	RNA	Endogenous	01	2	172	16.5	16.7124	1	1	442803
A830018L16Rik	A830018L16Rik	All Targets	RNA	Endogenous	01	2	129	16	16.1624	1	1	320492
A830031A19Rik	A830031A19Rik	All Targets	RNA	Endogenous	01	2	124	12	13.0114	1	1	268391
A930004D18Rik	A930004D18Rik	All Targets	RNA	Endogenous	01	2	129	15	13.7654	1	1	77940
A930009A15Rik	A930009A15Rik	All Targets	RNA	Endogenous	01	2	132	17.5	16.7785	1	1	77798
A930017K11Rik	A930017K11Rik	All Targets	RNA	Endogenous	01	2	157	17	16.9962	1	1	100034748
A930018O16Rik	A930018O16Rik	All Targets	RNA	Endogenous	01	2	136	17	16.1381	1	1	105245580
A930018P22Rik	A930018P22Rik	All Targets	RNA	Endogenous	01	1	133	15	14.7881	1	1	68243
A930033H14Rik	A930033H14Rik	All Targets	RNA	Endogenous	01	2	193	23	22.7825	1	1	320700
AA467197	AA467197	All Targets	RNA	Endogenous	01	4	203	20.5	21.474	1	1	433470
AA792892	AA792892	All Targets	RNA	Endogenous	01	3	212	19	20.041	1	1	100554
AA986860	AA986860	All Targets	RNA	Endogenous	01	6	278	37	40.7967	1	1	212439
Aaas	Aaas	All Targets	RNA	Endogenous	01	3	214	26	26.1012	1	1	223921
Aacs	Aacs	All Targets	RNA	Endogenous	01	7	222	27	28.3884	1	1	78894
Aadac	Aadac	All Targets	RNA	Endogenous	01	2	128	16	16.0743	1	1	67758
Aadacl2	Aadacl2	All Targets	RNA	Endogenous	01	4	151	17	16.8278	1	1	639634
Aadacl2fm1	Aadacl2fm1	All Targets	RNA	Endogenous	01	1	162	16	14.3461	1	1	229333
Aadacl2fm2	Aadacl2fm2	All Targets	RNA	Endogenous	01	2	170	18.5	17.57	1	1	433597
Aadacl2fm3	Aadacl2fm3	All Targets	RNA	Endogenous	01	2	174	15.5	16.5019	1	1	666803
Aadacl3	Aadacl3	All Targets	RNA	Endogenous	01	1	161	16	14.6908	1	1	230883
Aadacl4	Aadacl4	All Targets	RNA	Endogenous	01	4	197	20	20.33	1	1	435815
Aadacl4fm1	Aadacl4fm1	All Targets	RNA	Endogenous	01	2	165	16	16.2305	1	1	381572
Aadacl4fm2	Aadacl4fm2	All Targets	RNA	Endogenous	01	1	150	15	14.266	1	1	627085
AAdacl4fm3	AAdacl4fm3	All Targets	RNA	Endogenous	01	5	186	19	18.7001	1	1	546849
Aadacl4fm4	Aadacl4fm4	All Targets	RNA	Endogenous	01	2	195	20.5	19.5546	1	1	230890
Aadacl4fm5	Aadacl4fm5	All Targets	RNA	Endogenous	01	3	148	14	15.411	1	1	329993
Aadat	Aadat	All Targets	RNA	Endogenous	01	3	139	15	14.5438	1	1	23923
Aagab	Aagab	All Targets	RNA	Endogenous	01	5	238	26.5	30.0887	1	1	66939
Aamdc	Aamdc	All Targets	RNA	Endogenous	01	2	201	19.5	20.5613	1	1	66273
Aamp	Aamp	All Targets	RNA	Endogenous	01	8	428	46	52.0305	1	1	227290
Aanat	Aanat	All Targets	RNA	Endogenous	01	2	135	15.5	15.6732	1	1	11298
Aar2	Aar2	All Targets	RNA	Endogenous	01	4	188	25	23.9138	1	1	68295
Aard	Aard	All Targets	RNA	Endogenous	01	2	160	21	19.7286	1	1	239435
Aars	Aars	All Targets	RNA	Endogenous	01	3	246	29	29.7258	1	1	234734
Aars2	Aars2	All Targets	RNA	Endogenous	01	3	190	20.5	20.1292	1	1	224805
Aarsd1	Aarsd1	All Targets	RNA	Endogenous	01	5	250	30	32.1412	1	1	69684
Aasdh	Aasdh	All Targets	RNA	Endogenous	01	2	159	20	19.7405	1	1	231326
Aasdhppt	Aasdhppt	All Targets	RNA	Endogenous	01	4	218	25	27.3611	1	1	67618
Aass	Aass	All Targets	RNA	Endogenous	01	8	355	34	40.4431	1	1	30956
Aatf	Aatf	All Targets	RNA	Endogenous	01	5	233	23	25.6083	1	1	56321
Aatk	Aatk	All Targets	RNA	Endogenous	01	4	223	23	21.6254	1	1	11302
AB124611	AB124611	All Targets	RNA	Endogenous	01	1	284	26	26.3151	1	1	382062
Abat	Abat	All Targets	RNA	Endogenous	01	1	134	13.5	13.9752	1	1	268860
Abca1	Abca1	All Targets	RNA	Endogenous	01	7	667	36	43.594	1	1	11303
Abca12	Abca12	All Targets	RNA	Endogenous	01	1	155	14	13.8052	1	1	74591
Abca13	Abca13	All Targets	RNA	Endogenous	01	1	144	14	14.4444	1	1	268379
Abca14	Abca14	All Targets	RNA	Endogenous	01	3	195	18.5	18.436	1	1	67928
Abca15	Abca15	All Targets	RNA	Endogenous	01	2	152	16	16.3875	1	1	320631
Abca16	Abca16	All Targets	RNA	Endogenous	01	3	164	20	18.8367	1	1	233810
Abca17	Abca17	All Targets	RNA	Endogenous	01	2	182	17.5	17.2994	1	1	381072
Abca2	Abca2	All Targets	RNA	Endogenous	01	9	271	34.5	36.3568	1	1	11305
Abca3	Abca3	All Targets	RNA	Endogenous	01	11	940	100.5	108.292	1	1	27410
ABCA3	ABCA3	All Targets	RNA	Endogenous	02	4.12063	273.122	22.3319	23.4297	5	5	21
Abca4	Abca4	All Targets	RNA	Endogenous	01	1	181	16	15.6451	1	1	11304
Abca5	Abca5	All Targets	RNA	Endogenous	01	2	229	25.5	22.7936	1	1	217265
Abca6	Abca6	All Targets	RNA	Endogenous	01	3	176	19	18.8529	1	1	76184
Abca7	Abca7	All Targets	RNA	Endogenous	01	3	263	26	26.97	1	1	27403
Abca8a	Abca8a	All Targets	RNA	Endogenous	01	1	199	28	23.9115	1	1	217258
Abca8b	Abca8b	All Targets	RNA	Endogenous	01	1	129	16	14.8679	1	1	27404
Abca9	Abca9	All Targets	RNA	Endogenous	01	1	64	7	6.80248	1	1	217262
Abcb10	Abcb10	All Targets	RNA	Endogenous	01	6	226	26	29.1965	1	1	56199
Abcb11	Abcb11	All Targets	RNA	Endogenous	01	2	151	15	14.8457	1	1	27413
Abcb1a	Abcb1a	All Targets	RNA	Endogenous	01	1	198	23	20.6134	1	1	18671
Abcb1b	Abcb1b	All Targets	RNA	Endogenous	01	1	131	14.5	14.6535	1	1	18669
Abcb4	Abcb4	All Targets	RNA	Endogenous	01	1	167	17	16.611	1	1	18670
Abcb5	Abcb5	All Targets	RNA	Endogenous	01	2	169	20	17.9907	1	1	77706
Abcb6	Abcb6	All Targets	RNA	Endogenous	01	2	143	21	21.2263	1	1	74104
Abcb7	Abcb7	All Targets	RNA	Endogenous	01	6	213	23	25.0915	1	1	11306
Abcb8	Abcb8	All Targets	RNA	Endogenous	01	3	178	19.5	20.2206	1	1	74610
Abcb9	Abcb9	All Targets	RNA	Endogenous	01	3	164	17.5	18.7638	1	1	56325
Abcc1	Abcc1	All Targets	RNA	Endogenous	01	4	200	27	29.6029	1	1	17250
Abcc10	Abcc10	All Targets	RNA	Endogenous	01	5	208	25.5	26.5309	1	1	224814
Abcc12	Abcc12	All Targets	RNA	Endogenous	01	2	185	19	18.6824	1	1	244562
Abcc2	Abcc2	All Targets	RNA	Endogenous	01	1	165	19.5	17.2807	1	1	12780
Abcc3	Abcc3	All Targets	RNA	Endogenous	01	4	186	27.5	29.9978	1	1	76408
Abcc4	Abcc4	All Targets	RNA	Endogenous	01	4	209	24	23.7009	1	1	239273
Abcc5	Abcc5	All Targets	RNA	Endogenous	01	5	346	41	42.9131	1	1	27416
Abcc6	Abcc6	All Targets	RNA	Endogenous	01	1	138	13	12.435	1	1	27421
Abcc8	Abcc8	All Targets	RNA	Endogenous	01	4	151	17	17.1474	1	1	20927
Abcc9	Abcc9	All Targets	RNA	Endogenous	01	2	172	15	15.8876	1	1	20928
Abcd1	Abcd1	All Targets	RNA	Endogenous	01	5	233	31	32.9611	1	1	11666
Abcd2	Abcd2	All Targets	RNA	Endogenous	01	2	205	19	21.6483	1	1	26874
Abcd3	Abcd3	All Targets	RNA	Endogenous	01	6	405	44.5	44.821	1	1	19299
Abcd4	Abcd4	All Targets	RNA	Endogenous	01	1	228	19.5	21.2494	1	1	19300
Abce1	Abce1	All Targets	RNA	Endogenous	01	9	345	44	47.4105	1	1	24015
Abcf1	Abcf1	All Targets	RNA	Endogenous	01	4	325	38	41.2103	1	1	224742
Abcf2	Abcf2	All Targets	RNA	Endogenous	01	6	239	28	28.9758	1	1	27407
Abcf3	Abcf3	All Targets	RNA	Endogenous	01	9	248	31	32.7679	1	1	27406
Abcg1	Abcg1	All Targets	RNA	Endogenous	01	1	320	31.5	31.7674	1	1	11307
Abcg2	Abcg2	All Targets	RNA	Endogenous	01	4	238	22	21.9999	1	1	26357
Abcg3	Abcg3	All Targets	RNA	Endogenous	01	2	171	19	18.3122	1	1	27405
Abcg4	Abcg4	All Targets	RNA	Endogenous	01	3	174	20	20.5262	1	1	192663
Abcg5	Abcg5	All Targets	RNA	Endogenous	01	2	184	18	17.7029	1	1	27409
Abcg8	Abcg8	All Targets	RNA	Endogenous	01	1	158	16	15.7727	1	1	67470
Abhd1	Abhd1	All Targets	RNA	Endogenous	01	1	210	20	20.7885	1	1	57742
Abhd10	Abhd10	All Targets	RNA	Endogenous	01	3	226	23	23.2166	1	1	213012
Abhd11	Abhd11	All Targets	RNA	Endogenous	01	2	212	31	31.5978	1	1	68758
Abhd12	Abhd12	All Targets	RNA	Endogenous	01	8	427	35.5	39.2324	1	1	76192
Abhd12b	Abhd12b	All Targets	RNA	Endogenous	01	3	129	15	16.0021	1	1	100504285
Abhd13	Abhd13	All Targets	RNA	Endogenous	01	5	253	31	34.6198	1	1	68904
Abhd14a	Abhd14a	All Targets	RNA	Endogenous	01	6	197	24	26.6435	1	1	68644
Abhd14b	Abhd14b	All Targets	RNA	Endogenous	01	4	230	28.5	28.0906	1	1	76491
Abhd15	Abhd15	All Targets	RNA	Endogenous	01	1	111	12	11.6024	1	1	67477
Abhd16a	Abhd16a	All Targets	RNA	Endogenous	01	10	292	40	41.8356	1	1	193742
Abhd16b	Abhd16b	All Targets	RNA	Endogenous	01	1	130	14	14.7032	1	1	241850
Abhd17a	Abhd17a	All Targets	RNA	Endogenous	01	5	316	27.5	30.31	1	1	216169
Abhd17b	Abhd17b	All Targets	RNA	Endogenous	01	5	298	35	39.4336	1	1	226016
Abhd17c	Abhd17c	All Targets	RNA	Endogenous	01	6	225	27	28.892	1	1	70178
Abhd18	Abhd18	All Targets	RNA	Endogenous	01	4	169	18	18.3051	1	1	269423
Abhd2	Abhd2	All Targets	RNA	Endogenous	01	12	658	86	83.5663	1	1	54608
Abhd3	Abhd3	All Targets	RNA	Endogenous	01	2	166	22	21.1222	1	1	106861
Abhd4	Abhd4	All Targets	RNA	Endogenous	01	6	320	38	42.9439	1	1	105501
Abhd5	Abhd5	All Targets	RNA	Endogenous	01	6	270	36	39.7436	1	1	67469
Abhd6	Abhd6	All Targets	RNA	Endogenous	01	1	165	20	19.0924	1	1	66082
Abhd8	Abhd8	All Targets	RNA	Endogenous	01	2	267	26	28.7808	1	1	64296
Abi1	Abi1	All Targets	RNA	Endogenous	01	8	385	55	56.7761	1	1	11308
Abi2	Abi2	All Targets	RNA	Endogenous	01	6	178	23	22.7338	1	1	329165
Abi3	Abi3	All Targets	RNA	Endogenous	01	2	394	30.5	27.9796	1	1	66610
Abi3bp	Abi3bp	All Targets	RNA	Endogenous	01	3	180	22	20.8245	1	1	320712
Abitram	Abitram	All Targets	RNA	Endogenous	01	4	257	23.5	25.596	1	1	230234
Abl1	Abl1	All Targets	RNA	Endogenous	01	4	282	42.5	41.1742	1	1	11350
Abl2	Abl2	All Targets	RNA	Endogenous	01	3	227	25.5	27.7275	1	1	11352
Ablim1	Ablim1	All Targets	RNA	Endogenous	01	5	911	40.5	43.751	1	1	226251
Ablim2	Ablim2	All Targets	RNA	Endogenous	01	4	165	15	16.1145	1	1	231148
Ablim3	Ablim3	All Targets	RNA	Endogenous	01	5	235	28	27.1556	1	1	319713
Abo	Abo	All Targets	RNA	Endogenous	01	2	132	15	14.6599	1	1	80908
Abr	Abr	All Targets	RNA	Endogenous	01	4	358	46.5	48.2225	1	1	109934
Abra	Abra	All Targets	RNA	Endogenous	01	1	181	19	18.2755	1	1	223513
Abracl	Abracl	All Targets	RNA	Endogenous	01	9	366	40	43.9114	1	1	73112
Abraxas1	Abraxas1	All Targets	RNA	Endogenous	01	2	190	20	20.4835	1	1	70681
Abraxas2	Abraxas2	All Targets	RNA	Endogenous	01	2	165	20	21.1009	1	1	109359
Abt1	Abt1	All Targets	RNA	Endogenous	01	3	176	19	19.2461	1	1	30946
Abtb1	Abtb1	All Targets	RNA	Endogenous	01	1	227	24	24.8107	1	1	80283
Abtb2	Abtb2	All Targets	RNA	Endogenous	01	2	148	16	16.9221	1	1	99382
Acaa1a	Acaa1a	All Targets	RNA	Endogenous	01	12	568	72	79.2906	1	1	113868
Acaa1b	Acaa1b	All Targets	RNA	Endogenous	01	1	118	12.5	11.6549	1	1	235674
Acaa2	Acaa2	All Targets	RNA	Endogenous	01	11	337	47.5	49.3187	1	1	52538
Acaca	Acaca	All Targets	RNA	Endogenous	01	3	194	23.5	24.7911	1	1	107476
Acacb	Acacb	All Targets	RNA	Endogenous	01	2	176	17	17.0243	1	1	100705
Acad10	Acad10	All Targets	RNA	Endogenous	01	3	145	18	20.0003	1	1	71985
Acad11	Acad11	All Targets	RNA	Endogenous	01	3	184	22	22.442	1	1	102632
Acad12	Acad12	All Targets	RNA	Endogenous	01	4	234	21.5	23.9398	1	1	338350
Acad8	Acad8	All Targets	RNA	Endogenous	01	4	180	22	23.6376	1	1	66948
Acad9	Acad9	All Targets	RNA	Endogenous	01	4	226	25	27.5196	1	1	229211
Acadl	Acadl	All Targets	RNA	Endogenous	01	6	556	59	62.572	1	1	11363
Acadm	Acadm	All Targets	RNA	Endogenous	01	5	274	35	36.3021	1	1	11364
Acads	Acads	All Targets	RNA	Endogenous	01	1	189	20.5	21.0744	1	1	11409
Acadsb	Acadsb	All Targets	RNA	Endogenous	01	4	334	41.5	42.3158	1	1	66885
Acadvl	Acadvl	All Targets	RNA	Endogenous	01	5	218	31	33.7148	1	1	11370
Acan	Acan	All Targets	RNA	Endogenous	01	2	136	15	14.3413	1	1	11595
Acap1	Acap1	All Targets	RNA	Endogenous	01	1	464	21.5	22.6747	1	1	216859
Acap2	Acap2	All Targets	RNA	Endogenous	01	4	274	34.5	34.4336	1	1	78618
Acap3	Acap3	All Targets	RNA	Endogenous	01	5	251	27.5	28.193	1	1	140500
Acat1	Acat1	All Targets	RNA	Endogenous	01	3	279	36	37.5838	1	1	110446
Acat2	Acat2	All Targets	RNA	Endogenous	01	3	259	25.5	25.8266	1	1	110460
Acat3	Acat3	All Targets	RNA	Endogenous	01	3	162	15	15.868	1	1	224530
Acbd3	Acbd3	All Targets	RNA	Endogenous	01	6	274	32.5	36.4387	1	1	170760
Acbd4	Acbd4	All Targets	RNA	Endogenous	01	2	169	20	19.3837	1	1	67131
Acbd5	Acbd5	All Targets	RNA	Endogenous	01	6	325	36	37.9242	1	1	74159
Acbd6	Acbd6	All Targets	RNA	Endogenous	01	4	182	18	21.3449	1	1	72482
Acbd7	Acbd7	All Targets	RNA	Endogenous	01	1	145	15	15.0474	1	1	78245
Accs	Accs	All Targets	RNA	Endogenous	01	3	191	20	20.0172	1	1	329470
Accsl	Accsl	All Targets	RNA	Endogenous	01	1	173	15.5	15.2853	1	1	381411
Acd	Acd	All Targets	RNA	Endogenous	01	3	221	23.5	24.3355	1	1	497652
Ace	Ace	All Targets	RNA	Endogenous	01	1	1159	156.5	81.3614	1	1	11421
Ace2	Ace2	All Targets	RNA	Endogenous	01	4	180	24	24.6552	1	1	70008
ACE2	ACE2	All Targets	RNA	Endogenous	02	2.04767	138.537	10.773	10.6603	5	5	59272
Ace3	Ace3	All Targets	RNA	Endogenous	01	1	139	15	14.054	1	1	217246
Acer1	Acer1	All Targets	RNA	Endogenous	01	1	98	10	10.4786	1	1	171168
Acer2	Acer2	All Targets	RNA	Endogenous	01	4	432	51.5	39.407	1	1	230379
Acer3	Acer3	All Targets	RNA	Endogenous	01	4	270	35.5	35.604	1	1	66190
Ache	Ache	All Targets	RNA	Endogenous	01	3	185	19	18.4966	1	1	11423
Acin1	Acin1	All Targets	RNA	Endogenous	01	8	527	49.5	56.745	1	1	56215
Ackr1	Ackr1,Cadm3	All Targets	RNA	Endogenous	01	1	129	14	13.7728	1	1	13349
Ackr2	Ackr2	All Targets	RNA	Endogenous	01	2	176	21.5	19.3041	1	1	59289
Ackr3	Ackr3	All Targets	RNA	Endogenous	01	3	217	22.5	22.3651	1	1	12778
Ackr4	Ackr4	All Targets	RNA	Endogenous	01	4	151	16	17.7963	1	1	252837
Acly	Acly	All Targets	RNA	Endogenous	01	9	445	43	51.0095	1	1	104112
Acmsd	Acmsd	All Targets	RNA	Endogenous	01	4	249	24.5	24.8576	1	1	266645
Acnat1	Acnat1	All Targets	RNA	Endogenous	01	2	166	16	16.5133	1	1	230161
Acnat2	Acnat2	All Targets	RNA	Endogenous	01	2	168	17	17.8094	1	1	209186
Aco1	Aco1	All Targets	RNA	Endogenous	01	8	350	40.5	42.9133	1	1	11428
Aco2	Aco2	All Targets	RNA	Endogenous	01	8	278	37.5	40.7692	1	1	11429
Acod1	Acod1	All Targets	RNA	Endogenous	01	3	194	20	23.1427	1	1	16365
Acot10	Acot10	All Targets	RNA	Endogenous	01	2	120	14	14.4038	1	1	64833
Acot11	Acot11	All Targets	RNA	Endogenous	01	2	175	18	18.4142	1	1	329910
Acot12	Acot12	All Targets	RNA	Endogenous	01	2	153	16	16.3125	1	1	74156
Acot13	Acot13	All Targets	RNA	Endogenous	01	6	257	39.5	39.8226	1	1	66834
Acot3	Acot3	All Targets	RNA	Endogenous	01	2	145	15	14.6454	1	1	171281
Acot4	Acot6,Acot4,Acot2,Acot1	All Targets	RNA	Endogenous	01	5	229	22.5	23.3427	1	1	171282
Acot7	Acot7	All Targets	RNA	Endogenous	01	3	229	21.5	22.0956	1	1	70025
Acot8	Acot8	All Targets	RNA	Endogenous	01	3	199	22	23.1424	1	1	170789
Acox1	Acox1	All Targets	RNA	Endogenous	01	10	378	55	58.5274	1	1	11430
Acox2	Acox2	All Targets	RNA	Endogenous	01	1	136	23	24.0189	1	1	93732
Acox3	Acox3	All Targets	RNA	Endogenous	01	5	300	29	31.9915	1	1	80911
Acoxl	Acoxl	All Targets	RNA	Endogenous	01	3	177	17	17.5335	1	1	74121
Acp1	Acp1	All Targets	RNA	Endogenous	01	3	341	43	46.259	1	1	11431
Acp2	Acp2	All Targets	RNA	Endogenous	01	3	201	20	23.7171	1	1	11432
Acp4	Acp4	All Targets	RNA	Endogenous	01	1	134	14	13.0875	1	1	100503991
Acp5	Acp5	All Targets	RNA	Endogenous	01	3	368	21.5	26.4453	1	1	11433
Acp6	Acp6	All Targets	RNA	Endogenous	01	2	200	22	22.6711	1	1	66659
Acp7	Acp7	All Targets	RNA	Endogenous	01	2	172	18	18.2129	1	1	101744
Acpp	Acpp	All Targets	RNA	Endogenous	01	5	193	20.5	20.823	1	1	56318
Acr	Acr	All Targets	RNA	Endogenous	01	4	166	19	20.0412	1	1	11434
Acrbp	Acrbp	All Targets	RNA	Endogenous	01	1	189	18.5	19.5285	1	1	54137
Acrv1	Acrv1	All Targets	RNA	Endogenous	01	1	118	12	12.7397	1	1	11451
Acsbg1	Acsbg1	All Targets	RNA	Endogenous	01	1	143	12.5	13.7196	1	1	94180
Acsbg2	Acsbg2	All Targets	RNA	Endogenous	01	1	128	15	15.964	1	1	328845
Acsbg3	Acsbg3	All Targets	RNA	Endogenous	01	1	146	15	14.6295	1	1	78625
Acsf2	Acsf2	All Targets	RNA	Endogenous	01	7	250	35	36.6378	1	1	264895
Acsf3	Acsf3	All Targets	RNA	Endogenous	01	2	210	22	22.766	1	1	257633
Acsl1	Acsl1	All Targets	RNA	Endogenous	01	4	155	27	25.7764	1	1	14081
Acsl3	Acsl3	All Targets	RNA	Endogenous	01	4	150	21.5	22.4872	1	1	74205
Acsl4	Acsl4	All Targets	RNA	Endogenous	01	4	199	27.5	27.7747	1	1	50790
Acsl5	Acsl5	All Targets	RNA	Endogenous	01	6	418	53	58.1534	1	1	433256
Acsl6	Acsl6	All Targets	RNA	Endogenous	01	1	143	15.5	15.5181	1	1	216739
Acsm1	Acsm1	All Targets	RNA	Endogenous	01	2	118	14	14.6196	1	1	117147
Acsm2	Acsm2	All Targets	RNA	Endogenous	01	3	159	18	18.4117	1	1	233799
Acsm3	Acsm3	All Targets	RNA	Endogenous	01	1	154	16.5	15.4545	1	1	20216
Acsm4	Acsm4	All Targets	RNA	Endogenous	01	1	95	12	11.8634	1	1	233801
Acsm5	Acsm5	All Targets	RNA	Endogenous	01	1	162	18	16.963	1	1	272428
Acss1	Acss1	All Targets	RNA	Endogenous	01	4	267	39.5	41.9432	1	1	68738
Acss2	Acss2	All Targets	RNA	Endogenous	01	5	205	30.5	29.8011	1	1	60525
Acss3	Acss3	All Targets	RNA	Endogenous	01	2	145	15.5	15.4292	1	1	380660
Acta1	Acta1	All Targets	RNA	Endogenous	01	3	162	17	18.3705	1	1	11459
Acta2	Acta2	All Targets	RNA	Endogenous	01	10	248	46.5	49.2644	1	1	11475
Actb	Actb	All Targets	RNA	Endogenous	01	133	10087	676	773.861	1	1	11461
Actbl2	Actbl2	All Targets	RNA	Endogenous	01	1	167	15.5	16.2453	1	1	238880
Actc1	Actc1	All Targets	RNA	Endogenous	01	3	145	17	19.0231	1	1	11464
Acte1	Acte1	All Targets	RNA	Endogenous	01	1	134	14	13.1567	1	1	102636989
Actg1	Actg1	All Targets	RNA	Endogenous	01	61	5243	494.5	539.058	1	1	11465
Actg2	Actg2	All Targets	RNA	Endogenous	01	2	156	21	21.6561	1	1	11468
Actl10	Actl10	All Targets	RNA	Endogenous	01	1	171	16	15.4625	1	1	70362
Actl11	Actl11	All Targets	RNA	Endogenous	01	1	191	12.5	11.114	1	1	67722
Actl6a	Actl6a	All Targets	RNA	Endogenous	01	5	266	27.5	29.4262	1	1	56456
Actl6b	Actl6b	All Targets	RNA	Endogenous	01	3	134	14	14.5689	1	1	83766
Actl7a	Actl7a	All Targets	RNA	Endogenous	01	2	147	12	12.6076	1	1	11470
Actl7b	Actl7b	All Targets	RNA	Endogenous	01	2	113	13	12.3692	1	1	11471
Actl9	Actl9	All Targets	RNA	Endogenous	01	3	152	14.5	16.0395	1	1	69481
Actn1	Actn1	All Targets	RNA	Endogenous	01	15	350	76	76.008	1	1	109711
Actn2	Actn2	All Targets	RNA	Endogenous	01	1	172	17	17.1302	1	1	11472
Actn3	Actn3	All Targets	RNA	Endogenous	01	1	141	13	12.6824	1	1	11474
Actn4	Actn4	All Targets	RNA	Endogenous	01	12	582	82.5	85.4532	1	1	60595
Actr10	Actr10	All Targets	RNA	Endogenous	01	7	329	35.5	39.6236	1	1	56444
Actr1a	Actr1a	All Targets	RNA	Endogenous	01	5	471	49.5	52.1188	1	1	54130
Actr1b	Actr1b	All Targets	RNA	Endogenous	01	6	292	34.5	36.7139	1	1	226977
Actr2	Actr2	All Targets	RNA	Endogenous	01	6	660	52.5	56.0603	1	1	66713
Actr3	Actr3	All Targets	RNA	Endogenous	01	5	1171	66.5	73.3172	1	1	74117
Actr3b	Actr3b	All Targets	RNA	Endogenous	01	4	166	16	16.2997	1	1	242894
Actr5	Actr5	All Targets	RNA	Endogenous	01	2	167	20	19.9737	1	1	109275
Actr6	Actr6	All Targets	RNA	Endogenous	01	3	158	20	18.8967	1	1	67019
Actr8	Actr8	All Targets	RNA	Endogenous	01	5	219	24.5	26.4225	1	1	56249
Actrt1	Actrt1	All Targets	RNA	Endogenous	01	2	122	14	13.528	1	1	73360
Actrt2	Actrt2	All Targets	RNA	Endogenous	01	3	138	17	16.4876	1	1	73353
Actrt3	Actrt3	All Targets	RNA	Endogenous	01	4	189	19	20.5145	1	1	76652
Acvr1	Acvr1	All Targets	RNA	Endogenous	01	4	187	19.5	20.9983	1	1	11477
Acvr1b	Acvr1b	All Targets	RNA	Endogenous	01	4	220	31	33.0787	1	1	11479
Acvr1c	Acvr1c	All Targets	RNA	Endogenous	01	2	124	14	14.3533	1	1	269275
Acvr2a	Acvr2a	All Targets	RNA	Endogenous	01	3	192	23	23.6891	1	1	11480
Acvr2b	Acvr2b	All Targets	RNA	Endogenous	01	3	178	18.5	18.8518	1	1	11481
Acvrl1	Acvrl1	All Targets	RNA	Endogenous	01	4	626	88.5	58.5811	1	1	11482
Acy1	Acy1	All Targets	RNA	Endogenous	01	1	136	17	16.8823	1	1	109652
Acy3	Acy3	All Targets	RNA	Endogenous	01	7	257	29	29.4602	1	1	71670
Acyp1	Acyp1	All Targets	RNA	Endogenous	01	1	235	33	34.0555	1	1	66204
Acyp2	Acyp2	All Targets	RNA	Endogenous	01	6	225	30.5	31.4951	1	1	75572
Ada	Ada	All Targets	RNA	Endogenous	01	5	276	22.5	21.9618	1	1	11486
Adad1	Adad1	All Targets	RNA	Endogenous	01	2	160	16.5	17.124	1	1	21744
Adad2	Adad2	All Targets	RNA	Endogenous	01	2	196	21.5	19.73	1	1	75773
Adal	Adal	All Targets	RNA	Endogenous	01	1	170	20	20.165	1	1	75894
Adam10	Adam10	All Targets	RNA	Endogenous	01	7	410	42	45.3782	1	1	11487
Adam11	Adam11	All Targets	RNA	Endogenous	01	2	125	14.5	14.3025	1	1	11488
Adam12	Adam12	All Targets	RNA	Endogenous	01	2	152	16.5	16.0568	1	1	11489
Adam15	Adam15	All Targets	RNA	Endogenous	01	4	347	32	34.5714	1	1	11490
Adam17	Adam17	All Targets	RNA	Endogenous	01	1	314	32	32.866	1	1	11491
Adam18	Adam18	All Targets	RNA	Endogenous	01	2	158	19	16.3116	1	1	13524
Adam19	Adam19	All Targets	RNA	Endogenous	01	3	336	28	28.98	1	1	11492
Adam1a	Adam1a	All Targets	RNA	Endogenous	01	3	130	19.5	18.2603	1	1	280668
Adam1b	Adam1b	All Targets	RNA	Endogenous	01	3	191	18	18.9516	1	1	280667
Adam2	Adam2	All Targets	RNA	Endogenous	01	2	144	16	15.7634	1	1	11495
Adam20	Adam20	All Targets	RNA	Endogenous	01	2	164	17	18.1816	1	1	384806
Adam21	Adam21	All Targets	RNA	Endogenous	01	1	203	18	17.9375	1	1	56622
Adam22	Adam22	All Targets	RNA	Endogenous	01	6	189	23.5	23.2331	1	1	11496
Adam23	Adam23	All Targets	RNA	Endogenous	01	2	208	15.5	17.294	1	1	23792
Adam24	Adam24	All Targets	RNA	Endogenous	01	2	186	16	16.5576	1	1	13526
Adam25	Adam25	All Targets	RNA	Endogenous	01	3	151	15	15.7661	1	1	23793
Adam26a	Adam26a	All Targets	RNA	Endogenous	01	1	119	12.5	12.3261	1	1	13525
Adam26b	Adam26b	All Targets	RNA	Endogenous	01	3	168	17	18.3585	1	1	382007
Adam28	Adam28	All Targets	RNA	Endogenous	01	6	187	31	30.5999	1	1	13522
Adam29	Adam29	All Targets	RNA	Endogenous	01	2	181	17	16.2833	1	1	244486
Adam3	Adam3	All Targets	RNA	Endogenous	01	2	205	21	19.0711	1	1	11497
Adam30	Adam30	All Targets	RNA	Endogenous	01	5	169	18.5	18.4585	1	1	71078
Adam32	Adam32	All Targets	RNA	Endogenous	01	2	218	19.5	19.7213	1	1	353188
Adam33	Adam33	All Targets	RNA	Endogenous	01	2	158	19	18.8184	1	1	110751
Adam34	Adam34	All Targets	RNA	Endogenous	01	2	166	15	16.2474	1	1	252866
Adam39	Adam39	All Targets	RNA	Endogenous	01	1	144	16	15.8522	1	1	546055
Adam4	Adam4	All Targets	RNA	Endogenous	01	3	219	24	23.3182	1	1	11498
Adam5	Adam5	All Targets	RNA	Endogenous	01	3	158	15.5	16.5734	1	1	11499
Adam6a	Adam6a	All Targets	RNA	Endogenous	01	4	156	17	16.8062	1	1	238406
Adam6b	Adam6b	All Targets	RNA	Endogenous	01	1	159	17	17.4761	1	1	238405
Adam7	Adam7	All Targets	RNA	Endogenous	01	1	121	15	14.8598	1	1	11500
Adam8	Adam8	All Targets	RNA	Endogenous	01	4	265	28.5	30.0411	1	1	11501
Adam9	Adam9	All Targets	RNA	Endogenous	01	7	298	36	38.6583	1	1	11502
Adamdec1	Adamdec1	All Targets	RNA	Endogenous	01	3	170	23.5	23.5972	1	1	58860
Adamts1	Adamts1	All Targets	RNA	Endogenous	01	3	257	26	27.8979	1	1	11504
Adamts10	Adamts10	All Targets	RNA	Endogenous	01	5	469	48	45.8996	1	1	224697
Adamts12	Adamts12	All Targets	RNA	Endogenous	01	1	152	15.5	16.3736	1	1	239337
Adamts13	Adamts13	All Targets	RNA	Endogenous	01	2	128	14	14.7551	1	1	279028
Adamts14	Adamts14	All Targets	RNA	Endogenous	01	1	143	14	13.0387	1	1	237360
Adamts15	Adamts15	All Targets	RNA	Endogenous	01	3	213	22	23.2736	1	1	235130
Adamts16	Adamts16	All Targets	RNA	Endogenous	01	1	129	14.5	14.3283	1	1	271127
Adamts17	Adamts17	All Targets	RNA	Endogenous	01	1	212	23.5	21.8004	1	1	233332
Adamts18	Adamts18	All Targets	RNA	Endogenous	01	2	155	15.5	16.1496	1	1	208936
Adamts19	Adamts19	All Targets	RNA	Endogenous	01	2	179	16.5	16.2337	1	1	240322
Adamts2	Adamts2	All Targets	RNA	Endogenous	01	4	184	20.5	21.7214	1	1	216725
Adamts20	Adamts20	All Targets	RNA	Endogenous	01	1	166	14.5	14.2963	1	1	223838
Adamts3	Adamts3	All Targets	RNA	Endogenous	01	1	123	16	15.5864	1	1	330119
Adamts4	Adamts4	All Targets	RNA	Endogenous	01	2	109	12.5	12.298	1	1	240913
Adamts5	Adamts5	All Targets	RNA	Endogenous	01	1	141	19	18.6946	1	1	23794
Adamts6	Adamts6	All Targets	RNA	Endogenous	01	4	188	20.5	21.0852	1	1	108154
Adamts7	Adamts7	All Targets	RNA	Endogenous	01	4	192	18.5	19.4526	1	1	108153
Adamts8	Adamts8	All Targets	RNA	Endogenous	01	3	187	18	18.8103	1	1	30806
Adamts9	Adamts9	All Targets	RNA	Endogenous	01	3	249	34.5	33.0675	1	1	101401
Adamtsl1	Adamtsl1	All Targets	RNA	Endogenous	01	2	166	18	18.1644	1	1	77739
Adamtsl2	Adamtsl2	All Targets	RNA	Endogenous	01	1	211	20	22.9775	1	1	77794
Adamtsl3	Adamtsl3	All Targets	RNA	Endogenous	01	2	155	15.5	15.4845	1	1	269959
Adamtsl4	Adamtsl4	All Targets	RNA	Endogenous	01	2	213	28	27.6015	1	1	229595
Adamtsl5	Adamtsl5	All Targets	RNA	Endogenous	01	7	232	32	31.1892	1	1	66548
Adap1	Adap1	All Targets	RNA	Endogenous	01	3	186	18.5	20.5368	1	1	231821
Adap2	Adap2	All Targets	RNA	Endogenous	01	3	246	25	25.6635	1	1	216991
Adar	Adar	All Targets	RNA	Endogenous	01	4	231	27.5	31.3287	1	1	56417
Adarb1	Adarb1	All Targets	RNA	Endogenous	01	3	233	22	22.9048	1	1	110532
Adarb2	Adarb2	All Targets	RNA	Endogenous	01	1	114	15	14.3307	1	1	94191
Adat1	Adat1	All Targets	RNA	Endogenous	01	2	154	16.5	16.7065	1	1	30947
Adat2	Adat2	All Targets	RNA	Endogenous	01	2	140	15	15.2178	1	1	66757
Adat3	Adat3	All Targets	RNA	Endogenous	01	1	98	12	13.1708	1	1	100113398
Adck1	Adck1	All Targets	RNA	Endogenous	01	2	170	20	21.6551	1	1	72113
Adck2	Adck2	All Targets	RNA	Endogenous	01	2	194	21.5	22.2728	1	1	57869
Adck5	Adck5	All Targets	RNA	Endogenous	01	3	201	22.5	24.0205	1	1	268822
Adcy1	Adcy1	All Targets	RNA	Endogenous	01	3	188	17	17.9475	1	1	432530
Adcy10	Adcy10	All Targets	RNA	Endogenous	01	1	154	16	16.4443	1	1	271639
Adcy2	Adcy2	All Targets	RNA	Endogenous	01	5	206	24.5	25.2187	1	1	210044
Adcy3	Adcy3	All Targets	RNA	Endogenous	01	2	168	18	17.0722	1	1	104111
Adcy4	Adcy4	All Targets	RNA	Endogenous	01	3	302	33	27.8936	1	1	104110
Adcy5	Adcy5	All Targets	RNA	Endogenous	01	2	199	21.5	19.3965	1	1	224129
Adcy6	Adcy6	All Targets	RNA	Endogenous	01	8	233	33.5	35.4121	1	1	11512
Adcy7	Adcy7	All Targets	RNA	Endogenous	01	3	497	29.5	31.5318	1	1	11513
Adcy8	Adcy8	All Targets	RNA	Endogenous	01	4	300	29	25.5695	1	1	11514
Adcy9	Adcy9	All Targets	RNA	Endogenous	01	3	214	27	26.3845	1	1	11515
Adcyap1	Adcyap1	All Targets	RNA	Endogenous	01	1	114	12.5	11.6293	1	1	11516
Adcyap1r1	Adcyap1r1	All Targets	RNA	Endogenous	01	2	144	16	15.8517	1	1	11517
Add1	Add1	All Targets	RNA	Endogenous	01	11	391	49.5	50.935	1	1	11518
Add2	Add2	All Targets	RNA	Endogenous	01	1	101	11	10.642	1	1	11519
Add3	Add3	All Targets	RNA	Endogenous	01	9	475	48	45.5205	1	1	27360
Adgb	Adgb	All Targets	RNA	Endogenous	01	4	102	19	20.0351	1	1	215772
Adgra1	Adgra1	All Targets	RNA	Endogenous	01	1	126	14	13.1482	1	1	52389
Adgra2	Adgra2	All Targets	RNA	Endogenous	01	1	222	22	20.4098	1	1	78560
Adgra3	Adgra3	All Targets	RNA	Endogenous	01	4	191	31.5	28.3043	1	1	70693
Adgrb1	Adgrb1	All Targets	RNA	Endogenous	01	1	99	12.5	11.6246	1	1	107831
Adgrb2	Adgrb2	All Targets	RNA	Endogenous	01	3	164	17	17.6265	1	1	230775
Adgrb3	Adgrb3	All Targets	RNA	Endogenous	01	2	152	15	15.2018	1	1	210933
Adgrd1	Adgrd1	All Targets	RNA	Endogenous	01	2	205	19	20.39	1	1	243277
Adgre1	Adgre1	All Targets	RNA	Endogenous	01	3	281	25	26.8137	1	1	13733
Adgre4	Adgre4	All Targets	RNA	Endogenous	01	1	188	21	18.9959	1	1	52614
Adgre5	Adgre5	All Targets	RNA	Endogenous	01	21	1002	130.5	111.605	1	1	26364
Adgrf1	Adgrf1	All Targets	RNA	Endogenous	01	1	182	16.5	15.8039	1	1	77596
Adgrf2	Adgrf2	All Targets	RNA	Endogenous	01	1	116	14	13.573	1	1	435529
Adgrf3	Adgrf3	All Targets	RNA	Endogenous	01	1	154	16.5	15.5597	1	1	381628
Adgrf4	Adgrf4	All Targets	RNA	Endogenous	01	2	147	17	15.3943	1	1	78249
Adgrf5	Adgrf5	All Targets	RNA	Endogenous	01	10	802	102	90.7491	1	1	224792
Adgrg1	Adgrg1	All Targets	RNA	Endogenous	01	7	299	48	49.6022	1	1	14766
Adgrg2	Adgrg2	All Targets	RNA	Endogenous	01	2	166	19	17.9102	1	1	237175
Adgrg3	Adgrg3	All Targets	RNA	Endogenous	01	2	169	17.5	16.1994	1	1	54672
Adgrg4	Adgrg4	All Targets	RNA	Endogenous	01	3	161	15	15.9011	1	1	236798
Adgrg5	Adgrg5	All Targets	RNA	Endogenous	01	4	173	17.5	18.8031	1	1	382045
Adgrg6	Adgrg6	All Targets	RNA	Endogenous	01	4	269	35.5	34.6342	1	1	215798
Adgrg7	Adgrg7	All Targets	RNA	Endogenous	01	1	120	13.5	13.5112	1	1	239853
Adgrl1	Adgrl1	All Targets	RNA	Endogenous	01	5	235	30	29.9254	1	1	330814
Adgrl2	Adgrl2	All Targets	RNA	Endogenous	01	2	298	42	39.3733	1	1	99633
Adgrl3	Adgrl3	All Targets	RNA	Endogenous	01	3	229	29.5	24.8799	1	1	319387
Adgrl4	Adgrl4	All Targets	RNA	Endogenous	01	2	239	25.5	21.8524	1	1	170757
Adgrv1	Adgrv1	All Targets	RNA	Endogenous	01	4	160	22	22.2142	1	1	110789
Adh1	Adh1	All Targets	RNA	Endogenous	01	5	453	34.5	37.7034	1	1	11522
Adh4	Adh4	All Targets	RNA	Endogenous	01	2	205	23.5	21.1934	1	1	26876
Adh5	Adh5	All Targets	RNA	Endogenous	01	7	227	29	30.335	1	1	11532
Adh6a	Adh6a	All Targets	RNA	Endogenous	01	2	169	17	17.7627	1	1	69117
Adh6b	Adh6b	All Targets	RNA	Endogenous	01	2	171	18	17.3791	1	1	100417514
Adh7	Adh7	All Targets	RNA	Endogenous	01	4	202	24	24.2083	1	1	11529
Adhfe1	Adhfe1	All Targets	RNA	Endogenous	01	4	179	23.5	23.349	1	1	76187
Adi1	Adi1	All Targets	RNA	Endogenous	01	5	236	40	40.4351	1	1	104923
Adig	Adig	All Targets	RNA	Endogenous	01	2	217	25	26.1244	1	1	246747
Adipoq	Adipoq	All Targets	RNA	Endogenous	01	3	165	15.5	15.8441	1	1	11450
Adipor1	Adipor1	All Targets	RNA	Endogenous	01	8	336	45	43.3776	1	1	72674
Adipor2	Adipor2	All Targets	RNA	Endogenous	01	10	264	40.5	42.7815	1	1	68465
Adk	Adk	All Targets	RNA	Endogenous	01	8	370	38.5	36.3829	1	1	11534
Adm	Adm	All Targets	RNA	Endogenous	01	1	158	19	19.9564	1	1	11535
Adm2	Adm2	All Targets	RNA	Endogenous	01	2	161	15	15.7071	1	1	223780
Adnp	Gm20716,Adnp	All Targets	RNA	Endogenous	01	10	298	35.5	40.1928	1	1	11538
Adnp2	Adnp2	All Targets	RNA	Endogenous	01	4	254	26	26.6846	1	1	240442
Ado	Ado	All Targets	RNA	Endogenous	01	2	242	22	23.9803	1	1	211488
Adora1	Adora1	All Targets	RNA	Endogenous	01	3	195	22	23.7491	1	1	11539
Adora2a	Adora2a	All Targets	RNA	Endogenous	01	2	252	19.5	22.1571	1	1	11540
Adora2b	Adora2b	All Targets	RNA	Endogenous	01	3	174	21	21.2971	1	1	11541
Adpgk	Adpgk	All Targets	RNA	Endogenous	01	3	211	21	22.6181	1	1	72141
Adprh	Adprh	All Targets	RNA	Endogenous	01	7	242	25	27.3754	1	1	11544
Adprhl1	Adprhl1	All Targets	RNA	Endogenous	01	1	125	15.5	13.7115	1	1	234072
Adprhl2	Adprs	All Targets	RNA	Endogenous	01	4	272	29	29.5384	1	1	100206
Adprm	Adprm	All Targets	RNA	Endogenous	01	4	201	26	27.9252	1	1	66358
Adra1a	Adra1a	All Targets	RNA	Endogenous	01	3	233	22	20.3888	1	1	11549
Adra1b	Adra1b	All Targets	RNA	Endogenous	01	1	179	18.5	17.9222	1	1	11548
Adra1d	Adra1d	All Targets	RNA	Endogenous	01	2	140	14	13.3102	1	1	11550
Adra2a	Adra2a	All Targets	RNA	Endogenous	01	1	197	21	20.2654	1	1	11551
Adra2b	Adra2b	All Targets	RNA	Endogenous	01	1	149	15.5	15.2284	1	1	11552
Adra2c	Adra2c	All Targets	RNA	Endogenous	01	1	123	12	11.7308	1	1	11553
Adrb1	Adrb1	All Targets	RNA	Endogenous	01	10	306	38	36.338	1	1	11554
Adrb2	Adrb2	All Targets	RNA	Endogenous	01	7	333	51	49.0865	1	1	11555
Adrb3	Adrb3	All Targets	RNA	Endogenous	01	1	159	15	13.9044	1	1	11556
Adrm1	Adrm1	All Targets	RNA	Endogenous	01	3	314	42	45.8282	1	1	56436
Adsl	Adsl	All Targets	RNA	Endogenous	01	5	224	30	32.2947	1	1	11564
Adss	Adss	All Targets	RNA	Endogenous	01	10	347	50	54.7178	1	1	11566
Adssl1	Adssl1	All Targets	RNA	Endogenous	01	2	195	22	23.9768	1	1	11565
Adtrp	Adtrp	All Targets	RNA	Endogenous	01	1	121	13.5	13.666	1	1	109254
Aebp1	Aebp1	All Targets	RNA	Endogenous	01	6	260	33	36.1257	1	1	11568
Aebp2	Aebp2	All Targets	RNA	Endogenous	01	5	360	35	38.1779	1	1	11569
Aen	Aen	All Targets	RNA	Endogenous	01	1	200	27	26.5714	1	1	68048
AF067061	AF067061,Gm20767,Gm21761	All Targets	RNA	Endogenous	01	5	238	25	25.9915	1	1	236546
AF366264	AF366264	All Targets	RNA	Endogenous	01	1	144	15.5	15.1577	1	1	231201
Afap1	Afap1	All Targets	RNA	Endogenous	01	3	218	23	22.7066	1	1	70292
Afap1l1	Afap1l1	All Targets	RNA	Endogenous	01	4	309	38	33.3751	1	1	106877
Afap1l2	Afap1l2	All Targets	RNA	Endogenous	01	2	198	20	18.9847	1	1	226250
Afdn	Afdn	All Targets	RNA	Endogenous	01	10	312	49.5	49.5979	1	1	17356
Aff1	Aff1	All Targets	RNA	Endogenous	01	8	279	36.5	38.1477	1	1	17355
Aff2	Aff2	All Targets	RNA	Endogenous	01	1	138	15	13.8194	1	1	14266
Aff3	Aff3	All Targets	RNA	Endogenous	01	3	487	37	33.3592	1	1	16764
Aff4	Aff4	All Targets	RNA	Endogenous	01	7	416	41	45.4578	1	1	93736
Afg1l	Afg1l	All Targets	RNA	Endogenous	01	1	204	23	22.3788	1	1	215951
Afg3l1	Afg3l1	All Targets	RNA	Endogenous	01	1	147	15	16.8813	1	1	114896
Afg3l2	Afg3l2	All Targets	RNA	Endogenous	01	7	244	29.5	32.7015	1	1	69597
Afm	Afm	All Targets	RNA	Endogenous	01	1	137	17.5	15.9921	1	1	280662
Afmid	Afmid	All Targets	RNA	Endogenous	01	2	176	19.5	18.9134	1	1	71562
Afp	Afp	All Targets	RNA	Endogenous	01	1	129	12	12.2111	1	1	11576
Aftph	Aftph	All Targets	RNA	Endogenous	01	7	254	32	34.5243	1	1	216549
Aga	Aga	All Targets	RNA	Endogenous	01	4	173	21	21.6398	1	1	11593
Agap1	Agap1	All Targets	RNA	Endogenous	01	5	339	39.5	36.5919	1	1	347722
Agap2	Agap2	All Targets	RNA	Endogenous	01	4	268	22	22.9651	1	1	216439
Agap3	Agap3	All Targets	RNA	Endogenous	01	5	338	41	44.605	1	1	213990
Agbl1	Agbl1	All Targets	RNA	Endogenous	01	1	135	12.5	11.8472	1	1	244071
Agbl2	Agbl2	All Targets	RNA	Endogenous	01	5	173	24.5	26.5643	1	1	271813
Agbl3	Agbl3	All Targets	RNA	Endogenous	01	5	157	19	19.7021	1	1	76223
Agbl4	Agbl4	All Targets	RNA	Endogenous	01	5	107	14	15.3692	1	1	78933
Agbl5	Agbl5	All Targets	RNA	Endogenous	01	4	183	23	25.2775	1	1	231093
Ager	Ager	All Targets	RNA	Endogenous	01	5	2567	237.5	172.225	1	1	11596
Agfg1	Agfg1	All Targets	RNA	Endogenous	01	4	311	34	35.7828	1	1	15463
Agfg2	Agfg2	All Targets	RNA	Endogenous	01	3	166	19	19.3362	1	1	231801
Aggf1	Aggf1	All Targets	RNA	Endogenous	01	5	277	33	34.1193	1	1	66549
Agk	Agk	All Targets	RNA	Endogenous	01	3	163	18	19.4368	1	1	69923
Agl	Agl	All Targets	RNA	Endogenous	01	4	210	18.5	19.8506	1	1	77559
Agmat	Agmat	All Targets	RNA	Endogenous	01	2	143	14	13.4726	1	1	75986
Agmo	Agmo	All Targets	RNA	Endogenous	01	2	193	32.5	32.5747	1	1	319660
Ago1	Ago1	All Targets	RNA	Endogenous	01	2	275	29	30.5924	1	1	236511
Ago2	Ago2	All Targets	RNA	Endogenous	01	7	353	36	39.7143	1	1	239528
Ago3	Ago3	All Targets	RNA	Endogenous	01	3	182	20	20.7565	1	1	214150
Ago4	Ago4	All Targets	RNA	Endogenous	01	2	129	15	14.2628	1	1	76850
Agpat1	Agpat1	All Targets	RNA	Endogenous	01	6	344	35.5	39.4271	1	1	55979
Agpat2	Agpat2	All Targets	RNA	Endogenous	01	6	214	26	26.6783	1	1	67512
Agpat3	Agpat3	All Targets	RNA	Endogenous	01	10	425	51.5	55.8941	1	1	28169
Agpat4	Agpat4	All Targets	RNA	Endogenous	01	1	229	26.5	23.6935	1	1	68262
Agpat5	Agpat5	All Targets	RNA	Endogenous	01	2	141	18	17.9293	1	1	52123
Agps	Agps	All Targets	RNA	Endogenous	01	7	280	31	35.0569	1	1	228061
Agr2	Agr2	All Targets	RNA	Endogenous	01	2	110	13.5	13.3942	1	1	23795
Agr3	Agr3	All Targets	RNA	Endogenous	01	6	144	19.5	22.5593	1	1	403205
Agrn	Agrn	All Targets	RNA	Endogenous	01	6	365	48	51.7201	1	1	11603
Agrp	Agrp	All Targets	RNA	Endogenous	01	3	144	17	16.3454	1	1	11604
Agt	Agt	All Targets	RNA	Endogenous	01	1	164	14	13.4595	1	1	11606
Agtpbp1	Agtpbp1	All Targets	RNA	Endogenous	01	5	224	22.5	24.9366	1	1	67269
Agtr1a	Agtr1a	All Targets	RNA	Endogenous	01	1	122	15	14.1794	1	1	11607
Agtr1b	Agtr1b	All Targets	RNA	Endogenous	01	2	146	15	13.431	1	1	11608
Agtr2	Agtr2	All Targets	RNA	Endogenous	01	3	139	13	13.7394	1	1	11609
Agtrap	Agtrap	All Targets	RNA	Endogenous	01	4	191	24.5	25.0183	1	1	11610
Agxt	Agxt	All Targets	RNA	Endogenous	01	1	166	18	16.5896	1	1	11611
Agxt2	Agxt2	All Targets	RNA	Endogenous	01	1	153	16	15.0085	1	1	268782
Ahctf1	Ahctf1	All Targets	RNA	Endogenous	01	4	233	26.5	28.9677	1	1	226747
Ahcy	Ahcy,Gm4737	All Targets	RNA	Endogenous	01	6	309	26.5	27.7704	1	1	269378
Ahcyl1	Ahcyl1	All Targets	RNA	Endogenous	01	8	300	42	42.7278	1	1	229709
Ahcyl2	Ahcyl2	All Targets	RNA	Endogenous	01	2	154	18.5	18.7142	1	1	74340
Ahdc1	Ahdc1	All Targets	RNA	Endogenous	01	3	173	18	19.2904	1	1	230793
Ahi1	Ahi1	All Targets	RNA	Endogenous	01	3	183	18	18.3741	1	1	52906
Ahnak	Ahnak	All Targets	RNA	Endogenous	01	17	867	95	94.7977	1	1	66395
Ahnak2	Ahnak2	All Targets	RNA	Endogenous	01	3	219	17	17.2606	1	1	100041194
Ahr	Ahr	All Targets	RNA	Endogenous	01	9	313	43	44.0781	1	1	11622
Ahrr	Ahrr	All Targets	RNA	Endogenous	01	2	153	15.5	15.6116	1	1	11624
Ahsa1	Ahsa1	All Targets	RNA	Endogenous	01	11	352	52	54.0224	1	1	217737
Ahsa2	Ahsa2	All Targets	RNA	Endogenous	01	1	244	27	28.7803	1	1	268390
Ahsg	Ahsg	All Targets	RNA	Endogenous	01	3	136	13	14.1608	1	1	11625
Ahsp	Ahsp	All Targets	RNA	Endogenous	01	1	98	11	11.0958	1	1	170812
AI182371	AI182371	All Targets	RNA	Endogenous	01	2	124	15.5	15.3604	1	1	98870
AI413582	AI413582	All Targets	RNA	Endogenous	01	34	1137	138	143.674	1	1	106672
AI429214	AI429214	All Targets	RNA	Endogenous	01	3	117	15	15.6068	1	1	621080
AI467606	AI467606	All Targets	RNA	Endogenous	01	3	142	17	17.4579	1	1	101602
AI593442	AI593442	All Targets	RNA	Endogenous	01	1	110	10.5	11.0456	1	1	330941
AI597479	AI597479	All Targets	RNA	Endogenous	01	2	137	16	16.6485	1	1	98404
AI661453	AI661453	All Targets	RNA	Endogenous	01	3	223	33.5	34.5883	1	1	224833
AI837181	AI837181	All Targets	RNA	Endogenous	01	4	217	25	27.3264	1	1	107242
AI854703	AI854703	All Targets	RNA	Endogenous	01	2	233	21	21.4801	1	1	243373
Aicda	Aicda	All Targets	RNA	Endogenous	01	1	179	12	11.4169	1	1	11628
Aida	Aida	All Targets	RNA	Endogenous	01	7	309	39	40.4012	1	1	108909
Aif1	Aif1	All Targets	RNA	Endogenous	01	1	251	18	20.5911	1	1	11629
Aif1l	Aif1l	All Targets	RNA	Endogenous	01	2	171	16	16.9749	1	1	108897
Aifm1	Aifm1	All Targets	RNA	Endogenous	01	2	207	21.5	23.5596	1	1	26926
Aifm2	Aifm2	All Targets	RNA	Endogenous	01	3	164	21	20.8322	1	1	71361
Aifm3	Aifm3	All Targets	RNA	Endogenous	01	3	135	16	15.7157	1	1	72168
Aig1	Aig1	All Targets	RNA	Endogenous	01	8	274	42	42.0752	1	1	66253
Aim2	Aim2	All Targets	RNA	Endogenous	01	2	184	15	16.5233	1	1	383619
Aimp1	Aimp1	All Targets	RNA	Endogenous	01	4	247	29	30.5632	1	1	13722
Aimp2	Aimp2	All Targets	RNA	Endogenous	01	3	250	25.5	29.2739	1	1	231872
Aip	Aip	All Targets	RNA	Endogenous	01	4	270	35	36.7159	1	1	11632
Aipl1	Aipl1	All Targets	RNA	Endogenous	01	2	150	14	14.0042	1	1	114230
Aire	Aire	All Targets	RNA	Endogenous	01	1	111	14.5	13.3468	1	1	11634
Ajap1	Ajap1	All Targets	RNA	Endogenous	01	2	152	15.5	15.5903	1	1	230959
Ajm1	Ajm1	All Targets	RNA	Endogenous	01	1	125	13	12.0648	1	1	381353
Ajuba	Ajuba	All Targets	RNA	Endogenous	01	3	193	19	20.144	1	1	16475
Ak1	Ak1	All Targets	RNA	Endogenous	01	6	202	30	31.1819	1	1	11636
Ak2	Ak2	All Targets	RNA	Endogenous	01	8	375	32.5	36.2542	1	1	11637
Ak3	Ak3	All Targets	RNA	Endogenous	01	4	205	30	32.3002	1	1	56248
Ak4	Ak4	All Targets	RNA	Endogenous	01	1	181	19	18.4801	1	1	11639
Ak5	Ak5	All Targets	RNA	Endogenous	01	2	158	16	15.5155	1	1	229949
Ak6	Ak6	All Targets	RNA	Endogenous	01	6	205	22	23.7208	1	1	102216272
Ak7	Ak7	All Targets	RNA	Endogenous	01	3	204	29	29.1742	1	1	78801
Ak8	Ak8	All Targets	RNA	Endogenous	01	6	142	21.5	22.0226	1	1	68870
Ak9	Ak9	All Targets	RNA	Endogenous	01	4	153	22	22.4209	1	1	633979
Akain1	Akain1	All Targets	RNA	Endogenous	01	4	204	22	21.984	1	1	320722
Akap1	Akap1	All Targets	RNA	Endogenous	01	2	225	24	24.5711	1	1	11640
Akap10	Akap10	All Targets	RNA	Endogenous	01	1	229	26	26.6023	1	1	56697
Akap11	Akap11	All Targets	RNA	Endogenous	01	5	232	27	27.9455	1	1	219181
Akap12	Akap12	All Targets	RNA	Endogenous	01	2	208	20.5	19.9158	1	1	83397
Akap13	Akap13	All Targets	RNA	Endogenous	01	7	455	54	57.582	1	1	75547
Akap14	Akap14	All Targets	RNA	Endogenous	01	5	293	39.5	40.6795	1	1	434756
Akap17b	Akap17b	All Targets	RNA	Endogenous	01	1	136	14	14.1824	1	1	338351
Akap3	Akap3	All Targets	RNA	Endogenous	01	2	131	13	14.1983	1	1	11642
Akap4	Akap4	All Targets	RNA	Endogenous	01	1	128	13.5	12.9579	1	1	11643
Akap5	Akap5	All Targets	RNA	Endogenous	01	3	509	37.5	34.4103	1	1	238276
Akap6	Akap6	All Targets	RNA	Endogenous	01	2	140	13	13.4944	1	1	238161
Akap7	Akap7	All Targets	RNA	Endogenous	01	2	167	19	19.5209	1	1	432442
Akap8	Akap8	All Targets	RNA	Endogenous	01	5	378	43	43.8612	1	1	56399
Akap8l	Akap8l	All Targets	RNA	Endogenous	01	6	318	40	40.9241	1	1	54194
Akap9	Akap9	All Targets	RNA	Endogenous	01	7	262	34	38.6692	1	1	100986
Akip1	Akip1	All Targets	RNA	Endogenous	01	2	175	24	24.0098	1	1	57373
Akirin1	Akirin1	All Targets	RNA	Endogenous	01	1	199	22	23.9164	1	1	68050
Akirin2	Akirin2	All Targets	RNA	Endogenous	01	6	306	36.5	38.9797	1	1	433693
Akna	Akna	All Targets	RNA	Endogenous	01	10	520	39.5	46.1653	1	1	100182
Aknad1	Aknad1	All Targets	RNA	Endogenous	01	1	136	15.5	15.7584	1	1	329738
Akp3	Akp3	All Targets	RNA	Endogenous	01	2	103	11	10.8164	1	1	11648
Akr1a1	Akr1a1	All Targets	RNA	Endogenous	01	15	730	96.5	105.933	1	1	58810
Akr1b10	Akr1b10	All Targets	RNA	Endogenous	01	3	133	14	14.6743	1	1	67861
Akr1b3	Akr1b3,Gm6644	All Targets	RNA	Endogenous	01	7	461	47	48.2092	1	1	11677
Akr1b7	Akr1b7	All Targets	RNA	Endogenous	01	1	138	15	14.2724	1	1	11997
Akr1b8	Akr1b8	All Targets	RNA	Endogenous	01	6	156	23.5	24.9261	1	1	14187
Akr1c12	Akr1c12	All Targets	RNA	Endogenous	01	1	123	14	14.2849	1	1	622402
Akr1c13	Akr1c13	All Targets	RNA	Endogenous	01	4	162	17	16.6834	1	1	27384
Akr1c14	Akr1c14	All Targets	RNA	Endogenous	01	1	231	33.5	33.4077	1	1	105387
Akr1c18	Akr1c18	All Targets	RNA	Endogenous	01	3	188	16.5	17.2893	1	1	105349
Akr1c19	Akr1c19	All Targets	RNA	Endogenous	01	2	193	16	16.9141	1	1	432720
Akr1c20	Akr1c20	All Targets	RNA	Endogenous	01	1	132	13	12.1266	1	1	116852
Akr1c21	Akr1c21	All Targets	RNA	Endogenous	01	1	122	12	12.1875	1	1	77337
Akr1c6	Akr1c6	All Targets	RNA	Endogenous	01	2	156	15.5	16.0424	1	1	83702
Akr1cl	Akr1cl	All Targets	RNA	Endogenous	01	1	114	12.5	12.1798	1	1	70861
Akr1d1	Akr1d1	All Targets	RNA	Endogenous	01	3	145	16	15.7663	1	1	208665
Akr1e1	Akr1e1	All Targets	RNA	Endogenous	01	4	191	19.5	20.9143	1	1	56043
Akr7a5	Akr7a5	All Targets	RNA	Endogenous	01	3	221	28	27.7548	1	1	110198
Akt1	Akt1	All Targets	RNA	Endogenous	01	7	409	48	50.5993	1	1	11651
Akt1s1	Akt1s1	All Targets	RNA	Endogenous	01	5	281	33	34.9538	1	1	67605
Akt2	Akt2	All Targets	RNA	Endogenous	01	8	303	38	42.1999	1	1	11652
Akt3	Akt3	All Targets	RNA	Endogenous	01	4	293	33	32.3036	1	1	23797
Aktip	Aktip	All Targets	RNA	Endogenous	01	4	254	28	29.6989	1	1	14339
Alad	Alad	All Targets	RNA	Endogenous	01	15	478	73.5	75.0662	1	1	17025
Alas1	Alas1	All Targets	RNA	Endogenous	01	11	1122	66.5	89.9239	1	1	11655
Alas2	Alas2	All Targets	RNA	Endogenous	01	1	176	17	16.1221	1	1	11656
Alb	Alb	All Targets	RNA	Endogenous	01	2	201	18	18.2475	1	1	11657
Albfm1	Albfm1	All Targets	RNA	Endogenous	01	2	142	13	12.671	1	1	622307
Alcam	Alcam	All Targets	RNA	Endogenous	01	14	552	84	85.5362	1	1	11658
Aldh16a1	Aldh16a1	All Targets	RNA	Endogenous	01	2	213	23	25.757	1	1	69748
Aldh18a1	Aldh18a1	All Targets	RNA	Endogenous	01	4	158	16	17.6851	1	1	56454
Aldh1a1	Aldh1a1	All Targets	RNA	Endogenous	01	38	2787	149.5	243.012	1	1	11668
Aldh1a2	Aldh1a2	All Targets	RNA	Endogenous	01	1	129	13.5	13.5299	1	1	19378
Aldh1a3	Aldh1a3	All Targets	RNA	Endogenous	01	2	155	16.5	15.7894	1	1	56847
Aldh1a7	Aldh1a7	All Targets	RNA	Endogenous	01	5	326	34	35.5306	1	1	26358
Aldh1b1	Aldh1b1	All Targets	RNA	Endogenous	01	2	182	18.5	18.3603	1	1	72535
Aldh1l1	Aldh1l1	All Targets	RNA	Endogenous	01	3	168	23	24.8237	1	1	107747
Aldh1l2	Aldh1l2	All Targets	RNA	Endogenous	01	1	163	16.5	16.2796	1	1	216188
Aldh2	Aldh2	All Targets	RNA	Endogenous	01	24	1025	178	180.431	1	1	11669
Aldh3a1	Aldh3a1	All Targets	RNA	Endogenous	01	3	231	21	21.734	1	1	11670
Aldh3a2	Aldh3a2	All Targets	RNA	Endogenous	01	2	292	41	41.3159	1	1	11671
Aldh3b1	Aldh3b1	All Targets	RNA	Endogenous	01	8	327	45.5	48.5336	1	1	67689
Aldh3b2	Aldh3b2	All Targets	RNA	Endogenous	01	2	159	14	13.0244	1	1	621603
Aldh3b3	Aldh3b3	All Targets	RNA	Endogenous	01	2	157	13.5	13.6515	1	1	73458
Aldh4a1	Aldh4a1	All Targets	RNA	Endogenous	01	3	175	19.5	20.6829	1	1	212647
Aldh5a1	Aldh5a1	All Targets	RNA	Endogenous	01	1	143	18	17.4799	1	1	214579
Aldh6a1	Aldh6a1	All Targets	RNA	Endogenous	01	3	140	21	21.1669	1	1	104776
Aldh7a1	Aldh7a1	All Targets	RNA	Endogenous	01	8	212	25.5	26.6841	1	1	110695
Aldh8a1	Aldh8a1	All Targets	RNA	Endogenous	01	1	172	18	16.6783	1	1	237320
Aldh9a1	Aldh9a1	All Targets	RNA	Endogenous	01	6	248	28.5	30.8044	1	1	56752
Aldoa	Aldoa	All Targets	RNA	Endogenous	01	27	1291	177.5	181.214	1	1	11674
Aldoart1	Aldoart1	All Targets	RNA	Endogenous	01	2	181	18	18.8153	1	1	353204
Aldob	Aldob	All Targets	RNA	Endogenous	01	2	158	14	15.4046	1	1	230163
Aldoc	Aldoc	All Targets	RNA	Endogenous	01	3	196	18.5	18.9589	1	1	11676
Alg1	Alg1	All Targets	RNA	Endogenous	01	5	196	23	25.9691	1	1	208211
Alg10b	Alg10b	All Targets	RNA	Endogenous	01	6	215	26.5	28.1586	1	1	380959
Alg11	Alg11	All Targets	RNA	Endogenous	01	5	176	21	21.5267	1	1	207958
Alg12	Alg12	All Targets	RNA	Endogenous	01	1	184	19	20.0845	1	1	223774
Alg13	Alg13	All Targets	RNA	Endogenous	01	2	137	13	13.1727	1	1	67574
Alg14	Alg14	All Targets	RNA	Endogenous	01	4	182	18.5	18.4539	1	1	66789
Alg2	Alg2	All Targets	RNA	Endogenous	01	4	244	28	28.4601	1	1	56737
Alg3	Alg3	All Targets	RNA	Endogenous	01	4	157	17	18.1442	1	1	208624
Alg5	Alg5	All Targets	RNA	Endogenous	01	4	239	29.5	30.5148	1	1	66248
Alg6	Alg6	All Targets	RNA	Endogenous	01	4	180	18	18.8293	1	1	320438
Alg8	Alg8	All Targets	RNA	Endogenous	01	3	179	21	20.7844	1	1	381903
Alg9	Alg9	All Targets	RNA	Endogenous	01	4	184	23	23.3734	1	1	102580
Alk	Alk	All Targets	RNA	Endogenous	01	1	133	15	13.8819	1	1	11682
Alkal1	Alkal1	All Targets	RNA	Endogenous	01	3	168	21.5	21.0897	1	1	620393
Alkal2	Alkal2	All Targets	RNA	Endogenous	01	2	119	12	12.3742	1	1	100294583
Alkbh1	Alkbh1	All Targets	RNA	Endogenous	01	2	130	14	14.4974	1	1	211064
Alkbh2	Alkbh2	All Targets	RNA	Endogenous	01	2	164	18	17.4386	1	1	231642
Alkbh3	Alkbh3	All Targets	RNA	Endogenous	01	2	220	25	26.314	1	1	69113
Alkbh4	Alkbh4	All Targets	RNA	Endogenous	01	2	144	15	14.9983	1	1	72041
Alkbh5	Alkbh5	All Targets	RNA	Endogenous	01	4	257	31.5	34.4099	1	1	268420
Alkbh6	Alkbh6	All Targets	RNA	Endogenous	01	7	236	27	30.1738	1	1	233065
Alkbh7	Alkbh7	All Targets	RNA	Endogenous	01	6	204	21	21.334	1	1	66400
Alkbh8	Alkbh8	All Targets	RNA	Endogenous	01	4	189	24	23.4604	1	1	67667
Allc	Allc	All Targets	RNA	Endogenous	01	1	125	13.5	12.7806	1	1	94041
Alms1	Alms1	All Targets	RNA	Endogenous	01	1	164	22	22.0983	1	1	236266
Alox12	Alox12	All Targets	RNA	Endogenous	01	2	155	19.5	18.6727	1	1	11684
Alox12b	Alox12b	All Targets	RNA	Endogenous	01	1	108	10	9.95512	1	1	11686
Alox12e	Alox12e	All Targets	RNA	Endogenous	01	1	122	13	12.6961	1	1	11685
Alox15	Alox15	All Targets	RNA	Endogenous	01	3	167	17	17.2926	1	1	11687
Alox5	Alox5	All Targets	RNA	Endogenous	01	1	122	17	15.2031	1	1	11689
Alox5ap	Alox5ap	All Targets	RNA	Endogenous	01	3	243	26	25.7693	1	1	11690
Alox8	Alox8	All Targets	RNA	Endogenous	01	2	162	14	15.316	1	1	11688
Aloxe3	Aloxe3	All Targets	RNA	Endogenous	01	1	107	14	13.1859	1	1	23801
Alpi	Alpi	All Targets	RNA	Endogenous	01	2	146	15.5	16.0442	1	1	76768
Alpk1	Alpk1	All Targets	RNA	Endogenous	01	3	123	16	15.8053	1	1	71481
Alpk2	Alpk2	All Targets	RNA	Endogenous	01	2	129	14	14.2203	1	1	225638
Alpk3	Alpk3	All Targets	RNA	Endogenous	01	3	134	15.5	16.2525	1	1	116904
Alpl	Alpl	All Targets	RNA	Endogenous	01	2	165	19.5	19.0506	1	1	11647
Alppl2	Alppl2	All Targets	RNA	Endogenous	01	2	105	12	12.1006	1	1	11650
Als2	Als2	All Targets	RNA	Endogenous	01	1	125	16	15.5477	1	1	74018
Als2cl	Als2cl	All Targets	RNA	Endogenous	01	2	263	37	38.034	1	1	235633
Alx1	Alx1	All Targets	RNA	Endogenous	01	2	148	16	16.2371	1	1	216285
Alx3	Alx3	All Targets	RNA	Endogenous	01	4	162	16.5	16.7269	1	1	11694
Alx4	Alx4	All Targets	RNA	Endogenous	01	1	152	15.5	15.2472	1	1	11695
Alyref	Alyref	All Targets	RNA	Endogenous	01	18	668	80.5	88.073	1	1	21681
Alyref2	Alyref2	All Targets	RNA	Endogenous	01	2	180	18.5	19.8606	1	1	56009
Amacr	Amacr	All Targets	RNA	Endogenous	01	4	214	24	24.6143	1	1	17117
Ambn	Ambn	All Targets	RNA	Endogenous	01	2	126	13.5	12.6892	1	1	11698
Ambp	Ambp	All Targets	RNA	Endogenous	01	2	206	19	18.907	1	1	11699
Ambra1	Ambra1	All Targets	RNA	Endogenous	01	4	241	30	31.0923	1	1	228361
Amd1	Amd2,Amd1	All Targets	RNA	Endogenous	01	13	805	65.5	74.1291	1	1	11702
Amdhd1	Amdhd1	All Targets	RNA	Endogenous	01	4	203	24	24.3786	1	1	71761
Amdhd2	Amdhd2	All Targets	RNA	Endogenous	01	3	344	32	36.2735	1	1	245847
Amelx	Amelx	All Targets	RNA	Endogenous	01	2	222	20	20.8288	1	1	11704
Amer1	Amer1	All Targets	RNA	Endogenous	01	4	206	29.5	29.6887	1	1	72345
Amer2	Amer2	All Targets	RNA	Endogenous	01	2	118	13	14.1057	1	1	72125
Amer3	Amer3	All Targets	RNA	Endogenous	01	2	129	14	14.1779	1	1	211383
Amfr	Amfr	All Targets	RNA	Endogenous	01	9	359	51	56.2492	1	1	23802
Amh	Amh	All Targets	RNA	Endogenous	01	3	131	16	16.3054	1	1	11705
Amhr2	Amhr2	All Targets	RNA	Endogenous	01	1	123	14.5	14.5583	1	1	110542
Amigo1	Amigo1	All Targets	RNA	Endogenous	01	1	182	23	21.8863	1	1	229715
Amigo2	Amigo2	All Targets	RNA	Endogenous	01	2	145	16	14.8654	1	1	105827
Amigo3	Amigo3	All Targets	RNA	Endogenous	01	3	158	18	17.7405	1	1	320844
Ammecr1	Ammecr1	All Targets	RNA	Endogenous	01	1	169	19	19.4423	1	1	56068
Ammecr1l	Ammecr1l	All Targets	RNA	Endogenous	01	4	288	35.5	36.9667	1	1	225339
Amn	Amn	All Targets	RNA	Endogenous	01	3	185	17	18.0456	1	1	93835
Amn1	Amn1	All Targets	RNA	Endogenous	01	3	191	27	27.726	1	1	232566
Amot	Amot	All Targets	RNA	Endogenous	01	3	201	20	19.3399	1	1	27494
Amotl1	Amotl1	All Targets	RNA	Endogenous	01	3	327	33	31.4002	1	1	75723
Amotl2	Amotl2	All Targets	RNA	Endogenous	01	10	566	78.5	74.115	1	1	56332
Ampd1	Ampd1	All Targets	RNA	Endogenous	01	2	221	20	18.8866	1	1	229665
Ampd2	Ampd2	All Targets	RNA	Endogenous	01	5	271	25	29.7622	1	1	109674
Ampd3	Ampd3	All Targets	RNA	Endogenous	01	2	199	23	21.4873	1	1	11717
Amph	Amph	All Targets	RNA	Endogenous	01	2	222	21.5	20.2202	1	1	218038
Amt	Amt	All Targets	RNA	Endogenous	01	1	164	16	16.483	1	1	434437
Amtn	Amtn	All Targets	RNA	Endogenous	01	4	153	15	15.7934	1	1	71421
Amy1	Amy1	All Targets	RNA	Endogenous	01	2	153	20	19.0129	1	1	11722
Amy2a1	Amy2a4,Amy2a5,Amy2a2,Amy2a3,Amy2a1	All Targets	RNA	Endogenous	01	5	302	34	33.6696	1	1	100043207
Amz1	Amz1	All Targets	RNA	Endogenous	01	3	272	23	24.7941	1	1	231842
Amz2	Amz2	All Targets	RNA	Endogenous	01	5	224	24	26.9033	1	1	13929
Anapc1	Anapc1	All Targets	RNA	Endogenous	01	6	348	37	40.7021	1	1	17222
Anapc10	Anapc10	All Targets	RNA	Endogenous	01	6	351	39.5	39.519	1	1	68999
Anapc11	Anapc11	All Targets	RNA	Endogenous	01	10	393	46.5	47.891	1	1	66156
Anapc13	Anapc13	All Targets	RNA	Endogenous	01	11	353	51	52.4979	1	1	69010
Anapc15	Anapc15	All Targets	RNA	Endogenous	01	1	196	21	22.5644	1	1	75430
Anapc16	Anapc16	All Targets	RNA	Endogenous	01	8	313	41	44.3216	1	1	52717
Anapc2	Anapc2	All Targets	RNA	Endogenous	01	6	348	39	38.9896	1	1	99152
Anapc4	Anapc4	All Targets	RNA	Endogenous	01	6	235	27.5	30.1488	1	1	52206
Anapc5	Anapc5	All Targets	RNA	Endogenous	01	10	421	44.5	47.4075	1	1	59008
Anapc7	Anapc7	All Targets	RNA	Endogenous	01	3	183	26.5	26.6984	1	1	56317
Ang	Ang	All Targets	RNA	Endogenous	01	2	247	19.5	19.1628	1	1	11727
Ang2	Ang2	All Targets	RNA	Endogenous	01	1	159	15.5	13.5368	1	1	11731
Ang3	Ang4,Ang5,Ang3	All Targets	RNA	Endogenous	01	3	215	18	19.9222	1	1	11730
Ang6	Ang6	All Targets	RNA	Endogenous	01	2	143	17	16.6751	1	1	630952
Angel1	Angel1	All Targets	RNA	Endogenous	01	4	165	15.5	17.044	1	1	68737
Angel2	Angel2	All Targets	RNA	Endogenous	01	6	247	30	31.6831	1	1	52477
Angpt1	Angpt1	All Targets	RNA	Endogenous	01	4	230	22.5	21.8273	1	1	11600
Angpt2	Angpt2	All Targets	RNA	Endogenous	01	1	207	18	19.3343	1	1	11601
Angpt4	Angpt4	All Targets	RNA	Endogenous	01	1	146	16	15.7857	1	1	11602
Angptl1	Angptl1	All Targets	RNA	Endogenous	01	3	103	13	12.9873	1	1	72713
Angptl2	Angptl2	All Targets	RNA	Endogenous	01	3	213	19	19.9438	1	1	26360
Angptl3	Angptl3	All Targets	RNA	Endogenous	01	3	174	18	18.2647	1	1	30924
Angptl4	Angptl4	All Targets	RNA	Endogenous	01	2	331	30.5	31.6395	1	1	57875
Angptl6	Angptl6	All Targets	RNA	Endogenous	01	2	182	23	20.6603	1	1	70726
Angptl7	Angptl7	All Targets	RNA	Endogenous	01	2	151	15	15.6859	1	1	654812
Angptl8	Angptl8	All Targets	RNA	Endogenous	01	3	166	18	17.5093	1	1	624219
Ank	Ank	All Targets	RNA	Endogenous	01	4	265	30	29.7736	1	1	11732
Ank1	Ank1	All Targets	RNA	Endogenous	01	2	175	18	17.146	1	1	11733
Ank2	Ank2	All Targets	RNA	Endogenous	01	2	153	16	16.4967	1	1	109676
Ank3	Ank3	All Targets	RNA	Endogenous	01	6	305	38.5	38.7281	1	1	11735
Ankar	Ankar	All Targets	RNA	Endogenous	01	4	177	19	19.9804	1	1	319695
Ankdd1a	Ankdd1a	All Targets	RNA	Endogenous	01	3	185	18	17.6477	1	1	330963
Ankdd1b	Ankdd1b	All Targets	RNA	Endogenous	01	1	161	16.5	15.645	1	1	271144
Ankef1	Ankef1	All Targets	RNA	Endogenous	01	4	132	16	17.0901	1	1	319196
Ankfn1	Ankfn1	All Targets	RNA	Endogenous	01	3	131	15	15.5151	1	1	382543
Ankfy1	Ankfy1	All Targets	RNA	Endogenous	01	9	300	44.5	47.2019	1	1	11736
Ankhd1	Ankhd1	All Targets	RNA	Endogenous	01	6	370	43.5	48.5561	1	1	108857
Ankib1	Ankib1	All Targets	RNA	Endogenous	01	7	289	31	34.6073	1	1	70797
Ankk1	Ankk1	All Targets	RNA	Endogenous	01	2	146	16	15.8642	1	1	244859
Ankle1	Ankle1	All Targets	RNA	Endogenous	01	3	171	19.5	19.5477	1	1	234396
Ankle2	Ankle2	All Targets	RNA	Endogenous	01	8	292	31.5	37.2004	1	1	71782
Ankmy1	Ankmy1	All Targets	RNA	Endogenous	01	5	153	18	19.3557	1	1	241158
Ankmy2	Ankmy2	All Targets	RNA	Endogenous	01	6	214	21	22.8164	1	1	217473
Ankra2	Ankra2	All Targets	RNA	Endogenous	01	4	160	16	18.0027	1	1	68558
Ankrd1	Ankrd1	All Targets	RNA	Endogenous	01	4	185	25.5	23.3882	1	1	107765
Ankrd10	Ankrd10	All Targets	RNA	Endogenous	01	4	325	32.5	34.1195	1	1	102334
Ankrd11	Ankrd11	All Targets	RNA	Endogenous	01	9	374	38.5	41.4868	1	1	77087
Ankrd12	Ankrd12	All Targets	RNA	Endogenous	01	7	363	41.5	44.0904	1	1	106585
Ankrd13a	Ankrd13a	All Targets	RNA	Endogenous	01	7	409	42	42.3012	1	1	68420
Ankrd13b	Ankrd13b	All Targets	RNA	Endogenous	01	3	194	20.5	19.5375	1	1	268445
Ankrd13c	Ankrd13c	All Targets	RNA	Endogenous	01	6	219	26	28.4753	1	1	433667
Ankrd13d	Ankrd13d	All Targets	RNA	Endogenous	01	3	142	17	16.9431	1	1	68423
Ankrd16	Ankrd16	All Targets	RNA	Endogenous	01	8	295	32	33.3965	1	1	320816
Ankrd17	Ankrd17	All Targets	RNA	Endogenous	01	3	305	40.5	42.3482	1	1	81702
Ankrd2	Ankrd2	All Targets	RNA	Endogenous	01	1	141	15	14.109	1	1	56642
Ankrd22	Ankrd22	All Targets	RNA	Endogenous	01	3	183	17	17.6182	1	1	52024
Ankrd23	Ankrd23	All Targets	RNA	Endogenous	01	4	187	22	23.6271	1	1	78321
Ankrd24	Ankrd24	All Targets	RNA	Endogenous	01	2	108	13.5	13.4746	1	1	70615
Ankrd26	Ankrd26	All Targets	RNA	Endogenous	01	1	134	14	14.4531	1	1	232339
Ankrd27	Ankrd27	All Targets	RNA	Endogenous	01	3	148	18	20.0846	1	1	245886
Ankrd28	Ankrd28	All Targets	RNA	Endogenous	01	2	147	18	17.6672	1	1	105522
Ankrd29	Ankrd29	All Targets	RNA	Endogenous	01	3	134	16	16.0081	1	1	225187
Ankrd31	Ankrd31	All Targets	RNA	Endogenous	01	1	86	11	10.1923	1	1	625662
Ankrd33	Ankrd33	All Targets	RNA	Endogenous	01	1	103	12.5	11.5885	1	1	208258
Ankrd33b	Ankrd33b	All Targets	RNA	Endogenous	01	9	343	50.5	48.6037	1	1	67434
Ankrd34a	Ankrd34a	All Targets	RNA	Endogenous	01	2	103	9	10.0232	1	1	545554
Ankrd34b	Ankrd34b	All Targets	RNA	Endogenous	01	2	167	16	16.3019	1	1	218440
Ankrd34c	Ankrd34c	All Targets	RNA	Endogenous	01	1	86	12	10.6761	1	1	330998
Ankrd35	Ankrd35	All Targets	RNA	Endogenous	01	3	242	20	22.1021	1	1	213121
Ankrd36	Ankrd36	All Targets	RNA	Endogenous	01	1	192	19	17.0493	1	1	76389
Ankrd37	Ankrd37	All Targets	RNA	Endogenous	01	2	192	16	17.4935	1	1	654824
Ankrd39	Ankrd39	All Targets	RNA	Endogenous	01	7	257	27	27.9607	1	1	109346
Ankrd40	Ankrd40	All Targets	RNA	Endogenous	01	8	348	41	43.125	1	1	71452
Ankrd42	Ankrd42	All Targets	RNA	Endogenous	01	3	203	30	29.2842	1	1	73845
Ankrd44	Ankrd44	All Targets	RNA	Endogenous	01	4	441	46	42.7254	1	1	329154
Ankrd45	Ankrd45	All Targets	RNA	Endogenous	01	2	115	20	20.2637	1	1	73844
Ankrd46	Ankrd46	All Targets	RNA	Endogenous	01	3	287	35	33.8359	1	1	68839
Ankrd49	Ankrd49	All Targets	RNA	Endogenous	01	4	176	20.5	21.4431	1	1	56503
Ankrd50	Ankrd50	All Targets	RNA	Endogenous	01	1	262	25	24.4915	1	1	99696
Ankrd52	Ankrd52	All Targets	RNA	Endogenous	01	8	358	30.5	36.862	1	1	237615
Ankrd53	Ankrd53	All Targets	RNA	Endogenous	01	1	132	15	13.9956	1	1	75305
Ankrd54	Ankrd54	All Targets	RNA	Endogenous	01	5	243	26	27.266	1	1	223690
Ankrd55	Ankrd55	All Targets	RNA	Endogenous	01	3	151	15	15.402	1	1	77318
Ankrd6	Ankrd6	All Targets	RNA	Endogenous	01	3	223	22	22.2168	1	1	140577
Ankrd60	Ankrd60	All Targets	RNA	Endogenous	01	2	167	18	16.7825	1	1	70065
Ankrd61	Ankrd61	All Targets	RNA	Endogenous	01	2	97	11.5	11.0912	1	1	66729
Ankrd63	Ankrd63	All Targets	RNA	Endogenous	01	1	124	12	13.925	1	1	383787
Ankrd65	Ankrd65	All Targets	RNA	Endogenous	01	1	121	16.5	16.1638	1	1	242805
Ankrd66	Ankrd66	All Targets	RNA	Endogenous	01	4	128	19	19.1085	1	1	100043332
Ankrd7	Ankrd7	All Targets	RNA	Endogenous	01	2	171	18.5	17.4553	1	1	75196
Ankrd9	Ankrd9	All Targets	RNA	Endogenous	01	4	143	17	17.639	1	1	74251
Anks1	Anks1	All Targets	RNA	Endogenous	01	7	217	28.5	27.9866	1	1	224650
Anks1b	Anks1b	All Targets	RNA	Endogenous	01	3	166	16	16.0229	1	1	77531
Anks3	Anks3	All Targets	RNA	Endogenous	01	5	240	26	28.2067	1	1	72615
Anks4b	Anks4b	All Targets	RNA	Endogenous	01	1	124	12	12.0964	1	1	72074
Anks6	Anks6	All Targets	RNA	Endogenous	01	3	175	18	17.8841	1	1	75691
Ankub1	Ankub1	All Targets	RNA	Endogenous	01	2	143	17	18.1164	1	1	242037
Ankzf1	Ankzf1	All Targets	RNA	Endogenous	01	4	165	19	20.884	1	1	52231
Anln	Anln	All Targets	RNA	Endogenous	01	2	142	19	17.7529	1	1	68743
Ano1	Ano1	All Targets	RNA	Endogenous	01	5	236	26.5	30.3929	1	1	101772
Ano10	Ano10	All Targets	RNA	Endogenous	01	7	220	34	38.4252	1	1	102566
Ano2	Ano2	All Targets	RNA	Endogenous	01	1	150	14	13.5043	1	1	243634
Ano3	Ano3	All Targets	RNA	Endogenous	01	1	116	12	11.9815	1	1	228432
Ano4	Ano4	All Targets	RNA	Endogenous	01	1	149	13.5	13.1018	1	1	320091
Ano5	Ano5	All Targets	RNA	Endogenous	01	2	197	17.5	18.4604	1	1	233246
Ano6	Ano6	All Targets	RNA	Endogenous	01	4	356	43.5	44.9589	1	1	105722
Ano7	Ano7	All Targets	RNA	Endogenous	01	2	192	23	21.3911	1	1	404545
Ano8	Ano8	All Targets	RNA	Endogenous	01	1	130	15	15.8746	1	1	382014
Ano9	Ano9	All Targets	RNA	Endogenous	01	4	176	17	18.4779	1	1	71345
Anp32a	Anp32a	All Targets	RNA	Endogenous	01	18	726	85	88.3188	1	1	11737
Anp32b	Anp32b	All Targets	RNA	Endogenous	01	10	773	51.5	56.0988	1	1	67628
Anp32e	Anp32e	All Targets	RNA	Endogenous	01	7	530	36	41.7899	1	1	66471
Anpep	Anpep	All Targets	RNA	Endogenous	01	1	367	27	29.92	1	1	16790
Antxr1	Antxr1	All Targets	RNA	Endogenous	01	5	406	36.5	39.2074	1	1	69538
Antxr2	Antxr2	All Targets	RNA	Endogenous	01	4	271	33	33.812	1	1	71914
Antxrl	Antxrl	All Targets	RNA	Endogenous	01	2	101	13	11.6691	1	1	239029
Anxa1	Anxa1	All Targets	RNA	Endogenous	01	24	748	119.5	121.644	1	1	16952
Anxa10	Anxa10	All Targets	RNA	Endogenous	01	1	119	13	11.6971	1	1	26359
Anxa11	Anxa11	All Targets	RNA	Endogenous	01	20	462	67	69.516	1	1	11744
Anxa13	Anxa13	All Targets	RNA	Endogenous	01	1	189	18	18.0549	1	1	69787
Anxa2	Anxa2	All Targets	RNA	Endogenous	01	20	715	138	141.013	1	1	12306
Anxa3	Anxa3	All Targets	RNA	Endogenous	01	8	579	78.5	75.0031	1	1	11745
Anxa4	Anxa4	All Targets	RNA	Endogenous	01	7	552	75.5	77.8286	1	1	11746
Anxa5	Anxa5	All Targets	RNA	Endogenous	01	28	1148	130	142.48	1	1	11747
Anxa6	Anxa6	All Targets	RNA	Endogenous	01	11	483	60	62.3013	1	1	11749
Anxa7	Anxa7	All Targets	RNA	Endogenous	01	12	372	57	57.7854	1	1	11750
Anxa8	Anxa8	All Targets	RNA	Endogenous	01	3	228	25	27.3874	1	1	11752
Anxa9	Anxa9	All Targets	RNA	Endogenous	01	1	147	14.5	15.259	1	1	71790
Aoah	Aoah	All Targets	RNA	Endogenous	01	4	218	23	24.3455	1	1	27052
Aoc1	Aoc1	All Targets	RNA	Endogenous	01	2	160	16	16.0923	1	1	76507
Aoc2	Aoc2	All Targets	RNA	Endogenous	01	4	221	20	20.4587	1	1	237940
Aoc3	Aoc3	All Targets	RNA	Endogenous	01	1	111	13	13.0796	1	1	11754
Aopep	Aopep	All Targets	RNA	Endogenous	01	11	664	70.5	70.5361	1	1	72061
Aox1	Aox1	All Targets	RNA	Endogenous	01	10	241	40	44.0576	1	1	11761
Aox2	Aox2	All Targets	RNA	Endogenous	01	3	161	17.5	17.8279	1	1	213043
Aox3	Aox3	All Targets	RNA	Endogenous	01	5	343	45.5	45.5899	1	1	71724
Aox4	Aox4	All Targets	RNA	Endogenous	01	2	147	16	16.2071	1	1	71872
Ap1ar	Ap1ar	All Targets	RNA	Endogenous	01	4	193	25	27.4105	1	1	211556
Ap1b1	Ap1b1	All Targets	RNA	Endogenous	01	12	381	42.5	46.71	1	1	11764
Ap1g1	Ap1g1	All Targets	RNA	Endogenous	01	12	431	53.5	60.2193	1	1	11765
Ap1g2	Ap1g2	All Targets	RNA	Endogenous	01	5	205	20	23.2968	1	1	11766
Ap1m1	Ap1m1	All Targets	RNA	Endogenous	01	6	320	32.5	34.4027	1	1	11767
Ap1m2	Ap1m2	All Targets	RNA	Endogenous	01	4	201	27	27.7165	1	1	11768
Ap1s1	Ap1s1	All Targets	RNA	Endogenous	01	4	214	26	28.3832	1	1	11769
Ap1s2	Ap1s2	All Targets	RNA	Endogenous	01	3	136	17	17.5514	1	1	108012
Ap1s3	Ap1s3	All Targets	RNA	Endogenous	01	2	270	21.5	23.9803	1	1	252903
Ap2a1	Ap2a1	All Targets	RNA	Endogenous	01	4	216	25.5	26.0667	1	1	11771
Ap2a2	Ap2a2	All Targets	RNA	Endogenous	01	7	281	34.5	35.6455	1	1	11772
Ap2b1	Ap2b1	All Targets	RNA	Endogenous	01	10	387	52.5	56.7513	1	1	71770
Ap2m1	Ap2m1	All Targets	RNA	Endogenous	01	14	679	75.5	84.2247	1	1	11773
Ap2s1	Ap2s1	All Targets	RNA	Endogenous	01	5	366	30	35.5118	1	1	232910
Ap3b1	Ap3b1	All Targets	RNA	Endogenous	01	6	343	37.5	42.9773	1	1	11774
Ap3b2	Ap3b2	All Targets	RNA	Endogenous	01	1	102	12	11.0897	1	1	11775
Ap3d1	Ap3d1	All Targets	RNA	Endogenous	01	9	329	40.5	42.3589	1	1	11776
Ap3m1	Ap3m1	All Targets	RNA	Endogenous	01	8	288	31	32.516	1	1	55946
Ap3m2	Ap3m2	All Targets	RNA	Endogenous	01	5	185	22	22.4595	1	1	64933
Ap3s1	Ap3s1	All Targets	RNA	Endogenous	01	1	371	42	45.8895	1	1	11777
Ap3s2	Ap3s2	All Targets	RNA	Endogenous	01	4	164	18	19.5044	1	1	11778
Ap4b1	Ap4b1	All Targets	RNA	Endogenous	01	4	119	14	15.2268	1	1	67489
Ap4e1	Ap4e1	All Targets	RNA	Endogenous	01	3	234	28.5	28.0794	1	1	108011
Ap4m1	Ap4m1	All Targets	RNA	Endogenous	01	2	164	20	20.5757	1	1	11781
Ap4s1	Ap4s1	All Targets	RNA	Endogenous	01	6	196	21	22.1746	1	1	11782
Ap5b1	Ap5b1	All Targets	RNA	Endogenous	01	3	192	20	20.5483	1	1	381201
Ap5m1	Ap5m1	All Targets	RNA	Endogenous	01	5	264	26	27.3846	1	1	74385
Ap5s1	Ap5s1	All Targets	RNA	Endogenous	01	7	213	24.5	26.1015	1	1	69596
Ap5z1	Ap5z1	All Targets	RNA	Endogenous	01	5	220	27	28.9754	1	1	231855
Apaf1	Apaf1	All Targets	RNA	Endogenous	01	3	220	25	24.4014	1	1	11783
Apba1	Apba1	All Targets	RNA	Endogenous	01	4	207	20	20.8528	1	1	319924
Apba2	Apba2	All Targets	RNA	Endogenous	01	3	150	16.5	16.7296	1	1	11784
Apba3	Apba3	All Targets	RNA	Endogenous	01	3	171	20	21.5953	1	1	57267
Apbb1	Apbb1	All Targets	RNA	Endogenous	01	10	303	36.5	39.6206	1	1	11785
Apbb1ip	Apbb1ip	All Targets	RNA	Endogenous	01	5	466	29.5	31.1948	1	1	54519
Apbb2	Apbb2	All Targets	RNA	Endogenous	01	6	281	29.5	29.125	1	1	11787
Apbb3	Apbb3	All Targets	RNA	Endogenous	01	5	240	25	27.9324	1	1	225372
Apc	Apc	All Targets	RNA	Endogenous	01	4	234	26	26.6411	1	1	11789
Apc2	Apc2	All Targets	RNA	Endogenous	01	1	153	16	15.8507	1	1	23805
Apcdd1	Apcdd1	All Targets	RNA	Endogenous	01	2	214	23	22.2568	1	1	494504
Apcs	Apcs	All Targets	RNA	Endogenous	01	2	150	15.5	16.4694	1	1	20219
Apeh	Apeh	All Targets	RNA	Endogenous	01	4	340	36.5	37.4057	1	1	235606
Apela	Apela	All Targets	RNA	Endogenous	01	3	134	15	15.7371	1	1	100038489
Apex1	Apex1	All Targets	RNA	Endogenous	01	4	205	23	24.3526	1	1	11792
Apex2	Apex2	All Targets	RNA	Endogenous	01	2	231	26	26.8542	1	1	77622
Aph1a	Aph1a	All Targets	RNA	Endogenous	01	6	384	47.5	48.9027	1	1	226548
Aph1b	Aph1b	All Targets	RNA	Endogenous	01	4	215	24	25.807	1	1	208117
Api5	Api5	All Targets	RNA	Endogenous	01	5	245	31	32.0909	1	1	11800
Apip	Apip	All Targets	RNA	Endogenous	01	6	219	25	25.6801	1	1	56369
Aplf	Aplf	All Targets	RNA	Endogenous	01	3	206	22.5	23.013	1	1	72103
Apln	Apln	All Targets	RNA	Endogenous	01	2	168	17.5	17.0279	1	1	30878
Aplnr	Aplnr	All Targets	RNA	Endogenous	01	3	318	34.5	28.3504	1	1	23796
Aplp1	Aplp1	All Targets	RNA	Endogenous	01	3	198	20	18.5248	1	1	11803
Aplp2	Aplp2	All Targets	RNA	Endogenous	01	20	920	142.5	146.108	1	1	11804
Apmap	Apmap	All Targets	RNA	Endogenous	01	9	313	32.5	35.5721	1	1	71881
Apoa1	Apoa1	All Targets	RNA	Endogenous	01	1	130	15	14.3122	1	1	11806
Apoa2	Apoa2	All Targets	RNA	Endogenous	01	3	182	16.5	16.7418	1	1	11807
Apoa4	Apoa4	All Targets	RNA	Endogenous	01	2	134	16	16.6762	1	1	11808
Apoa5	Apoa5	All Targets	RNA	Endogenous	01	2	135	12	11.9476	1	1	66113
Apob	Apob	All Targets	RNA	Endogenous	01	1	104	13	14.0532	1	1	238055
Apobec1	Apobec1	All Targets	RNA	Endogenous	01	3	474	27.5	32.0531	1	1	11810
Apobec2	Apobec2	All Targets	RNA	Endogenous	01	1	102	11.5	12.0985	1	1	11811
Apobec3	Apobec3	All Targets	RNA	Endogenous	01	3	149	16	15.6844	1	1	80287
Apobec4	Apobec4	All Targets	RNA	Endogenous	01	4	161	18.5	19.1017	1	1	71281
Apobr	Apobr	All Targets	RNA	Endogenous	01	2	162	19	18.7254	1	1	171504
Apoc1	Apoc1	All Targets	RNA	Endogenous	01	5	315	26.5	26.8067	1	1	11812
Apoc2	Gm44805,Apoc2	All Targets	RNA	Endogenous	01	2	191	20.5	19.8696	1	1	11813
Apoc3	Apoc3	All Targets	RNA	Endogenous	01	1	137	14	13.5472	1	1	11814
Apoc4	Apoc4	All Targets	RNA	Endogenous	01	3	280	18	19.1948	1	1	11425
Apod	Apod	All Targets	RNA	Endogenous	01	2	490	21	25.0148	1	1	11815
Apoe	Apoe	All Targets	RNA	Endogenous	01	11	6013	79	131.752	1	1	11816
Apof	Apof	All Targets	RNA	Endogenous	01	1	143	17	15.1163	1	1	103161
Apoh	Apoh	All Targets	RNA	Endogenous	01	3	168	15	16.3689	1	1	11818
Apol10a	Apol10a	All Targets	RNA	Endogenous	01	2	222	24	23.2455	1	1	245282
Apol10b	Apol10b	All Targets	RNA	Endogenous	01	1	125	14.5	13.1489	1	1	328561
Apol11a	Apol11b,Apol11a	All Targets	RNA	Endogenous	01	5	191	20	20.543	1	1	626615
Apol6	Apol6	All Targets	RNA	Endogenous	01	2	135	16	17.0882	1	1	71939
Apol7a	Apol7a	All Targets	RNA	Endogenous	01	2	180	18	18.7709	1	1	75761
Apol7b	Apol7b,Apol7e	All Targets	RNA	Endogenous	01	4	191	19.5	20.6646	1	1	278679
Apol7c	Apol7c	All Targets	RNA	Endogenous	01	3	240	20	23.3604	1	1	108956
Apol8	Apol8	All Targets	RNA	Endogenous	01	2	160	15	15.1114	1	1	239552
Apol9a	Apol9a	All Targets	RNA	Endogenous	01	1	192	20.5	19.2316	1	1	223672
Apol9b	Apol9b	All Targets	RNA	Endogenous	01	2	178	21.5	21.0901	1	1	71898
Apold1	Apold1	All Targets	RNA	Endogenous	01	1	147	14.5	14.5077	1	1	381823
Apom	Apom	All Targets	RNA	Endogenous	01	2	164	19	18.024	1	1	55938
Apon	Apon	All Targets	RNA	Endogenous	01	2	125	14	14.4406	1	1	28194
Apoo	Apoo,Apoo-ps	All Targets	RNA	Endogenous	01	4	245	28	27.9063	1	1	68316
Apool	Apool	All Targets	RNA	Endogenous	01	4	228	27.5	26.8007	1	1	68117
Apopt1	Coa8	All Targets	RNA	Endogenous	01	4	232	31.5	32.1146	1	1	68020
App	App	All Targets	RNA	Endogenous	01	30	1755	236.5	233.156	1	1	11820
Appbp2	Appbp2	All Targets	RNA	Endogenous	01	3	218	25	26.5243	1	1	66884
Appl1	Appl1	All Targets	RNA	Endogenous	01	9	330	37	37.3866	1	1	72993
Appl2	Appl2	All Targets	RNA	Endogenous	01	6	302	41	42.9223	1	1	216190
Aprt	Aprt	All Targets	RNA	Endogenous	01	4	277	27.5	32.3237	1	1	11821
Aptx	Aptx	All Targets	RNA	Endogenous	01	5	216	27.5	28.3723	1	1	66408
Aqp1	Aqp1	All Targets	RNA	Endogenous	01	6	792	92.5	66.168	1	1	11826
Aqp11	Aqp11	All Targets	RNA	Endogenous	01	1	176	15	15.7018	1	1	66333
Aqp12	Aqp12	All Targets	RNA	Endogenous	01	2	255	29.5	28.1124	1	1	208760
Aqp2	Aqp2	All Targets	RNA	Endogenous	01	3	190	19.5	20.8737	1	1	11827
Aqp3	Aqp3	All Targets	RNA	Endogenous	01	1	122	13	13.6079	1	1	11828
Aqp4	Aqp4	All Targets	RNA	Endogenous	01	3	185	21	23.052	1	1	11829
AQP5	AQP5	All Targets	RNA	Endogenous	02	4.35136	277.662	22.9525	25.1349	5	5	362
Aqp5	Aqp5	All Targets	RNA	Endogenous	01	14	602	77	85.4422	1	1	11830
Aqp6	Aqp6	All Targets	RNA	Endogenous	01	2	128	13.5	14.2429	1	1	11831
Aqp7	Aqp7	All Targets	RNA	Endogenous	01	3	205	17	17.8705	1	1	11832
Aqp8	Aqp8	All Targets	RNA	Endogenous	01	1	147	15	14.3972	1	1	11833
Aqp9	Aqp9	All Targets	RNA	Endogenous	01	2	127	14	14.4733	1	1	64008
Aqr	Aqr	All Targets	RNA	Endogenous	01	7	238	27.5	29.0673	1	1	11834
Ar	Ar	All Targets	RNA	Endogenous	01	3	244	20	20.5943	1	1	11835
Araf	Araf	All Targets	RNA	Endogenous	01	3	340	40	42.9446	1	1	11836
Arap1	Arap1	All Targets	RNA	Endogenous	01	11	462	53.5	61.4169	1	1	69710
Arap2	Arap2	All Targets	RNA	Endogenous	01	3	319	32	27.7442	1	1	212285
Arap3	Arap3	All Targets	RNA	Endogenous	01	3	399	48	33.5191	1	1	106952
Arc	Arc	All Targets	RNA	Endogenous	01	4	168	17	19.3202	1	1	11838
Arcn1	Arcn1	All Targets	RNA	Endogenous	01	11	483	59	63.6587	1	1	213827
Areg	Areg	All Targets	RNA	Endogenous	01	3	257	18.5	19.3936	1	1	11839
Arel1	Arel1	All Targets	RNA	Endogenous	01	5	274	34.5	37.6717	1	1	68497
Arf1	Arf1	All Targets	RNA	Endogenous	01	27	1183	168.5	180.676	1	1	11840
Arf2	Arf2	All Targets	RNA	Endogenous	01	6	279	27.5	28.7042	1	1	11841
Arf3	Arf3	All Targets	RNA	Endogenous	01	8	386	45	49.4914	1	1	11842
Arf4	Arf4	All Targets	RNA	Endogenous	01	16	436	64.5	70.7043	1	1	11843
Arf5	Arf5	All Targets	RNA	Endogenous	01	11	643	75.5	79.5198	1	1	11844
Arf6	Arf6	All Targets	RNA	Endogenous	01	21	1105	90	99.4909	1	1	11845
Arfgap1	Arfgap1	All Targets	RNA	Endogenous	01	6	302	30	33.1011	1	1	228998
Arfgap2	Arfgap2	All Targets	RNA	Endogenous	01	12	384	45.5	52.2709	1	1	77038
Arfgap3	Arfgap3	All Targets	RNA	Endogenous	01	12	290	42.5	45.6463	1	1	66251
Arfgef1	Arfgef1	All Targets	RNA	Endogenous	01	7	270	38	41.3126	1	1	211673
Arfgef2	Arfgef2	All Targets	RNA	Endogenous	01	6	360	44	48.8501	1	1	99371
Arfgef3	Arfgef3	All Targets	RNA	Endogenous	01	1	131	14	13.2483	1	1	215821
Arfip1	Arfip1	All Targets	RNA	Endogenous	01	7	263	37	39.3133	1	1	99889
Arfip2	Arfip2	All Targets	RNA	Endogenous	01	9	239	30	33.674	1	1	76932
Arfrp1	Arfrp1	All Targets	RNA	Endogenous	01	8	322	38	41.4689	1	1	76688
Arg1	Arg1	All Targets	RNA	Endogenous	01	2	197	18	18.6759	1	1	11846
Arg2	Arg2	All Targets	RNA	Endogenous	01	3	229	23.5	23.8522	1	1	11847
Arglu1	Arglu1	All Targets	RNA	Endogenous	01	8	619	80.5	83.5392	1	1	234023
Arhgap1	Arhgap1	All Targets	RNA	Endogenous	01	7	480	58	65.1066	1	1	228359
Arhgap10	Arhgap10	All Targets	RNA	Endogenous	01	1	237	24	24.9775	1	1	78514
Arhgap11a	Arhgap11a	All Targets	RNA	Endogenous	01	3	174	17.5	18.1923	1	1	228482
Arhgap12	Arhgap12	All Targets	RNA	Endogenous	01	4	291	33	35.1461	1	1	75415
Arhgap15	Arhgap15	All Targets	RNA	Endogenous	01	3	247	20.5	22.6127	1	1	76117
Arhgap17	Arhgap17	All Targets	RNA	Endogenous	01	6	368	37.5	37.7124	1	1	70497
Arhgap18	Arhgap18	All Targets	RNA	Endogenous	01	8	246	39.5	41.2025	1	1	73910
Arhgap19	Arhgap19	All Targets	RNA	Endogenous	01	2	141	15	15.4653	1	1	71085
Arhgap20	Arhgap20	All Targets	RNA	Endogenous	01	3	176	17.5	16.8371	1	1	244867
Arhgap21	Arhgap21	All Targets	RNA	Endogenous	01	6	251	32	31.6918	1	1	71435
Arhgap22	Arhgap22	All Targets	RNA	Endogenous	01	4	260	22.5	22.6881	1	1	239027
Arhgap23	Arhgap23	All Targets	RNA	Endogenous	01	4	299	35	33.7261	1	1	58996
Arhgap24	Arhgap24	All Targets	RNA	Endogenous	01	2	223	22	21.0592	1	1	231532
Arhgap25	Arhgap25	All Targets	RNA	Endogenous	01	3	462	29	27.9013	1	1	232201
Arhgap26	Arhgap26	All Targets	RNA	Endogenous	01	7	471	38.5	41.0963	1	1	71302
Arhgap27	Arhgap27	All Targets	RNA	Endogenous	01	5	271	30.5	30.3348	1	1	544817
Arhgap28	Arhgap28	All Targets	RNA	Endogenous	01	1	212	21.5	20.824	1	1	268970
Arhgap29	Arhgap29	All Targets	RNA	Endogenous	01	7	379	49.5	43.5877	1	1	214137
Arhgap30	Arhgap30	All Targets	RNA	Endogenous	01	3	614	29.5	31.305	1	1	226652
Arhgap31	Arhgap31	All Targets	RNA	Endogenous	01	8	685	82.5	69.3865	1	1	12549
Arhgap32	Arhgap32	All Targets	RNA	Endogenous	01	4	165	23.5	24.008	1	1	330914
Arhgap33	Arhgap33	All Targets	RNA	Endogenous	01	3	138	14.5	15.882	1	1	233071
Arhgap35	Arhgap35	All Targets	RNA	Endogenous	01	4	255	37	37.3654	1	1	232906
Arhgap36	Arhgap36	All Targets	RNA	Endogenous	01	1	127	14.5	13.4452	1	1	75404
Arhgap39	Arhgap39	All Targets	RNA	Endogenous	01	5	187	30	31.3022	1	1	223666
Arhgap4	Arhgap4	All Targets	RNA	Endogenous	01	2	508	23.5	26.3756	1	1	171207
Arhgap40	Arhgap40	All Targets	RNA	Endogenous	01	5	191	21.5	22.0767	1	1	545481
Arhgap42	Arhgap42	All Targets	RNA	Endogenous	01	2	262	30.5	27.977	1	1	71544
Arhgap44	Arhgap44	All Targets	RNA	Endogenous	01	9	267	36	36.3896	1	1	216831
Arhgap45	Arhgap45	All Targets	RNA	Endogenous	01	6	1373	45.5	51.6781	1	1	70719
Arhgap5	Arhgap5	All Targets	RNA	Endogenous	01	10	243	35	36.6801	1	1	11855
Arhgap6	Arhgap6	All Targets	RNA	Endogenous	01	3	281	31.5	30.6661	1	1	11856
Arhgap8	Arhgap8	All Targets	RNA	Endogenous	01	3	168	22	24.0485	1	1	73167
Arhgap9	Arhgap9	All Targets	RNA	Endogenous	01	2	385	27	28.851	1	1	216445
Arhgdia	Arhgdia	All Targets	RNA	Endogenous	01	23	1652	156.5	168.632	1	1	192662
Arhgdib	Arhgdib	All Targets	RNA	Endogenous	01	3	616	19	20.3739	1	1	11857
Arhgdig	Arhgdig	All Targets	RNA	Endogenous	01	6	260	34.5	34.9022	1	1	14570
Arhgef1	Arhgef1	All Targets	RNA	Endogenous	01	17	1343	79	95.9161	1	1	16801
Arhgef10	Arhgef10	All Targets	RNA	Endogenous	01	1	241	27	25.241	1	1	234094
Arhgef10l	Arhgef10l	All Targets	RNA	Endogenous	01	3	175	24	24.5971	1	1	72754
Arhgef11	Arhgef11	All Targets	RNA	Endogenous	01	8	238	34	33.8795	1	1	213498
Arhgef12	Arhgef12	All Targets	RNA	Endogenous	01	11	454	68	68.4512	1	1	69632
Arhgef15	Arhgef15	All Targets	RNA	Endogenous	01	2	396	43.5	31.4914	1	1	442801
Arhgef16	Arhgef16	All Targets	RNA	Endogenous	01	3	171	25	25.6485	1	1	230972
Arhgef17	Arhgef17	All Targets	RNA	Endogenous	01	4	313	38	38.7898	1	1	207212
Arhgef18	Arhgef18	All Targets	RNA	Endogenous	01	7	371	34.5	37.091	1	1	102098
Arhgef19	Arhgef19	All Targets	RNA	Endogenous	01	3	107	13	13.8723	1	1	213649
Arhgef2	Arhgef2	All Targets	RNA	Endogenous	01	10	613	75.5	79.8183	1	1	16800
Arhgef25	Arhgef25	All Targets	RNA	Endogenous	01	3	283	31	31.5693	1	1	52666
Arhgef26	Arhgef26	All Targets	RNA	Endogenous	01	4	338	33	29.2084	1	1	622434
Arhgef28	Arhgef28	All Targets	RNA	Endogenous	01	7	257	34.5	36.4463	1	1	110596
Arhgef3	Arhgef3	All Targets	RNA	Endogenous	01	6	650	70	62.767	1	1	71704
Arhgef33	Arhgef33	All Targets	RNA	Endogenous	01	3	152	18	18.3458	1	1	381112
Arhgef37	Arhgef37	All Targets	RNA	Endogenous	01	4	247	27.5	26.9759	1	1	328967
Arhgef38	Arhgef38	All Targets	RNA	Endogenous	01	5	224	26.5	27.2242	1	1	77669
Arhgef39	Arhgef39	All Targets	RNA	Endogenous	01	2	153	15.5	16.0216	1	1	230098
Arhgef4	Arhgef4	All Targets	RNA	Endogenous	01	2	149	18.5	17.6145	1	1	226970
Arhgef40	Arhgef40	All Targets	RNA	Endogenous	01	3	221	23	22.8241	1	1	268739
Arhgef5	Arhgef5	All Targets	RNA	Endogenous	01	4	245	30.5	31.9625	1	1	54324
Arhgef6	Arhgef6	All Targets	RNA	Endogenous	01	2	276	20	20.667	1	1	73341
Arhgef7	Arhgef7	All Targets	RNA	Endogenous	01	4	280	33	34.4249	1	1	54126
Arhgef9	Arhgef9	All Targets	RNA	Endogenous	01	3	160	18	16.783	1	1	236915
Arid1a	Arid1a	All Targets	RNA	Endogenous	01	7	649	49	55.8867	1	1	93760
Arid1b	Arid1b	All Targets	RNA	Endogenous	01	4	351	37	40.8379	1	1	239985
Arid2	Arid2	All Targets	RNA	Endogenous	01	6	342	52.5	51.0607	1	1	77044
Arid3a	Arid3a	All Targets	RNA	Endogenous	01	3	205	20	21.1428	1	1	13496
Arid3b	Arid3b	All Targets	RNA	Endogenous	01	1	213	20	19.2085	1	1	56380
Arid3c	Arid3c	All Targets	RNA	Endogenous	01	1	155	15	14.6375	1	1	550619
Arid4a	Arid4a	All Targets	RNA	Endogenous	01	8	302	31.5	35.3097	1	1	238247
Arid4b	Arid4b	All Targets	RNA	Endogenous	01	10	250	35.5	37.9618	1	1	94246
Arid5a	Arid5a	All Targets	RNA	Endogenous	01	4	217	20	21.9377	1	1	214855
Arid5b	Arid5b	All Targets	RNA	Endogenous	01	8	274	38.5	40.8465	1	1	71371
Arih1	Arih1	All Targets	RNA	Endogenous	01	3	352	42	46.3673	1	1	23806
Arih2	Arih2	All Targets	RNA	Endogenous	01	6	274	31.5	33.6624	1	1	23807
Arl1	Arl1	All Targets	RNA	Endogenous	01	4	344	50	53.5067	1	1	104303
Arl10	Arl10	All Targets	RNA	Endogenous	01	6	258	28	29.3584	1	1	56795
Arl11	Arl11	All Targets	RNA	Endogenous	01	1	159	13	13.7307	1	1	219144
Arl13a	Arl13a	All Targets	RNA	Endogenous	01	1	163	15	16.0313	1	1	74448
Arl13b	Arl13b	All Targets	RNA	Endogenous	01	5	169	23	23.0642	1	1	68146
Arl14	Arl14	All Targets	RNA	Endogenous	01	2	101	12.5	12.1253	1	1	71619
Arl14ep	Arl14ep	All Targets	RNA	Endogenous	01	3	151	18.5	18.5746	1	1	212772
Arl14epl	Arl14epl	All Targets	RNA	Endogenous	01	2	194	20	20.4569	1	1	381142
Arl15	Arl15	All Targets	RNA	Endogenous	01	6	315	39.5	38.8513	1	1	218639
Arl16	Arl16	All Targets	RNA	Endogenous	01	2	121	14	14.518	1	1	70317
Arl2	Arl2	All Targets	RNA	Endogenous	01	3	268	33	35.2007	1	1	56327
Arl2bp	Arl2bp	All Targets	RNA	Endogenous	01	6	217	30	31.5227	1	1	107566
Arl3	Arl3	All Targets	RNA	Endogenous	01	12	289	54	51.8345	1	1	56350
Arl4a	Arl4a	All Targets	RNA	Endogenous	01	6	227	26	27.0226	1	1	11861
Arl4c	Arl4c	All Targets	RNA	Endogenous	01	5	369	35.5	41.21	1	1	320982
Arl4d	Arl4d	All Targets	RNA	Endogenous	01	1	233	24	19.9579	1	1	80981
Arl5a	Arl5a	All Targets	RNA	Endogenous	01	7	358	38	41.1313	1	1	75423
Arl5b	Arl5b	All Targets	RNA	Endogenous	01	2	218	25.5	25.9128	1	1	75869
Arl5c	Arl5c	All Targets	RNA	Endogenous	01	1	225	16	17.3665	1	1	217151
Arl6	Arl6	All Targets	RNA	Endogenous	01	2	180	25	25.9303	1	1	56297
Arl6ip1	Arl6ip1	All Targets	RNA	Endogenous	01	9	476	56	64.0648	1	1	54208
Arl6ip4	Arl6ip4	All Targets	RNA	Endogenous	01	8	363	46	48.388	1	1	65105
Arl6ip5	Arl6ip5	All Targets	RNA	Endogenous	01	10	489	50.5	54.4524	1	1	65106
Arl6ip6	Arl6ip6	All Targets	RNA	Endogenous	01	5	294	32	34.842	1	1	65103
Arl8a	Arl8a	All Targets	RNA	Endogenous	01	8	373	49	50.9118	1	1	68724
Arl8b	Arl8b	All Targets	RNA	Endogenous	01	9	333	37.5	41.4417	1	1	67166
Arl9	Arl9	All Targets	RNA	Endogenous	01	2	147	17	16.3545	1	1	384185
Armc1	Armc1	All Targets	RNA	Endogenous	01	4	200	20.5	23.3346	1	1	74252
Armc10	Armc10	All Targets	RNA	Endogenous	01	4	269	31.5	33.0382	1	1	67211
Armc12	Armc12	All Targets	RNA	Endogenous	01	1	130	15.5	14.1093	1	1	67645
Armc2	Armc2	All Targets	RNA	Endogenous	01	5	131	22	21.036	1	1	213402
Armc3	Armc3	All Targets	RNA	Endogenous	01	4	131	18.5	18.462	1	1	70882
Armc4	Odad2	All Targets	RNA	Endogenous	01	5	159	23.5	24.483	1	1	74934
Armc5	Armc5	All Targets	RNA	Endogenous	01	2	169	18	18.9781	1	1	233912
Armc6	Armc6	All Targets	RNA	Endogenous	01	4	191	23.5	23.5205	1	1	76813
Armc7	Armc7	All Targets	RNA	Endogenous	01	2	232	20.5	22.1526	1	1	276905
Armc8	Armc8	All Targets	RNA	Endogenous	01	1	237	29.5	30.8783	1	1	74125
Armc9	Armc9	All Targets	RNA	Endogenous	01	6	182	24	26.3617	1	1	78795
Armcx1	Armcx1	All Targets	RNA	Endogenous	01	1	179	18.5	17.8948	1	1	78248
Armcx2	Armcx2	All Targets	RNA	Endogenous	01	2	238	25	24.8132	1	1	67416
Armcx3	Armcx3	All Targets	RNA	Endogenous	01	3	302	32	31.7107	1	1	71703
Armcx4	Armcx4	All Targets	RNA	Endogenous	01	1	180	23.5	19.9069	1	1	100503043
Armcx5	Armcx5	All Targets	RNA	Endogenous	01	2	206	23	22.158	1	1	494468
Armcx6	Armcx6	All Targets	RNA	Endogenous	01	4	180	20	19.819	1	1	278097
Armh1	Armh1	All Targets	RNA	Endogenous	01	2	97	13	13.8545	1	1	381544
Armh2	Armh2	All Targets	RNA	Endogenous	01	2	117	12	12.9262	1	1	666145
Armh3	Armh3	All Targets	RNA	Endogenous	01	2	221	26	27.5112	1	1	71617
Armh4	Armh4	All Targets	RNA	Endogenous	01	3	143	14.5	15.2135	1	1	67419
Armt1	Armt1	All Targets	RNA	Endogenous	01	2	235	20	21.1663	1	1	73419
Arnt	Arnt	All Targets	RNA	Endogenous	01	4	274	36	36.5399	1	1	11863
Arnt2	Arnt2	All Targets	RNA	Endogenous	01	2	129	14.5	14.886	1	1	11864
Arntl	Arntl	All Targets	RNA	Endogenous	01	5	175	19	19.6947	1	1	11865
Arntl2	Arntl2	All Targets	RNA	Endogenous	01	3	182	20	19.5474	1	1	272322
Arpc1a	Arpc1a	All Targets	RNA	Endogenous	01	5	330	45	50.1121	1	1	56443
Arpc1b	Arpc1b	All Targets	RNA	Endogenous	01	9	1111	59.5	69.1578	1	1	11867
Arpc2	Arpc2	All Targets	RNA	Endogenous	01	16	1239	83	89.8241	1	1	76709
Arpc3	Arpc3	All Targets	RNA	Endogenous	01	12	890	60	66.4979	1	1	56378
Arpc4	Arpc4	All Targets	RNA	Endogenous	01	6	840	49	53.8336	1	1	68089
Arpc5	Arpc5	All Targets	RNA	Endogenous	01	17	1011	104	118.124	1	1	67771
Arpc5l	Arpc5l	All Targets	RNA	Endogenous	01	4	651	34	39.0064	1	1	74192
Arpin	Arpin	All Targets	RNA	Endogenous	01	5	204	24.5	26.4317	1	1	70420
Arpp19	Arpp19	All Targets	RNA	Endogenous	01	12	426	43	48.4419	1	1	59046
Arpp21	Arpp21	All Targets	RNA	Endogenous	01	1	162	18	17.0881	1	1	74100
Arr3	Arr3	All Targets	RNA	Endogenous	01	1	156	15	14.8591	1	1	170735
Arrb1	Arrb1	All Targets	RNA	Endogenous	01	12	604	57.5	59.49	1	1	109689
Arrb2	Arrb2	All Targets	RNA	Endogenous	01	4	393	38.5	41.9132	1	1	216869
Arrdc1	Arrdc1	All Targets	RNA	Endogenous	01	7	303	44	45.9305	1	1	215705
Arrdc2	Arrdc2	All Targets	RNA	Endogenous	01	2	161	19	18.929	1	1	70807
Arrdc3	Arrdc3	All Targets	RNA	Endogenous	01	10	364	45	47.4961	1	1	105171
Arrdc4	Arrdc4	All Targets	RNA	Endogenous	01	7	265	33.5	34.4029	1	1	66412
Arrdc5	Arrdc5	All Targets	RNA	Endogenous	01	1	171	18	16.683	1	1	76920
Arsa	Arsa	All Targets	RNA	Endogenous	01	2	154	18	17.6472	1	1	11883
Arsb	Arsb	All Targets	RNA	Endogenous	01	1	173	14.5	16.491	1	1	11881
Arsg	Arsg	All Targets	RNA	Endogenous	01	2	165	17	16.684	1	1	74008
Arsi	Arsi	All Targets	RNA	Endogenous	01	2	154	15	15.0156	1	1	545260
Arsj	Arsj	All Targets	RNA	Endogenous	01	2	196	20.5	18.1829	1	1	271970
Arsk	Arsk	All Targets	RNA	Endogenous	01	3	176	19.5	19.4137	1	1	77041
Art1	Art1	All Targets	RNA	Endogenous	01	2	195	18	17.6988	1	1	11870
Art2a	Art2a	All Targets	RNA	Endogenous	01	2	254	13	14.151	1	1	11871
Art2b	Art2b	All Targets	RNA	Endogenous	01	1	159	15	14.5548	1	1	11872
Art3	Art3	All Targets	RNA	Endogenous	01	3	208	21	18.4367	1	1	109979
Art4	Art4	All Targets	RNA	Endogenous	01	2	139	14	15.5833	1	1	109978
Art5	Art5	All Targets	RNA	Endogenous	01	1	110	13	11.6332	1	1	11875
Artn	Artn	All Targets	RNA	Endogenous	01	2	162	15	16.0854	1	1	11876
Arv1	Arv1	All Targets	RNA	Endogenous	01	7	174	24	23.6809	1	1	68865
Arvcf	Arvcf	All Targets	RNA	Endogenous	01	2	158	18.5	19.2859	1	1	11877
Arx	Arx	All Targets	RNA	Endogenous	01	1	132	13	13.2225	1	1	11878
Arxes1	Arxes2,Arxes1	All Targets	RNA	Endogenous	01	2	152	14	14.0715	1	1	76219
As3mt	As3mt	All Targets	RNA	Endogenous	01	4	205	22	25.1853	1	1	57344
Asah1	Asah1	All Targets	RNA	Endogenous	01	10	352	39	45.2975	1	1	11886
Asah2	Asah2	All Targets	RNA	Endogenous	01	2	159	19	19.0211	1	1	54447
Asap1	Asap1	All Targets	RNA	Endogenous	01	3	215	20.5	19.8883	1	1	13196
Asap3	Asap3	All Targets	RNA	Endogenous	01	2	120	16	16.7542	1	1	230837
Asb1	Asb1	All Targets	RNA	Endogenous	01	3	134	16	15.8894	1	1	65247
Asb10	Asb10	All Targets	RNA	Endogenous	01	3	166	15.5	16.7703	1	1	117590
Asb11	Asb11	All Targets	RNA	Endogenous	01	2	172	14	14.7933	1	1	68854
Asb12	Asb12	All Targets	RNA	Endogenous	01	1	129	14	12.9439	1	1	70392
Asb13	Asb13	All Targets	RNA	Endogenous	01	2	136	18	18.5875	1	1	142688
Asb14	Asb14	All Targets	RNA	Endogenous	01	3	164	20	19.0845	1	1	142687
Asb15	Asb15	All Targets	RNA	Endogenous	01	1	107	12	11.5943	1	1	78910
Asb16	Asb16	All Targets	RNA	Endogenous	01	2	135	12	12.9678	1	1	217217
Asb17	Asb17	All Targets	RNA	Endogenous	01	1	137	15	14.2526	1	1	66772
Asb18	Asb18	All Targets	RNA	Endogenous	01	1	94	11	10.2824	1	1	208372
Asb2	Asb2	All Targets	RNA	Endogenous	01	3	200	16.5	17.67	1	1	65256
Asb3	Asb3	All Targets	RNA	Endogenous	01	5	221	23.5	24.8192	1	1	65257
Asb4	Asb4	All Targets	RNA	Endogenous	01	1	76	10	9.93074	1	1	65255
Asb5	Asb5	All Targets	RNA	Endogenous	01	1	143	14	14.0849	1	1	76294
Asb6	Asb6	All Targets	RNA	Endogenous	01	4	187	18	18.837	1	1	72323
Asb7	Asb7	All Targets	RNA	Endogenous	01	4	195	21	21.6306	1	1	117589
Asb8	Asb8	All Targets	RNA	Endogenous	01	3	168	22	22.7657	1	1	78541
Asb9	Asb9	All Targets	RNA	Endogenous	01	2	158	17	15.6637	1	1	69299
Ascc1	Ascc1	All Targets	RNA	Endogenous	01	2	244	28	28.8988	1	1	69090
Ascc2	Ascc2	All Targets	RNA	Endogenous	01	12	289	44	45.2864	1	1	75452
Ascc3	Ascc3	All Targets	RNA	Endogenous	01	8	289	40	40.8798	1	1	77987
Ascl1	Ascl1	All Targets	RNA	Endogenous	01	3	150	14.5	14.9419	1	1	17172
Ascl2	Ascl2	All Targets	RNA	Endogenous	01	1	133	11	10.8396	1	1	17173
Ascl3	Ascl3	All Targets	RNA	Endogenous	01	2	131	12.5	13.0064	1	1	56787
Ascl4	Ascl4	All Targets	RNA	Endogenous	01	1	111	13	12.9281	1	1	67341
Ascl5	Ascl5	All Targets	RNA	Endogenous	01	1	155	14.5	13.9524	1	1	226439
Asf1a	Asf1a	All Targets	RNA	Endogenous	01	4	223	26	27.5	1	1	66403
Asf1b	Asf1b	All Targets	RNA	Endogenous	01	3	188	16	17.5848	1	1	66929
Asgr1	Asgr1	All Targets	RNA	Endogenous	01	1	121	12	12.471	1	1	11889
Asgr2	Asgr2	All Targets	RNA	Endogenous	01	1	144	17	15.2676	1	1	11890
Ash1l	Ash1l	All Targets	RNA	Endogenous	01	7	365	41	45.8375	1	1	192195
Ash2l	Ash2l	All Targets	RNA	Endogenous	01	5	172	21.5	24.7454	1	1	23808
Asic1	Asic1	All Targets	RNA	Endogenous	01	1	147	12.5	13.1055	1	1	11419
Asic2	Asic2	All Targets	RNA	Endogenous	01	3	159	17	17.1634	1	1	11418
Asic3	Asic3	All Targets	RNA	Endogenous	01	1	132	11.5	11.6676	1	1	171209
Asic4	Asic4	All Targets	RNA	Endogenous	01	3	195	19	18.37	1	1	241118
Asic5	Asic5	All Targets	RNA	Endogenous	01	1	122	15	14.1995	1	1	58170
Asl	Asl	All Targets	RNA	Endogenous	01	4	218	22	23.0873	1	1	109900
Asmt	Asmt	All Targets	RNA	Endogenous	01	2	157	15	15.4762	1	1	107626
Asna1	Get3	All Targets	RNA	Endogenous	01	5	276	36	37.5038	1	1	56495
Asns	Asns	All Targets	RNA	Endogenous	01	5	180	27	26.031	1	1	27053
Asnsd1	Asnsd1	All Targets	RNA	Endogenous	01	5	315	31.5	34.6705	1	1	70396
Aspa	Aspa	All Targets	RNA	Endogenous	01	2	203	23.5	21.8915	1	1	11484
Aspdh	Aspdh	All Targets	RNA	Endogenous	01	1	146	13	12.3078	1	1	68352
Aspg	Aspg	All Targets	RNA	Endogenous	01	2	216	19	19.0138	1	1	104816
Asph	Asph	All Targets	RNA	Endogenous	01	5	284	40.5	39.6133	1	1	65973
Asphd1	Asphd1	All Targets	RNA	Endogenous	01	2	162	17.5	16.6049	1	1	233879
Asphd2	Asphd2	All Targets	RNA	Endogenous	01	2	99	13	12.3423	1	1	72898
Aspm	Aspm	All Targets	RNA	Endogenous	01	2	158	16	17.0496	1	1	12316
Aspn	Aspn	All Targets	RNA	Endogenous	01	3	144	21.5	20.5329	1	1	66695
Asprv1	Asprv1	All Targets	RNA	Endogenous	01	3	137	15	16.7159	1	1	67855
Aspscr1	Aspscr1	All Targets	RNA	Endogenous	01	4	242	34	34.7343	1	1	68938
Asrgl1	Asrgl1	All Targets	RNA	Endogenous	01	4	179	21.5	21.5739	1	1	66514
Ass1	Gm5424,Ass1	All Targets	RNA	Endogenous	01	1	251	27.5	28.2256	1	1	11898
Aste1	Aste1	All Targets	RNA	Endogenous	01	3	144	16.5	16.2122	1	1	66595
Astl	Astl	All Targets	RNA	Endogenous	01	1	127	14.5	13.354	1	1	215095
Astn1	Astn1	All Targets	RNA	Endogenous	01	1	167	17.5	16.93	1	1	11899
Astn2	Astn2	All Targets	RNA	Endogenous	01	5	240	25	23.5472	1	1	56079
Asxl1	Asxl1	All Targets	RNA	Endogenous	01	8	293	34.5	37.0892	1	1	228790
Asxl2	Asxl2	All Targets	RNA	Endogenous	01	5	210	24.5	25.2326	1	1	75302
Asxl3	Asxl3	All Targets	RNA	Endogenous	01	1	127	14	13.7217	1	1	211961
Asz1	Asz1	All Targets	RNA	Endogenous	01	2	131	12	11.9754	1	1	74068
Atad1	Atad1	All Targets	RNA	Endogenous	01	4	260	26.5	28.4981	1	1	67979
Atad2	Atad2	All Targets	RNA	Endogenous	01	2	202	20	20.5521	1	1	70472
Atad2b	Atad2b	All Targets	RNA	Endogenous	01	3	269	29	29.0129	1	1	320817
Atad3a	Atad3a	All Targets	RNA	Endogenous	01	4	278	28.5	29.82	1	1	108888
Atad5	Atad5	All Targets	RNA	Endogenous	01	2	141	15.5	16.4673	1	1	237877
Atat1	Atat1	All Targets	RNA	Endogenous	01	4	178	19	20.344	1	1	73242
Atcay	Atcay	All Targets	RNA	Endogenous	01	6	176	22	23.0035	1	1	16467
Ate1	Ate1	All Targets	RNA	Endogenous	01	4	213	26	28.0731	1	1	11907
Atf1	Atf1	All Targets	RNA	Endogenous	01	3	198	24	26.473	1	1	11908
Atf2	Atf2	All Targets	RNA	Endogenous	01	2	223	27	26.9855	1	1	11909
Atf3	Atf3	All Targets	RNA	Endogenous	01	3	227	21	22.9097	1	1	11910
Atf4	Atf4	All Targets	RNA	Endogenous	01	10	372	53	59.2882	1	1	11911
Atf5	Atf5	All Targets	RNA	Endogenous	01	9	313	47.5	50.3683	1	1	107503
Atf6	Atf6	All Targets	RNA	Endogenous	01	6	329	40	44.1283	1	1	226641
Atf6b	Atf6b	All Targets	RNA	Endogenous	01	7	308	36	38.5744	1	1	12915
Atf7	Atf7	All Targets	RNA	Endogenous	01	11	288	35.5	38.9565	1	1	223922
Atf7ip	Atf7ip	All Targets	RNA	Endogenous	01	1	215	23	23.613	1	1	54343
Atf7ip2	Atf7ip2	All Targets	RNA	Endogenous	01	5	205	23	23.7747	1	1	75329
Atg10	Atg10	All Targets	RNA	Endogenous	01	3	159	18	18.8491	1	1	66795
Atg101	Atg101	All Targets	RNA	Endogenous	01	4	153	22	22.0604	1	1	68118
Atg12	Atg12	All Targets	RNA	Endogenous	01	10	633	60.5	72.5667	1	1	67526
Atg13	Atg13	All Targets	RNA	Endogenous	01	3	198	29	29.2635	1	1	51897
Atg14	Atg14	All Targets	RNA	Endogenous	01	4	210	22	25.2305	1	1	100504663
Atg16l1	Atg16l1	All Targets	RNA	Endogenous	01	6	271	32	33.6204	1	1	77040
Atg16l2	Atg16l2	All Targets	RNA	Endogenous	01	3	195	19	19.9474	1	1	73683
Atg2a	Atg2a	All Targets	RNA	Endogenous	01	4	203	23.5	24.7946	1	1	329015
Atg2b	Atg2b	All Targets	RNA	Endogenous	01	8	217	25	28.1226	1	1	76559
Atg3	Atg3	All Targets	RNA	Endogenous	01	5	240	28	31.9915	1	1	67841
Atg4a	Atg4a	All Targets	RNA	Endogenous	01	4	211	28	29.8055	1	1	666468
Atg4b	Atg4b	All Targets	RNA	Endogenous	01	4	326	40	40.2294	1	1	66615
Atg4c	Atg4c	All Targets	RNA	Endogenous	01	2	194	22	21.5706	1	1	242557
Atg4d	Atg4d	All Targets	RNA	Endogenous	01	4	225	26	28.704	1	1	235040
Atg5	Atg5	All Targets	RNA	Endogenous	01	2	166	19	18.0767	1	1	11793
Atg7	Atg7	All Targets	RNA	Endogenous	01	7	205	20	22.5119	1	1	74244
Atg9a	Atg9a	All Targets	RNA	Endogenous	01	5	162	23	22.1692	1	1	245860
Atg9b	Atg9b	All Targets	RNA	Endogenous	01	2	118	13.5	13.9045	1	1	213948
Atic	Atic	All Targets	RNA	Endogenous	01	10	277	31	33.8813	1	1	108147
Atl1	Atl1	All Targets	RNA	Endogenous	01	2	149	14.5	13.3401	1	1	73991
Atl2	Atl2	All Targets	RNA	Endogenous	01	8	232	27.5	30.3129	1	1	56298
Atl3	Atl3	All Targets	RNA	Endogenous	01	11	300	36	41.6439	1	1	109168
Atm	Atm	All Targets	RNA	Endogenous	01	1	174	19	19.6151	1	1	11920
Atmin	Atmin	All Targets	RNA	Endogenous	01	1	166	18	20.1621	1	1	234776
Atn1	Atn1	All Targets	RNA	Endogenous	01	6	385	42	44.0952	1	1	13498
Atoh1	Atoh1	All Targets	RNA	Endogenous	01	1	130	12	12.1443	1	1	11921
Atoh7	Atoh7	All Targets	RNA	Endogenous	01	1	122	13.5	13.0908	1	1	53404
Atoh8	Atoh8	All Targets	RNA	Endogenous	01	2	199	17	18.7726	1	1	71093
Atox1	Atox1	All Targets	RNA	Endogenous	01	11	440	49	58.7996	1	1	11927
Atp10a	Atp10a	All Targets	RNA	Endogenous	01	3	178	22	23.3407	1	1	11982
Atp10b	Atp10b	All Targets	RNA	Endogenous	01	1	139	16	14.1843	1	1	319767
Atp10d	Atp10d	All Targets	RNA	Endogenous	01	1	148	15	17.0091	1	1	231287
Atp11a	Atp11a	All Targets	RNA	Endogenous	01	15	752	121.5	123.058	1	1	50770
Atp11b	Atp11b	All Targets	RNA	Endogenous	01	5	246	27.5	30.0887	1	1	76295
Atp11c	Atp11c	All Targets	RNA	Endogenous	01	3	141	20	18.7975	1	1	320940
Atp12a	Atp12a	All Targets	RNA	Endogenous	01	1	94	11.5	11.839	1	1	192113
Atp13a1	Atp13a1	All Targets	RNA	Endogenous	01	2	203	23	24.5609	1	1	170759
Atp13a2	Atp13a2	All Targets	RNA	Endogenous	01	5	228	29	27.8986	1	1	74772
Atp13a3	Atp13a3	All Targets	RNA	Endogenous	01	6	210	45	46.4098	1	1	224088
Atp13a4	Atp13a4	All Targets	RNA	Endogenous	01	3	163	21	20.6517	1	1	224079
Atp13a5	Atp13a5	All Targets	RNA	Endogenous	01	1	116	12	12.3771	1	1	268878
Atp1a1	Atp1a1	All Targets	RNA	Endogenous	01	18	600	89.5	93.0063	1	1	11928
Atp1a2	Atp1a2	All Targets	RNA	Endogenous	01	2	234	22	22.4464	1	1	98660
Atp1a3	Atp1a3	All Targets	RNA	Endogenous	01	1	195	17	15.2517	1	1	232975
Atp1a4	Atp1a4	All Targets	RNA	Endogenous	01	1	150	15	14.0824	1	1	27222
Atp1b1	Atp1b1	All Targets	RNA	Endogenous	01	9	1289	137.5	132.444	1	1	11931
Atp1b2	Atp1b2	All Targets	RNA	Endogenous	01	1	144	14.5	13.934	1	1	11932
Atp1b3	Atp1b3	All Targets	RNA	Endogenous	01	10	469	59.5	59.1607	1	1	11933
Atp1b4	Atp1b4	All Targets	RNA	Endogenous	01	2	158	14	13.6013	1	1	67821
Atp23	Atp23	All Targets	RNA	Endogenous	01	1	155	16	15.7162	1	1	68876
Atp2a1	Atp2a1	All Targets	RNA	Endogenous	01	1	174	15.5	16.029	1	1	11937
Atp2a2	Atp2a2	All Targets	RNA	Endogenous	01	7	274	40.5	42.7633	1	1	11938
Atp2a3	Atp2a3	All Targets	RNA	Endogenous	01	5	652	42.5	44.0627	1	1	53313
Atp2b1	Atp2b1	All Targets	RNA	Endogenous	01	5	303	38	38.965	1	1	67972
Atp2b2	Atp2b2	All Targets	RNA	Endogenous	01	5	154	21	21.6491	1	1	11941
Atp2b3	Atp2b3	All Targets	RNA	Endogenous	01	1	151	17.5	16.7535	1	1	320707
Atp2b4	Atp2b4	All Targets	RNA	Endogenous	01	1	196	23.5	21.5861	1	1	381290
Atp2c1	Atp2c1	All Targets	RNA	Endogenous	01	6	232	31.5	34.1971	1	1	235574
Atp2c2	Atp2c2	All Targets	RNA	Endogenous	01	2	172	21	21.0642	1	1	69047
Atp4a	Atp4a	All Targets	RNA	Endogenous	01	2	154	14	14.2396	1	1	11944
Atp4b	Atp4b	All Targets	RNA	Endogenous	01	1	152	13	12.7745	1	1	11945
Atp5a1	Atp5a1	All Targets	RNA	Endogenous	01	13	1279	124.5	131.591	1	1	11946
Atp5b	Atp5b	All Targets	RNA	Endogenous	01	23	1395	133	138.062	1	1	11947
Atp5c1	Atp5c1	All Targets	RNA	Endogenous	01	10	555	60	65.4047	1	1	11949
Atp5d	Atp5d	All Targets	RNA	Endogenous	01	9	545	59	59.9913	1	1	66043
Atp5e	Atp5e	All Targets	RNA	Endogenous	01	19	849	90.5	97.7042	1	1	67126
Atp5g1	Atp5g1	All Targets	RNA	Endogenous	01	13	510	58	67.0907	1	1	11951
Atp5g2	Atp5g2	All Targets	RNA	Endogenous	01	14	1088	94	103.726	1	1	67942
Atp5g3	Atp5g3	All Targets	RNA	Endogenous	01	18	822	91.5	96.9402	1	1	228033
Atp5h	Atp5h	All Targets	RNA	Endogenous	01	18	632	86	93.4574	1	1	71679
Atp5j	Atp5j	All Targets	RNA	Endogenous	01	16	609	85	85.0593	1	1	11957
Atp5j2	Atp5j2	All Targets	RNA	Endogenous	01	7	464	54	60.4853	1	1	57423
Atp5k	Atp5k	All Targets	RNA	Endogenous	01	9	360	39.5	44.4037	1	1	11958
Atp5l	Atp5l	All Targets	RNA	Endogenous	01	24	662	90	93.5067	1	1	27425
Atp5md	Atp5md	All Targets	RNA	Endogenous	01	10	444	62	66.7928	1	1	66477
Atp5mpl	Atp5mpl	All Targets	RNA	Endogenous	01	8	426	49	50.3896	1	1	70257
Atp5o	Atp5o	All Targets	RNA	Endogenous	01	3	386	43.5	45.3006	1	1	28080
Atp5pb	Atp5pb	All Targets	RNA	Endogenous	01	12	522	56.5	61.4995	1	1	11950
Atp6ap1	Atp6ap1	All Targets	RNA	Endogenous	01	13	499	58	62.6452	1	1	54411
Atp6ap1l	Atp6ap1l	All Targets	RNA	Endogenous	01	1	144	14.5	13.924	1	1	435376
Atp6ap2	Atp6ap2	All Targets	RNA	Endogenous	01	6	325	31.5	34.4225	1	1	70495
Atp6v0a1	Atp6v0a1	All Targets	RNA	Endogenous	01	4	232	25	25.8851	1	1	11975
Atp6v0a2	Atp6v0a2	All Targets	RNA	Endogenous	01	2	273	31.5	36.1429	1	1	21871
Atp6v0a4	Atp6v0a4	All Targets	RNA	Endogenous	01	2	134	15	14.5584	1	1	140494
Atp6v0b	Atp6v0b	All Targets	RNA	Endogenous	01	9	366	45	48.3256	1	1	114143
Atp6v0c	Atp6v0c,Atp6v0c-ps2	All Targets	RNA	Endogenous	01	25	987	108	121.873	1	1	11984
Atp6v0d1	Atp6v0d1	All Targets	RNA	Endogenous	01	6	300	34.5	37.5292	1	1	11972
Atp6v0d2	Atp6v0d2	All Targets	RNA	Endogenous	01	3	324	24	23.2443	1	1	242341
Atp6v0e	Atp6v0e	All Targets	RNA	Endogenous	01	9	413	48	52.3665	1	1	11974
Atp6v0e2	Atp6v0e2	All Targets	RNA	Endogenous	01	5	217	29.5	29.9091	1	1	76252
Atp6v1a	Atp6v1a	All Targets	RNA	Endogenous	01	10	362	41	45.0726	1	1	11964
Atp6v1b1	Atp6v1b1	All Targets	RNA	Endogenous	01	1	120	14.5	13.9921	1	1	110935
Atp6v1b2	Atp6v1b2	All Targets	RNA	Endogenous	01	6	334	38.5	42.3871	1	1	11966
Atp6v1c1	Atp6v1c1	All Targets	RNA	Endogenous	01	6	211	27	28.0833	1	1	66335
Atp6v1c2	Atp6v1c2	All Targets	RNA	Endogenous	01	4	235	31	30.5962	1	1	68775
Atp6v1d	Atp6v1d	All Targets	RNA	Endogenous	01	6	225	34.5	38.3549	1	1	73834
Atp6v1e1	Atp6v1e1	All Targets	RNA	Endogenous	01	5	338	40	44.53	1	1	11973
Atp6v1e2	Atp6v1e2	All Targets	RNA	Endogenous	01	2	116	12	11.9122	1	1	74915
Atp6v1f	Atp6v1f	All Targets	RNA	Endogenous	01	7	564	58.5	66.0472	1	1	66144
Atp6v1fnb	Atp6v1fnb	All Targets	RNA	Endogenous	01	1	48	6	5.3758	1	1	668210
Atp6v1g1	Atp6v1g1	All Targets	RNA	Endogenous	01	12	471	65.5	73.1076	1	1	66290
Atp6v1g2	Atp6v1g2	All Targets	RNA	Endogenous	01	8	286	34	35.1648	1	1	66237
Atp6v1g3	Atp6v1g3	All Targets	RNA	Endogenous	01	3	130	15.5	15.0029	1	1	338375
Atp6v1h	Atp6v1h	All Targets	RNA	Endogenous	01	4	194	25.5	26.5914	1	1	108664
Atp7a	Atp7a	All Targets	RNA	Endogenous	01	2	181	21	20.4684	1	1	11977
Atp7b	Atp7b	All Targets	RNA	Endogenous	01	3	169	29	29.2258	1	1	11979
Atp8a1	Atp8a1	All Targets	RNA	Endogenous	01	11	399	57	60.874	1	1	11980
Atp8a2	Atp8a2	All Targets	RNA	Endogenous	01	2	159	15	14.9375	1	1	50769
Atp8b1	Atp8b1	All Targets	RNA	Endogenous	01	3	166	18	18.1153	1	1	54670
Atp8b2	Atp8b2	All Targets	RNA	Endogenous	01	2	153	14.5	15.211	1	1	54667
Atp8b3	Atp8b3	All Targets	RNA	Endogenous	01	1	89	8.5	8.70183	1	1	67331
Atp8b4	Atp8b4	All Targets	RNA	Endogenous	01	1	160	15	15.7169	1	1	241633
Atp8b5	Atp8b5	All Targets	RNA	Endogenous	01	3	133	14	13.751	1	1	320571
Atp9a	Atp9a	All Targets	RNA	Endogenous	01	6	241	31.5	31.7235	1	1	11981
Atp9b	Atp9b	All Targets	RNA	Endogenous	01	2	163	19	19.3211	1	1	50771
Atpaf1	Atpaf1	All Targets	RNA	Endogenous	01	2	159	19.5	19.483	1	1	230649
Atpaf2	Atpaf2	All Targets	RNA	Endogenous	01	2	181	19	20.5427	1	1	246782
Atpif1	Atpif1	All Targets	RNA	Endogenous	01	14	424	66	70.031	1	1	11983
Atpsckmt	Atpsckmt	All Targets	RNA	Endogenous	01	2	146	17	17.6327	1	1	68073
Atr	Atr	All Targets	RNA	Endogenous	01	1	135	17	16.2908	1	1	245000
Atraid	Atraid	All Targets	RNA	Endogenous	01	8	358	44.5	47.2573	1	1	381629
Atrip	Atrip,Atrip-trex1	All Targets	RNA	Endogenous	01	3	141	18	18.1459	1	1	235610
Atrn	Atrn	All Targets	RNA	Endogenous	01	2	174	18.5	18.9988	1	1	11990
Atrnl1	Atrnl1	All Targets	RNA	Endogenous	01	7	205	27.5	28.9828	1	1	226255
Atrx	Atrx	All Targets	RNA	Endogenous	01	3	228	26.5	29.5417	1	1	22589
Atxn1	Atxn1	All Targets	RNA	Endogenous	01	4	161	22.5	24.9356	1	1	20238
Atxn10	Atxn10	All Targets	RNA	Endogenous	01	11	259	44	43.801	1	1	54138
Atxn1l	Atxn1l	All Targets	RNA	Endogenous	01	2	170	21.5	21.7711	1	1	52335
Atxn2	Atxn2	All Targets	RNA	Endogenous	01	5	219	29.5	30.1292	1	1	20239
Atxn2l	Atxn2l	All Targets	RNA	Endogenous	01	13	576	60	65.8016	1	1	233871
Atxn3	Atxn3	All Targets	RNA	Endogenous	01	3	177	20	20.322	1	1	110616
Atxn7	Atxn7	All Targets	RNA	Endogenous	01	2	197	24	24.7579	1	1	246103
Atxn7l1	Atxn7l1	All Targets	RNA	Endogenous	01	3	177	20.5	21.6632	1	1	380753
Atxn7l2	Atxn7l2	All Targets	RNA	Endogenous	01	2	161	15	15.8592	1	1	72522
Atxn7l3	Atxn7l3	All Targets	RNA	Endogenous	01	3	210	22	23.4398	1	1	217218
Atxn7l3b	Atxn7l3b	All Targets	RNA	Endogenous	01	10	357	48.5	51.4537	1	1	382423
AU015836	AU015836	All Targets	RNA	Endogenous	01	1	135	12	11.578	1	1	385493
AU018091	AU018091	All Targets	RNA	Endogenous	01	2	147	17	15.9003	1	1	245128
AU021092	AU021092	All Targets	RNA	Endogenous	01	6	237	31	31.4545	1	1	239691
AU022252	AU022252	All Targets	RNA	Endogenous	01	2	182	17	16.9626	1	1	230696
AU022751	Ezhip	All Targets	RNA	Endogenous	01	1	128	12	12.1133	1	1	102991
AU040320	AU040320	All Targets	RNA	Endogenous	01	3	128	15	14.7295	1	1	100317
Auh	Auh	All Targets	RNA	Endogenous	01	7	240	27	30.3316	1	1	11992
Aunip	Aunip	All Targets	RNA	Endogenous	01	1	160	15	15.5161	1	1	69885
Aup1	Aup1	All Targets	RNA	Endogenous	01	3	432	40	43.1057	1	1	11993
Aurka	Aurka	All Targets	RNA	Endogenous	01	1	126	12	11.7892	1	1	20878
Aurkaip1	Aurkaip1	All Targets	RNA	Endogenous	01	6	219	31	31.8946	1	1	66077
Aurkb	Aurkb	All Targets	RNA	Endogenous	01	1	116	10	10.2029	1	1	20877
Aurkc	Aurkc	All Targets	RNA	Endogenous	01	4	166	17	19.0402	1	1	20871
Auts2	Auts2	All Targets	RNA	Endogenous	01	1	153	16	15.0293	1	1	319974
AV320801	Gm15023,Gm7903,Pramel3,Gm5128,AV320801	All Targets	RNA	Endogenous	01	2	270	25.5	25.1772	1	1	331531
Aven	Aven	All Targets	RNA	Endogenous	01	2	160	17	16.931	1	1	74268
Avil	Avil	All Targets	RNA	Endogenous	01	1	115	11	11.9618	1	1	11567
Avl9	Avl9	All Targets	RNA	Endogenous	01	5	237	29.5	29.5495	1	1	78937
Avp	Avp	All Targets	RNA	Endogenous	01	1	86	9	7.91521	1	1	11998
Avpi1	Avpi1	All Targets	RNA	Endogenous	01	9	265	38	39.4989	1	1	69534
Avpr1a	Avpr1a	All Targets	RNA	Endogenous	01	3	125	13	13.3595	1	1	54140
Avpr1b	Avpr1b	All Targets	RNA	Endogenous	01	1	153	16	14.6783	1	1	26361
Avpr2	Avpr2	All Targets	RNA	Endogenous	01	2	173	16	15.733	1	1	12000
AW209491	AW209491	All Targets	RNA	Endogenous	01	1	135	16	15.1245	1	1	105351
AW549877	AW549877	All Targets	RNA	Endogenous	01	2	259	28	29.082	1	1	106064
AW551984	AW551984	All Targets	RNA	Endogenous	01	1	102	11.5	10.8829	1	1	244810
AW554918	AW554918	All Targets	RNA	Endogenous	01	3	170	18	19.3129	1	1	225289
Awat1	Awat1	All Targets	RNA	Endogenous	01	2	148	14	14.2466	1	1	245533
Awat2	Awat2	All Targets	RNA	Endogenous	01	3	172	18.5	16.7959	1	1	245532
Axdnd1	Axdnd1	All Targets	RNA	Endogenous	01	2	147	15	15.0568	1	1	77352
Axin1	Axin1	All Targets	RNA	Endogenous	01	5	189	23.5	25.3486	1	1	12005
Axin2	Axin2	All Targets	RNA	Endogenous	01	2	178	18	17.5562	1	1	12006
Axl	Axl	All Targets	RNA	Endogenous	01	4	367	38	41.327	1	1	26362
AY074887	AY074887	All Targets	RNA	Endogenous	01	2	154	15	15.2024	1	1	246735
AY761185	AY761185	All Targets	RNA	Endogenous	01	1	106	14	12.5081	1	1	100503970
Aym1	Gm13821,Aym1	All Targets	RNA	Endogenous	01	1	191	19	19.0252	1	1	503692
Azgp1	Azgp1	All Targets	RNA	Endogenous	01	1	152	14.5	14.1574	1	1	12007
Azi2	Azi2	All Targets	RNA	Endogenous	01	5	231	33	35.085	1	1	27215
Azin1	Azin1	All Targets	RNA	Endogenous	01	5	232	32.5	36.0075	1	1	54375
Azin2	Azin2	All Targets	RNA	Endogenous	01	2	156	22	22.0526	1	1	242669
B020004J07Rik	Pramel17	All Targets	RNA	Endogenous	01	1	117	11	11.4305	1	1	545662
B230118H07Rik	Iftap	All Targets	RNA	Endogenous	01	3	135	21	20.6449	1	1	68170
B230217C12Rik	B230217C12Rik	All Targets	RNA	Endogenous	01	2	140	16	16.0054	1	1	68127
B230219D22Rik	B230219D22Rik	All Targets	RNA	Endogenous	01	4	197	24	24.7042	1	1	78521
B230307C23Rik	B230307C23Rik	All Targets	RNA	Endogenous	01	9	394	47	53.3877	1	1	245305
B2m	B2m	All Targets	RNA	Endogenous	01	38	10205	753.5	750.714	1	1	12010
B3galnt1	B3galnt1	All Targets	RNA	Endogenous	01	1	95	13	11.9916	1	1	26879
B3galnt2	B3galnt2	All Targets	RNA	Endogenous	01	5	221	24.5	25.2006	1	1	97884
B3galt1	B3galt1	All Targets	RNA	Endogenous	01	1	140	16	14.5533	1	1	26877
B3galt2	B3galt2	All Targets	RNA	Endogenous	01	2	110	11	10.9772	1	1	26878
B3galt4	B3galt4	All Targets	RNA	Endogenous	01	2	130	15	14.6947	1	1	54218
B3galt5	B3galt5	All Targets	RNA	Endogenous	01	2	136	12.5	13.2984	1	1	93961
B3galt6	B3galt6	All Targets	RNA	Endogenous	01	3	122	14	14.2332	1	1	117592
B3gat1	B3gat1	All Targets	RNA	Endogenous	01	2	123	13	12.719	1	1	76898
B3gat2	B3gat2	All Targets	RNA	Endogenous	01	1	147	15	14.5682	1	1	280645
B3gat3	B3gat3	All Targets	RNA	Endogenous	01	4	278	31	33.0428	1	1	72727
B3glct	B3glct	All Targets	RNA	Endogenous	01	2	157	17	18.0042	1	1	381694
B3gnt2	B3gnt2	All Targets	RNA	Endogenous	01	5	234	28	27.3516	1	1	53625
B3gnt3	B3gnt3	All Targets	RNA	Endogenous	01	3	186	18	18.354	1	1	72297
B3gnt4	B3gnt4	All Targets	RNA	Endogenous	01	2	116	15.5	15.3778	1	1	231727
B3gnt5	B3gnt5	All Targets	RNA	Endogenous	01	2	191	15.5	17.6304	1	1	108105
B3gnt6	B3gnt6	All Targets	RNA	Endogenous	01	3	161	18	17.2489	1	1	272411
B3gnt7	B3gnt7	All Targets	RNA	Endogenous	01	2	181	18	16.9496	1	1	227327
B3gnt8	B3gnt8	All Targets	RNA	Endogenous	01	3	173	15.5	16.3072	1	1	232984
B3gnt9	B3gnt9	All Targets	RNA	Endogenous	01	1	212	20	20.5676	1	1	97440
B3gntl1	B3gntl1	All Targets	RNA	Endogenous	01	3	131	14	15.4428	1	1	210004
B430306N03Rik	B430306N03Rik	All Targets	RNA	Endogenous	01	1	177	18	17.0825	1	1	320148
B4galnt1	B4galnt1	All Targets	RNA	Endogenous	01	7	513	43	50.9052	1	1	14421
B4galnt2	B4galnt2	All Targets	RNA	Endogenous	01	2	141	16.5	16.7829	1	1	14422
B4galnt3	B4galnt3	All Targets	RNA	Endogenous	01	1	58	6	6.03972	1	1	330406
B4galnt4	B4galnt4	All Targets	RNA	Endogenous	01	2	100	13	12.5959	1	1	330671
B4galt1	B4galt1	All Targets	RNA	Endogenous	01	9	357	42.5	46.3575	1	1	14595
B4galt2	B4galt2	All Targets	RNA	Endogenous	01	5	136	18.5	18.0931	1	1	53418
B4galt3	B4galt3	All Targets	RNA	Endogenous	01	1	202	26	27.826	1	1	57370
B4galt4	B4galt4	All Targets	RNA	Endogenous	01	3	173	18	18.6588	1	1	56375
B4galt5	B4galt5	All Targets	RNA	Endogenous	01	5	227	27	31.1712	1	1	56336
B4galt6	B4galt6	All Targets	RNA	Endogenous	01	1	134	15	14.5126	1	1	56386
B4galt7	B4galt7	All Targets	RNA	Endogenous	01	1	210	19.5	19.5428	1	1	218271
B4gat1	B4gat1	All Targets	RNA	Endogenous	01	2	199	18	18.4749	1	1	108902
B630019K06Rik	B630019K06Rik	All Targets	RNA	Endogenous	01	4	148	17	17.7352	1	1	102941
B830017H08Rik	B830017H08Rik	All Targets	RNA	Endogenous	01	1	142	15.5	14.5939	1	1	433004
B9d1	B9d1	All Targets	RNA	Endogenous	01	6	183	32.5	31.7018	1	1	27078
B9d2	B9d2	All Targets	RNA	Endogenous	01	3	164	19.5	20.3493	1	1	232987
Baalc	Baalc	All Targets	RNA	Endogenous	01	1	115	11	11.2973	1	1	118452
Baat	Baat	All Targets	RNA	Endogenous	01	2	155	13.5	13.9374	1	1	12012
Babam1	Babam1	All Targets	RNA	Endogenous	01	6	280	29.5	33.6583	1	1	68251
Babam2	Babam2	All Targets	RNA	Endogenous	01	3	228	28	28.8407	1	1	107976
Bace1	Bace1	All Targets	RNA	Endogenous	01	4	161	17.5	18.4105	1	1	23821
Bace2	Bace2	All Targets	RNA	Endogenous	01	2	130	14.5	15.2043	1	1	56175
Bach1	Bach1	All Targets	RNA	Endogenous	01	3	249	26.5	28.7227	1	1	12013
Bach2	Bach2	All Targets	RNA	Endogenous	01	2	210	15	15.1383	1	1	12014
Bad	Bad	All Targets	RNA	Endogenous	01	6	228	26	29.1467	1	1	12015
Bag1	Bag1	All Targets	RNA	Endogenous	01	7	254	39.5	39.0338	1	1	12017
Bag2	Bag2	All Targets	RNA	Endogenous	01	3	145	17	16.4048	1	1	213539
Bag3	Bag3	All Targets	RNA	Endogenous	01	3	241	29	30.0729	1	1	29810
Bag4	Bag4	All Targets	RNA	Endogenous	01	2	148	16	15.3973	1	1	67384
Bag5	Bag5	All Targets	RNA	Endogenous	01	3	167	22	19.959	1	1	70369
Bag6	Bag6	All Targets	RNA	Endogenous	01	5	286	34	36.354	1	1	224727
Bahcc1	Bahcc1	All Targets	RNA	Endogenous	01	4	174	20	20.7232	1	1	268515
Bahd1	Bahd1	All Targets	RNA	Endogenous	01	3	222	23	23.5723	1	1	228536
Baiap2	Baiap2	All Targets	RNA	Endogenous	01	11	216	33	35.5255	1	1	108100
Baiap2l1	Baiap2l1	All Targets	RNA	Endogenous	01	7	452	57	59.9994	1	1	66898
Baiap2l2	Baiap2l2	All Targets	RNA	Endogenous	01	3	118	13.5	13.4966	1	1	207495
Baiap3	Baiap3	All Targets	RNA	Endogenous	01	3	163	14.5	16.1173	1	1	545192
Bak1	Bak1	All Targets	RNA	Endogenous	01	4	213	23.5	25.8466	1	1	12018
Bambi	Bambi	All Targets	RNA	Endogenous	01	2	137	16	15.5482	1	1	68010
Banf1	Banf1	All Targets	RNA	Endogenous	01	5	326	37.5	39.2477	1	1	23825
Banf2	Banf2	All Targets	RNA	Endogenous	01	2	115	12	11.7026	1	1	403171
Bank1	Bank1	All Targets	RNA	Endogenous	01	1	476	14	13.8125	1	1	242248
Banp	Banp	All Targets	RNA	Endogenous	01	3	181	16	17.8848	1	1	53325
Bap1	Bap1	All Targets	RNA	Endogenous	01	6	170	20.5	22.1825	1	1	104416
Bard1	Bard1	All Targets	RNA	Endogenous	01	1	119	12	11.1748	1	1	12021
Barhl1	Barhl1	All Targets	RNA	Endogenous	01	2	145	14	14.3389	1	1	54422
Barhl2	Barhl2	All Targets	RNA	Endogenous	01	1	156	15	14.0698	1	1	104382
Barx1	Barx1	All Targets	RNA	Endogenous	01	1	106	13	12.4512	1	1	12022
Barx2	Barx2	All Targets	RNA	Endogenous	01	2	145	18	17.6547	1	1	12023
Basp1	Basp1	All Targets	RNA	Endogenous	01	4	383	24	29.3365	1	1	70350
Batf	Batf	All Targets	RNA	Endogenous	01	2	122	13	13.5102	1	1	53314
Batf2	Batf2	All Targets	RNA	Endogenous	01	2	167	15.5	17.7692	1	1	74481
Batf3	Batf3	All Targets	RNA	Endogenous	01	2	180	15.5	15.9497	1	1	381319
Bax	Bax	All Targets	RNA	Endogenous	01	4	268	33.5	36.9424	1	1	12028
Baz1a	Baz1a	All Targets	RNA	Endogenous	01	1	210	14.5	15.8015	1	1	217578
Baz1b	Baz1b	All Targets	RNA	Endogenous	01	3	300	36.5	39.4258	1	1	22385
Baz2a	Baz2a	All Targets	RNA	Endogenous	01	4	259	33	34.2215	1	1	116848
Baz2b	Baz2b	All Targets	RNA	Endogenous	01	7	264	28	31.3767	1	1	407823
BB014433	BB014433	All Targets	RNA	Endogenous	01	1	143	14	13.5741	1	1	434285
BB287469	Eif1ad6,Eif1ad2	All Targets	RNA	Endogenous	01	3	163	19	18.5653	1	1	544881
Bbc3	Bbc3	All Targets	RNA	Endogenous	01	4	213	24	23.5838	1	1	170770
Bbip1	Bbip1	All Targets	RNA	Endogenous	01	1	127	18	18.9518	1	1	100503572
Bbof1	Bbof1	All Targets	RNA	Endogenous	01	3	136	23	22.6215	1	1	72873
Bbox1	Bbox1	All Targets	RNA	Endogenous	01	1	137	15	14.7971	1	1	170442
Bbs1	Bbs1	All Targets	RNA	Endogenous	01	3	102	12	12.9019	1	1	52028
Bbs10	Bbs10	All Targets	RNA	Endogenous	01	1	144	16.5	14.6352	1	1	71769
Bbs12	Bbs12	All Targets	RNA	Endogenous	01	1	183	18	18.3324	1	1	241950
Bbs2	Bbs2	All Targets	RNA	Endogenous	01	1	159	18	18.4225	1	1	67378
Bbs4	Bbs4	All Targets	RNA	Endogenous	01	1	128	17	16.0355	1	1	102774
Bbs5	Bbs5	All Targets	RNA	Endogenous	01	3	143	16	16.5401	1	1	72569
Bbs7	Bbs7	All Targets	RNA	Endogenous	01	5	155	19	20.4957	1	1	71492
Bbs9	Bbs9	All Targets	RNA	Endogenous	01	6	188	21	23.2113	1	1	319845
Bbx	Bbx	All Targets	RNA	Endogenous	01	3	198	22	24.3323	1	1	70508
BC003965	BC003965	All Targets	RNA	Endogenous	01	3	199	19	19.5375	1	1	214489
BC004004	BC004004	All Targets	RNA	Endogenous	01	5	237	26.5	28.8702	1	1	80748
BC005537	BC005537	All Targets	RNA	Endogenous	01	11	463	66.5	69.1988	1	1	79555
BC005624	BC005624	All Targets	RNA	Endogenous	01	4	265	31	34.5335	1	1	227707
BC016579	BC016579	All Targets	RNA	Endogenous	01	2	144	14	14.4702	1	1	212998
BC017158	Rusf1	All Targets	RNA	Endogenous	01	4	172	22	23.4849	1	1	233913
BC024139	BC024139	All Targets	RNA	Endogenous	01	2	105	12	11.5031	1	1	271278
BC024978	BC024978	All Targets	RNA	Endogenous	01	1	152	16	16.6175	1	1	414069
BC025920	BC025920	All Targets	RNA	Endogenous	01	1	120	12	11.8557	1	1	268319
BC028528	BC028528	All Targets	RNA	Endogenous	01	3	191	25.5	21.7758	1	1	229600
BC029722	BC029722	All Targets	RNA	Endogenous	01	3	182	22	22.7622	1	1	613262
BC030500	BC030500	All Targets	RNA	Endogenous	01	1	114	12	11.944	1	1	234290
BC031181	BC031181	All Targets	RNA	Endogenous	01	10	291	36.5	40.9928	1	1	407819
BC034090	BC034090	All Targets	RNA	Endogenous	01	1	212	25	24.4794	1	1	207792
BC035044	BC035044	All Targets	RNA	Endogenous	01	3	138	14	13.2656	1	1	232406
BC048403	BC048403	All Targets	RNA	Endogenous	01	1	118	14	13.6183	1	1	270802
BC048507	BC048507	All Targets	RNA	Endogenous	01	2	89	11	10.8559	1	1	408058
BC048562	BC048562	All Targets	RNA	Endogenous	01	3	124	13.5	13.4131	1	1	434439
BC048671	BC048671	All Targets	RNA	Endogenous	01	1	130	12.5	12.464	1	1	243535
BC048679	BC048679	All Targets	RNA	Endogenous	01	2	127	13	13.0392	1	1	210321
BC049352	BC049352	All Targets	RNA	Endogenous	01	1	145	15	13.7678	1	1	408059
BC049715	BC049715	All Targets	RNA	Endogenous	01	4	114	13.5	14.51	1	1	320135
BC049762	BC049762	All Targets	RNA	Endogenous	01	2	131	14	13.7167	1	1	193286
BC051019	BC051019	All Targets	RNA	Endogenous	01	4	145	27	27.2372	1	1	57355
BC051142	BC051142	All Targets	RNA	Endogenous	01	1	97	10	9.12973	1	1	407788
BC051665	BC051665	All Targets	RNA	Endogenous	01	2	153	14	14.8628	1	1	218275
BC052040	Cdin1	All Targets	RNA	Endogenous	01	1	118	12	11.5912	1	1	399568
BC053393	BC053393	All Targets	RNA	Endogenous	01	1	111	10.5	10.6162	1	1	407814
BC055324	BC055324	All Targets	RNA	Endogenous	01	2	153	16.5	16.6061	1	1	381306
BC067074	Cspg4b	All Targets	RNA	Endogenous	01	1	133	15	15.5204	1	1	408066
BC107364	Gm10685,BC107364	All Targets	RNA	Endogenous	01	2	95	11	11.7337	1	1	329716
Bcam	Bcam	All Targets	RNA	Endogenous	01	10	580	64	67.7293	1	1	57278
Bcan	Bcan	All Targets	RNA	Endogenous	01	2	152	16.5	15.1649	1	1	12032
Bcap29	Bcap29	All Targets	RNA	Endogenous	01	3	200	20	20.1473	1	1	12033
Bcap31	Bcap31	All Targets	RNA	Endogenous	01	11	419	60	64.4317	1	1	27061
Bcar1	Bcar1	All Targets	RNA	Endogenous	01	2	142	18	16.43	1	1	12927
Bcar3	Bcar3	All Targets	RNA	Endogenous	01	1	333	19.5	19.9695	1	1	29815
Bcas1	Bcas1	All Targets	RNA	Endogenous	01	2	88	9	9.08752	1	1	76960
Bcas2	Bcas2	All Targets	RNA	Endogenous	01	3	197	25	26.4231	1	1	68183
Bcas3	Bcas3	All Targets	RNA	Endogenous	01	4	199	21	23.6486	1	1	192197
Bcat1	Bcat1	All Targets	RNA	Endogenous	01	1	168	14	14.6564	1	1	12035
Bcat2	Bcat2	All Targets	RNA	Endogenous	01	2	178	19.5	19.995	1	1	12036
Bccip	Bccip	All Targets	RNA	Endogenous	01	7	236	28	31.8115	1	1	66165
Bcdin3d	Bcdin3d	All Targets	RNA	Endogenous	01	2	133	17.5	15.4657	1	1	75284
Bche	Bche	All Targets	RNA	Endogenous	01	1	135	14	13.401	1	1	12038
Bckdha	Bckdha	All Targets	RNA	Endogenous	01	6	234	31	31.0774	1	1	12039
Bckdhb	Bckdhb	All Targets	RNA	Endogenous	01	1	161	23.5	23.8003	1	1	12040
Bckdk	Bckdk	All Targets	RNA	Endogenous	01	3	157	19	19.6468	1	1	12041
Bcl10	Bcl10	All Targets	RNA	Endogenous	01	2	225	28	28.4021	1	1	12042
Bcl11a	Bcl11a	All Targets	RNA	Endogenous	01	1	305	13	14.7562	1	1	14025
Bcl11b	Bcl11b	All Targets	RNA	Endogenous	01	1	135	14	12.8096	1	1	58208
Bcl2	Bcl2	All Targets	RNA	Endogenous	01	4	245	24	24.1679	1	1	12043
Bcl2a1c	Bcl2a1d,Bcl2a1a,Bcl2a1b,Bcl2a1c	All Targets	RNA	Endogenous	01	2	206	21	21.6516	1	1	12046
Bcl2l1	Bcl2l1	All Targets	RNA	Endogenous	01	6	307	49	50.0519	1	1	12048
Bcl2l10	Bcl2l10	All Targets	RNA	Endogenous	01	1	132	15	14.2826	1	1	12049
Bcl2l11	Bcl2l11	All Targets	RNA	Endogenous	01	3	193	18	19.6864	1	1	12125
Bcl2l12	Bcl2l12	All Targets	RNA	Endogenous	01	3	164	16	18.1677	1	1	75736
Bcl2l13	Bcl2l13	All Targets	RNA	Endogenous	01	4	127	17.5	18.0191	1	1	94044
Bcl2l14	Bcl2l14	All Targets	RNA	Endogenous	01	1	107	13	12.8308	1	1	66813
Bcl2l15	Bcl2l15	All Targets	RNA	Endogenous	01	1	180	16	15.4268	1	1	229672
Bcl2l2	Bcl2l2	All Targets	RNA	Endogenous	01	4	202	24	23.7012	1	1	12050
Bcl3	Bcl3	All Targets	RNA	Endogenous	01	1	160	19.5	19.2159	1	1	12051
Bcl6	Bcl6	All Targets	RNA	Endogenous	01	5	434	27.5	30.2575	1	1	12053
Bcl6b	Bcl6b	All Targets	RNA	Endogenous	01	2	228	23	19.4685	1	1	12029
Bcl7a	Bcl7a	All Targets	RNA	Endogenous	01	4	197	28	28.3304	1	1	77045
Bcl7b	Bcl7b	All Targets	RNA	Endogenous	01	6	211	25.5	27.2833	1	1	12054
Bcl7c	Bcl7c	All Targets	RNA	Endogenous	01	4	243	27.5	29.4584	1	1	12055
Bcl9	Bcl9	All Targets	RNA	Endogenous	01	3	211	27.5	29.8418	1	1	77578
Bcl9l	Bcl9l	All Targets	RNA	Endogenous	01	8	245	33	34.8355	1	1	80288
Bclaf1	Bclaf1	All Targets	RNA	Endogenous	01	5	249	29	30.6906	1	1	72567
Bclaf3	Bclaf3	All Targets	RNA	Endogenous	01	2	142	15	15.6689	1	1	382252
Bco1	Bco1	All Targets	RNA	Endogenous	01	1	126	14	13.3749	1	1	63857
Bco2	Bco2	All Targets	RNA	Endogenous	01	2	133	15	14.3447	1	1	170752
Bcor	Bcor	All Targets	RNA	Endogenous	01	3	175	17	18.8949	1	1	71458
Bcorl1	Bcorl1	All Targets	RNA	Endogenous	01	2	140	16.5	15.7347	1	1	320376
Bcr	Bcr	All Targets	RNA	Endogenous	01	5	245	31.5	32.5624	1	1	110279
Bcs1l	Bcs1l	All Targets	RNA	Endogenous	01	3	151	16	16.6438	1	1	66821
Bdh1	Bdh1	All Targets	RNA	Endogenous	01	3	179	16.5	19.3925	1	1	71911
Bdh2	Bdh2	All Targets	RNA	Endogenous	01	1	162	14	14.6088	1	1	69772
Bdkrb1	Bdkrb1	All Targets	RNA	Endogenous	01	3	246	20	21.0177	1	1	12061
Bdkrb2	Bdkrb2	All Targets	RNA	Endogenous	01	2	141	19	18.0598	1	1	12062
Bdnf	Bdnf	All Targets	RNA	Endogenous	01	3	135	14	14.0392	1	1	12064
Bdp1	Bdp1	All Targets	RNA	Endogenous	01	2	180	21	21.859	1	1	544971
Bean1	Bean1	All Targets	RNA	Endogenous	01	1	154	15	15.6047	1	1	65115
Becn1	Becn1	All Targets	RNA	Endogenous	01	4	220	24	26.8218	1	1	56208
Becn2	Becn2	All Targets	RNA	Endogenous	01	3	162	16	14.986	1	1	226720
Begain	Begain	All Targets	RNA	Endogenous	01	1	150	16	16.1155	1	1	380785
Bend3	Bend3	All Targets	RNA	Endogenous	01	2	111	13.5	12.7752	1	1	331623
Bend4	Bend4	All Targets	RNA	Endogenous	01	1	162	15	14.503	1	1	666938
Bend5	Bend5	All Targets	RNA	Endogenous	01	1	143	15	14.9767	1	1	67621
Bend6	Bend6	All Targets	RNA	Endogenous	01	2	103	12	11.0738	1	1	320705
Bend7	Bend7	All Targets	RNA	Endogenous	01	1	171	19.5	20.4627	1	1	209645
Best1	Best1	All Targets	RNA	Endogenous	01	1	140	14.5	14.338	1	1	24115
Best2	Best2	All Targets	RNA	Endogenous	01	2	132	12	12.5153	1	1	212989
Best3	Best3	All Targets	RNA	Endogenous	01	1	159	14	14.7362	1	1	382427
Bet1	Bet1	All Targets	RNA	Endogenous	01	2	133	16.5	17.2328	1	1	12068
Bet1l	Bet1l	All Targets	RNA	Endogenous	01	2	159	18.5	20.5155	1	1	54399
Bex1	Bex1	All Targets	RNA	Endogenous	01	1	158	14	13.7293	1	1	19716
Bex2	Bex2	All Targets	RNA	Endogenous	01	1	155	17.5	16.0331	1	1	12069
Bex3	Bex3	All Targets	RNA	Endogenous	01	11	373	47	51.4886	1	1	12070
Bex4	Bex4	All Targets	RNA	Endogenous	01	2	163	17	17.5817	1	1	406217
Bex6	Bex6	All Targets	RNA	Endogenous	01	1	114	11	11.4053	1	1	328660
Bfar	Bfar	All Targets	RNA	Endogenous	01	4	188	20.5	22.2251	1	1	67118
Bfsp1	Bfsp1	All Targets	RNA	Endogenous	01	2	124	15	14.4278	1	1	12075
Bfsp2	Bfsp2	All Targets	RNA	Endogenous	01	1	171	18	16.9374	1	1	107993
Bglap	Bglap	All Targets	RNA	Endogenous	01	2	164	18	17.5134	1	1	12096
Bgn	Bgn	All Targets	RNA	Endogenous	01	17	1399	124.5	125.116	1	1	12111
Bhlha15	Bhlha15	All Targets	RNA	Endogenous	01	1	125	13	13.2483	1	1	17341
Bhlha9	Bhlha9	All Targets	RNA	Endogenous	01	1	84	9	9.40333	1	1	320522
Bhlhb9	Bhlhb9	All Targets	RNA	Endogenous	01	5	154	21	20.4386	1	1	70237
Bhlhe22	Bhlhe22	All Targets	RNA	Endogenous	01	1	104	12	11.394	1	1	59058
Bhlhe23	Bhlhe23	All Targets	RNA	Endogenous	01	1	121	14	12.9046	1	1	140489
Bhlhe40	Bhlhe40	All Targets	RNA	Endogenous	01	8	527	58	67.7482	1	1	20893
[truncated: 18,005 more rows]

## Sheet: TargetCountMatrix
TargetName	SRL166 9 5|001|Tissue	SRL166 9 5|002|Tissue	SRL166 9 5|003|Tissue	SRL166 9 5|004|Tissue	SRL166 9 5|005|Tissue	SRL166 9 5|006|Tissue	SRL166 9 5|007|Tissue	SRL166 9 5|008|Tissue	SRL166 9 5|009|Tissue	SRL166 9 5|010|Tissue	SRL166 9 5|011|Tissue	SRL166 9 5|012|Tissue	SRL166 9 5|013|Tissue	SRL166 9 5|014|Tissue	SRL166 9 5|015|Tissue	SRL166 9 5|016|Tissue	SRL166 9 5|017|Tissue	SRL166 9 5|018|Tissue	SRL166 9 5|019|Tissue	SRL166 9 5|020|Tissue	SRL166 9 5|021|Tissue	SRL166 9 5|022|Tissue	SRL166 9 5|023|Tissue	SRL166 9 5|024|Tissue	SRL166 9 5|025|Tissue	SRL166 9 5|026|Tissue	SRL182 1 1|001|Tissue	SRL182 1 1|002|Tissue	SRL182 1 1|003|Tissue	SRL182 1 1|004|Tissue	SRL182 1 1|005|Tissue	SRL182 1 1|006|Tissue	SRL182 1 1|007|Tissue	SRL182 1 1|008|Tissue	SRL182 1 1|009|Tissue	SRL182 1 1|010|Tissue	SRL182 1 1|011|Tissue	SRL182 1 1|012|Tissue	SRL182 1 1|013|Tissue	SRL182 1 1|014|Tissue	SRL182 1 1|015|Tissue	SRL182 1 1|016|Tissue	SRL182 1 1|017|Tissue	SRL182 1 1|018|Tissue	SRL182 1 1|019|Tissue	SRL182 1 1|020|Tissue	SRL182 1 1|021|Tissue	SRL182 1 1|022|Tissue	SRL182 6 2A|001|Tissue
0610009B22Rik	14	16	31	17	27	12	56	47	90	105	42	23	22	28	10	37	67	32	29	51	28	28	24	13	13	6	30	19	19	18	12	30	48	48	26	24	50	57	11	17	11	14	26	21	72	58	59	9	76
0610010F05Rik	6	7	11	13	20	7	23	29	40	32	13	13	10	20	1	12	30	7	13	15	21	10	13	12	9	7	14	8	8	8	9	22	20	19	9	13	23	24	2	7	6	1	12	9	27	25	25	3	24
0610010K14Rik	12	28	30	24	41	20	68	68	127	128	21	26	36	50	13	32	80	21	36	54	28	17	23	21	26	4	34	24	25	15	17	35	52	45	20	27	37	50	9	17	17	24	27	23	71	60	71	13	100
0610012G03Rik	7	21	23	22	29	12	38	61	98	120	18	29	25	39	4	16	70	21	29	35	27	19	18	18	8	3	24	21	14	10	11	32	33	30	15	12	35	40	2	21	11	22	27	15	72	61	59	13	81
0610030E20Rik	10	9	14	26	36	29	67	56	105	130	28	25	46	48	12	30	97	40	39	71	31	21	24	23	15	9	36	24	25	21	13	20	43	36	13	30	35	51	5	19	11	26	24	31	66	64	69	18	87
0610040J01Rik	13	38	38	18	21	21	33	35	78	72	11	14	18	52	14	36	58	21	20	36	22	15	24	24	30	9	19	31	14	19	23	79	147	102	15	11	38	38	7	23	16	13	20	22	51	55	59	7	69
1110002E22Rik	10	9	17	17	32	18	26	36	78	80	16	22	15	22	4	26	54	23	16	21	19	9	19	9	11	7	22	12	12	4	8	19	20	20	13	19	33	49	6	14	4	17	18	13	46	35	43	10	49
1110004F10Rik	28	42	50	37	66	39	77	90	154	210	47	40	48	87	19	61	115	41	34	60	48	32	27	35	34	18	43	43	20	33	20	78	124	93	32	38	64	67	4	15	10	29	31	33	115	84	84	14	168
1110008P14Rik	10	6	13	21	22	13	38	32	82	88	8	22	24	26	1	21	43	27	22	36	20	14	10	15	7	7	25	18	7	10	15	30	34	36	18	25	35	38	8	13	8	11	19	18	59	46	66	12	54
1110012L19Rik	14	9	22	16	26	19	51	42	96	97	15	22	22	30	13	29	77	27	43	38	28	21	16	25	14	4	30	27	11	19	5	21	25	22	19	21	25	49	4	9	14	14	29	21	54	61	60	12	77
1110017D15Rik	52	143	127	20	29	17	23	26	76	53	17	22	15	331	70	182	58	26	15	26	22	13	15	119	201	89	27	141	8	109	80	192	232	207	13	13	34	40	15	121	58	17	23	23	56	38	52	4	46
1110025L11Rik	21	8	25	24	40	15	63	39	107	83	21	30	25	28	6	29	80	54	42	44	24	16	23	18	8	7	32	17	18	17	11	22	25	23	19	24	41	37	8	12	11	16	25	19	83	77	59	8	75
1110032A03Rik	26	49	43	22	25	20	38	53	88	83	19	21	30	83	25	71	68	30	31	38	22	29	27	31	50	14	32	57	10	34	16	62	110	78	27	22	45	37	11	33	16	26	34	21	57	61	45	10	64
1110032F04Rik	5	8	14	15	22	11	27	25	84	61	16	27	13	25	6	24	51	16	23	35	9	14	16	9	10	9	25	12	10	10	5	20	17	19	14	25	31	42	6	8	8	18	18	16	62	50	47	5	51
1110038F14Rik	19	15	28	36	44	20	54	60	96	112	26	27	36	42	8	31	82	27	38	40	27	24	21	19	13	7	43	13	14	16	8	34	52	48	26	31	33	44	8	18	15	23	18	25	90	45	59	14	87
1110051M20Rik	18	31	40	21	29	21	43	56	97	114	17	26	24	69	17	53	75	27	25	40	33	16	23	40	27	25	30	36	16	22	27	50	81	69	13	25	40	37	4	22	22	21	22	21	66	56	56	12	90
1110059E24Rik	16	23	29	24	46	23	65	65	149	123	16	34	27	53	12	34	95	46	40	58	30	21	28	21	13	10	30	17	23	16	21	62	75	56	24	30	46	52	10	21	19	18	27	23	92	75	89	12	96
1110059G10Rik	18	16	18	30	39	13	41	61	79	119	14	23	35	39	8	36	66	33	40	49	28	25	23	20	12	10	33	17	11	16	7	28	46	34	22	22	37	41	9	14	6	15	16	14	65	52	63	15	79
1110065P20Rik	44	40	58	76	93	50	194	158	380	344	79	96	73	138	26	98	266	103	112	157	104	58	72	56	47	24	87	45	51	55	42	89	124	116	65	64	105	118	14	40	31	53	69	69	206	215	200	35	290
1190007I07Rik	11	13	24	21	36	19	43	55	127	135	25	32	27	46	11	45	101	34	53	46	31	20	31	23	16	19	31	19	18	17	13	36	39	24	20	27	50	29	8	24	4	15	19	35	67	62	64	12	84
1300017J02Rik	10	8	7	18	29	16	34	28	52	56	17	20	22	25	5	22	37	20	23	27	23	6	9	7	7	5	34	10	8	15	5	12	23	16	12	23	25	38	4	9	2	10	18	14	60	51	44	6	49
1500009C09Rik	4	7	11	16	27	9	20	34	80	69	18	21	15	19	5	22	57	23	25	33	22	15	17	9	12	2	30	12	8	12	10	20	18	19	22	19	30	37	2	10	7	12	17	16	51	37	34	7	57
1500009L16Rik	17	15	14	17	37	15	41	59	113	97	14	35	20	35	9	24	66	29	41	42	33	17	18	22	11	4	36	18	22	14	12	20	25	30	22	21	46	43	4	11	11	9	25	21	79	75	69	17	63
1500011B03Rik	18	13	21	20	26	13	45	48	105	94	15	16	28	34	7	26	47	23	21	38	34	13	23	20	15	9	30	18	17	18	13	30	41	49	21	33	32	36	4	17	9	18	21	23	62	52	53	11	59
1520401A03Rik	23	34	43	40	53	28	69	91	197	180	39	62	41	67	28	53	113	46	54	68	51	39	31	26	29	24	56	35	24	31	16	53	73	58	36	55	55	81	14	23	20	31	46	40	133	95	124	17	144
1600012H06Rik	12	25	21	26	30	18	57	61	103	111	28	19	36	28	17	40	82	29	40	50	40	24	13	15	16	8	32	24	14	22	19	27	60	44	18	24	56	36	3	17	9	19	22	18	85	49	70	12	91
1600014C10Rik	44	34	32	79	154	56	117	93	258	253	27	40	48	44	13	52	140	50	73	87	50	38	42	34	22	12	42	34	29	20	16	65	70	75	60	32	96	116	7	23	10	26	45	41	166	109	117	21	166
1600014C23Rik	12	4	15	14	15	15	31	32	73	38	16	16	11	24	2	16	48	21	25	25	18	6	11	4	9	4	20	7	11	13	10	12	26	17	11	9	23	26	3	11	8	10	5	18	42	33	39	6	44
1700001C19Rik	7	5	13	19	30	29	45	37	88	83	22	25	19	20	2	31	82	36	37	45	14	13	20	7	13	7	38	17	17	9	8	16	26	24	22	33	32	43	6	10	9	22	18	21	60	63	52	14	67
1700001K19Rik	12	4	8	14	22	14	32	33	56	67	15	28	21	21	5	28	52	19	34	33	19	12	21	16	6	6	22	14	16	9	5	17	29	14	11	21	27	55	8	17	7	19	16	12	43	54	41	10	57
1700001L19Rik	17	44	15	15	23	14	27	27	59	51	7	31	15	38	12	33	55	14	24	27	11	13	10	11	32	13	31	22	5	13	6	47	71	38	14	15	31	24	2	21	11	8	16	17	47	39	36	8	43
1700001O22Rik	6	8	12	20	12	15	33	34	62	61	14	19	7	26	3	22	43	17	17	22	19	13	10	11	12	6	17	8	13	12	8	11	13	19	19	16	41	31	2	8	6	7	19	14	36	37	24	6	37
1700001P01Rik	10	7	10	17	29	13	48	45	81	75	19	20	24	38	5	21	65	25	23	35	29	19	20	11	5	8	21	15	8	17	10	14	27	20	21	18	26	38	4	15	3	20	18	14	53	45	52	10	64
1700003E16Rik	20	32	33	16	29	14	38	33	76	60	20	16	21	60	16	46	56	28	13	33	21	9	20	30	33	29	28	38	14	35	27	45	64	70	12	18	27	39	5	25	21	21	19	18	39	36	49	9	39
1700003F12Rik	6	4	9	10	22	5	31	16	50	32	14	18	9	14	7	11	52	19	15	19	14	12	15	6	5	7	20	14	8	12	10	7	16	9	14	13	29	33	3	7	8	12	18	12	47	31	44	4	38
1700003H04Rik	7	3	8	18	27	9	27	30	66	40	15	12	11	18	6	11	61	19	16	25	15	8	13	9	7	5	21	16	15	8	10	14	14	9	11	21	33	34	4	6	9	16	9	12	46	41	40	9	42
1700006A11Rik	6	8	8	15	21	14	24	24	70	56	18	21	16	18	2	18	44	22	24	22	20	15	20	10	8	1	29	6	15	6	4	16	16	10	13	10	31	30	2	14	2	7	9	12	50	32	43	1	54
1700007K13Rik	31	69	52	14	30	5	36	19	59	61	13	20	13	174	34	107	43	17	21	26	18	10	9	53	118	63	25	70	7	64	43	90	117	115	10	12	29	27	6	71	31	10	9	11	50	29	24	7	42
1700008O03Rik	8	2	10	17	28	12	29	30	47	77	23	20	17	17	1	20	52	22	22	33	27	11	21	10	7	6	26	14	16	6	10	18	30	11	19	22	34	43	4	8	4	13	21	19	53	53	57	10	49
1700008P02Rik	11	6	13	12	13	7	16	12	52	46	12	21	16	23	6	17	30	16	20	21	17	11	7	7	8	4	19	1	9	7	4	14	19	13	17	9	15	34	3	13	4	11	17	9	38	32	30	3	25
1700009N14Rik	5	5	6	17	15	17	22	33	64	85	22	15	17	24	3	16	60	16	21	39	24	18	23	7	9	6	23	17	10	5	3	22	23	16	16	29	41	21	4	11	14	15	19	15	50	36	49	5	47
1700010B08Rik	5	3	6	13	24	7	29	26	57	56	21	25	13	21	2	15	55	20	18	38	17	18	14	11	8	4	12	7	10	7	7	11	17	22	16	16	24	31	4	15	3	13	11	14	41	43	38	4	45
1700010I14Rik	16	16	15	20	25	17	46	42	81	79	18	19	23	37	9	21	60	40	20	45	21	21	22	18	13	10	30	24	12	12	17	40	36	30	18	20	35	41	4	21	9	18	24	20	71	55	46	10	65
1700011L22Rik	10	4	9	9	20	17	31	35	62	58	18	37	24	21	4	18	54	24	25	33	16	9	17	11	4	4	19	17	15	6	13	17	19	15	14	10	26	34	2	8	6	8	21	20	56	33	41	5	51
1700012A03Rik	10	8	13	16	20	13	29	32	69	58	17	14	19	19	6	23	56	18	26	41	26	18	25	13	16	3	31	12	18	10	10	22	23	19	14	26	33	35	6	12	4	20	14	22	65	42	41	8	58
1700012B07Rik	7	7	18	13	20	13	25	33	79	54	22	24	26	22	3	20	46	26	14	31	18	15	16	9	6	7	33	18	10	2	6	25	23	20	17	23	35	39	5	9	8	16	17	22	45	48	38	10	46
1700012B09Rik	14	13	26	13	16	9	27	34	71	52	13	16	20	35	7	22	43	18	27	29	18	11	15	24	13	3	29	24	11	18	20	20	34	23	17	15	28	35	3	13	14	9	18	18	60	31	29	5	48
1700012P22Rik	4	9	9	18	28	13	33	39	84	71	13	23	23	25	10	14	61	29	15	39	22	10	18	12	8	7	27	11	14	8	13	14	21	22	13	15	32	41	6	6	15	16	19	18	60	43	55	14	52
1700013D24Rik	10	11	6	15	19	10	38	37	83	70	17	25	28	27	4	26	52	32	36	32	24	15	24	10	9	7	27	12	24	17	11	27	26	18	16	26	39	39	9	15	7	12	33	17	64	54	61	7	44
1700013F07Rik	19	38	29	18	28	12	44	36	66	75	19	26	23	67	16	58	56	10	27	27	20	23	21	34	51	26	25	41	10	26	15	57	65	88	17	28	27	33	7	23	26	19	16	27	51	43	52	6	42
1700013G24Rik	7	3	6	9	16	9	35	35	61	49	14	20	19	20	9	19	38	16	19	28	22	12	10	12	6	5	25	10	16	7	5	15	17	28	12	10	29	27	3	8	9	13	21	17	35	29	47	9	44
1700013H16Rik	12	7	10	19	23	13	36	42	73	49	18	18	23	27	3	23	61	25	30	31	18	15	19	10	7	2	27	7	14	15	9	10	24	16	19	17	35	49	5	5	8	20	29	19	70	55	37	10	73
1700014D04Rik	13	8	14	12	30	6	28	27	50	53	23	25	18	32	3	21	38	22	20	29	20	15	23	13	5	4	23	9	13	16	11	13	13	16	15	26	25	34	4	8	5	7	13	16	42	50	41	7	50
1700015F17Rik	8	9	5	12	23	15	28	48	70	61	16	22	18	21	8	21	52	17	26	31	20	20	17	11	8	8	17	19	16	10	10	20	18	22	28	14	38	40	3	8	9	17	25	9	63	49	57	5	47
1700015G11Rik	7	3	5	13	27	13	33	32	70	55	11	18	19	17	6	20	56	25	22	29	21	13	12	7	14	2	25	11	11	13	6	17	27	18	16	12	27	30	5	15	5	22	18	15	49	42	37	9	47
1700016C15Rik	6	5	10	13	19	17	27	23	62	49	15	14	21	18	2	20	44	13	23	35	17	12	12	12	11	4	22	11	8	12	6	20	18	16	17	21	36	42	3	8	7	11	24	13	57	37	45	11	57
1700016D06Rik	10	9	15	20	29	13	37	35	60	54	11	21	17	27	7	29	62	26	22	24	20	19	19	17	16	5	30	17	13	13	3	16	21	18	32	21	34	50	6	13	8	14	20	25	60	55	47	12	60
1700016H13Rik	6	4	11	17	19	11	33	28	50	46	16	20	12	24	13	19	63	11	17	22	20	12	27	5	9	2	19	9	20	10	3	16	16	18	12	16	28	45	2	9	7	8	10	13	56	26	35	4	48
1700016K19Rik	22	79	45	19	21	10	30	23	60	56	24	18	13	114	30	67	54	16	13	19	19	15	20	43	66	34	30	60	9	38	33	100	126	126	16	13	34	43	10	38	31	11	24	14	45	43	31	4	51
1700017B05Rik	10	18	13	13	32	12	33	43	89	102	19	18	27	23	9	21	60	16	32	47	26	17	15	16	13	7	22	14	20	10	7	35	45	40	13	17	33	40	5	16	6	9	16	23	62	33	37	8	70
1700017N19Rik	9	5	7	10	24	12	27	18	58	47	15	18	15	15	4	9	42	21	19	35	12	10	10	6	8	6	23	7	11	4	1	19	18	13	9	14	23	32	5	15	6	13	7	14	41	33	32	4	40
1700018B08Rik	14	6	8	22	35	12	27	38	67	53	21	17	22	21	4	17	62	21	33	31	15	12	14	10	5	7	27	20	13	12	6	22	13	15	13	16	27	38	6	11	3	17	22	16	51	49	35	16	61
1700018F24Rik	13	7	14	14	17	15	28	34	72	58	10	17	20	20	4	18	55	22	29	24	18	15	17	16	9	5	19	9	20	7	8	17	18	9	20	18	35	42	2	9	6	15	14	22	49	64	44	11	49
1700018G05Rik	8	8	12	16	20	9	26	30	57	65	20	19	17	17	7	19	41	19	17	26	20	18	17	7	6	3	28	8	14	7	5	20	20	11	20	22	23	27	4	7	9	17	18	14	38	51	36	9	44
1700019A02Rik	6	4	13	20	16	10	31	37	63	61	20	20	19	29	5	15	57	26	17	44	18	21	18	12	9	6	34	9	10	9	4	20	26	15	14	19	37	42	5	11	11	17	23	15	70	35	56	10	50
1700019D03Rik	8	6	13	18	32	12	35	42	89	76	21	29	25	35	1	23	53	26	34	34	25	17	22	13	15	5	33	16	21	16	11	22	31	17	17	15	40	48	2	9	10	8	25	18	61	55	50	8	49
1700019N19Rik	8	7	11	13	24	20	28	22	69	58	13	21	19	22	6	18	43	19	15	26	15	19	30	12	3	6	17	13	17	11	6	11	19	21	17	17	33	34	4	8	6	18	17	24	41	49	43	10	59
1700020A23Rik	11	6	13	18	29	8	30	36	67	68	13	22	26	19	4	21	38	18	19	31	14	13	14	6	7	7	28	12	11	8	5	16	20	21	21	16	37	35	3	12	7	12	18	11	53	54	55	6	46
1700020D05Rik	3	6	14	14	28	17	45	40	74	87	31	23	26	25	6	14	59	29	27	37	17	19	21	15	9	7	26	16	18	18	12	19	26	8	15	22	36	46	2	13	10	11	16	19	53	62	47	14	64
1700020L24Rik	17	12	24	25	34	15	49	50	109	122	20	30	32	43	5	31	63	28	43	50	35	31	20	19	11	7	27	31	21	18	14	38	42	23	24	19	42	39	5	11	12	12	18	26	80	56	68	11	91
1700020N01Rik	11	8	12	11	20	9	25	26	55	55	14	21	11	18	8	16	46	22	14	15	8	12	12	6	11	4	13	13	3	7	5	16	19	21	10	25	30	41	1	8	8	12	14	10	41	44	37	10	36
1700020N15Rik	10	7	12	21	22	12	28	41	84	61	22	20	12	25	5	27	78	27	19	42	24	19	23	14	9	12	25	18	9	13	12	25	31	17	15	21	33	50	7	16	10	17	20	20	53	50	63	8	49
1700021F07Rik	13	7	12	19	17	10	20	26	58	64	12	13	18	13	4	20	38	18	15	27	14	16	16	8	4	3	19	4	15	5	10	17	20	11	16	13	20	34	4	6	10	9	15	23	56	50	36	3	47
1700022I11Rik	2	7	12	17	22	16	34	32	83	66	18	19	21	13	4	15	54	30	21	39	19	16	21	12	11	7	21	11	15	7	9	21	19	13	10	19	34	40	1	7	7	16	19	22	50	53	41	6	40
1700024G13Rik	6	27	48	15	28	22	23	33	93	76	17	21	21	96	24	45	57	21	29	38	17	15	27	28	85	27	17	53	10	52	20	40	62	69	19	19	30	46	4	28	18	22	18	32	48	43	51	8	60
1700024J04Rik	10	10	15	21	37	20	47	38	97	82	14	26	16	22	4	27	69	21	23	45	23	19	23	10	14	6	35	8	18	8	9	10	30	16	17	22	26	44	2	11	11	19	19	20	64	53	57	9	57
1700025C18Rik	10	12	8	13	37	13	35	34	77	49	29	18	18	20	2	14	63	19	22	29	21	23	25	11	8	5	21	10	15	12	10	18	26	17	11	15	30	43	1	13	10	23	20	16	61	51	49	11	52
1700025G04Rik	11	9	11	27	32	13	58	42	120	123	25	24	31	24	6	20	70	32	31	38	24	21	12	12	7	6	35	13	22	14	12	26	26	17	14	29	31	26	5	20	11	19	21	28	84	58	63	14	74
1700028J19Rik	11	6	16	16	22	22	44	43	86	61	19	25	23	35	6	21	82	20	33	69	19	25	20	9	12	2	30	20	15	10	7	18	27	28	20	24	30	33	2	8	8	17	19	20	67	67	47	5	57
1700028K03Rik	9	5	12	18	24	11	30	37	62	53	20	14	18	28	6	20	53	18	26	27	18	9	16	12	10	7	22	13	13	14	5	18	24	22	14	13	26	36	6	11	10	8	21	17	59	40	45	10	64
1700028P14Rik	9	21	25	24	22	12	36	26	72	70	23	18	30	41	11	37	59	13	19	31	28	15	15	21	37	14	23	21	13	26	17	33	45	52	12	9	30	37	2	14	14	10	24	15	52	43	56	9	36
1700029F12Rik	9	5	2	16	19	10	30	28	70	51	21	27	22	28	11	11	53	24	24	37	21	16	17	11	6	5	27	8	16	5	8	17	18	12	18	16	32	25	2	11	5	20	15	15	57	49	40	8	55
1700029H14Rik	11	6	6	13	20	12	23	40	61	40	19	18	20	24	4	16	42	21	21	24	16	14	18	5	11	7	16	12	11	4	5	22	21	20	11	16	23	31	6	12	6	10	10	15	40	39	33	6	37
1700029I15Rik	6	7	14	17	24	9	31	30	84	73	14	21	14	21	5	15	55	26	17	26	19	8	18	11	5	2	23	17	10	12	4	18	22	22	10	18	28	35	6	8	4	14	15	13	38	55	41	7	50
1700029J07Rik	10	22	25	14	24	19	29	41	75	60	15	21	17	73	17	37	64	16	26	33	13	6	23	21	37	17	28	37	11	26	17	35	63	62	16	17	30	20	10	22	13	18	19	19	43	52	34	7	59
1700029P11Rik	14	4	14	17	20	18	33	30	87	82	21	24	23	26	4	15	62	29	23	36	14	19	9	5	10	5	22	9	17	7	7	15	26	16	17	25	28	50	4	9	6	16	21	17	48	61	56	11	60
1700030J22Rik	13	41	22	19	23	17	26	36	67	62	20	24	15	51	16	42	62	26	16	32	20	21	16	21	30	19	23	26	12	22	17	34	40	53	13	23	22	44	11	17	13	7	18	13	61	43	44	10	54
1700030K09Rik	17	19	13	19	27	15	26	41	69	81	26	22	18	41	7	21	63	27	19	35	23	12	13	13	15	9	17	16	9	23	15	30	33	24	26	18	26	39	3	14	9	11	12	18	50	35	53	6	60
1700031F05Rik	6	4	5	14	15	12	32	38	72	59	22	17	13	13	5	10	56	26	24	31	19	15	19	10	8	5	23	11	12	3	8	16	19	14	15	17	23	30	3	14	10	16	17	18	63	48	49	11	53
1700034E13Rik	6	5	11	12	26	13	27	28	55	47	14	20	11	24	3	19	54	26	23	28	14	16	20	13	7	7	22	9	12	11	8	13	21	20	8	25	35	41	3	10	6	12	23	32	40	50	37	13	52
1700034I23Rik	9	8	6	12	20	12	27	23	51	46	11	16	17	18	5	9	44	12	14	20	12	10	13	3	7	5	17	11	8	8	3	17	22	13	12	16	27	35	9	9	1	10	15	12	37	29	35	7	36
1700034J05Rik	8	10	5	14	24	15	37	37	62	60	12	20	17	18	4	11	44	21	19	35	21	15	19	12	7	6	21	11	9	13	8	14	24	18	13	18	36	41	1	14	10	14	20	16	45	42	47	10	72
1700037C18Rik	13	21	13	25	22	15	29	27	59	62	25	20	17	40	11	22	49	23	17	25	33	15	12	13	25	11	21	22	13	16	20	31	53	31	15	16	39	26	5	5	10	10	16	18	45	43	46	9	60
1700037H04Rik	8	13	11	13	23	10	38	30	75	68	20	18	12	27	13	18	57	24	15	26	23	18	16	6	8	7	28	15	10	13	6	21	30	22	25	21	32	33	3	17	4	16	13	19	61	39	40	8	56
1700042G07Rik	12	3	11	17	30	6	35	33	52	59	16	20	20	16	9	15	60	23	27	40	17	14	18	9	3	3	23	9	8	7	12	11	19	11	15	16	32	18	5	7	11	16	15	13	49	39	55	7	54
1700049E17Rik1	27	16	29	42	72	41	137	147	362	230	61	67	78	65	15	65	265	101	128	149	61	39	49	37	32	20	79	33	35	21	19	39	58	38	41	43	91	86	12	35	27	24	58	76	228	153	186	20	175
1700056E22Rik	10	3	9	11	13	18	20	25	38	38	8	15	27	15	1	14	34	15	14	20	13	12	7	3	6	4	14	10	6	8	2	15	20	13	13	8	22	23	1	2	3	8	4	6	31	20	29	8	28
1700057G04Rik	14	16	18	21	41	17	41	40	82	73	15	32	27	20	8	17	54	21	24	45	24	14	22	15	15	3	19	11	12	11	10	36	32	22	18	32	47	43	4	13	7	17	22	21	64	53	56	11	43
1700066B19Rik	17	7	13	16	23	13	36	45	74	74	15	19	22	24	5	16	51	28	25	34	21	8	10	11	12	4	32	10	16	13	6	27	28	19	22	19	44	37	7	4	9	14	16	18	54	39	51	2	66
1700066M21Rik	9	12	28	21	31	24	57	48	124	108	24	40	50	38	10	23	90	41	48	64	24	23	27	19	26	7	27	16	16	13	12	14	19	18	20	26	46	46	9	13	5	25	32	31	77	81	73	14	82
1700067K01Rik	17	9	11	20	24	13	26	27	70	68	12	16	21	19	3	21	41	15	27	28	21	13	19	8	7	7	20	19	15	15	6	14	21	15	15	15	33	25	1	7	5	11	29	19	50	41	36	13	37
1700067P10Rik	8	5	12	18	28	6	38	32	66	50	20	17	28	19	4	25	58	21	21	23	20	8	21	10	8	4	32	12	7	14	10	14	20	13	10	17	30	34	6	11	5	11	14	21	52	51	48	8	46
1700069L16Rik	14	7	12	21	30	12	33	30	73	65	22	26	32	22	4	13	64	24	13	34	26	14	15	5	9	2	23	17	19	4	6	16	27	21	20	24	39	45	3	8	3	9	21	22	48	52	47	7	49
1700074P13Rik	4	7	13	19	22	16	37	28	81	47	10	26	18	20	5	17	53	11	18	34	17	13	21	13	3	7	24	15	13	9	11	15	20	16	17	15	27	32	6	10	5	16	21	22	36	47	45	12	53
1700080O16Rik	7	4	5	11	16	1	22	19	43	34	12	6	16	14	2	11	30	13	12	22	19	12	6	5	6	1	13	2	4	5	2	6	7	15	14	9	21	30	2	10	2	6	22	11	27	36	34	7	24
1700084M14Rik	4	3	6	10	21	10	22	21	51	46	13	10	20	23	1	13	42	16	15	21	11	13	8	9	5	7	18	12	8	13	6	8	14	8	13	13	22	29	3	6	1	10	16	15	33	22	37	4	38
1700086L19Rik	4	2	5	14	19	14	27	20	49	48	14	15	10	11	7	11	44	14	15	19	18	8	12	8	9	3	28	8	8	12	6	17	13	16	11	17	39	29	5	14	5	5	13	4	43	30	29	6	35
1700088E04Rik	35	69	48	15	21	16	28	27	51	49	10	17	20	111	33	69	54	17	21	22	23	15	15	38	66	38	25	90	16	49	32	99	132	126	20	22	28	35	7	51	34	16	14	13	42	42	36	14	48
1700092M07Rik	9	3	8	18	20	11	28	34	72	64	18	19	16	24	4	23	42	22	24	30	21	25	17	9	12	5	27	13	9	14	5	24	18	18	12	23	24	46	2	6	9	10	13	22	55	46	46	7	42
1700093K21Rik	13	11	20	20	26	17	33	29	73	66	14	25	34	32	3	20	57	30	30	27	22	20	9	7	12	11	21	15	18	20	7	28	21	17	14	19	31	34	8	9	9	15	19	12	53	45	46	3	56
1700094D03Rik	27	187	117	29	48	22	56	55	113	131	33	24	28	356	76	197	65	40	31	57	36	21	29	113	217	85	35	154	22	121	78	155	249	234	21	34	46	52	15	120	76	18	31	30	79	59	62	13	91
1700102P08Rik	12	8	12	13	23	12	32	43	75	93	25	23	24	29	3	20	59	26	30	39	9	18	24	8	8	1	26	15	13	13	10	21	24	17	16	28	32	38	7	14	4	13	19	19	55	45	54	6	68
1700109H08Rik	9	13	22	27	33	20	40	47	95	94	25	46	25	37	4	33	81	37	22	41	33	20	20	18	13	8	32	19	22	13	18	28	29	26	25	33	57	46	5	23	15	22	15	30	80	53	61	10	70
1700113H08Rik	9	6	12	19	34	17	29	41	67	85	19	24	17	22	8	23	50	28	30	34	17	16	17	14	8	6	33	15	9	14	7	25	25	26	18	18	28	39	3	13	10	15	24	25	46	60	51	5	47
1700122O11Rik	15	8	14	21	28	10	29	32	62	51	23	26	19	30	2	15	66	28	21	34	19	14	14	9	9	5	18	15	13	13	7	22	29	16	20	30	23	44	4	16	7	16	24	25	46	39	65	11	50
1700123K08Rik	7	4	11	11	27	6	15	25	42	46	20	21	22	20	3	9	33	19	18	22	19	12	14	8	4	7	26	14	16	5	7	19	18	24	17	22	31	34	4	16	3	11	12	15	43	35	37	2	40
1700123L14Rik	10	4	12	13	17	16	27	31	66	71	5	26	23	7	5	18	57	23	8	29	14	11	14	8	8	3	28	12	16	7	8	10	18	25	15	10	43	42	5	11	4	20	17	22	47	27	44	8	53
1700123O20Rik	14	15	27	29	36	23	78	68	123	138	39	33	26	52	9	39	68	29	37	50	32	25	20	23	22	8	23	18	19	19	14	46	68	31	21	37	55	51	7	23	18	10	23	28	85	65	66	17	82
1700125H20Rik	17	8	14	24	26	9	31	39	70	50	20	24	23	26	3	33	62	14	22	33	20	14	19	12	4	8	33	12	12	9	12	17	25	24	19	25	38	44	6	8	5	8	25	16	60	48	31	7	68
1700129C05Rik	6	10	17	16	38	14	47	56	103	97	21	36	31	30	13	29	75	38	44	62	29	23	34	12	13	11	27	12	26	7	11	16	21	20	23	26	37	37	3	12	11	22	30	23	84	77	78	14	52
1810009A15Rik	24	17	29	25	42	22	39	56	147	123	21	30	27	41	13	33	98	31	38	42	39	27	25	17	8	9	35	29	21	20	16	43	64	44	22	25	39	48	7	11	9	17	27	27	92	63	83	13	88
1810009J06Rik	14	8	11	20	45	13	37	50	90	72	30	20	26	27	15	21	61	20	33	47	27	9	21	16	13	5	28	8	19	13	7	12	19	23	19	23	42	40	1	7	7	16	17	33	78	46	74	8	55
1810009N02Rik	7	5	13	20	23	12	21	25	47	35	12	19	9	21	2	13	28	14	14	17	14	16	12	6	3	1	20	12	10	9	5	15	15	23	21	13	23	45	4	6	8	15	17	18	47	29	42	10	51
1810010H24Rik	25	47	184	29	32	16	58	57	85	87	33	39	49	209	49	185	101	48	46	60	32	24	23	91	57	27	44	98	17	110	81	80	94	85	16	31	50	51	13	99	49	26	32	32	72	73	66	8	96
1810013L24Rik	45	43	58	84	106	60	146	142	241	313	64	77	66	86	21	67	171	60	96	112	49	51	59	54	39	24	74	49	40	32	36	99	151	76	55	49	103	112	11	34	26	44	38	51	170	141	162	28	232
1810024B03Rik	8	6	14	21	26	22	34	29	72	65	10	22	26	19	1	19	44	19	20	36	20	17	18	5	6	6	24	17	13	13	7	18	15	12	13	17	36	24	4	7	6	15	21	14	54	51	42	8	54
1810030O07Rik	15	15	35	19	43	28	56	60	133	147	26	34	35	59	13	48	75	34	32	49	35	25	29	22	16	12	30	15	17	18	20	36	43	42	23	20	42	41	3	19	15	20	28	17	84	39	65	18	112
1810037I17Rik	83	155	128	82	93	57	206	172	300	403	78	73	84	228	52	171	194	85	99	123	88	68	76	90	125	59	101	117	31	83	74	184	259	228	54	86	99	153	21	73	62	62	62	56	277	192	238	44	318
1810046K07Rik	4	7	6	16	25	11	24	33	78	54	21	25	19	22	3	19	45	30	19	19	24	13	17	8	6	2	22	8	12	12	12	15	22	17	20	22	32	24	4	9	6	14	13	15	56	45	62	3	57
1810055G02Rik	16	5	6	21	33	10	45	40	64	81	19	24	24	27	10	19	38	22	23	36	18	16	10	9	14	7	26	12	14	6	11	23	18	26	23	21	41	44	4	7	8	13	19	20	66	44	59	5	54
1810062G17Rik	9	6	12	13	22	12	18	34	79	57	19	26	17	25	9	32	44	29	21	28	19	17	11	7	11	4	20	13	15	13	13	25	23	19	13	19	28	28	6	11	3	16	17	23	42	30	49	7	53
1810065E05Rik	20	7	16	22	33	13	37	36	87	63	11	25	23	22	3	21	54	22	28	35	29	15	33	11	7	10	27	18	16	8	10	29	30	13	11	21	42	34	7	9	11	21	23	19	51	44	54	14	60
2010003K11Rik	9	8	10	18	31	11	38	33	72	71	21	17	14	19	3	19	62	25	28	32	23	16	11	13	13	8	37	10	14	16	12	18	34	21	18	20	39	35	12	12	7	15	18	17	53	48	43	10	56
2010106E10Rik	6	8	10	11	29	16	29	25	73	75	20	22	15	26	5	14	57	26	19	23	20	12	17	9	8	4	34	13	14	14	11	18	22	12	14	16	25	36	1	6	6	14	20	23	55	42	44	10	48
2010109A12Rik	14	6	14	22	31	24	38	31	79	70	19	25	15	24	6	28	57	27	23	45	20	15	18	9	7	9	42	26	14	14	9	17	33	28	16	24	44	37	5	14	11	7	17	27	59	58	51	11	68
2010300C02Rik	9	55	54	20	25	13	39	49	69	98	17	23	26	113	34	81	84	28	26	45	19	23	21	43	64	35	25	57	24	51	28	71	121	84	15	29	49	49	12	54	32	18	25	24	57	66	56	7	77
2200002D01Rik	64	22	33	41	51	32	108	65	146	186	32	27	36	51	9	36	76	25	46	50	44	21	27	25	15	10	36	21	17	25	14	67	59	62	28	25	57	78	8	22	11	27	28	23	118	79	99	14	137
2200002J24Rik	5	8	15	4	19	14	32	32	56	67	20	21	16	17	3	20	42	13	19	28	21	12	20	12	6	9	25	12	16	12	8	17	17	19	14	11	22	33	1	9	6	11	11	14	57	37	42	11	53
2210010C04Rik	9	5	4	12	20	11	33	30	58	46	15	19	14	23	3	18	51	20	19	21	16	12	17	12	7	2	20	10	16	9	8	11	17	23	17	22	30	28	5	12	3	17	11	12	43	45	45	5	47
2210016F16Rik	15	27	29	34	41	34	51	65	128	151	24	29	34	49	14	39	68	30	38	39	32	22	21	19	29	10	33	21	19	21	18	57	84	65	17	21	49	60	5	29	19	16	22	26	85	72	77	11	98
2210016L21Rik	11	18	32	19	32	31	62	59	128	163	39	34	43	42	15	45	80	29	40	65	38	20	21	22	23	10	35	19	17	33	15	42	46	40	24	30	41	53	12	25	17	21	20	22	97	83	91	21	125
2210407C18Rik	10	201	6	28	30	23	38	35	79	65	15	25	26	19	8	26	70	34	33	28	13	14	15	11	8	9	23	16	19	9	10	51	87	199	18	26	35	44	9	11	9	17	26	40	60	34	46	9	59
2210408I21Rik	15	24	26	19	26	11	40	45	87	85	23	23	24	49	11	32	66	22	31	34	24	12	18	27	23	19	30	34	23	17	16	32	45	53	15	29	35	44	4	18	20	13	14	17	54	44	56	17	68
2210418O10Rik	72	96	150	108	117	75	248	239	429	650	127	118	164	235	43	177	325	107	142	193	119	98	88	96	92	40	120	123	56	95	115	140	214	156	73	119	136	147	32	95	52	71	80	92	341	245	287	43	460
2300002M23Rik	11	5	14	14	17	18	16	30	70	71	15	20	20	30	8	15	53	19	26	32	16	13	18	16	6	4	25	13	11	8	9	14	18	50	13	17	39	22	2	8	4	24	12	14	65	32	53	4	55
2300009A05Rik	10	15	22	8	38	13	33	34	83	97	24	13	32	32	10	36	57	26	25	37	28	26	26	14	10	3	29	20	15	15	7	25	45	33	13	23	42	37	1	15	7	12	13	19	62	50	45	13	72
2310002L09Rik	9	5	13	18	22	10	24	43	63	70	15	22	21	25	5	19	49	24	17	34	17	18	28	16	9	6	29	7	11	12	5	24	28	22	19	19	45	37	4	13	6	14	12	23	61	49	54	8	69
2310009B15Rik	21	26	28	32	38	20	46	45	101	123	24	20	25	40	10	43	66	30	25	47	23	17	12	15	25	9	26	23	11	19	23	50	65	54	25	23	44	47	8	13	15	21	17	22	88	64	71	19	105
2310011J03Rik	20	23	31	36	51	29	95	76	166	175	43	47	43	42	19	36	106	39	47	62	41	32	36	24	25	21	38	22	21	22	27	69	77	59	28	48	57	61	1	22	12	20	32	40	114	73	87	22	133
2310022A10Rik	12	13	16	26	25	26	54	57	108	131	21	27	30	29	13	30	88	27	32	49	37	18	26	12	12	8	45	24	25	15	9	42	34	31	36	19	46	57	6	11	8	18	22	20	86	71	75	11	78
2310022B05Rik	11	10	19	33	28	21	60	69	91	109	26	30	38	34	5	25	72	33	25	41	31	23	27	15	10	8	33	18	24	13	9	26	27	20	23	19	52	54	4	10	8	24	19	33	81	60	57	5	93
2310030G06Rik	28	38	55	29	40	24	62	60	117	125	30	24	33	93	16	45	82	34	34	59	31	28	20	37	25	20	35	46	19	30	24	81	107	87	24	22	50	72	9	26	23	21	36	20	73	84	75	11	97
2310033P09Rik	8	20	27	24	29	12	51	56	107	138	26	33	41	39	10	41	79	20	39	42	40	19	22	23	16	9	32	17	23	16	12	32	37	31	19	28	43	47	2	19	11	14	19	17	75	69	60	11	67
2310034C09Rik	13	6	16	11	32	16	23	42	81	56	22	25	24	26	6	24	67	32	17	28	25	19	19	7	6	2	33	14	14	10	14	23	24	14	15	27	35	36	4	11	4	13	25	29	57	57	54	6	63
2310034G01Rik	12	32	34	13	27	15	27	30	61	55	19	19	20	57	12	31	55	25	22	33	26	7	19	18	31	14	30	22	19	18	15	37	62	57	17	20	26	33	4	24	17	12	14	20	42	55	38	5	40
2310034P14Rik	10	9	17	17	12	15	41	41	71	73	25	30	25	27	4	19	80	23	23	30	27	19	16	12	8	7	24	14	5	9	6	18	29	19	19	22	39	38	5	16	8	15	27	20	61	45	55	15	72
2310039H08Rik	22	13	39	30	25	19	74	59	126	133	33	40	44	64	14	48	87	37	37	67	41	36	25	29	18	11	41	24	30	30	26	26	75	40	24	36	46	42	3	16	12	28	32	27	106	91	75	5	86
2310050C09Rik	10	2	12	22	24	19	23	23	53	57	23	16	15	21	1	23	46	28	21	22	16	12	16	9	9	6	33	8	10	12	8	22	21	17	6	25	27	35	2	10	9	14	18	16	44	42	41	4	42
2310057J18Rik	14	4	13	12	11	16	21	21	50	41	12	20	9	19	6	10	35	19	6	29	9	10	13	5	4	4	22	7	10	7	6	6	23	8	15	10	17	35	2	6	11	7	15	17	34	42	34	6	36
2310057M21Rik	19	14	19	33	41	22	42	54	91	105	21	25	28	53	8	21	78	26	34	51	36	15	22	13	16	9	32	27	16	9	16	20	33	32	27	27	33	48	1	18	13	25	29	24	70	54	54	12	77
2310057N15Rik	11	7	14	21	37	13	37	40	79	59	19	19	14	26	2	22	49	23	37	35	18	18	13	5	13	1	24	13	13	10	5	18	18	19	21	28	22	51	5	11	9	16	14	22	55	68	62	9	57
2310061I04Rik	24	33	38	29	40	27	83	91	152	241	45	49	59	89	21	54	131	57	72	68	43	25	30	42	26	16	40	36	31	33	30	66	85	62	36	41	79	58	12	28	9	36	34	41	135	127	117	27	137
2310061N02Rik	8	7	10	15	18	10	18	31	61	56	16	19	20	22	8	13	49	20	14	26	21	16	19	12	10	6	25	16	11	9	14	17	20	18	18	22	34	35	1	8	5	16	15	19	44	45	38	6	39
2310079G19Rik	11	10	11	38	27	19	43	37	72	67	18	25	21	24	9	22	71	21	20	39	20	13	19	23	9	5	28	15	16	16	5	16	22	21	8	28	36	39	2	9	7	13	19	20	61	49	54	11	56
2410002F23Rik	25	30	32	40	63	33	90	87	196	251	36	48	37	61	10	49	99	58	55	82	41	35	29	30	28	11	37	24	22	26	24	38	51	32	30	31	55	63	7	23	19	26	28	37	99	79	107	19	136
2410004B18Rik	10	8	18	24	36	20	54	49	84	129	17	37	32	28	8	35	68	31	33	33	30	14	23	15	12	6	32	18	12	16	12	37	28	34	10	29	49	52	6	8	10	16	12	25	98	62	69	13	84
2410004P03Rik	25	61	43	16	46	30	56	57	115	108	29	42	33	81	34	68	80	39	40	55	28	20	34	31	58	42	38	45	20	39	30	56	99	95	24	27	36	46	11	25	26	18	25	23	72	74	90	13	73
2410131K14Rik	16	10	8	17	24	14	31	26	63	56	6	18	24	21	6	12	48	21	18	28	14	14	18	5	11	6	18	13	12	14	6	13	19	23	20	13	34	38	7	6	9	17	13	21	47	31	54	10	46
2410137M14Rik	16	9	23	19	23	13	44	49	123	97	19	37	31	32	10	36	78	31	36	46	46	23	34	21	11	10	43	15	17	18	6	25	42	27	32	32	49	43	4	10	9	20	22	15	89	69	73	7	84
2410141K09Rik	8	4	16	17	29	8	20	33	43	42	11	14	17	20	4	17	31	14	14	22	16	9	13	9	6	4	25	9	9	6	10	14	25	16	17	18	34	28	3	11	14	13	16	15	55	40	44	4	31
2510002D24Rik	11	7	31	18	23	15	53	49	106	88	21	31	38	52	10	26	90	31	32	29	25	24	21	17	20	7	32	15	19	16	16	27	27	38	20	22	34	44	9	11	15	27	20	25	76	51	88	9	78
2510009E07Rik	21	9	24	30	30	18	58	56	83	137	20	30	47	45	10	35	70	19	31	46	34	28	21	20	15	8	35	22	14	24	12	38	44	19	14	32	53	48	3	14	8	18	21	27	76	66	64	12	99
2510039O18Rik	26	23	30	42	52	41	77	65	143	150	37	43	30	72	14	45	83	29	36	62	34	31	27	29	23	17	55	26	25	26	22	51	80	68	24	45	66	67	9	24	13	24	24	28	101	88	76	16	124
2610001J05Rik	39	31	43	49	50	36	100	85	176	206	32	49	55	73	11	51	97	44	32	63	43	31	28	38	21	18	42	46	28	30	30	75	80	64	44	45	60	76	13	46	22	32	32	36	132	93	112	15	156
2610002M06Rik	20	14	23	33	45	21	61	45	101	99	20	31	38	53	12	35	71	28	31	43	30	16	15	16	14	11	43	19	13	20	19	37	44	53	33	23	46	53	12	13	9	14	25	19	64	64	57	15	100
2610008E11Rik	15	4	22	22	26	19	59	61	121	128	34	35	46	40	7	17	79	39	34	43	27	24	19	15	10	7	38	22	20	15	13	17	28	37	16	31	42	66	3	13	9	20	17	28	66	65	76	8	82
2610028H24Rik	37	107	131	22	29	19	46	49	86	93	18	39	37	243	79	169	63	31	26	38	44	21	30	94	116	76	24	123	16	85	52	186	280	172	29	29	28	54	6	89	60	25	26	25	60	43	73	15	60
2610301B20Rik	20	34	24	19	26	20	56	33	84	71	21	25	24	40	11	24	59	20	26	37	20	16	14	17	33	13	28	20	12	17	19	44	80	62	21	33	38	30	10	21	5	25	23	22	63	56	43	12	73
2610318N02Rik	12	12	37	22	45	12	47	44	92	99	20	29	19	42	10	25	72	31	27	40	29	25	20	10	10	4	33	16	17	11	7	29	55	46	23	24	45	47	4	14	8	18	15	22	67	75	63	18	86
2610507B11Rik	20	48	52	26	62	35	70	87	163	201	39	40	42	73	16	63	82	39	29	59	25	35	30	33	17	14	37	36	22	27	25	102	141	83	26	32	54	73	5	40	24	19	23	27	106	78	93	19	177
2610524H06Rik	15	7	13	16	44	18	51	62	129	87	20	30	29	37	5	27	61	41	24	53	27	23	25	12	14	15	43	28	20	12	11	26	33	32	21	14	48	58	6	17	16	15	25	32	102	65	76	11	104
2610528A11Rik	12	3	11	35	33	13	33	36	70	63	17	26	25	35	7	29	49	12	23	40	24	14	17	14	11	8	29	16	19	12	7	30	24	23	8	24	26	41	4	6	8	14	24	15	68	49	56	14	54
2610528J11Rik	32	30	45	58	73	33	116	98	259	212	48	62	47	109	22	80	164	58	70	92	61	34	51	40	46	29	61	41	24	49	32	67	84	70	48	54	81	96	7	40	20	41	48	48	155	137	134	27	155
2700049A03Rik	16	12	11	21	29	17	36	42	104	92	26	20	26	39	4	28	81	31	29	40	22	26	25	11	13	5	30	26	18	17	16	26	34	31	16	24	46	31	3	13	13	24	16	19	73	60	51	12	68
2700062C07Rik	9	7	19	21	44	23	44	56	115	125	32	33	29	34	7	22	87	23	31	39	26	15	23	19	22	11	29	19	9	21	10	25	42	33	29	23	51	51	3	14	6	18	29	41	65	55	67	9	77
2700081O15Rik	19	17	17	18	23	21	53	61	97	115	25	30	33	31	15	33	79	21	31	45	26	28	23	19	33	15	40	27	17	22	11	39	52	51	17	28	34	34	2	13	12	13	23	28	70	60	63	10	81
2700097O09Rik	12	8	17	19	20	17	28	29	79	74	30	21	15	23	4	28	60	19	23	31	14	11	17	11	10	6	20	13	13	11	12	22	37	21	15	16	31	37	4	15	11	10	16	20	55	51	55	8	61
2810004N23Rik	15	16	30	21	38	27	53	50	113	126	22	34	37	40	8	31	71	37	27	56	26	26	18	18	9	5	27	17	12	20	10	29	37	31	29	28	28	42	5	19	3	14	23	29	76	66	65	11	94
2810006K23Rik	6	5	11	12	38	21	48	37	80	63	18	25	20	21	5	21	71	23	24	37	16	17	15	9	6	7	27	13	15	10	8	20	24	24	19	17	26	40	7	15	11	19	24	20	56	43	41	5	48
2810021J22Rik	14	11	16	14	27	19	44	54	79	84	15	26	30	25	6	23	76	36	27	46	19	24	20	9	14	5	30	15	20	12	13	18	39	23	25	28	53	54	4	17	13	13	15	19	66	61	64	11	87
2810408A11Rik	12	7	19	12	34	16	40	46	81	65	19	29	22	28	8	26	56	20	29	34	17	18	25	12	7	4	27	10	22	13	13	18	30	25	19	35	35	39	8	13	10	13	25	19	59	56	43	8	45
2810459M11Rik	19	8	22	18	35	15	65	63	132	124	29	48	25	51	8	43	80	23	34	50	29	28	31	22	11	10	32	20	23	18	16	32	55	35	15	39	38	61	8	21	15	18	38	18	103	66	75	22	113
2900026A02Rik	10	16	15	26	32	17	41	42	88	87	26	27	29	32	5	31	55	23	31	42	26	26	20	11	12	6	29	24	13	10	8	11	35	25	28	22	44	29	5	15	10	11	23	28	68	41	47	12	67
2900092C05Rik	11	10	14	11	13	10	28	35	48	41	13	12	22	20	2	17	36	16	13	14	10	13	16	12	6	3	20	9	10	5	5	12	18	14	16	17	29	32	1	8	1	11	16	12	46	40	27	5	41
3110009E18Rik	9	11	16	14	32	9	37	37	82	73	18	23	20	36	6	25	65	20	19	38	21	14	13	11	9	7	31	19	17	14	5	15	23	13	13	21	27	33	3	11	6	14	19	23	46	42	43	5	65
3110040M04Rik	23	20	22	41	41	31	96	95	183	186	39	33	40	33	5	37	154	53	71	78	48	29	44	21	16	13	56	19	29	15	10	27	29	28	36	28	55	53	4	27	10	34	44	38	111	100	104	22	136
3110040N11Rik	16	11	23	18	22	16	42	45	84	94	16	26	26	36	7	31	48	29	19	28	15	15	15	17	12	8	29	13	13	9	11	24	35	36	15	24	30	29	4	12	12	14	16	20	59	49	58	9	61
3110067G11Rik	7	9	7	16	20	17	25	22	64	44	15	14	21	14	3	10	38	14	22	22	23	17	21	9	7	5	21	14	6	7	4	19	22	20	12	11	33	31	1	7	4	11	16	19	41	40	40	8	41
3110082I17Rik	7	13	16	24	32	13	29	31	75	69	23	17	17	34	10	23	66	19	25	37	24	19	16	14	12	6	27	17	19	17	6	25	35	28	22	21	32	51	6	13	12	14	25	13	47	46	55	4	70
3110082J24Rik	18	9	7	19	28	17	47	40	134	97	26	31	23	29	8	25	87	41	36	50	30	19	27	20	14	8	27	12	14	13	12	29	25	16	26	28	34	44	8	22	5	11	25	27	89	54	63	13	69
3300002I08Rik	20	7	13	23	25	15	30	48	97	90	16	23	35	30	3	37	100	34	33	39	33	20	25	13	11	5	22	12	10	22	13	29	16	22	17	25	43	46	5	11	9	12	18	12	73	56	65	7	59
3425401B19Rik	13	10	8	23	30	21	26	29	72	56	21	21	15	26	4	21	52	18	30	33	22	15	17	10	10	4	26	21	21	10	9	14	21	18	22	20	23	48	3	14	6	10	16	24	51	44	43	13	67
3830406C13Rik	18	26	35	31	39	23	73	68	138	166	19	41	37	52	13	55	81	37	34	58	40	30	29	21	29	18	40	18	16	22	12	34	64	46	23	38	53	48	7	28	12	24	14	37	77	79	76	9	97
3830417A13Rik	17	10	13	21	17	24	38	40	84	63	16	18	21	31	4	15	69	24	26	34	19	22	14	12	3	5	34	20	10	5	16	20	20	24	21	20	35	48	6	9	11	21	26	17	58	51	53	11	66
4430402I18Rik	19	23	20	8	19	20	24	40	76	73	18	43	18	63	12	54	51	26	30	27	29	15	19	22	34	18	25	37	10	17	22	24	33	52	18	29	43	30	6	20	10	16	32	15	49	52	44	6	55
4833420G17Rik	20	28	44	29	51	29	86	85	159	226	41	35	45	65	19	62	127	53	57	68	51	29	31	29	23	17	44	34	26	20	23	43	55	53	30	44	51	53	6	30	14	31	31	41	98	88	104	19	131
4833427G06Rik	29	125	68	15	23	19	29	35	63	62	19	34	17	146	40	100	52	27	26	29	15	10	18	63	77	42	31	81	13	67	51	131	189	213	21	16	31	42	15	46	41	8	18	18	55	56	46	4	62
4833439L19Rik	33	46	56	47	56	31	75	87	127	193	36	40	44	86	11	68	80	48	45	58	42	41	34	44	43	15	34	31	24	31	22	96	119	100	33	35	65	79	6	36	29	21	21	32	103	88	75	16	134
4921504E06Rik	8	8	11	17	26	12	38	26	53	59	22	17	15	18	3	18	52	15	15	22	18	14	14	6	8	5	21	13	7	10	10	16	18	19	15	17	35	34	1	9	6	8	16	15	46	35	44	11	34
4921507P07Rik	8	5	8	15	29	20	33	31	73	55	17	19	21	22	3	21	59	17	17	34	13	13	13	10	14	3	23	11	15	7	8	18	19	20	15	24	24	38	3	11	6	13	16	17	53	52	27	8	45
4921511C20Rik	5	7	18	15	27	12	28	34	69	46	16	26	28	15	7	20	44	24	24	31	13	10	18	8	9	3	29	10	12	10	11	24	24	20	17	31	20	28	4	11	4	20	23	19	53	46	44	13	39
4921517D22Rik	15	4	14	20	26	16	33	42	71	66	15	17	21	26	6	24	56	24	26	39	17	14	24	8	9	5	25	17	11	11	4	32	23	18	20	21	31	39	7	14	8	8	27	17	43	41	47	5	54
4921524J17Rik	18	11	17	33	36	18	38	42	91	93	31	31	29	30	7	19	80	29	22	46	25	18	22	22	15	8	32	22	16	19	12	35	37	30	22	31	48	33	4	9	13	27	22	31	77	52	58	13	96
4921524L21Rik	18	7	12	15	26	13	32	42	81	61	20	24	17	27	6	17	54	17	20	36	18	10	21	12	11	3	23	11	12	7	5	17	20	17	19	22	24	28	5	14	6	17	20	15	45	37	44	8	68
4921536K21Rik	5	9	14	13	27	13	22	36	55	52	16	17	19	24	6	18	43	13	23	30	17	16	8	17	12	8	28	13	17	14	8	20	25	25	16	14	21	42	3	13	7	19	15	10	54	36	41	7	50
4921539E11Rik	2	7	10	14	15	7	33	20	49	49	8	15	15	22	3	11	51	17	24	23	9	18	18	10	4	3	17	13	18	12	10	14	11	22	18	8	28	34	1	4	1	13	16	16	53	39	38	7	40
4930402F06Rik	13	7	13	23	19	16	30	31	86	73	20	26	22	38	7	20	84	25	22	34	26	16	18	5	10	2	28	19	20	13	13	13	21	24	14	19	39	42	6	12	3	21	35	26	71	47	40	9	92
4930402H24Rik	9	13	14	19	37	19	44	52	76	92	21	33	16	27	8	28	66	23	32	50	33	15	16	16	19	10	29	14	7	14	13	35	29	29	21	23	42	38	9	12	13	26	23	27	68	61	45	13	79
4930402K13Rik	8	4	10	18	19	21	30	30	66	61	18	14	14	16	3	15	45	16	20	23	22	14	11	10	11	4	20	14	15	13	4	17	22	14	15	17	42	33	1	11	3	11	13	12	41	47	37	8	43
4930404H24Rik	10	4	17	18	29	12	33	40	64	55	16	25	32	23	5	14	53	16	28	25	28	13	18	18	8	4	26	19	10	6	11	14	23	23	20	17	41	27	5	7	9	10	19	24	53	44	56	5	62
4930404N11Rik	13	9	7	13	16	12	31	34	72	51	12	21	22	27	6	20	47	11	15	26	20	10	20	17	16	9	14	16	11	13	6	22	31	29	14	15	32	30	7	12	15	8	13	15	54	38	41	6	51
4930407I10Rik	10	7	6	16	25	9	29	33	61	54	14	16	17	23	4	12	46	19	13	29	26	12	21	8	5	2	27	4	7	5	7	14	22	15	13	12	25	37	5	6	7	16	12	18	53	49	28	4	41
4930412O13Rik	8	7	15	23	28	22	33	31	56	58	15	20	21	17	7	24	54	22	19	43	14	15	18	8	7	5	22	9	13	4	9	12	26	13	18	25	33	36	4	6	5	15	11	6	57	52	48	8	56
4930415L06Rik	6	5	7	7	13	9	26	33	52	34	5	12	10	11	1	14	26	14	15	19	13	10	13	6	1	1	18	4	12	9	4	9	10	20	11	11	24	19	7	7	3	7	16	11	32	43	33	5	45
4930415O20Rik	15	14	7	11	30	12	39	33	59	54	20	27	18	27	10	13	39	28	17	22	25	23	19	10	12	4	21	14	10	10	6	11	27	24	19	14	26	45	1	11	10	28	26	12	55	44	63	7	46
4930430F08Rik	10	9	11	21	31	11	51	42	93	82	14	16	13	30	5	23	47	39	23	39	18	19	20	18	8	4	27	19	16	20	6	27	27	31	17	29	48	45	6	15	7	12	19	12	81	55	56	10	57
4930432K21Rik	9	14	7	19	27	13	35	28	65	64	18	15	22	22	8	16	56	19	23	30	16	15	17	12	10	7	20	11	19	9	9	18	25	14	17	18	19	38	3	10	4	14	15	14	50	40	39	10	41
4930432M17Rik	12	3	17	13	17	15	27	32	51	75	11	22	18	22	4	12	38	19	17	44	14	12	13	19	9	5	27	14	14	12	7	19	18	18	20	28	25	41	5	10	4	15	17	14	53	41	45	9	65
4930433I11Rik	5	5	16	14	21	7	26	26	59	46	22	12	10	21	4	16	47	14	22	18	16	7	13	11	7	2	27	10	10	13	5	17	27	22	12	17	31	32	6	3	4	11	18	16	51	32	41	10	44
4930438A08Rik	11	4	6	19	32	11	28	26	58	67	21	24	17	18	1	18	43	23	22	29	23	19	15	9	7	3	21	8	17	12	11	21	31	24	17	12	20	33	5	5	9	7	20	17	51	32	45	7	43
4930444G20Rik	7	6	10	14	18	11	30	19	45	51	7	19	13	20	2	11	36	12	14	25	16	12	9	6	7	4	17	6	16	8	1	14	21	18	17	12	21	32	2	10	6	12	16	18	27	24	30	7	41
4930444P10Rik	9	15	14	12	19	13	30	31	55	63	18	15	18	17	6	20	46	15	23	27	19	9	11	10	26	6	13	10	13	12	11	17	27	34	9	15	22	35	2	13	6	13	14	16	52	24	38	8	38
4930445K14Rik	16	13	11	17	23	22	44	32	87	81	20	33	29	33	8	25	59	21	34	43	32	14	14	14	20	3	29	19	15	14	13	25	29	21	23	14	42	37	8	12	6	26	26	27	71	55	47	20	58
4930447A16Rik	8	6	10	11	23	8	21	33	56	52	15	15	14	14	2	10	49	20	14	27	15	7	11	8	11	1	24	10	13	9	5	18	21	14	6	11	23	26	4	8	4	11	13	9	37	40	39	9	40
4930447C04Rik	9	3	7	13	19	10	18	37	62	55	26	22	19	22	5	20	52	29	23	37	17	7	11	6	6	5	19	10	8	16	11	15	20	16	22	8	21	32	4	8	11	15	22	14	45	38	37	9	40
4930449I24Rik	21	11	38	40	61	41	104	118	265	237	46	60	56	45	11	48	219	84	88	130	62	54	44	27	35	12	69	30	35	28	25	34	45	40	25	54	75	80	6	33	16	30	60	47	136	159	137	28	160
4930451G09Rik	8	8	16	15	27	21	22	36	72	57	15	15	17	27	4	15	49	9	18	31	20	7	15	11	16	6	33	14	9	18	11	22	18	25	15	21	25	44	3	7	7	16	19	21	50	36	48	8	52
4930451I11Rik	9	5	7	15	24	14	28	30	70	63	29	18	30	26	3	13	46	27	25	25	15	12	25	8	10	3	29	11	8	13	12	17	21	17	9	12	20	31	2	7	6	10	17	13	53	43	51	10	44
4930452B06Rik	5	6	9	12	20	11	24	25	66	72	40	18	29	20	10	19	46	17	21	36	16	18	11	13	9	3	22	10	9	11	9	15	19	23	24	21	29	33	3	14	6	6	17	10	37	32	30	9	43
4930453N24Rik	17	35	26	41	60	19	54	59	90	116	18	31	23	47	2	41	71	62	39	43	35	16	25	20	19	12	30	22	15	24	17	62	84	48	26	25	45	58	4	16	11	17	24	24	80	63	63	17	72
4930455H04Rik	8	4	8	22	22	14	31	31	64	59	20	18	20	20	4	18	49	18	18	29	19	14	13	9	6	8	30	13	9	12	5	15	17	18	22	16	28	36	1	9	5	15	16	22	60	37	44	7	40
4930467E23Rik	84	50	95	163	181	95	366	348	872	691	138	148	179	146	45	167	700	252	294	347	159	104	142	87	86	55	189	82	88	74	48	98	130	97	96	144	187	199	23	75	43	93	121	124	553	423	478	57	491
4930469K13Rik	11	10	14	15	23	16	31	35	67	59	12	21	17	18	6	16	53	17	25	30	14	16	13	8	1	2	28	10	14	4	5	15	19	13	13	16	29	38	3	8	8	10	22	13	39	39	37	7	47
4930470P17Rik	4	6	14	17	30	21	22	38	66	51	17	17	23	24	2	16	57	19	13	31	17	9	21	9	11	4	34	7	15	9	4	19	18	15	15	13	43	25	4	14	8	10	20	14	58	42	54	9	38
4930474N05Rik	12	6	15	11	23	14	31	32	85	75	24	29	26	19	5	19	59	31	27	39	18	18	23	12	9	3	32	10	11	11	9	22	31	23	14	26	34	30	1	8	11	16	13	24	58	47	67	8	59
4930480E11Rik	9	8	7	16	24	19	23	38	65	55	16	28	21	24	7	16	36	23	14	35	15	10	20	8	6	9	35	15	21	14	9	17	16	23	23	20	40	42	4	7	3	15	20	21	58	50	34	8	39
4930486L24Rik	6	2	16	17	16	13	24	31	50	50	17	17	19	28	5	18	44	23	15	24	22	15	14	8	3	3	24	12	14	10	10	14	15	20	10	19	31	37	2	10	7	9	19	14	45	41	43	7	40
4930503B20Rik	9	9	12	18	20	9	33	25	59	62	14	20	13	21	7	22	55	9	15	23	13	11	14	4	10	7	18	9	11	11	8	12	18	18	12	10	32	25	6	11	6	11	14	14	41	39	39	4	43
4930503L19Rik	11	11	12	34	44	18	59	59	121	116	33	33	40	28	7	30	90	35	36	52	32	29	16	18	7	6	35	18	21	18	14	21	37	21	30	46	49	53	10	18	12	21	32	23	83	71	87	13	94
4930505A04Rik	13	17	13	20	16	15	21	33	68	67	12	23	18	33	4	22	50	14	28	35	16	10	12	12	10	8	27	7	10	10	7	30	31	12	17	25	29	33	3	14	6	14	21	20	54	44	48	5	61
4930512M02Rik	8	3	15	17	22	11	27	28	70	52	11	22	12	18	2	11	47	19	25	30	12	13	14	19	5	3	19	17	11	10	4	14	20	19	14	22	29	35	6	13	6	11	19	12	47	39	36	4	37
4930513O06Rik	6	8	12	21	15	17	26	29	67	55	19	18	29	30	4	25	46	24	19	34	23	12	20	4	16	4	38	11	16	13	6	10	24	24	16	23	27	40	3	12	5	13	12	15	50	37	51	3	61
4930519G04Rik	7	3	9	11	19	14	26	28	75	55	13	21	20	17	5	21	58	25	26	43	19	15	18	13	6	6	30	18	15	14	7	33	23	31	16	21	27	44	6	9	8	23	18	19	49	46	41	12	47
4930522H14Rik	8	7	9	20	20	13	30	37	69	79	21	23	12	21	6	17	65	22	22	37	16	15	15	11	9	5	25	17	11	7	8	18	19	22	26	16	44	33	1	12	8	12	20	16	60	53	35	6	52
4930523C07Rik	33	28	28	36	56	22	67	46	203	205	40	42	56	51	10	40	103	37	44	70	40	21	28	26	21	7	56	22	21	22	23	55	53	38	31	39	61	58	11	24	14	18	31	34	96	67	91	17	104
4930524B15Rik	8	5	12	11	14	5	21	29	48	52	18	8	18	16	6	22	43	21	13	17	13	12	21	12	6	4	31	8	14	8	5	17	17	18	13	12	27	27	5	6	2	22	18	15	47	28	43	8	38
4930524J08Rik	12	7	17	25	21	9	38	39	88	80	17	21	19	25	9	14	47	26	22	29	18	13	17	19	9	5	27	15	15	15	13	16	27	21	13	30	36	49	2	9	6	12	23	20	64	57	45	9	60
4930544D05Rik	5	7	6	13	20	11	30	28	60	75	11	15	15	16	5	21	58	18	20	33	30	15	14	13	3	1	29	8	13	14	10	9	23	18	11	16	30	29	4	8	4	16	21	13	54	42	43	6	42
4930544G11Rik	14	8	19	19	22	17	36	22	77	61	23	18	21	23	4	19	75	29	16	47	26	17	17	10	12	10	32	16	14	14	11	15	26	28	15	23	31	43	8	7	5	16	21	26	68	60	66	15	60
4930548H24Rik	5	2	13	13	26	15	25	29	38	47	14	18	14	12	5	12	41	11	21	23	10	15	14	6	12	9	18	9	10	10	6	10	16	9	21	17	36	28	2	10	10	8	16	10	40	30	39	8	39
4930550C14Rik	6	5	10	22	26	9	34	33	65	63	15	17	21	24	5	16	42	13	23	26	30	18	14	7	10	9	20	16	18	9	7	21	22	19	8	17	27	273	5	10	4	13	21	16	43	46	45	7	44
4930550L24Rik	7	12	9	25	14	14	25	28	72	37	16	20	18	22	5	18	53	21	20	30	19	13	14	9	3	6	26	17	14	16	7	26	24	17	16	13	36	37	5	10	6	10	18	21	56	42	50	8	41
4930555G01Rik	45	25	51	87	116	54	165	175	412	296	78	85	70	80	22	91	330	153	134	182	89	70	56	39	43	23	108	35	66	43	30	63	85	40	51	62	110	129	14	48	27	54	64	60	261	191	232	32	227
4930558C23Rik	8	4	8	7	18	6	22	25	57	59	14	26	18	15	4	19	38	24	20	24	17	9	12	9	7	6	26	17	7	8	8	14	28	9	14	13	21	25	1	9	8	14	22	10	41	22	44	8	38
4930558K02Rik	13	10	13	20	34	21	27	38	76	75	27	19	23	26	5	13	65	23	21	49	26	20	23	11	11	3	31	16	20	11	8	18	28	21	23	23	33	41	1	11	6	26	24	22	51	50	58	2	69
4930562C15Rik	16	32	40	14	21	13	17	26	60	51	16	23	13	74	19	36	52	17	19	27	15	14	14	20	39	16	24	32	7	26	12	82	77	70	11	23	28	41	5	19	19	13	11	13	47	40	39	8	47
4930563E22Rik	6	3	7	9	13	10	13	15	41	36	6	14	8	12	2	10	33	15	12	26	7	9	9	6	5	2	18	8	10	6	6	6	8	9	7	15	16	16	4	6	2	13	10	7	23	23	26	3	27
4930563M21Rik	13	12	14	22	29	18	32	33	79	64	20	31	15	29	5	18	53	22	33	32	26	22	16	10	8	6	30	10	13	13	8	21	23	22	15	19	27	37	5	13	6	18	19	15	53	36	43	13	57
4930564C03Rik	7	7	12	16	28	13	24	33	59	71	21	22	18	19	4	17	49	17	19	19	13	11	7	6	2	2	21	12	11	9	6	17	28	14	23	21	40	35	7	10	5	17	16	18	48	52	38	10	49
4930564D02Rik	7	8	9	12	22	11	26	37	68	61	15	20	18	19	5	20	43	21	19	35	19	21	15	6	8	7	29	10	15	10	9	15	17	20	14	16	37	31	3	14	6	13	17	26	45	52	56	12	55
4930567H17Rik	6	3	10	16	28	13	35	44	107	72	25	26	28	32	8	18	72	33	26	44	20	11	23	15	12	5	30	19	13	14	9	21	31	25	19	25	25	39	7	15	2	24	14	23	74	46	59	3	56
4930568D16Rik	8	9	14	11	33	14	26	40	75	61	18	38	23	28	4	24	58	17	22	37	18	12	19	12	5	7	27	11	7	15	8	21	18	15	20	28	40	44	3	13	13	15	17	13	61	50	43	4	51
4930578G10Rik	10	7	10	24	26	13	39	38	76	62	22	21	34	21	4	22	72	17	28	19	21	14	16	19	8	6	25	4	11	7	8	13	22	22	22	18	45	38	6	7	4	10	21	25	55	41	45	9	48
4930578I06Rik	7	3	10	8	27	7	32	27	59	39	15	13	8	16	1	12	44	17	12	25	23	14	12	8	6	9	23	18	5	7	7	16	19	22	12	15	27	34	2	10	7	12	14	22	52	35	39	4	32
4930578L24Rik	14	8	10	19	35	17	37	45	78	59	14	25	25	27	5	19	50	26	27	28	26	16	28	10	12	7	34	19	13	10	6	20	23	19	23	26	47	40	3	13	10	13	29	13	54	57	63	10	50
4930579F01Rik	8	1	8	5	19	10	25	21	50	41	12	20	17	29	3	12	28	8	18	22	14	14	7	6	8	4	16	8	12	10	9	16	20	13	11	16	30	26	5	8	4	5	12	12	43	17	37	8	47
4930579G24Rik	4	6	9	19	22	16	33	50	68	77	15	22	17	23	9	26	52	35	22	30	28	16	18	6	9	3	39	13	8	13	2	14	24	22	18	16	31	35	5	6	6	23	18	15	56	49	50	8	53
4930583I09Rik	7	8	5	18	26	16	30	24	51	49	10	12	14	27	7	18	42	23	24	25	15	8	11	16	4	11	28	11	17	9	11	20	26	25	17	14	32	43	7	11	4	14	18	15	56	38	35	9	49
4930590J08Rik	10	4	8	17	21	14	29	23	69	65	13	18	10	20	4	16	58	21	25	34	29	12	16	8	10	8	19	7	16	3	14	15	20	11	10	20	24	36	3	12	11	19	14	18	45	42	41	7	25
4930595D18Rik	6	4	13	23	29	18	32	24	85	51	21	25	22	22	4	19	53	19	35	35	17	10	18	12	3	3	34	10	6	13	8	18	21	19	18	26	37	45	3	13	6	14	26	16	51	54	36	11	78
4930595M18Rik	10	10	12	11	24	9	21	18	64	58	16	19	21	22	6	14	59	13	20	35	13	15	17	9	5	3	23	6	16	13	9	12	15	22	11	15	23	29	2	13	8	7	6	12	53	35	47	4	47
4930596D02Rik	3	5	6	13	24	5	29	24	50	47	6	14	11	24	3	13	37	13	20	22	13	9	3	4	7	5	15	11	9	10	7	19	17	15	13	13	35	32	6	9	3	9	8	9	46	30	30	11	39
4931400O07Rik	13	2	12	20	22	12	36	24	70	57	13	28	24	17	7	23	44	26	22	22	20	18	18	8	8	9	24	10	13	8	5	16	35	16	10	26	30	44	7	11	7	12	16	16	49	44	40	10	52
4931406B18Rik	4	5	7	13	15	9	26	23	54	36	16	16	14	20	4	11	38	16	18	28	8	7	11	9	3	1	15	8	4	5	5	10	16	8	15	14	27	19	2	8	7	4	8	10	42	31	35	6	39
4931406C07Rik	12	8	16	21	31	15	27	40	79	81	17	24	29	40	13	30	62	29	23	30	35	16	18	18	21	6	20	20	12	17	12	39	55	39	15	16	27	28	6	13	8	16	19	12	64	47	46	8	82
4931406P16Rik	17	13	22	42	54	27	71	67	126	197	60	62	43	44	8	25	93	32	45	61	43	50	36	19	10	5	51	17	22	16	12	26	49	28	48	42	82	72	11	20	15	29	33	41	86	86	92	21	126
4931408C20Rik	7	7	15	15	23	21	34	40	81	53	18	21	21	15	4	15	51	19	28	22	22	11	14	1	4	2	28	16	19	8	9	17	23	21	15	27	39	30	1	10	7	14	18	21	48	39	47	8	55
4931414P19Rik	11	3	14	16	20	21	33	33	42	66	18	33	17	17	5	20	36	19	20	38	16	12	16	11	9	12	24	16	14	9	8	23	29	21	19	22	33	36	3	11	7	13	17	22	55	33	31	7	55
4931417E11Rik	9	5	11	20	22	16	31	45	83	71	28	22	20	26	8	24	68	15	22	34	22	11	13	15	3	7	40	13	11	7	5	17	17	24	20	17	29	49	4	11	9	14	25	25	62	65	50	8	60
4931422A03Rik	9	5	11	15	26	11	23	33	56	59	20	35	32	23	2	11	46	22	20	20	15	15	18	5	12	5	28	10	11	5	8	10	25	17	11	14	45	37	4	10	5	19	11	7	49	45	35	6	53
4931428F04Rik	10	10	10	12	22	17	25	30	59	61	21	25	24	14	8	18	54	20	31	23	21	14	14	11	9	11	25	12	10	12	5	13	19	15	5	19	26	28	4	13	6	7	19	10	51	19	39	8	63
4931428L18Rik	16	4	8	11	19	8	31	27	62	60	18	19	23	21	1	16	41	13	23	24	17	14	19	9	6	3	30	12	15	11	7	16	26	21	12	13	31	39	7	8	7	14	21	14	41	35	41	7	44
4931429L15Rik	11	7	12	24	18	14	30	30	77	56	17	20	27	19	2	20	61	16	19	26	20	14	22	9	10	7	24	7	21	9	6	19	31	19	16	20	40	31	15	9	8	16	24	15	52	40	46	8	49
4932411N23Rik	17	10	17	27	25	17	46	38	91	82	21	21	18	30	5	26	68	23	30	38	22	19	26	9	5	1	25	13	17	15	11	22	33	19	12	21	43	38	7	17	7	18	20	15	73	60	70	14	69
4932414N04Rik	17	12	7	20	29	7	36	36	71	69	19	13	26	33	5	18	46	19	22	28	22	10	14	12	6	8	22	14	13	6	11	17	20	15	19	20	36	40	4	10	3	11	18	18	50	40	41	5	50
4932429P05Rik	9	4	9	21	18	11	34	30	64	67	17	31	20	22	3	15	55	21	23	33	22	9	16	8	8	5	21	15	20	13	9	14	24	21	14	20	43	39	6	9	7	13	19	17	64	43	51	7	67
4932438A13Rik	23	13	27	33	63	21	44	66	125	154	40	30	29	39	8	34	77	22	34	54	22	20	20	19	20	3	37	29	18	22	21	31	47	37	27	36	68	62	6	16	10	28	16	28	89	53	78	15	96
4932438H23Rik	6	3	7	11	19	11	20	16	51	47	6	20	15	13	8	9	32	18	12	29	11	10	8	7	6	1	14	5	5	7	7	11	15	10	13	13	23	24	2	6	7	11	14	12	32	31	24	5	33
4933400A11Rik	10	7	10	18	27	16	39	37	71	53	20	32	25	32	2	10	58	15	26	21	14	15	14	15	6	4	26	16	21	12	8	12	33	28	11	19	36	38	5	15	8	15	28	13	54	55	45	3	48
4933402D24Rik	3	3	7	19	20	12	12	33	66	59	11	20	19	14	8	22	48	20	19	27	13	12	7	9	8	5	23	8	10	12	5	17	22	15	10	20	23	40	3	10	3	12	9	14	36	34	39	8	53
4933402E13Rik	7	6	12	17	16	9	28	23	53	44	14	13	15	18	5	14	35	24	19	28	13	12	18	12	7	2	18	16	10	9	4	14	21	15	14	12	44	30	3	13	5	15	17	11	49	40	55	4	49
4933402J07Rik	10	9	12	16	25	14	30	42	91	69	20	16	15	20	9	11	56	25	26	40	25	12	13	9	13	4	21	16	18	15	11	23	25	17	15	23	30	50	3	9	5	17	23	16	60	40	56	10	63
4933402N03Rik	6	10	11	17	26	12	35	48	74	61	16	33	14	28	3	21	74	23	25	36	17	23	22	10	15	4	32	10	15	16	8	19	25	21	19	17	29	43	9	11	10	19	25	24	62	42	42	5	55
4933403O08Rik	9	9	14	16	25	14	34	33	66	64	15	18	18	23	4	18	61	23	25	34	21	10	21	12	12	6	23	14	9	12	4	20	26	16	19	17	32	34	3	9	8	18	13	16	48	51	59	5	53
4933405L10Rik	10	3	8	18	28	21	39	52	79	79	17	22	18	29	8	23	60	15	23	40	25	15	15	15	11	1	26	17	7	12	7	16	25	18	23	20	32	47	1	12	8	14	17	30	70	71	64	8	53
4933405O20Rik	5	6	13	15	29	17	33	38	95	76	25	16	21	24	4	15	87	30	22	43	24	22	26	19	14	4	29	21	13	13	12	22	34	32	21	26	47	46	2	15	6	22	21	24	57	61	51	11	72
4933407L21Rik	12	14	18	23	25	23	43	36	98	71	11	31	24	26	5	26	75	24	24	42	17	17	34	22	13	5	29	14	19	15	7	17	30	21	20	24	40	61	4	6	7	22	28	24	61	64	68	7	59
4933407O12Rik	11	8	19	24	25	11	31	36	68	62	15	24	22	29	3	16	51	17	17	40	26	20	10	11	13	3	26	10	10	9	10	14	27	27	28	21	25	37	3	11	4	11	24	23	64	57	47	7	55
4933409G03Rik	6	4	8	13	20	12	35	34	56	54	18	21	23	33	4	18	56	22	24	32	15	10	14	10	6	4	28	16	13	9	5	13	22	15	15	23	30	40	5	7	2	12	16	18	48	29	33	12	43
4933411K16Rik	10	9	16	26	34	17	33	31	55	56	12	15	16	21	2	20	54	13	19	31	27	18	24	9	8	9	20	20	18	12	12	15	31	9	14	21	28	37	2	5	9	14	18	11	58	35	47	7	60
4933412E24Rik	2	8	13	20	25	14	34	44	63	65	9	10	18	25	4	19	51	20	19	19	14	12	15	9	4	5	26	13	18	8	7	21	23	29	20	16	38	43	4	12	10	17	10	22	43	42	45	10	44
4933414I15Rik	4	3	6	9	22	13	26	27	64	47	12	9	23	27	5	12	40	14	20	26	18	5	14	5	3	4	19	6	9	12	7	9	13	10	12	12	20	30	4	9	5	15	26	20	38	35	44	6	48
4933417A18Rik	10	7	15	19	21	11	32	38	58	68	16	25	19	26	10	22	55	21	27	31	29	20	18	11	6	7	24	9	13	12	5	13	14	21	18	23	31	39	2	13	3	16	22	18	55	39	52	5	41
4933421I07Rik	5	6	6	15	21	17	33	36	60	60	12	17	7	17	9	13	47	17	19	28	21	9	15	9	12	7	24	11	8	9	6	15	15	15	14	20	28	28	6	6	9	15	15	22	43	37	44	8	46
4933424G06Rik	14	12	9	13	25	19	29	31	51	70	17	17	18	17	6	13	62	17	27	22	21	15	12	10	2	1	26	5	17	8	10	20	22	13	16	15	26	26	2	10	3	14	16	22	49	45	50	7	42
4933427D14Rik	18	21	21	29	37	23	41	55	131	106	22	32	30	45	11	39	73	19	38	44	29	26	20	24	22	8	38	24	15	24	13	34	42	42	26	24	39	38	6	23	13	20	22	19	68	44	59	12	87
4933427I04Rik	14	7	9	19	24	13	22	30	44	44	10	18	15	15	4	16	47	10	14	26	20	21	15	6	7	6	17	9	15	5	7	17	19	21	13	15	18	26	2	11	5	4	17	20	48	30	41	7	36
4933428G20Rik	11	6	7	15	14	13	29	34	54	41	13	16	18	17	8	14	49	24	17	23	22	11	15	9	2	2	21	10	11	8	5	9	17	15	11	18	20	35	2	5	9	12	14	12	61	38	40	6	39
4933428M09Rik	5	4	12	18	22	19	19	34	74	70	15	21	17	18	5	16	46	13	20	26	21	7	17	4	6	5	46	9	5	9	9	25	21	17	18	15	39	29	3	9	7	13	23	20	44	40	49	12	48
4933430I17Rik	11	8	8	26	20	17	26	37	67	63	36	18	23	20	5	20	54	21	29	23	28	13	21	5	5	2	25	7	13	8	6	19	21	15	14	14	34	43	4	12	9	12	17	21	62	50	39	4	58
4933434E20Rik	19	32	44	41	53	20	99	104	200	238	41	54	39	63	12	60	130	53	71	85	48	31	39	34	34	12	50	43	31	15	26	57	69	56	29	39	67	74	9	29	19	37	27	33	147	104	113	24	144
4933436I01Rik	7	7	6	10	31	12	38	30	70	60	14	18	17	19	5	20	41	22	18	28	15	9	18	13	6	5	23	13	15	13	12	19	24	17	19	18	24	34	7	14	8	10	26	16	42	49	27	9	44
4933440N22Rik	20	6	11	12	20	7	21	27	56	55	13	14	17	19	6	18	38	16	20	23	15	17	17	11	8	8	20	13	9	1	12	11	12	8	14	13	17	35	2	7	5	11	17	10	47	39	27	10	40
5031439G07Rik	6	10	29	33	48	27	81	74	173	200	41	52	50	51	1	34	105	36	37	72	47	29	24	18	21	7	38	15	16	16	13	31	36	30	32	36	48	53	8	19	9	31	26	38	102	71	96	21	123
5330417C22Rik	13	66	249	13	21	18	46	52	77	87	17	21	28	233	55	161	76	31	39	48	36	29	19	130	95	27	22	111	13	80	77	190	335	220	15	24	26	28	13	146	81	17	13	25	64	63	58	8	59
5430401F13Rik	10	5	10	11	24	18	18	24	44	55	9	17	19	22	1	10	37	23	14	18	14	11	17	9	4	10	19	16	14	8	8	14	21	12	16	13	27	33	6	9	3	15	14	19	47	43	25	6	36
5430402E10Rik	8	7	11	17	32	16	45	61	104	76	13	21	29	24	6	33	98	29	34	50	25	25	25	11	12	8	34	19	19	10	13	23	29	20	18	33	52	54	3	16	14	13	34	21	64	67	64	8	73
5430427O19Rik	11	5	11	17	34	20	23	49	94	91	17	26	36	27	4	24	80	24	20	50	22	25	19	14	8	5	23	12	15	9	10	24	29	18	13	17	42	43	3	6	5	18	26	14	78	58	64	8	72
5530400C23Rik	6	6	6	20	22	8	30	25	57	47	22	16	16	11	2	20	47	11	22	27	17	15	21	8	8	4	17	7	16	14	2	9	21	18	19	14	26	26	6	13	2	16	20	22	53	42	36	5	46
5530401A14Rik	10	2	7	22	19	13	35	38	70	60	19	20	19	25	6	16	48	17	19	25	16	10	11	9	3	4	31	13	9	10	9	17	28	12	10	14	26	44	6	4	4	14	20	25	63	38	47	10	55
5730409E04Rik	6	10	9	21	30	13	32	50	90	100	21	35	18	35	8	25	85	25	31	46	20	26	17	14	9	9	35	23	21	16	9	22	19	21	17	24	42	44	2	19	4	20	29	19	74	55	74	16	79
5730455P16Rik	11	19	13	21	33	16	41	44	85	88	18	25	16	30	7	29	81	37	28	36	22	24	22	15	16	6	29	25	10	9	9	20	34	31	19	18	41	36	4	16	7	19	22	14	84	56	66	11	61
5730480H06Rik	9	12	17	18	21	14	36	55	72	70	21	27	19	26	5	22	41	20	22	37	24	16	18	16	6	6	23	13	20	16	11	20	25	29	15	17	31	36	7	10	8	11	14	41	63	42	59	8	67
5730522E02Rik	8	3	10	16	18	9	38	19	54	36	17	21	12	22	7	17	58	19	20	20	18	15	12	10	3	2	16	13	14	7	5	9	24	15	22	16	30	30	7	8	5	12	17	16	44	33	44	4	38
5730596B20Rik	6	5	6	19	18	10	20	35	66	66	13	28	18	15	5	14	58	14	19	27	20	10	13	11	6	5	32	8	13	15	10	12	21	14	14	23	35	29	5	14	9	20	13	26	60	41	27	6	51
5830411N06Rik	15	8	5	21	28	18	41	39	84	93	27	17	31	15	5	18	56	32	22	34	22	25	25	12	16	11	30	17	17	7	12	16	15	25	19	14	39	44	3	10	6	20	19	26	74	47	52	13	70
6030458C11Rik	8	24	27	29	36	16	54	55	126	132	35	30	32	52	15	36	76	32	30	58	39	23	33	16	12	8	38	24	15	15	12	36	41	38	19	23	40	52	9	19	11	16	22	24	86	61	66	12	98
6030468B19Rik	7	3	11	15	17	7	25	29	75	65	14	28	19	12	5	9	52	23	14	24	21	12	7	8	6	8	30	11	7	8	4	21	20	18	8	20	34	27	4	9	6	10	22	9	46	43	36	4	59
6030498E09Rik	13	5	7	16	28	12	32	41	66	63	19	23	20	18	3	20	53	25	26	38	19	20	23	16	4	2	29	12	20	16	7	17	20	24	16	25	36	43	3	13	3	16	23	27	58	69	62	9	49
6330403K07Rik	9	7	14	26	21	18	23	33	72	79	19	31	15	35	3	29	51	15	21	27	24	14	18	14	9	2	27	13	19	11	9	22	24	19	13	21	22	41	3	9	8	7	20	12	66	56	57	4	50
6330409D20Rik	12	2	11	12	15	4	22	11	52	52	11	15	15	6	2	18	38	10	10	22	15	7	10	4	2	4	21	8	5	8	4	15	12	5	15	10	19	19	3	3	5	10	14	9	35	28	31	12	35
6430548M08Rik	18	13	21	72	46	43	58	69	108	157	48	56	78	41	7	30	121	61	39	56	55	67	39	19	11	7	62	15	32	21	15	39	53	21	37	47	62	61	9	22	12	32	28	49	87	74	71	22	116
6430550D23Rik	10	4	16	15	26	15	24	43	67	75	15	16	22	32	6	21	49	21	15	27	19	14	17	17	9	6	26	22	9	15	11	22	35	22	13	12	33	35	6	10	7	13	17	20	57	46	53	6	53
6430571L13Rik	11	7	5	19	14	13	22	25	44	54	16	19	14	13	6	14	44	13	19	31	19	15	17	7	4	2	25	12	13	11	6	24	18	13	16	19	31	29	3	14	9	15	11	11	43	35	40	11	44
6430628N08Rik	4	2	9	10	7	10	24	20	35	33	11	12	16	16	6	13	38	22	19	22	12	9	13	8	3	3	13	9	10	8	9	16	19	12	10	7	21	33	6	7	2	8	9	6	32	25	31	4	32
6820408C15Rik	30	64	32	16	24	7	40	37	68	65	14	19	20	81	29	53	44	19	24	27	18	18	14	35	64	41	23	48	13	41	23	80	138	117	16	14	34	38	6	38	28	9	15	18	50	42	45	6	55
7420426K07Rik	8	6	14	13	22	7	35	40	81	67	18	17	15	24	3	18	46	21	20	24	18	12	13	10	7	11	23	13	14	13	5	15	21	16	21	13	27	32	5	12	8	12	21	20	48	60	46	7	56
7530416G11Rik	16	6	14	8	22	14	44	34	48	70	17	19	20	17	9	19	53	25	28	37	30	11	22	15	2	4	19	6	21	12	7	15	24	18	13	22	27	28	3	15	6	9	19	12	59	56	37	12	49
8030423J24Rik	5	9	12	20	22	22	41	38	56	52	22	19	27	29	4	17	60	15	25	31	26	21	21	13	6	3	37	14	22	11	9	25	18	27	20	14	32	38	6	8	5	14	22	17	55	48	46	8	41
8030462N17Rik	21	6	15	28	45	20	29	48	90	124	13	23	31	36	8	24	71	28	30	45	24	21	19	16	12	6	42	19	9	9	6	22	31	22	23	30	51	53	5	19	9	12	16	17	77	43	65	10	60
8030474K03Rik	10	3	15	20	22	9	25	25	63	53	17	13	11	23	6	16	42	15	15	33	10	9	12	7	5	3	19	13	6	8	8	17	14	19	9	15	24	27	4	11	6	14	20	15	35	27	27	9	49
9030025P20Rik	43	60	77	79	103	56	125	144	354	334	66	66	86	125	35	111	213	93	101	138	85	63	42	60	60	21	63	70	48	61	40	86	116	89	42	58	79	98	13	60	35	44	53	56	171	131	182	38	228
9030624G23Rik	23	14	31	65	92	38	186	176	348	414	86	101	94	79	26	91	279	101	137	160	94	83	79	52	28	23	105	41	40	36	23	57	65	58	65	81	122	118	17	46	14	57	84	88	276	237	246	34	221
9130008F23Rik	7	5	5	9	19	4	21	25	36	28	15	21	13	19	4	19	30	15	21	26	15	10	10	8	14	7	19	11	10	8	7	23	21	14	7	13	22	23	2	3	11	14	7	14	44	31	23	6	38
9130019O22Rik	8	8	17	19	38	18	56	40	101	99	21	33	19	25	5	26	75	29	31	29	34	24	20	18	8	6	31	13	15	15	12	24	30	21	21	24	31	52	4	11	5	17	17	23	54	43	59	10	76
9130023H24Rik	7	11	18	18	30	14	51	51	75	108	17	29	38	33	9	29	73	29	24	36	33	21	22	13	12	8	36	14	18	23	13	25	47	29	13	16	44	48	9	12	12	21	24	20	70	52	71	11	81
9130213A22Rik	13	7	9	19	32	16	27	39	70	93	19	29	32	25	7	25	68	34	24	32	42	14	22	11	7	5	32	17	18	20	11	19	28	21	23	22	35	37	5	15	9	13	25	22	70	59	63	13	68
9130230L23Rik	10	5	12	15	23	12	30	22	71	52	15	17	15	37	15	47	39	13	13	23	20	10	15	16	21	7	27	21	11	13	13	31	35	37	17	21	32	41	7	20	13	13	17	17	51	31	37	5	42
9130401M01Rik	18	15	12	28	36	24	53	39	104	110	19	45	33	38	8	22	61	38	24	50	41	25	18	15	15	4	27	17	21	14	9	33	41	34	21	29	46	59	7	19	11	16	19	40	83	69	72	9	80
9130409I23Rik	11	8	9	13	24	11	32	53	71	64	21	24	17	17	3	15	56	29	22	31	18	13	13	17	15	6	25	13	12	14	8	20	17	17	16	14	28	40	6	13	7	16	15	19	50	49	37	12	45
9230019H11Rik	7	5	9	17	24	9	30	27	40	55	12	12	16	20	1	11	41	23	13	32	11	12	14	8	5	3	21	9	4	10	7	9	10	11	16	17	17	36	2	5	5	8	17	22	59	33	40	5	55
9230102O04Rik	29	7	15	21	20	14	36	40	77	79	16	19	22	21	3	13	51	18	25	31	20	16	21	7	9	4	29	16	19	9	3	18	23	30	15	20	37	41	4	11	6	13	20	20	48	57	48	7	41
9230112D13Rik	12	8	19	12	21	16	29	34	69	68	19	22	22	25	1	18	42	21	30	33	21	9	14	8	5	8	29	14	11	12	8	22	29	16	14	21	42	24	6	10	5	18	20	21	41	45	42	11	50
9330159F19Rik	5	3	5	9	16	7	32	22	45	44	12	6	16	21	3	10	32	13	17	25	14	12	12	7	7	4	31	7	9	6	4	12	15	13	11	19	20	38	4	9	7	14	16	14	38	36	38	6	37
9330182L06Rik	10	4	14	15	27	12	32	35	48	68	16	22	24	26	5	29	68	28	24	32	21	13	8	7	9	9	16	14	10	8	6	26	29	34	12	26	37	39	3	15	8	19	19	11	63	67	25	9	63
9330182O14Rik	4	4	10	14	19	15	28	31	68	54	19	25	25	31	12	24	53	33	20	26	25	19	24	11	12	10	24	13	19	12	4	25	21	16	15	12	24	31	3	6	4	16	23	17	52	45	46	10	48
9430015G10Rik	9	5	6	15	21	18	32	36	80	64	21	22	16	24	5	24	45	24	27	26	17	14	15	10	5	3	27	18	13	7	16	25	20	27	9	18	30	32	1	14	8	16	19	15	56	50	47	7	66
9430038I01Rik	11	8	5	20	30	13	34	41	105	81	19	22	21	22	10	11	66	22	23	33	31	17	15	14	12	4	22	7	8	9	7	16	21	18	18	26	32	41	2	8	8	14	23	20	65	32	43	6	69
9430069I07Rik	5	11	9	13	32	14	40	48	86	64	20	24	30	23	5	25	68	27	23	23	23	16	14	7	5	2	30	11	15	12	3	25	9	35	9	23	49	39	3	17	8	13	24	22	55	62	38	7	59
9430097D07Rik	8	7	6	9	25	11	33	35	76	44	10	23	20	21	6	25	59	17	19	24	24	14	15	9	8	6	31	18	11	16	6	16	22	26	18	12	24	33	6	18	6	19	19	15	50	46	48	6	52
9530002B09Rik	16	9	10	23	31	12	52	42	82	104	28	38	27	30	5	30	82	34	27	59	25	20	24	13	15	4	32	17	12	19	6	16	21	22	12	31	44	47	4	10	5	15	30	20	72	71	54	11	78
9530003J23Rik	6	7	11	18	17	15	41	47	69	73	21	32	28	24	6	19	60	21	20	36	21	14	22	10	7	6	21	15	16	13	13	22	25	20	12	23	47	52	2	12	6	21	22	30	72	53	54	14	61
9530053A07Rik	7	5	14	15	25	10	19	27	55	54	12	16	19	20	6	18	45	21	14	27	15	13	15	10	7	7	23	17	5	10	8	14	19	13	13	22	27	32	5	7	4	10	14	16	42	48	33	6	40
9530068E07Rik	43	56	69	89	121	69	106	135	207	293	52	57	56	119	28	73	131	55	63	91	54	45	36	53	49	30	59	56	34	34	31	115	128	104	68	43	117	117	20	36	23	27	47	39	180	132	160	24	229
9530077C05Rik	7	8	12	17	25	14	25	33	73	76	19	14	15	23	6	20	50	23	21	25	17	19	15	13	16	3	22	17	15	11	9	26	37	24	22	13	38	19	4	9	8	17	18	20	53	45	39	11	41
9830107B12Rik	7	4	6	17	19	13	29	28	78	58	14	24	26	26	7	17	56	22	20	30	21	16	21	12	3	8	40	8	13	8	7	19	19	17	7	17	37	32	9	16	4	12	18	28	54	42	49	6	36
9930012K11Rik	14	5	14	8	23	14	35	31	61	56	18	17	20	32	4	15	56	21	22	26	22	10	18	11	9	3	23	11	11	14	6	21	26	22	11	15	28	32	3	12	6	13	14	13	36	42	60	12	63
9930021J03Rik	11	6	24	32	26	14	32	35	66	82	23	22	24	32	9	32	61	26	30	44	15	15	21	13	11	6	26	11	16	21	16	30	23	24	10	27	41	30	1	8	11	9	21	18	71	49	47	7	87
9930104L06Rik	16	7	15	23	28	20	39	34	75	92	25	26	21	23	9	24	49	32	37	42	31	10	18	14	10	5	17	15	14	17	12	29	25	26	19	14	42	41	3	14	13	16	26	27	64	43	60	17	61
9930111J21Rik1	110	134	120	181	291	147	134	156	405	438	52	64	48	73	16	43	143	62	100	121	54	42	44	29	19	8	59	23	33	17	15	211	332	185	122	54	267	243	12	16	14	27	33	35	139	101	123	31	241
a	8	4	4	14	16	10	30	26	45	41	11	15	12	18	1	14	38	21	15	14	18	12	15	12	10	2	19	8	10	4	8	8	15	17	16	18	17	30	9	10	5	16	15	9	38	34	45	4	39
A130010J15Rik	13	10	6	11	31	18	39	30	56	70	17	20	39	19	5	17	66	19	17	33	22	19	16	18	7	4	33	10	18	13	7	14	36	20	14	23	26	39	5	12	9	12	18	22	62	52	45	6	57
A1bg	16	9	13	18	22	14	23	28	91	77	10	30	17	23	7	18	56	20	25	32	21	18	20	9	7	5	24	14	12	6	10	18	26	21	14	16	33	36	5	10	10	19	19	23	72	62	44	7	50
A1cf	11	7	15	18	19	18	35	23	64	67	13	21	15	17	1	19	53	16	30	23	18	13	23	10	8	3	16	9	15	11	5	14	14	23	18	12	31	28	3	11	6	12	8	13	58	45	42	6	50
A230072I06Rik	11	4	10	20	32	14	40	28	65	68	10	22	22	18	7	18	46	22	18	31	23	15	19	9	10	9	33	11	14	9	7	15	17	15	14	29	30	31	4	11	8	12	20	15	49	48	46	8	55
A26c2	9	6	10	12	16	16	39	34	61	57	16	17	17	13	6	12	49	13	18	27	26	14	16	8	9	10	26	5	7	6	11	16	16	12	19	22	25	26	6	10	7	64	14	14	45	41	44	6	52
A26c3	9	9	10	9	15	14	22	20	47	48	11	16	8	19	8	18	47	14	25	39	16	5	9	14	9	7	19	19	5	16	8	27	24	12	16	19	22	36	1	6	4	10	18	17	41	39	41	4	30
A2m	18	3	13	24	11	7	33	19	69	54	21	14	16	20	6	21	48	27	19	24	19	14	28	9	7	6	26	17	10	8	8	23	19	23	26	16	25	36	3	8	6	12	18	17	57	41	41	7	49
A2ml1	8	9	8	19	24	8	27	34	63	56	12	15	14	19	7	17	57	16	17	28	19	15	16	11	5	4	24	8	14	5	6	35	55	44	10	13	27	32	3	13	9	11	26	13	43	38	45	8	51
A330070K13Rik	10	4	12	15	32	13	42	38	83	69	16	23	22	19	4	17	53	30	27	41	22	14	13	13	11	7	35	13	13	8	6	21	30	18	18	22	27	53	4	11	9	15	20	22	60	40	34	15	67
A3galt2	17	5	12	18	17	13	20	31	52	55	15	14	14	18	4	12	53	19	24	35	14	9	15	4	5	2	12	11	9	9	8	13	11	15	9	7	28	33	4	8	2	9	11	16	46	33	35	8	40
A430005L14Rik	6	5	13	19	33	17	36	45	78	65	8	18	15	36	7	24	62	19	21	44	22	12	20	24	7	6	36	21	15	8	6	28	27	26	16	12	27	44	3	7	7	18	14	14	56	47	51	6	55
A430033K04Rik	9	17	25	29	39	21	54	35	110	105	25	33	21	40	14	35	69	29	23	45	36	23	31	19	10	7	29	28	14	15	10	23	46	30	15	28	34	57	7	23	17	20	36	22	64	72	61	13	67
A4galt	17	9	16	31	41	32	56	61	84	106	14	39	25	31	7	20	77	33	35	52	26	23	17	14	5	13	32	12	14	15	11	35	42	24	28	18	52	73	4	6	9	13	20	22	71	60	64	11	78
A4gnt	3	7	18	20	32	13	27	43	67	72	19	23	21	29	10	19	58	20	25	27	25	25	18	11	9	5	25	14	18	9	6	17	27	15	11	18	47	53	6	12	6	13	20	24	62	59	34	8	51
A530016L24Rik	10	3	14	9	19	15	24	31	68	62	18	18	17	22	3	14	48	20	20	33	17	15	14	15	3	6	20	16	14	8	10	16	19	19	7	9	17	32	3	8	2	10	19	12	49	38	35	5	34
A530032D15Rik	91	99	129	143	222	95	285	315	985	675	134	160	174	215	52	175	599	259	258	360	145	93	138	126	94	43	149	111	71	91	59	289	396	290	119	104	215	230	18	80	49	97	123	112	513	356	376	58	460
A530064D06Rik	4	4	13	14	27	16	29	35	57	51	16	20	22	19	8	19	65	20	14	28	22	10	14	10	6	8	20	9	13	11	4	18	11	14	16	13	40	24	3	10	6	10	22	19	55	46	40	11	46
A630001G21Rik	8	8	7	18	34	19	37	55	204	132	14	29	19	30	5	17	63	30	35	49	29	20	10	14	12	5	28	14	17	15	8	22	18	23	18	21	48	46	6	16	9	18	15	16	80	51	91	11	85
A630010A05Rik	11	8	13	16	30	11	27	31	60	56	16	22	22	24	3	16	49	17	16	29	18	7	12	15	7	8	39	14	10	12	9	14	27	17	19	24	23	31	5	11	6	11	18	17	46	37	36	3	40
A630023A22Rik	9	7	10	13	24	10	24	25	63	53	16	12	16	16	2	13	41	31	19	26	13	12	10	8	8	8	17	12	11	13	5	15	28	25	16	15	34	27	3	6	10	10	15	13	45	43	43	6	41
A630073D07Rik	11	10	9	21	16	13	36	29	77	71	16	25	25	21	5	18	51	30	16	43	23	15	19	11	4	5	33	8	13	10	7	20	15	12	12	21	27	47	4	13	6	15	20	15	57	53	50	9	45
A630076J17Rik	9	4	7	27	33	15	36	23	64	84	18	15	27	17	2	19	68	18	33	21	28	24	18	9	5	2	21	14	23	11	12	24	19	16	11	23	41	38	6	7	9	18	18	25	58	39	45	10	49
A630095N17Rik	14	2	8	17	25	11	30	40	57	32	18	22	15	27	3	16	37	22	34	30	12	20	11	5	6	3	22	12	7	8	11	19	22	14	21	22	35	35	3	8	7	19	23	14	50	37	42	5	39
A730009L09Rik	13	5	2	22	26	7	26	29	54	45	16	13	14	19	5	19	44	19	18	21	22	11	15	9	7	4	10	11	7	13	6	19	15	25	7	12	24	35	4	9	6	14	14	16	47	41	42	7	51
A730046J19Rik	9	9	7	20	19	12	31	30	76	69	16	30	19	18	6	11	59	21	20	31	16	20	25	13	7	11	33	7	8	8	6	11	23	26	12	18	26	32	5	11	2	16	19	23	54	36	51	7	58
A730049H05Rik	6	8	8	15	19	13	31	27	56	51	14	15	17	23	3	22	45	19	15	36	23	12	11	11	4	4	30	12	12	7	8	27	12	17	20	18	30	38	3	11	5	12	24	15	57	41	45	2	73
A830005F24Rik	9	4	14	20	33	14	25	41	79	60	22	31	13	18	5	16	39	20	29	22	14	8	12	9	8	6	27	16	11	5	10	18	20	19	17	24	29	32	6	6	11	16	16	22	65	47	41	6	38
A830018L16Rik	10	18	13	10	17	10	21	23	55	43	19	14	11	29	5	25	52	15	19	26	17	11	12	15	11	6	16	12	11	14	6	22	26	29	16	23	24	40	7	10	11	11	10	14	44	60	38	9	53
A830031A19Rik	6	5	11	16	17	9	30	26	51	37	11	20	9	12	5	20	55	20	18	18	5	8	11	11	4	3	23	7	12	5	6	14	14	24	14	16	27	35	2	13	8	8	12	13	45	27	26	6	38
A930004D18Rik	2	8	8	18	26	7	25	29	48	47	13	19	7	19	2	18	43	18	18	16	18	11	13	8	8	7	16	12	9	13	9	20	18	15	14	27	22	32	2	8	2	12	22	15	47	31	43	6	41
A930009A15Rik	9	9	13	14	17	19	28	30	64	64	18	14	18	17	2	19	41	24	29	39	28	12	24	13	5	5	24	5	22	6	13	17	25	18	12	25	25	36	7	8	6	12	17	20	49	33	37	9	41
A930017K11Rik	16	7	25	15	20	19	29	27	63	54	10	21	12	24	9	13	44	24	23	22	14	7	12	13	9	9	23	12	19	11	7	19	20	17	11	17	40	36	5	11	8	13	19	10	55	48	40	8	56
A930018O16Rik	11	8	16	21	20	18	24	35	69	71	15	23	13	30	8	15	57	17	26	21	19	16	8	8	8	5	23	11	17	11	10	21	19	27	18	17	35	36	6	9	6	6	12	18	42	45	44	11	57
A930018P22Rik	12	5	6	15	21	8	19	34	74	60	19	20	14	16	2	15	33	19	24	30	24	11	13	14	7	3	19	7	8	8	5	19	24	17	17	10	27	37	1	6	5	10	12	14	49	32	37	7	41
A930033H14Rik	15	4	15	22	22	14	44	45	82	81	22	12	39	31	6	26	76	36	24	32	29	14	27	15	12	10	25	13	9	17	10	26	33	30	18	25	35	36	2	20	12	13	29	13	84	67	56	10	66
AA467197	31	11	14	25	63	28	49	44	89	78	20	16	19	34	4	17	59	25	26	26	21	15	17	7	27	9	23	8	9	12	6	36	28	15	22	24	39	92	7	9	10	14	24	17	66	56	54	9	74
AA792892	16	6	14	16	22	21	27	42	118	70	24	27	31	24	5	22	67	27	25	55	19	12	13	15	6	11	30	13	14	10	11	17	24	14	12	19	26	35	8	15	8	17	18	21	71	55	49	9	71
AA986860	33	25	80	66	55	42	60	52	90	149	28	30	42	70	14	65	91	33	46	44	33	27	20	36	25	8	32	37	14	34	36	173	255	112	42	27	73	85	6	33	17	22	14	29	62	68	56	13	103
Aaas	13	3	18	27	43	14	57	56	125	111	26	20	27	36	3	30	72	34	33	45	27	13	25	20	17	8	28	17	20	12	19	30	39	40	19	27	40	58	6	14	5	12	16	26	80	58	72	11	86
Aacs	20	15	16	25	37	20	43	55	101	87	21	29	31	34	16	35	99	26	37	39	29	27	31	17	7	11	31	20	10	24	19	33	45	56	27	29	38	43	7	16	14	11	25	36	82	71	79	10	89
Aadac	8	12	10	14	24	14	16	35	61	45	20	22	17	27	9	14	49	19	26	38	25	10	12	9	5	3	30	12	10	7	5	12	23	14	16	22	27	29	6	7	10	18	19	17	69	49	50	4	48
Aadacl2	9	8	7	9	22	12	29	33	53	45	18	17	23	23	4	26	54	20	28	30	21	17	17	10	8	6	21	15	19	8	12	20	24	18	20	14	30	41	5	17	6	25	15	14	46	41	32	6	40
Aadacl2fm1	5	5	9	12	15	11	30	27	47	62	13	20	15	13	5	25	41	18	19	29	16	12	17	6	5	4	23	13	18	11	8	18	21	15	10	17	26	40	4	13	2	18	22	13	46	32	38	6	44
Aadacl2fm2	11	6	8	18	29	15	24	41	85	64	19	12	19	29	7	14	56	22	17	31	22	10	16	12	7	7	20	7	12	8	7	24	24	22	18	19	36	50	7	12	6	16	18	19	54	46	44	11	38
Aadacl2fm3	6	6	7	15	21	13	29	36	75	60	20	20	12	19	3	23	49	21	22	20	13	10	13	12	8	2	23	25	13	10	4	24	21	25	18	15	33	41	3	8	7	13	28	12	56	44	53	10	55
Aadacl3	8	4	10	9	19	9	20	23	56	47	22	23	18	26	5	11	36	19	15	28	23	14	11	7	12	3	34	9	10	10	7	18	15	16	20	11	22	26	2	12	8	17	18	18	60	36	38	4	40
Aadacl4	11	8	10	18	21	13	42	38	89	79	17	27	11	30	4	21	68	28	29	50	21	18	23	16	52	8	20	19	17	20	9	19	24	25	20	20	34	40	4	13	9	19	25	24	72	56	55	7	56
Aadacl4fm1	7	3	4	16	22	10	32	31	69	58	15	29	26	31	5	26	59	14	22	31	20	20	12	16	10	4	16	15	10	8	9	15	12	18	21	18	43	43	4	10	6	11	25	24	49	38	38	6	45
Aadacl4fm2	5	7	9	24	23	7	26	25	63	58	18	24	23	27	2	14	47	16	23	29	18	17	11	10	6	3	18	8	9	10	2	17	22	16	13	13	27	44	5	15	3	15	17	13	43	48	42	8	49
AAdacl4fm3	13	6	19	22	16	8	39	38	66	58	18	23	17	21	7	17	49	20	14	42	21	29	17	7	5	5	38	9	8	10	5	19	21	23	17	32	36	49	7	7	7	8	17	31	65	50	47	11	63
Aadacl4fm4	2	7	19	24	22	21	27	36	60	56	19	31	24	30	3	24	61	23	26	31	18	17	20	8	13	4	27	17	17	13	9	27	22	23	17	28	38	49	9	10	9	13	19	32	52	47	50	10	49
Aadacl4fm5	6	10	8	15	21	13	27	29	58	55	11	14	18	19	3	12	37	14	24	24	14	13	13	7	7	4	20	14	12	7	7	19	13	11	16	12	29	36	7	15	10	25	11	14	52	42	43	9	37
Aadat	5	4	12	18	18	13	28	34	56	55	13	15	20	27	6	22	51	20	29	29	23	10	15	7	7	6	20	11	9	3	8	24	7	17	10	14	27	28	3	4	5	13	17	12	34	32	33	8	45
Aagab	16	24	27	24	37	18	54	42	113	135	18	26	26	60	14	49	89	25	39	51	31	21	23	19	12	17	35	37	14	21	13	46	78	55	20	32	34	57	5	25	6	16	13	22	76	51	78	11	97
Aamdc	14	7	21	16	19	12	37	35	82	78	21	19	22	48	7	26	62	28	29	40	24	8	16	24	12	7	19	16	7	10	12	22	35	23	19	23	35	36	8	11	7	10	24	14	69	52	37	13	72
Aamp	31	25	55	48	51	41	94	87	179	236	37	53	45	97	22	68	145	49	65	82	54	36	37	42	37	16	46	25	21	35	39	84	111	86	38	39	47	57	8	30	21	46	27	40	151	102	128	23	174
Aanat	4	5	11	20	17	10	35	25	57	68	19	21	18	18	3	19	54	20	28	30	21	20	18	8	11	6	23	13	13	9	9	9	16	15	10	12	31	35	3	12	10	10	19	14	32	28	44	8	47
Aar2	13	12	25	20	32	17	26	34	69	100	23	25	19	35	12	30	63	17	28	38	21	16	22	13	20	9	25	26	13	12	6	37	63	34	19	27	39	48	4	18	13	12	16	22	56	69	48	6	70
Aard	9	9	13	20	26	21	34	42	60	75	28	36	31	18	4	20	64	22	28	29	27	29	29	11	7	3	44	16	14	10	4	22	15	18	21	23	32	40	6	11	4	16	19	20	58	51	46	11	55
Aars	21	37	23	47	51	32	41	52	108	166	21	31	20	37	6	37	60	28	32	52	35	19	24	15	16	10	36	12	19	16	17	56	75	73	40	22	81	62	3	12	4	17	17	16	80	55	61	12	84
Aars2	11	4	12	15	23	13	44	28	106	88	20	28	28	24	7	28	63	26	20	33	22	15	22	17	14	4	24	15	16	12	7	25	23	23	17	24	40	43	3	14	5	8	16	22	64	52	63	9	66
Aarsd1	16	18	27	40	35	19	50	58	141	148	24	31	29	49	11	50	89	32	36	56	39	29	24	29	24	7	38	29	20	28	21	34	60	34	13	24	35	42	8	17	11	16	20	25	88	52	91	5	114
Aasdh	10	13	20	22	25	10	40	51	97	76	17	29	25	29	8	23	51	23	21	31	16	19	13	22	11	3	24	17	14	11	12	18	30	18	17	25	27	29	2	11	7	18	13	24	49	32	41	4	58
Aasdhppt	12	11	23	24	40	19	40	39	105	79	30	21	21	47	12	38	55	17	25	47	24	21	18	23	14	9	27	24	16	22	13	41	54	45	26	38	40	56	4	23	12	15	23	27	85	67	68	7	69
Aass	31	22	46	30	45	24	81	69	172	172	34	25	48	83	12	62	97	35	26	56	28	33	29	32	23	11	43	20	26	32	26	69	93	64	33	23	62	53	8	31	16	30	24	45	93	82	86	12	134
Aatf	23	11	15	23	38	18	36	50	110	108	16	29	34	40	6	28	77	30	34	59	21	39	18	10	7	5	31	29	22	19	14	33	50	23	16	18	45	48	9	16	7	17	21	16	79	64	59	10	72
Aatk	11	4	9	26	33	20	34	44	77	81	36	25	33	23	7	24	71	43	27	32	25	27	30	10	7	7	39	13	11	16	8	21	23	27	13	24	45	44	6	13	10	21	21	27	67	52	54	16	60
AB124611	24	16	13	34	55	26	54	52	139	134	27	32	26	29	7	23	100	31	45	49	41	17	22	11	9	11	31	12	12	18	9	43	50	45	27	34	61	63	1	6	3	22	15	10	111	60	63	13	89
Abat	10	9	8	13	16	9	31	22	52	45	9	14	18	19	3	10	41	24	13	28	19	8	16	8	5	3	17	14	10	8	13	21	15	11	12	26	28	23	5	10	5	7	25	12	41	29	42	5	36
Abca1	17	19	21	33	50	27	172	148	296	412	45	40	47	76	15	35	132	46	58	100	86	23	28	35	26	24	53	18	28	14	17	31	33	20	26	48	44	37	9	13	11	31	30	29	202	149	157	48	231
Abca12	11	7	13	8	19	9	19	30	52	54	20	19	18	14	2	11	46	13	16	28	16	12	21	11	5	1	34	10	8	7	5	7	12	19	18	20	34	27	5	6	5	8	19	17	52	38	29	12	39
Abca13	10	6	10	8	17	8	22	35	60	59	7	19	11	19	2	19	47	15	15	20	23	10	10	4	5	8	22	9	12	13	6	11	14	11	16	12	25	41	3	10	5	10	22	12	51	47	39	13	45
Abca14	7	8	11	13	20	14	27	36	79	77	17	27	16	25	9	19	67	22	26	32	34	22	17	9	7	4	27	19	13	7	9	29	25	20	14	14	30	37	5	14	3	16	16	23	60	60	38	10	61
Abca15	8	5	10	15	21	18	30	51	69	73	17	13	18	29	7	14	56	22	23	22	22	20	24	12	6	7	20	10	9	13	3	12	28	23	14	26	35	40	2	6	5	13	14	19	68	43	37	4	47
Abca16	6	5	17	24	26	13	33	37	69	72	20	24	21	23	3	22	58	23	28	24	20	16	19	10	3	4	27	15	14	13	8	23	26	18	13	18	30	43	5	10	5	12	21	24	63	59	51	14	50
Abca17	7	5	15	14	23	10	34	41	51	89	13	20	19	22	5	8	66	29	25	34	12	16	14	16	7	3	31	18	13	17	6	18	21	16	19	23	28	39	6	12	3	15	15	24	54	64	41	6	51
Abca2	15	19	21	23	25	31	74	84	158	193	40	37	33	77	9	48	103	40	45	54	34	26	27	33	25	9	33	33	18	35	25	40	62	55	19	21	46	38	9	27	20	22	23	32	107	72	86	14	120
Abca3	34	77	198	40	41	23	257	244	289	609	101	98	116	237	36	211	278	99	123	165	103	82	58	122	90	59	89	98	40	56	68	348	519	267	27	72	50	58	19	109	63	66	68	79	248	254	282	41	390
ABCA3	11.16	10.9	18.08	16.62	20.86	11.41	36.22	41.23	58.47	79.58	19.58	26.75	22.43	29.52	9.22	27.19	49.99	18.52	22.62	33.76	29.98	16.61	15.66	20.27	7.66	6.78	31.21	21.74	16.98	19.34	15.96	47.46	61.07	40.31	14.51	26.54	30.49	34.37	9.19	15.15	10.59	22.24	23.94	24.36	67.87	63.3	67.61	8.68	96.52
Abca4	6	2	10	28	18	12	30	27	49	45	37	23	16	21	5	19	36	22	28	35	18	9	16	12	6	7	31	8	14	10	3	19	23	7	14	15	27	41	5	9	5	12	14	12	47	40	41	7	45
Abca5	7	9	13	21	27	22	60	39	80	74	38	26	32	30	4	28	86	32	30	57	21	22	14	15	13	3	43	16	15	9	6	23	31	26	25	28	43	59	2	13	12	17	24	25	71	60	66	7	84
Abca6	8	6	13	12	26	12	49	37	66	54	11	19	26	23	10	23	56	22	16	32	19	19	13	16	8	10	30	18	15	20	8	14	28	17	26	25	40	38	5	21	6	13	20	22	62	51	60	7	62
Abca7	15	26	16	28	29	24	43	69	111	103	23	38	27	34	3	24	74	49	34	39	26	18	29	19	13	7	41	16	18	14	12	29	49	43	16	26	35	52	8	13	9	24	18	23	74	54	62	11	90
Abca8a	10	11	19	26	27	13	37	52	79	71	27	34	45	44	8	28	68	23	30	34	29	28	24	35	8	4	43	16	19	17	29	21	35	22	20	30	30	40	9	14	16	20	22	31	55	44	47	12	65
Abca8b	7	5	6	16	16	17	25	39	51	56	12	23	14	21	7	12	51	20	25	31	22	14	18	9	3	1	28	9	12	5	5	12	27	11	11	20	25	30	4	4	6	16	16	20	32	40	43	11	44
Abca9	4	4	2	3	11	8	16	6	26	36	6	9	4	9	1	9	30	14	4	14	12	8	9	2	2	1	9	8	4	7	3	4	6	3	3	5	12	16	1	5	2	4	5	10	20	22	24	2	28
Abcb10	10	21	20	27	44	20	44	57	90	96	24	40	38	51	9	31	94	32	35	56	33	24	31	26	25	7	43	26	14	18	13	33	41	40	20	27	49	49	6	20	13	20	26	21	82	67	67	22	88
Abcb11	5	6	6	16	32	11	31	25	67	54	6	17	16	19	4	20	52	24	21	28	15	9	14	5	9	6	22	9	10	8	2	15	19	13	20	18	32	34	5	7	6	10	18	18	44	45	37	8	53
Abcb1a	13	6	15	36	37	14	51	64	87	108	25	31	45	23	6	18	69	25	30	54	24	20	23	8	6	4	27	15	23	19	4	13	25	20	27	23	39	57	1	7	6	24	25	22	48	54	51	4	67
Abcb1b	11	9	12	14	20	17	31	34	53	46	21	22	13	23	3	18	44	22	19	23	12	17	21	10	2	8	13	13	10	16	9	24	25	19	16	13	26	29	1	6	6	7	13	18	45	49	25	4	47
Abcb4	13	7	8	23	15	16	37	44	58	67	16	25	19	34	3	23	50	23	18	29	25	14	26	4	9	4	16	14	14	12	9	25	22	21	14	12	45	35	2	7	7	16	24	15	58	39	44	1	54
Abcb5	6	6	8	19	34	13	30	36	80	55	26	20	23	21	2	21	54	11	25	31	10	17	20	15	7	4	23	9	12	9	9	15	20	17	15	25	40	32	6	12	8	9	20	20	68	55	60	5	52
Abcb6	10	16	20	18	24	14	30	35	52	84	15	20	19	48	14	37	58	12	26	29	24	20	13	21	9	2	27	21	15	16	12	34	34	31	20	16	27	26	9	19	15	18	18	23	45	38	44	7	51
Abcb7	14	13	28	36	36	19	42	33	83	99	21	21	29	33	8	24	62	35	25	37	38	21	18	14	9	8	41	22	11	10	12	29	38	26	23	22	47	41	12	16	13	16	23	27	65	70	67	12	83
Abcb8	4	14	11	12	20	9	41	34	86	69	20	19	24	37	6	25	63	21	29	29	30	12	10	7	14	8	28	21	9	16	5	30	33	25	23	23	23	32	5	14	6	19	15	16	55	40	39	9	64
Abcb9	9	9	17	16	31	11	33	39	58	65	13	14	15	30	9	23	57	47	17	32	19	14	21	12	16	8	18	9	13	10	6	29	30	21	14	23	34	38	3	6	5	11	23	17	61	45	51	4	55
Abcc1	23	50	31	14	27	16	38	46	78	116	26	38	30	51	14	43	75	36	24	37	27	6	20	27	25	16	29	24	17	23	24	61	75	94	19	31	43	39	4	22	22	12	11	23	66	44	64	9	72
Abcc10	13	13	17	18	37	24	47	46	104	98	34	30	28	49	8	38	80	26	40	51	34	22	23	18	17	8	44	18	10	27	16	36	36	32	20	27	37	52	5	13	5	14	18	23	70	81	75	11	82
Abcc12	14	6	12	17	40	23	32	38	67	62	17	19	18	21	2	23	58	29	31	21	19	17	26	10	9	2	26	12	23	11	10	20	27	18	10	26	32	46	5	11	6	11	24	24	66	43	45	11	59
Abcc2	17	2	11	23	25	9	52	44	55	60	16	22	21	20	1	23	53	25	31	31	20	12	11	13	8	2	32	13	11	13	8	15	31	25	14	21	34	38	5	12	1	27	18	16	60	38	59	8	49
Abcc3	14	17	94	14	18	16	47	46	65	93	19	32	16	108	22	93	56	16	29	35	17	14	22	44	21	4	27	45	13	29	22	53	123	57	15	15	28	25	6	50	27	15	19	25	60	53	45	12	80
Abcc4	8	18	13	38	29	11	34	37	101	107	13	24	24	28	12	24	56	28	22	33	30	26	10	12	8	8	29	15	18	12	8	30	32	24	8	20	31	55	6	21	11	17	21	21	92	56	31	14	89
Abcc5	28	28	20	41	62	38	81	81	106	171	43	40	42	57	18	43	101	48	46	50	53	34	21	27	32	7	41	30	40	26	20	134	206	130	30	34	51	51	5	20	13	24	33	34	98	77	80	27	118
Abcc6	3	6	5	19	14	7	22	23	56	47	17	19	10	8	5	6	31	17	13	18	17	9	12	12	2	1	17	8	13	7	8	14	15	18	13	15	36	29	1	9	5	16	16	17	37	33	29	7	39
Abcc8	8	5	12	16	24	11	32	31	63	59	17	28	23	29	4	27	43	17	17	33	20	8	21	8	14	4	23	16	8	10	4	17	24	13	13	12	26	38	4	9	13	17	19	17	64	37	33	5	42
Abcc9	6	6	14	15	18	11	25	25	57	66	14	14	17	20	8	28	42	19	23	29	18	6	15	12	5	7	33	9	10	15	7	23	13	22	15	23	33	27	5	7	5	12	14	16	49	36	43	6	55
Abcd1	10	21	37	26	47	33	54	63	128	147	35	26	31	56	8	30	85	28	32	46	27	29	26	26	21	11	28	27	18	26	20	65	78	60	16	31	44	65	5	22	14	24	21	31	94	69	60	9	90
Abcd2	8	11	13	23	36	18	61	45	67	85	18	26	23	36	4	23	69	18	36	40	30	21	12	14	10	6	33	13	16	10	7	19	19	23	17	29	45	39	5	13	10	13	19	24	64	63	56	10	70
Abcd3	16	33	66	19	32	25	86	78	128	218	35	42	58	71	20	73	119	47	50	71	46	44	22	51	47	7	39	56	20	33	32	70	108	52	16	30	55	43	6	38	24	28	28	45	114	102	100	21	153
Abcd4	8	9	13	23	14	17	43	53	85	89	21	26	25	27	1	18	63	30	29	40	38	15	14	12	10	6	27	14	13	14	11	15	19	23	21	25	36	36	3	14	6	14	23	23	75	40	68	15	57
Abce1	24	22	41	50	48	28	101	80	190	188	34	44	45	61	23	49	121	48	51	81	44	28	24	30	30	19	54	43	24	27	18	79	96	58	34	38	67	72	9	29	25	37	44	47	150	102	113	19	155
Abcf1	31	23	43	38	48	22	75	81	166	198	36	30	50	68	12	49	84	39	43	66	47	32	27	34	38	11	41	34	19	21	28	80	96	59	22	28	77	69	4	32	14	21	28	31	117	92	85	10	128
Abcf2	21	24	18	27	34	24	54	48	109	124	31	32	28	43	12	24	83	37	35	44	29	23	16	22	23	6	40	15	11	16	11	45	54	32	23	37	36	49	7	17	10	22	28	22	75	62	79	14	100
Abcf3	17	23	36	35	43	20	58	63	112	151	27	34	35	55	18	52	65	27	47	53	36	16	29	24	17	11	32	34	15	27	13	40	65	49	24	36	37	41	9	23	13	27	21	21	81	56	77	16	97
Abcg1	16	17	16	29	53	32	86	68	117	181	38	43	38	49	10	30	69	39	47	51	89	26	35	31	14	7	47	27	20	19	15	54	21	28	22	38	55	48	12	10	8	29	18	28	74	86	69	44	124
Abcg2	8	11	5	21	34	13	59	44	100	86	30	24	34	22	4	22	83	40	27	43	37	22	26	10	11	6	29	16	21	11	8	16	25	17	24	25	48	48	4	8	8	17	21	25	71	52	53	6	65
Abcg3	3	4	6	15	25	10	50	38	104	85	22	25	28	27	5	15	64	19	31	27	26	13	21	8	12	6	13	12	12	11	7	19	24	16	22	12	35	38	2	8	6	13	24	23	47	54	59	14	72
Abcg4	10	7	10	31	30	19	44	35	75	80	29	29	27	32	3	18	59	21	25	32	19	14	22	11	13	3	33	14	20	10	8	20	31	18	18	26	37	42	13	16	8	17	22	18	60	52	67	9	67
Abcg5	7	6	11	14	27	18	33	43	71	72	16	20	20	29	4	19	64	30	20	30	28	18	21	8	9	5	28	11	13	18	7	17	26	16	11	19	36	32	2	13	5	13	19	20	41	48	52	10	43
Abcg8	9	4	14	16	22	9	32	37	52	68	9	22	15	21	1	13	48	21	19	29	16	11	12	5	8	4	17	12	15	10	7	24	17	25	15	20	31	51	3	11	3	16	15	19	40	47	42	7	47
Abhd1	10	11	13	18	23	18	34	49	85	108	14	17	26	27	14	24	76	33	24	35	18	14	28	16	16	3	18	9	16	13	13	41	47	25	16	21	28	40	1	7	3	11	15	21	49	43	46	6	67
Abhd10	20	15	16	22	27	19	42	50	92	91	14	21	33	40	3	18	84	28	33	39	24	24	21	11	14	7	32	18	19	11	8	29	35	35	23	24	42	47	4	6	9	25	23	27	67	43	61	8	61
Abhd11	22	21	38	18	29	17	55	55	74	114	27	34	31	64	14	54	64	22	29	35	24	16	18	28	24	18	40	23	16	31	23	67	99	60	17	21	36	45	2	25	18	16	19	31	81	55	67	10	88
Abhd12	27	15	30	30	53	39	79	79	161	280	38	55	36	58	15	28	115	41	57	80	48	46	35	29	15	8	46	20	17	20	8	55	74	41	27	31	65	72	10	18	10	30	28	27	86	72	85	25	150
Abhd12b	7	11	8	15	27	10	17	17	67	55	9	17	20	15	5	20	55	17	20	25	27	20	8	8	12	14	13	10	8	13	6	14	33	24	18	14	31	27	3	11	5	16	7	14	47	40	42	5	38
Abhd13	21	25	30	37	36	24	69	59	127	145	29	35	53	44	12	46	87	32	48	50	31	27	25	26	22	14	41	23	18	21	25	48	89	54	26	31	38	53	5	21	10	21	25	33	100	69	69	15	106
Abhd14a	13	14	17	27	24	19	48	34	101	97	18	26	30	53	8	35	66	23	33	34	19	23	19	22	23	11	31	27	13	16	9	41	48	32	14	34	34	45	6	22	11	21	28	23	89	55	72	12	62
Abhd14b	8	16	49	19	23	15	45	45	78	94	19	26	30	68	15	54	61	26	39	37	29	32	18	29	22	8	34	40	14	26	28	32	51	30	13	27	34	38	6	20	12	15	18	22	60	61	48	16	75
Abhd15	12	3	10	14	17	11	26	25	53	41	10	18	15	17	1	11	38	18	20	22	5	17	12	5	8	3	10	13	7	8	4	14	22	12	11	10	24	21	4	10	1	6	7	14	30	37	36	8	40
Abhd16a	35	56	38	44	59	24	52	71	124	131	32	40	40	76	14	35	100	38	40	59	43	43	22	30	19	12	40	40	16	23	23	84	87	72	31	35	59	75	10	32	28	31	36	37	107	82	74	13	117
Abhd16b	7	9	8	23	15	6	28	30	61	52	20	15	19	20	9	12	41	13	9	40	16	14	13	12	12	5	18	9	8	4	10	12	17	18	16	15	32	30	6	8	5	14	16	14	41	35	47	9	47
Abhd17a	16	22	35	22	27	24	75	57	137	164	33	31	38	60	10	36	79	31	44	58	33	27	17	25	15	8	29	15	21	13	17	44	58	52	14	20	28	41	5	15	9	31	34	25	99	64	82	13	124
Abhd17b	17	45	40	33	34	28	69	63	165	132	34	30	30	87	21	58	96	38	49	49	31	26	23	39	45	16	32	35	15	29	25	75	109	62	19	32	37	65	5	30	17	19	27	21	83	63	92	17	108
Abhd17c	20	15	25	30	52	22	54	39	116	142	31	27	38	37	12	27	76	23	44	38	33	33	19	11	15	11	37	13	23	19	17	59	95	66	40	22	63	52	6	12	9	22	30	19	81	63	74	15	85
Abhd18	10	10	15	11	22	8	37	33	86	82	14	22	18	19	4	24	55	20	19	39	21	17	17	10	13	8	32	11	21	10	13	18	29	18	17	12	33	37	4	8	6	9	20	21	51	51	40	12	61
Abhd2	51	49	85	96	104	64	148	167	231	435	91	99	107	94	25	87	230	80	91	148	91	92	51	49	61	36	80	46	40	36	30	149	152	122	66	77	109	123	12	40	29	46	47	58	174	136	179	29	252
Abhd3	14	13	6	23	28	18	34	35	68	74	19	16	13	33	6	22	50	23	25	36	16	22	21	20	22	12	26	26	13	23	12	36	36	26	16	18	32	37	2	14	16	7	12	30	54	44	46	3	40
Abhd4	17	47	50	28	38	19	93	77	127	191	33	48	60	80	11	56	101	50	42	51	40	31	28	32	31	17	46	36	27	33	13	75	130	112	25	43	46	51	6	22	22	29	22	38	106	80	84	23	112
Abhd5	15	41	61	27	47	33	78	81	114	163	29	31	54	46	18	50	107	38	47	56	45	26	24	31	26	13	45	29	26	27	18	83	90	50	32	33	42	65	6	23	27	29	29	40	78	79	89	23	122
Abhd6	12	6	12	14	32	20	29	31	65	71	25	28	21	23	5	19	39	24	22	34	12	13	23	17	9	10	23	14	16	7	12	20	25	25	16	12	42	31	2	17	10	11	20	12	62	51	54	5	55
Abhd8	11	12	20	25	36	16	53	72	136	155	27	28	41	50	14	43	87	26	29	62	21	13	17	25	18	12	29	31	21	20	14	34	44	26	20	23	51	50	2	20	15	22	32	22	78	55	72	16	114
Abi1	33	53	53	98	90	59	114	126	222	281	55	74	62	63	17	70	125	55	73	73	46	46	31	33	33	20	65	35	20	28	27	62	88	85	44	62	98	108	12	30	17	35	32	34	122	115	137	29	191
Abi2	17	15	19	23	19	11	34	38	85	91	25	27	26	34	12	23	63	33	27	36	22	17	17	12	12	6	31	19	23	16	15	32	44	41	26	26	26	28	9	13	12	11	23	19	65	41	67	9	70
Abi3	15	20	12	52	69	40	68	70	175	152	40	49	36	24	4	18	70	37	22	66	43	27	15	14	6	5	46	11	14	16	9	27	32	27	45	32	83	79	5	13	2	23	25	28	88	59	54	21	120
Abi3bp	10	9	9	12	30	15	39	37	83	80	37	31	30	23	9	29	76	29	20	51	26	21	18	9	6	4	28	12	14	11	3	20	26	25	14	27	43	39	4	9	8	22	21	30	73	43	53	11	59
Abitram	15	9	22	32	22	13	39	61	110	103	28	21	29	31	9	32	78	25	35	32	26	26	14	16	12	9	23	17	33	14	15	26	34	22	24	20	47	50	4	18	11	18	25	22	88	53	73	8	69
Abl1	16	32	42	41	60	21	80	82	105	160	58	45	54	84	6	48	98	44	43	71	47	34	30	31	36	12	52	29	26	33	28	48	68	52	20	37	45	55	4	30	24	26	31	45	100	82	114	19	131
Abl2	21	11	17	26	45	19	56	47	94	122	24	22	40	51	6	22	67	27	37	54	26	16	22	20	15	7	33	23	19	9	15	45	53	39	32	24	61	66	6	13	4	15	27	24	75	70	56	9	98
Ablim1	19	23	30	42	39	33	98	131	316	309	48	56	57	38	8	37	142	55	65	93	53	56	29	34	18	7	55	24	22	14	17	35	37	52	26	53	72	64	5	15	17	35	33	44	156	103	125	25	199
Ablim2	5	8	9	14	28	13	31	28	58	68	10	21	27	25	4	15	53	16	22	21	18	11	20	10	7	4	22	14	14	18	5	9	23	11	24	15	33	36	5	11	16	11	18	17	48	47	48	8	63
Ablim3	15	19	14	35	42	21	67	48	79	97	28	32	43	33	6	25	73	29	35	58	33	33	22	17	7	6	34	16	15	13	7	26	30	31	26	48	47	52	12	8	14	28	18	37	101	73	64	14	97
Abo	5	3	15	16	29	15	23	32	66	58	19	26	19	19	6	13	61	20	12	29	15	14	15	10	12	5	20	9	11	13	4	21	21	19	9	17	22	23	2	13	7	16	18	13	44	47	35	8	45
Abr	33	53	52	34	50	26	65	88	178	244	51	40	41	76	21	71	118	49	48	58	47	27	21	50	46	20	37	36	22	31	23	95	121	83	27	35	70	88	4	46	27	23	25	33	105	74	93	23	141
Abra	6	6	20	24	30	15	36	39	74	87	22	23	17	29	6	23	50	21	32	27	15	13	12	9	12	6	31	8	17	17	11	22	24	14	13	21	31	44	1	10	5	13	29	15	56	42	44	9	43
Abracl	45	41	40	42	62	36	112	103	236	253	40	39	47	57	9	61	117	36	67	66	40	34	24	24	24	10	48	25	29	18	20	66	102	72	30	39	62	70	9	28	12	36	35	37	127	113	112	10	192
Abraxas1	9	4	12	14	24	21	32	42	97	86	16	51	24	23	9	18	59	19	28	28	19	20	15	18	7	7	38	13	17	20	9	16	18	31	22	21	30	46	4	6	6	22	14	21	77	46	58	9	55
Abraxas2	12	14	23	20	31	18	46	43	73	84	25	27	36	31	8	41	66	18	18	27	18	15	16	15	14	10	22	18	12	24	13	26	41	29	20	26	33	41	2	6	11	14	10	12	45	39	49	2	58
Abt1	10	3	18	24	22	9	28	40	65	77	10	21	30	30	12	37	54	17	27	34	28	15	11	8	8	4	17	14	6	11	8	28	30	26	15	26	29	39	3	13	8	13	22	19	54	45	39	5	60
Abtb1	9	11	17	22	32	17	71	52	88	122	39	33	30	32	7	31	72	35	46	30	32	22	30	22	21	9	25	23	17	18	14	19	44	19	19	24	35	34	1	9	8	21	24	24	67	64	56	10	84
Abtb2	17	12	13	32	31	12	26	29	92	66	21	16	15	14	2	19	68	23	23	23	19	7	8	13	9	4	21	13	11	9	2	24	29	23	16	13	35	44	5	11	11	8	13	15	52	32	32	8	54
Acaa1a	33	45	106	65	87	47	183	149	259	312	57	82	62	136	32	125	185	77	89	116	73	50	53	61	69	54	76	71	31	59	41	164	271	150	41	56	98	98	12	52	45	49	53	45	176	187	179	30	272
Acaa1b	3	6	11	17	18	3	27	21	43	39	10	17	17	20	2	15	34	12	13	26	14	9	13	8	2	3	23	3	10	2	8	8	16	12	6	24	19	26	1	11	3	11	13	15	34	35	35	3	37
Acaa2	20	31	109	30	30	30	71	92	130	202	38	41	61	124	24	102	118	45	60	64	49	34	27	46	75	25	37	78	18	56	54	74	101	51	20	43	40	46	11	64	30	19	21	31	82	66	88	22	156
Acaca	18	14	23	24	24	17	46	63	119	121	18	26	27	28	6	33	80	30	33	45	22	19	24	16	7	12	37	21	11	11	7	34	41	30	17	15	40	35	4	12	9	20	22	27	65	60	62	14	71
Acacb	7	3	13	17	18	11	36	41	74	78	20	30	22	18	6	11	69	23	20	40	27	13	19	12	10	4	31	11	18	12	7	15	25	20	10	17	38	39	2	6	7	14	14	10	64	40	49	6	53
Acad10	5	9	23	19	16	9	28	33	90	66	16	22	16	36	9	26	51	15	25	24	17	14	16	13	15	3	138	10	13	15	8	25	31	23	14	15	39	48	8	13	13	13	20	25	48	41	44	8	66
Acad11	14	8	12	20	27	8	40	40	68	80	23	23	23	47	10	34	52	25	25	36	19	20	21	24	11	7	32	21	10	14	13	25	33	30	24	20	31	35	3	21	13	20	17	18	79	51	43	5	68
Acad12	9	12	19	21	30	14	44	49	84	97	24	21	21	45	8	17	66	27	27	43	22	14	25	17	15	7	36	20	18	16	14	18	29	44	17	24	35	44	4	14	12	19	28	19	67	52	42	15	78
Acad8	8	8	22	14	24	13	44	33	60	100	20	24	37	51	5	22	53	19	20	34	23	19	22	18	7	12	30	13	12	13	15	44	57	56	15	21	36	33	4	13	7	22	13	25	38	44	54	11	57
Acad9	9	18	32	22	32	14	57	53	114	108	25	43	37	47	4	41	63	26	31	50	29	23	17	17	17	9	35	25	16	16	17	21	50	37	22	27	50	46	4	15	12	24	23	18	95	72	71	20	69
Acadl	70	147	158	83	93	48	89	88	154	258	50	49	48	117	30	83	93	38	43	67	46	45	32	50	44	19	42	58	15	47	56	368	556	362	58	32	97	104	6	40	17	23	29	28	97	77	110	17	154
Acadm	5	34	49	29	39	17	70	64	121	161	31	38	43	76	16	54	92	33	58	58	36	26	20	45	31	10	40	41	22	30	21	31	62	54	26	28	43	30	5	24	17	27	16	27	93	75	65	13	111
Acads	14	8	19	16	27	15	58	50	91	107	25	28	25	39	8	24	57	18	18	38	19	20	17	15	16	7	27	22	15	13	10	27	33	23	12	27	29	30	3	5	5	18	14	19	68	48	54	9	70
Acadsb	21	20	39	44	43	45	73	79	121	225	29	37	63	75	17	59	96	42	40	64	45	37	33	33	25	10	39	47	24	25	22	53	56	55	41	36	84	83	4	27	11	18	46	23	104	81	113	12	157
Acadvl	12	26	51	35	32	25	59	68	102	144	25	36	36	43	15	43	74	34	31	59	42	24	24	31	20	14	38	23	20	23	13	69	105	58	21	20	44	56	5	26	18	18	23	26	78	52	60	8	92
Acan	14	4	6	12	18	14	28	21	69	48	18	19	13	18	4	22	45	21	11	23	18	11	21	11	8	3	18	7	10	8	4	18	20	14	12	18	26	32	3	7	3	15	20	9	54	37	40	8	30
Acap1	13	13	7	28	34	13	55	68	235	165	19	23	20	28	6	21	84	40	45	67	26	15	18	5	13	6	33	12	15	10	7	15	27	17	16	23	27	57	5	9	9	15	22	18	101	61	76	12	103
Acap2	11	22	29	60	47	38	68	65	116	161	41	55	50	33	4	41	109	31	48	52	46	34	27	15	14	8	31	23	19	20	16	43	48	44	43	39	72	68	6	13	13	27	26	32	93	58	66	17	128
Acap3	17	14	17	34	33	20	55	53	103	139	34	27	36	36	5	26	87	33	35	53	38	33	27	17	13	5	49	17	17	20	12	26	37	25	18	35	48	42	9	21	10	21	28	35	71	91	73	12	116
Acat1	21	22	62	29	42	19	59	65	104	139	20	31	45	67	17	62	103	34	39	48	30	18	27	29	39	12	36	36	18	32	37	58	79	70	29	29	54	52	3	29	28	18	20	23	112	69	90	22	118
Acat2	7	5	30	20	18	15	42	54	80	106	20	23	26	45	12	56	70	25	31	38	24	19	12	18	18	10	32	28	13	23	27	28	56	23	19	29	30	44	5	18	12	20	16	21	99	46	71	9	72
Acat3	10	5	12	15	18	12	32	38	65	70	17	18	13	22	7	11	56	21	28	30	19	15	16	9	12	4	31	9	9	13	7	17	26	19	13	18	27	36	3	10	4	10	17	12	62	40	44	3	40
Acbd3	23	30	31	28	39	31	73	68	144	178	31	46	40	67	12	62	87	36	29	60	31	31	24	21	18	10	36	34	15	21	23	62	82	62	23	37	55	64	6	23	11	21	16	26	76	54	75	17	132
Acbd4	7	6	13	15	22	14	33	31	79	77	28	22	19	21	12	19	43	23	29	28	26	17	11	11	9	6	23	18	15	10	7	30	25	23	19	22	25	32	3	12	4	16	19	19	62	40	41	9	53
Acbd5	17	22	33	50	36	26	60	81	131	177	37	46	43	62	18	56	102	42	45	60	42	33	29	28	17	14	46	33	19	17	21	49	72	42	31	44	56	50	6	30	10	14	31	34	90	73	71	15	127
Acbd6	8	13	18	17	33	17	41	53	96	87	24	24	18	26	5	28	58	27	22	32	30	12	13	18	16	8	35	13	17	16	17	29	44	28	18	12	36	42	7	17	16	13	12	18	55	39	48	8	84
Acbd7	9	6	11	15	24	17	30	35	64	40	12	13	18	17	1	21	55	23	14	26	23	12	22	14	7	2	31	13	15	7	7	22	13	23	8	23	29	37	3	13	2	15	18	15	56	45	44	4	55
Accs	18	9	14	16	26	11	41	41	95	80	22	24	25	28	7	30	58	24	30	41	23	11	15	12	7	5	23	18	15	14	6	25	24	20	20	16	28	41	4	11	7	14	15	24	74	50	48	13	70
Accsl	10	5	13	18	16	15	36	35	61	51	17	20	21	17	3	15	45	24	23	27	12	17	11	10	7	3	21	11	5	13	8	18	14	12	16	30	37	24	1	7	10	13	17	9	62	26	45	4	54
Acd	22	12	22	28	29	21	57	43	103	136	21	33	25	42	8	22	73	21	46	52	27	15	18	18	16	4	19	12	15	10	12	34	35	26	28	21	47	41	3	10	13	23	18	28	70	57	69	17	73
Ace	41	9	24	236	229	219	159	269	173	361	275	285	333	45	7	59	309	124	151	156	229	194	180	23	15	1	257	30	94	13	22	47	40	38	172	217	340	367	24	15	12	128	96	125	267	216	201	59	413
Ace2	10	10	48	18	22	13	28	25	55	63	24	18	24	73	10	47	53	25	25	32	15	18	14	57	25	9	23	36	15	24	24	56	67	38	24	20	30	31	4	32	20	17	21	9	53	39	43	8	45
ACE2	5.86	3.95	7.29	10.86	17.37	8.09	14.42	16.03	34.73	28.91	8.06	11.88	10.5	14.06	2.86	13.3	21.45	8.83	8.86	14.16	11.82	8.06	9.4	6.69	3.18	2.05	15.01	10.14	8.85	8.6	11.78	14.41	18.38	14.49	9.54	14.84	19.66	29.04	4.38	7.28	5.5	13.46	14.33	10.69	37.74	31.38	30.55	3.99	38.02
Ace3	4	3	10	20	11	10	15	34	60	61	17	23	15	21	5	11	43	12	17	25	20	18	15	10	7	1	23	8	17	12	5	15	13	11	14	15	29	25	2	7	6	11	17	13	50	46	39	9	44
Acer1	4	3	6	13	21	5	14	21	46	35	7	26	10	10	4	11	38	19	8	22	9	6	10	8	5	1	12	10	4	9	5	13	12	9	8	10	19	32	1	7	3	11	11	11	26	35	30	5	23
Acer2	18	5	16	106	85	83	77	89	101	151	81	84	99	18	5	31	157	34	58	64	96	81	54	14	10	6	52	22	34	20	19	22	28	25	74	66	122	149	8	12	6	48	51	50	117	99	114	15	145
Acer3	23	41	40	44	49	26	67	75	108	139	36	43	36	47	13	54	86	30	31	59	36	27	25	24	21	9	35	30	18	19	21	89	95	62	31	23	43	68	4	26	15	17	19	25	74	56	61	9	104
Ache	8	7	8	21	25	15	45	39	76	65	19	24	20	25	3	16	61	32	17	27	25	15	18	9	8	5	37	10	16	23	6	20	21	24	10	15	45	44	4	10	6	20	17	19	62	41	51	11	49
Acin1	24	38	57	44	55	37	123	126	227	297	37	46	56	81	30	72	125	42	57	86	41	37	33	49	46	25	61	49	24	31	40	68	139	100	39	43	49	77	8	42	19	28	30	27	130	83	105	21	198
Ackr1	6	4	5	50	27	6	22	24	54	58	23	12	18	15	5	18	51	15	13	33	19	14	9	9	7	1	21	12	9	9	5	12	21	14	12	29	30	35	3	9	3	16	14	17	45	45	36	5	48
Ackr2	12	8	8	21	28	26	40	69	75	75	29	29	16	21	2	24	49	27	29	40	28	24	26	9	8	3	37	17	13	8	4	15	15	16	27	21	37	47	3	12	7	13	17	26	53	38	51	9	62
Ackr3	14	10	7	45	37	32	32	59	97	90	22	25	27	21	3	24	64	21	29	36	26	27	20	12	7	8	30	13	15	13	6	28	28	18	22	21	54	61	5	10	7	22	12	24	70	58	47	8	61
Ackr4	11	7	20	16	22	16	30	32	58	52	24	35	19	26	7	23	50	21	29	31	16	17	21	8	6	8	28	14	15	7	10	22	24	24	13	23	34	58	4	8	9	15	18	17	50	43	42	6	41
Acly	27	31	74	39	45	28	95	89	156	236	41	40	60	77	18	91	127	40	46	76	39	53	27	55	40	14	39	43	13	31	37	120	133	66	25	35	58	59	9	40	27	38	29	42	135	81	118	16	134
Acmsd	12	11	15	21	40	21	41	43	100	81	24	22	31	36	9	28	76	35	29	39	27	14	22	16	7	5	45	14	18	20	23	23	25	32	17	31	53	65	6	21	10	25	25	38	98	62	60	10	80
Acnat1	8	6	12	15	27	15	28	27	64	50	27	22	20	25	9	17	53	19	14	31	20	9	11	8	7	2	23	15	15	7	12	14	20	19	18	14	30	36	4	9	11	5	14	18	60	31	43	8	52
Acnat2	9	7	11	14	21	14	34	26	79	77	12	27	27	24	3	17	66	31	26	39	14	20	21	17	8	8	18	8	10	9	13	17	17	24	13	14	27	42	3	6	6	8	16	16	39	49	53	10	47
Aco1	28	20	45	31	43	38	71	95	131	220	32	41	44	72	8	58	97	41	56	66	52	34	43	37	41	12	39	32	23	17	35	59	92	48	17	37	40	51	23	28	25	28	21	36	101	97	82	12	134
Aco2	23	34	57	36	41	26	54	82	141	159	32	33	30	79	25	58	82	33	38	52	28	20	16	44	37	17	31	41	16	35	32	91	116	85	22	30	55	41	8	28	23	22	24	30	86	53	89	16	115
Acod1	83	10	10	46	194	82	30	25	87	84	21	12	14	34	8	14	68	28	28	34	16	20	17	16	6	5	16	12	12	14	6	134	41	22	36	24	94	127	4	13	5	12	15	20	53	56	52	7	43
Acot10	10	6	9	15	21	15	33	31	45	48	9	13	12	16	5	11	44	17	16	30	22	10	11	10	8	3	21	12	10	7	7	11	9	21	15	17	26	23	4	10	8	9	20	14	43	35	33	4	42
Acot11	13	9	9	13	29	13	28	38	75	60	18	17	21	38	6	17	50	16	21	29	23	13	13	11	10	5	23	13	12	10	11	18	23	20	22	17	33	40	2	8	7	6	18	14	58	50	49	3	62
Acot12	8	7	11	17	22	13	29	23	62	43	21	15	18	30	2	25	50	16	15	27	16	22	15	10	8	6	22	8	9	10	8	23	25	31	20	17	32	37	4	9	5	15	14	19	61	35	38	9	38
Acot13	15	32	50	32	45	20	60	55	127	124	29	30	43	96	29	62	87	38	42	51	40	27	27	32	47	26	33	52	17	39	27	65	76	61	20	32	51	47	6	29	18	24	26	30	91	71	72	13	102
Acot3	9	8	10	15	22	7	25	30	54	53	23	24	24	22	7	15	40	16	20	25	18	12	10	9	2	3	18	14	5	11	3	16	24	19	14	15	31	21	3	11	4	13	22	8	53	34	27	8	44
Acot4	6	16	29	28	25	19	42	34	110	65	14	25	21	35	5	28	82	28	21	48	20	17	26	17	21	7	28	20	10	15	16	13	37	23	41	21	29	46	7	8	9	7	17	17	64	50	52	19	64
Acot7	8	3	22	12	32	9	48	44	66	107	21	21	24	32	4	15	64	27	16	33	28	14	22	9	15	8	25	18	14	10	12	29	32	25	11	18	20	35	3	12	13	9	11	9	57	49	51	8	89
Acot8	5	16	30	24	45	13	50	38	108	95	20	24	22	36	9	24	64	15	23	52	20	17	27	11	23	9	37	18	20	9	8	32	42	45	17	24	41	41	5	10	8	19	20	20	60	64	64	15	84
Acox1	42	35	89	43	52	46	76	78	134	213	44	41	60	152	38	126	121	43	50	56	54	47	30	58	39	29	40	73	20	67	48	149	224	125	40	40	60	66	10	63	54	34	26	30	115	84	90	18	138
Acox2	18	36	33	13	21	42	40	46	77	70	13	14	19	57	14	38	48	19	27	18	13	16	10	19	46	23	32	19	16	29	10	45	85	77	15	14	37	41	4	18	18	15	16	19	54	55	44	7	53
Acox3	13	23	19	30	40	35	80	79	185	190	36	43	37	50	7	41	108	29	32	62	31	27	32	18	12	10	34	20	13	28	19	26	38	45	23	16	41	41	5	15	20	19	23	25	95	74	70	22	104
Acoxl	9	7	9	26	23	11	27	29	83	56	19	22	19	27	5	17	60	23	27	36	15	7	20	8	7	10	22	15	9	12	11	20	18	22	25	17	24	34	4	7	9	15	19	16	46	47	51	4	56
Acp1	26	30	43	40	59	32	81	92	193	194	35	52	54	58	11	59	149	50	70	87	44	28	38	32	23	14	43	38	16	29	11	71	81	65	26	46	54	49	3	30	27	22	32	27	135	106	107	15	120
Acp2	16	12	17	31	29	12	53	66	114	137	30	32	20	36	16	20	57	19	24	39	22	17	14	16	19	5	25	15	10	10	11	31	51	25	17	23	34	57	3	15	11	20	18	13	70	52	57	4	69
Acp4	9	2	12	14	22	12	18	25	40	43	15	14	6	20	5	15	39	16	18	24	10	15	18	5	5	3	20	7	16	11	6	15	25	14	11	12	13	33	6	4	3	15	20	14	44	35	35	8	45
Acp5	18	9	27	25	30	14	73	67	179	208	10	23	19	34	6	38	55	46	30	62	29	19	15	8	11	9	18	18	10	15	15	70	63	23	18	21	34	51	3	11	10	17	21	12	61	57	59	15	76
Acp6	13	17	17	22	19	18	45	46	87	98	16	33	29	45	10	28	60	24	22	35	22	14	19	20	15	10	24	24	7	9	14	23	43	37	20	22	26	38	4	18	15	9	12	17	63	49	49	7	67
Acp7	6	8	13	20	28	17	35	35	82	72	12	25	24	23	6	17	60	26	27	43	17	9	24	8	11	3	36	13	16	16	9	19	24	18	16	23	44	36	4	17	5	10	29	14	66	47	52	10	56
Acpp	10	10	11	20	25	13	36	33	92	78	13	32	21	36	8	31	45	26	24	32	22	20	32	16	9	10	29	27	6	8	14	33	60	77	17	22	42	35	6	21	8	13	17	18	57	41	47	10	61
Acr	5	25	16	19	27	12	36	36	55	71	19	21	24	24	6	28	55	26	13	27	15	18	10	14	17	4	26	22	17	12	12	32	38	41	13	19	39	40	5	14	8	16	16	22	45	38	36	6	40
Acrbp	17	5	16	18	17	13	56	37	101	103	19	20	28	18	4	30	63	18	30	39	19	18	18	23	14	4	36	11	9	13	13	12	23	16	19	15	22	33	1	8	11	8	19	20	58	48	59	11	64
Acrv1	10	4	4	12	20	10	27	34	67	50	16	20	18	17	3	7	43	19	15	16	12	11	7	7	3	5	17	10	4	7	6	9	14	11	22	11	24	43	3	10	7	7	19	13	32	35	38	5	41
Acsbg1	8	3	7	15	18	6	39	48	75	84	14	15	11	19	4	16	48	16	20	24	18	19	13	12	6	1	14	6	5	10	4	12	16	11	17	10	12	26	5	9	8	8	9	13	42	42	39	7	60
Acsbg2	10	7	10	15	25	15	24	42	58	53	17	17	18	18	4	16	48	24	26	37	20	13	15	9	10	6	15	8	7	13	6	24	15	18	25	15	26	44	1	12	4	14	21	13	36	44	45	8	50
Acsbg3	10	6	7	18	14	5	35	35	60	36	14	8	22	23	5	14	52	22	19	19	24	13	17	13	4	4	25	6	21	7	4	16	24	17	14	19	29	34	5	12	6	14	18	12	46	39	32	9	59
Acsf2	10	25	73	18	29	11	43	56	109	116	30	26	35	106	21	89	66	35	26	44	33	25	21	45	30	13	44	53	15	32	30	88	132	59	25	19	38	47	7	36	24	17	25	18	79	48	46	8	85
Acsf3	15	15	14	19	27	13	54	47	103	85	23	29	21	38	9	25	57	22	28	35	32	12	23	22	20	5	25	17	12	27	21	39	36	26	16	14	31	43	2	15	4	18	17	23	71	57	56	8	70
Acsl1	13	20	37	15	26	14	32	39	69	80	17	16	13	133	17	83	58	18	18	40	14	16	10	35	29	13	29	50	11	37	23	51	57	38	17	21	21	37	4	48	28	10	17	15	47	28	34	7	40
Acsl3	15	14	25	18	23	10	34	28	53	85	18	16	18	49	10	32	61	12	17	38	27	13	15	21	35	12	27	32	14	23	11	27	45	48	10	17	35	38	8	32	20	15	23	15	54	42	48	4	60
Acsl4	31	17	43	17	22	14	57	53	46	139	21	28	28	43	12	38	66	24	31	47	25	20	12	19	22	11	11	17	8	12	15	145	199	76	14	23	32	36	4	24	11	8	8	14	82	59	68	9	79
Acsl5	30	51	80	41	66	35	98	91	199	261	44	46	51	111	25	97	155	53	62	89	44	54	33	65	31	21	51	44	17	48	33	134	166	122	35	35	80	72	6	39	23	30	31	29	143	123	148	23	197
Acsl6	5	8	6	9	18	5	26	32	56	61	13	17	17	20	1	14	38	15	28	24	19	11	15	11	10	5	28	10	11	13	9	20	18	18	13	9	23	30	7	6	8	16	15	19	36	46	41	4	47
Acsm1	2	8	16	13	17	13	20	28	62	52	14	17	13	25	3	30	55	13	17	17	18	15	14	10	8	4	13	8	9	8	9	69	118	60	13	17	21	35	3	14	4	8	12	4	44	41	29	8	37
Acsm2	7	3	13	28	31	15	46	36	76	54	16	23	23	25	6	21	50	23	17	37	23	13	16	14	15	8	23	21	13	10	7	20	17	22	19	30	33	40	8	7	6	20	23	12	52	42	52	7	39
Acsm3	10	9	12	15	23	12	21	27	72	53	12	12	14	16	3	18	44	18	24	38	23	11	16	7	2	8	26	14	18	8	9	23	14	20	6	18	27	32	3	7	4	20	11	20	47	26	41	7	42
Acsm4	8	2	5	16	20	11	28	27	42	35	10	13	7	17	3	9	32	10	18	24	18	8	9	8	5	5	23	12	8	9	4	15	9	12	12	19	16	26	1	8	2	9	16	7	31	27	30	4	39
Acsm5	7	5	20	14	22	9	19	46	68	48	19	18	25	33	5	26	48	22	18	34	20	10	17	14	4	6	23	12	12	7	10	13	16	20	19	20	32	38	3	14	14	36	21	22	55	43	51	7	43
Acss1	14	45	96	17	20	23	40	52	115	125	34	33	21	185	32	146	93	35	27	45	26	21	24	56	72	31	27	74	15	67	56	99	139	114	17	19	36	41	4	85	40	12	15	19	65	60	68	10	93
Acss2	7	8	66	20	24	16	42	38	72	88	15	31	24	95	13	83	62	31	26	42	23	8	18	48	27	14	27	38	22	32	22	75	74	44	13	33	36	36	8	65	26	11	33	16	56	50	59	5	69
Acss3	7	3	6	14	12	10	28	37	65	63	14	18	23	20	6	11	51	18	17	29	15	17	13	11	5	3	23	6	9	8	7	15	22	15	9	19	34	26	3	11	5	10	18	16	50	37	45	10	69
Acta1	15	11	14	12	22	9	34	44	66	65	14	17	18	17	7	20	62	23	20	26	107	12	16	10	5	4	26	19	11	15	9	24	28	20	20	20	36	52	3	16	14	15	17	7	60	62	39	5	54
Acta2	90	60	75	27	37	26	106	56	133	173	19	46	45	131	19	140	64	29	23	79	36	28	29	226	30	24	37	91	16	78	100	120	109	63	23	47	40	54	14	49	12	15	17	20	76	69	99	15	157
Actb	875	233	493	1019	1856	709	1969	2021	5775	5547	616	640	671	658	133	543	1804	691	900	1426	806	646	469	464	323	179	711	362	343	276	239	1560	1467	775	826	554	1695	1720	140	243	181	556	474	512	3028	2077	2837	513	3731
Actbl2	9	8	8	24	23	14	31	32	60	66	19	16	21	24	6	21	57	20	14	20	21	10	10	9	12	4	31	11	15	8	11	7	12	14	18	20	29	34	4	5	8	10	19	14	43	51	42	9	46
Actc1	10	7	20	15	17	10	37	33	85	74	13	31	22	31	7	34	61	12	15	36	11	21	12	37	6	10	20	12	10	20	26	18	22	22	12	20	20	41	4	9	9	18	13	18	43	42	38	3	41
Acte1	10	2	9	18	12	5	31	33	68	55	8	18	14	20	5	13	40	21	18	27	18	21	18	6	6	1	22	11	16	10	4	13	17	22	16	11	34	32	2	12	3	16	9	12	40	35	29	4	47
Actg1	1044	290	518	789	1150	474	1130	1195	2341	3979	448	371	478	687	129	516	947	304	484	766	492	418	253	420	384	183	333	386	143	262	250	1541	973	624	450	288	1030	864	61	228	159	243	223	287	1344	886	1369	258	2175
Actg2	31	11	38	21	25	13	21	33	74	59	15	24	12	43	4	37	58	21	17	38	14	16	11	63	11	7	24	23	12	23	33	27	32	18	13	25	31	27	2	18	5	14	18	23	55	38	41	11	38
Actl10	10	5	9	22	22	15	34	33	56	61	22	24	17	18	6	16	57	13	29	28	16	17	18	14	7	4	25	15	11	6	5	29	19	12	11	16	27	35	2	8	9	11	10	18	64	37	41	8	58
Actl11	12	4	7	14	15	6	23	20	31	47	12	10	14	16	1	7	38	15	7	18	13	9	13	6	10	2	20	9	13	3	6	14	20	13	6	18	191	17	2	6	1	13	9	13	29	33	25	10	33
Actl6a	17	20	25	19	39	22	67	61	138	108	33	29	37	51	6	38	77	26	48	44	35	19	17	22	15	11	31	15	11	16	14	40	41	33	19	23	43	48	5	28	15	15	18	26	93	63	87	10	109
Actl6b	10	3	7	13	17	13	25	30	55	39	11	10	24	20	3	13	47	18	20	28	15	10	18	8	4	6	20	9	14	11	5	11	14	14	11	9	35	33	3	9	4	9	15	14	45	35	38	9	30
Actl7a	10	2	7	10	21	11	17	29	59	49	9	19	16	16	5	8	43	13	20	23	19	10	9	9	6	4	15	14	12	12	8	9	20	12	17	15	26	29	6	8	3	9	23	8	42	33	35	7	39
Actl7b	10	5	7	18	24	14	20	29	55	36	7	12	18	20	2	13	44	21	18	20	10	9	13	3	2	4	29	11	7	7	6	14	13	7	17	16	28	27	6	14	3	5	12	13	45	35	31	7	39
Actl9	7	6	12	14	28	11	28	33	61	49	17	16	27	19	3	20	44	19	22	35	18	12	9	10	5	6	24	14	14	10	7	12	24	16	9	18	37	33	7	5	8	14	25	13	48	45	40	6	50
Actn1	117	72	111	110	144	88	128	100	226	308	35	46	48	171	47	146	106	45	46	73	55	33	36	103	81	43	49	92	23	65	50	229	238	133	57	48	128	166	15	58	44	31	25	34	109	96	124	24	197
Actn2	10	9	15	16	26	13	38	43	53	62	25	19	22	35	5	20	58	20	27	17	17	18	14	14	9	5	19	16	15	12	10	19	20	20	17	21	21	27	5	17	4	13	13	18	56	41	51	11	44
Actn3	13	7	7	9	24	14	30	27	48	55	11	17	20	16	5	11	52	17	16	19	19	12	7	4	5	5	22	12	11	7	7	10	13	16	13	8	17	27	1	7	4	8	13	18	46	30	31	7	45
Actn4	83	71	120	93	102	68	136	174	267	407	60	83	93	145	34	105	166	71	67	106	92	74	60	71	44	22	70	75	24	55	46	239	268	210	67	56	123	152	12	41	36	40	48	48	206	118	222	33	301
Actr10	28	19	34	40	64	24	85	67	143	194	26	33	31	54	14	42	99	40	36	68	36	30	39	22	29	18	37	25	23	23	17	58	83	62	40	37	66	66	7	18	17	20	18	32	105	78	84	15	142
Actr1a	34	41	47	52	54	37	99	109	190	286	43	47	60	76	14	51	137	68	94	86	45	49	36	36	30	12	69	41	20	28	27	63	118	72	39	37	65	80	5	31	14	24	37	41	142	112	117	17	198
Actr1b	26	17	45	38	38	28	63	66	114	175	25	36	33	57	6	49	74	28	48	70	35	35	30	36	20	14	36	24	12	25	13	69	79	85	32	33	47	52	11	23	14	13	24	30	84	65	84	11	145
Actr2	54	50	47	74	105	54	104	121	275	356	52	54	46	77	12	57	112	45	59	96	51	33	34	33	43	15	57	34	28	23	29	109	131	111	38	39	107	102	6	25	21	26	33	34	143	85	124	19	193
Actr3	69	54	36	109	166	67	163	228	543	554	54	69	73	79	18	69	190	79	118	138	73	54	34	54	35	17	65	39	24	25	27	108	125	80	74	60	153	154	5	28	21	40	41	48	219	148	213	41	327
Actr3b	12	8	11	11	25	21	34	30	72	70	18	18	29	27	5	14	58	22	19	20	23	11	16	4	4	6	27	8	8	8	9	12	24	11	20	17	33	21	7	9	6	16	14	11	45	33	38	5	49
Actr5	15	7	17	13	27	24	32	45	82	98	26	27	24	36	5	19	64	21	29	29	25	10	19	15	10	3	21	20	12	17	11	25	38	17	19	24	31	35	2	15	8	13	11	26	51	48	44	12	66
Actr6	16	9	7	13	22	16	36	35	85	89	7	21	23	36	9	25	60	21	24	27	23	21	17	11	11	3	26	16	11	13	6	18	32	22	16	22	27	39	5	15	5	9	20	16	36	43	37	5	53
Actr8	15	15	26	16	34	16	45	48	96	109	19	29	27	51	5	37	76	25	25	51	27	11	28	28	17	8	39	17	14	24	15	40	61	44	19	36	40	49	6	19	5	18	15	18	53	53	66	14	86
Actrt1	4	4	8	11	20	8	23	24	53	47	13	17	13	15	7	16	45	15	10	23	15	16	14	12	9	4	23	10	4	9	8	13	20	17	15	12	32	26	3	6	4	12	12	14	40	33	38	5	48
Actrt2	8	7	16	17	19	12	33	22	70	44	16	17	15	29	7	17	53	17	25	19	15	15	22	10	8	5	27	13	16	9	11	10	26	19	14	17	33	29	3	12	5	13	15	13	44	45	35	6	56
Actrt3	4	7	19	11	28	20	47	37	109	93	24	35	24	25	8	22	66	30	35	43	20	23	25	7	9	4	21	17	13	6	12	18	21	22	18	14	29	47	7	10	10	22	18	19	73	53	56	8	70
Acvr1	15	9	17	20	19	16	50	38	67	84	18	19	23	29	4	31	40	13	25	26	14	18	20	17	17	6	28	18	7	11	9	25	31	24	20	25	42	43	4	15	9	22	16	14	50	31	51	6	57
Acvr1b	30	30	34	29	44	30	47	58	110	134	28	22	30	54	14	45	72	28	32	38	18	17	22	27	31	13	42	30	15	35	32	58	89	62	24	26	61	67	4	31	11	11	20	24	89	48	53	12	70
Acvr1c	5	5	11	10	29	8	37	26	56	52	8	23	18	19	6	15	47	18	19	35	13	9	28	6	5	5	31	12	9	12	6	16	21	16	13	15	20	45	3	12	6	15	13	18	40	43	32	2	37
Acvr2a	10	9	18	26	35	28	43	41	87	99	26	30	36	22	6	23	51	31	30	39	22	24	22	20	13	3	29	18	9	15	15	23	36	23	19	22	33	40	5	10	9	12	25	17	86	45	59	10	74
Acvr2b	5	10	20	24	16	7	43	49	65	72	25	23	22	29	7	18	60	30	33	29	17	13	12	15	5	3	20	13	12	16	15	23	21	24	20	16	37	34	5	9	4	14	17	17	58	39	39	7	58
Acvrl1	27	6	18	120	117	87	90	170	131	312	193	172	175	32	4	41	197	72	90	93	153	141	96	32	7	9	168	19	67	20	22	30	29	12	92	107	155	184	18	15	18	74	77	125	141	128	139	40	230
Acy1	20	3	13	18	26	11	29	36	62	67	17	25	17	30	3	14	53	15	17	26	33	16	15	12	8	6	22	12	25	9	9	20	14	16	15	17	25	75	6	8	10	13	22	19	58	56	44	11	51
Acy3	15	13	29	27	45	30	60	50	115	114	28	42	34	34	8	40	84	29	50	45	32	31	33	10	16	12	39	26	23	13	14	24	55	27	28	26	42	41	9	20	8	10	37	21	88	52	61	10	85
Acyp1	19	27	54	25	31	21	53	65	135	136	32	33	41	73	26	57	89	29	33	43	32	19	23	38	33	14	38	42	19	19	26	24	62	45	19	32	30	42	10	34	19	27	17	18	70	73	67	9	94
Acyp2	23	22	25	33	37	15	70	48	93	138	32	29	35	48	9	38	82	31	31	41	47	16	30	32	19	8	33	18	17	18	17	36	44	43	29	38	51	57	11	18	6	13	19	19	126	73	73	14	102
Ada	15	11	11	23	38	21	43	48	125	98	23	16	25	26	6	24	44	29	24	46	28	13	20	6	7	7	25	13	6	13	11	15	24	26	17	19	36	41	5	20	5	15	28	27	82	45	64	12	74
Adad1	13	4	11	27	16	12	24	37	73	74	18	31	23	25	2	23	54	21	28	29	14	15	15	10	14	8	25	11	13	7	10	22	25	26	16	12	35	34	4	6	7	15	7	13	60	53	41	12	56
Adad2	18	6	16	26	30	16	48	43	82	95	20	28	23	29	3	22	66	25	25	40	24	6	18	12	7	2	29	19	14	10	7	14	21	16	23	27	36	54	4	11	3	23	19	22	67	59	57	9	57
Adal	8	8	17	30	24	10	45	30	82	88	19	31	27	21	7	24	66	22	28	36	27	14	21	10	10	7	21	14	14	12	18	26	18	26	14	20	28	37	1	13	8	11	12	20	67	46	51	7	51
Adam10	25	28	41	52	57	37	123	103	184	299	49	51	51	47	16	56	118	57	58	55	50	39	27	28	21	14	43	35	20	16	15	99	108	58	35	39	61	73	9	21	24	34	34	29	126	85	115	22	185
Adam11	4	6	8	10	21	17	22	28	85	65	11	18	11	14	5	14	46	17	18	15	17	10	15	10	8	2	27	9	11	10	4	18	15	12	15	22	19	35	3	8	6	11	16	12	36	42	37	5	49
Adam12	12	4	20	18	20	15	46	30	61	95	18	19	19	21	6	15	39	29	17	34	21	7	9	7	8	5	24	9	13	3	6	21	20	21	16	22	26	39	4	5	6	14	12	17	62	47	48	10	56
Adam15	19	18	34	65	88	48	69	71	115	179	32	40	24	39	8	31	104	30	39	72	41	32	35	17	13	4	50	21	20	14	17	53	81	53	39	29	68	80	7	12	7	24	32	24	94	75	91	16	127
Adam17	19	29	31	34	63	18	74	94	170	217	33	43	29	51	4	28	90	34	39	68	33	34	29	16	16	5	38	20	19	15	17	36	49	57	28	24	62	52	1	11	8	24	27	45	96	70	82	14	142
Adam18	6	7	6	11	24	15	31	28	74	55	20	26	19	19	3	24	51	20	24	32	19	11	24	14	3	5	26	14	11	4	3	20	23	21	19	14	35	38	2	7	7	12	17	20	54	46	45	8	51
Adam19	11	6	9	19	38	13	87	93	208	305	33	34	48	19	5	22	110	40	47	69	36	29	28	13	9	3	43	14	20	12	14	19	28	14	21	29	33	34	6	12	8	28	23	59	100	86	111	15	178
Adam1a	5	11	10	19	22	18	26	39	85	76	17	23	18	18	5	26	58	29	19	27	23	7	22	10	8	8	16	21	21	14	5	24	13	24	16	22	36	41	8	16	9	10	20	17	55	50	42	13	51
Adam1b	15	6	10	25	38	17	37	37	80	73	13	18	16	35	4	19	61	25	23	28	22	19	20	11	10	6	23	9	12	12	13	20	16	20	15	17	41	48	3	7	10	14	22	18	55	57	40	8	56
Adam2	8	4	6	17	22	8	36	43	50	67	13	17	22	24	3	13	43	16	17	24	18	9	10	11	10	5	20	13	16	11	10	12	17	29	11	16	38	36	6	12	4	12	22	23	59	43	39	9	45
Adam20	12	9	14	20	22	16	27	30	92	55	16	23	10	22	4	16	52	23	17	31	15	21	15	8	9	6	33	9	10	11	8	18	34	14	15	23	41	47	2	10	13	69	12	22	53	48	38	12	67
Adam21	7	12	13	19	25	18	41	45	75	67	17	24	15	26	2	20	57	26	20	29	21	11	22	15	5	4	27	13	11	17	8	18	24	23	21	18	26	40	8	9	4	10	18	16	48	64	56	8	59
Adam22	13	6	25	18	22	12	31	31	87	64	34	26	23	38	9	37	63	21	21	49	35	12	17	24	17	16	28	23	17	18	13	24	32	21	20	33	45	33	7	18	9	17	15	25	58	45	63	15	53
Adam23	15	4	9	19	20	18	34	54	84	102	16	24	18	21	7	23	95	21	33	32	14	5	10	12	14	4	18	15	8	14	2	18	26	19	11	28	32	42	4	13	4	13	19	15	51	40	49	6	63
Adam24	11	3	13	14	31	16	27	35	76	72	18	25	20	23	4	14	50	24	25	20	16	14	8	13	5	3	27	12	6	6	5	12	23	22	18	16	40	42	2	7	8	16	15	13	60	52	36	8	46
Adam25	6	6	13	12	18	19	36	34	54	57	23	20	17	30	5	10	39	17	15	22	17	14	14	6	10	3	32	8	14	9	8	18	12	15	14	17	22	36	3	5	4	15	19	15	42	47	32	10	50
Adam26a	10	4	6	11	19	11	30	23	56	37	9	11	15	18	3	11	32	21	11	24	12	8	14	8	1	4	18	9	11	10	5	15	18	19	8	11	19	26	6	10	6	15	12	15	42	40	29	7	47
Adam26b	11	7	13	21	38	17	34	47	95	73	14	19	20	36	6	18	44	38	22	41	20	13	9	14	13	3	22	11	11	13	10	16	20	15	12	18	38	37	8	7	6	13	16	13	55	53	51	8	54
Adam28	25	95	45	9	34	11	33	32	72	65	13	19	14	114	20	59	58	21	14	38	14	10	17	51	65	35	18	50	9	41	19	91	136	137	13	18	31	42	6	41	25	14	15	15	52	36	39	7	52
Adam29	12	7	14	14	25	27	24	42	70	74	12	14	15	23	4	18	64	26	17	43	23	14	16	13	6	6	28	13	12	11	3	21	21	19	11	14	26	43	4	9	4	11	20	23	66	36	46	3	42
Adam3	6	8	5	15	29	23	37	42	68	67	24	18	20	24	6	21	76	26	27	43	24	16	16	13	10	5	23	14	18	9	6	21	26	17	21	29	33	38	8	11	11	21	21	13	42	55	51	11	57
Adam30	16	9	18	24	27	19	31	39	70	50	23	32	23	32	6	15	53	20	23	33	10	13	13	13	12	9	20	19	10	16	9	24	35	12	18	21	29	53	5	8	9	16	20	21	55	50	52	7	42
Adam32	9	4	11	17	28	19	27	39	87	74	25	21	22	31	6	14	42	29	25	47	19	15	22	14	7	5	30	19	19	19	5	16	30	26	18	29	34	54	3	10	10	13	14	24	65	57	44	8	60
Adam33	11	6	13	20	18	14	37	30	77	57	18	31	24	25	5	20	61	23	26	24	26	13	21	17	4	2	29	15	12	15	11	21	34	13	20	30	28	37	5	10	5	10	23	27	60	37	36	8	53
Adam34	7	4	8	13	29	11	25	36	67	76	20	21	13	19	7	18	57	18	26	30	23	14	9	7	11	2	38	13	15	5	4	15	17	12	18	20	26	34	5	6	12	8	22	15	43	45	51	7	45
Adam39	11	2	13	17	27	7	41	44	67	58	21	15	17	18	7	15	41	18	16	24	16	9	14	11	9	5	22	10	12	14	6	20	20	15	26	17	29	33	4	8	6	16	16	14	52	40	44	10	57
Adam4	8	7	22	22	21	16	67	38	92	105	24	33	32	28	4	37	89	38	22	43	30	10	23	12	15	8	28	26	13	19	10	27	24	16	21	24	35	43	5	22	7	20	29	33	71	54	62	11	51
Adam5	9	8	14	12	15	11	31	33	63	62	16	18	19	17	6	20	44	23	25	37	14	9	14	7	12	7	23	15	16	11	8	14	11	17	21	13	32	33	3	11	11	13	14	12	63	39	50	5	35
Adam6a	7	5	14	17	22	7	29	31	62	65	13	26	22	17	6	19	54	21	20	33	26	17	17	15	7	5	16	11	14	13	7	10	21	17	14	19	31	44	6	10	14	8	13	15	57	30	43	4	42
Adam6b	11	1	12	14	27	9	33	37	57	55	21	20	20	22	4	25	52	21	18	23	15	22	16	11	8	12	24	17	12	8	10	20	27	16	15	20	38	47	3	9	5	17	17	23	48	45	55	10	51
Adam7	6	5	9	13	13	14	29	23	54	45	19	20	12	22	9	19	54	11	31	26	25	11	8	12	4	3	21	12	10	9	4	11	18	19	14	17	24	40	4	11	1	16	17	17	45	38	36	7	46
Adam8	32	91	13	26	37	17	46	55	97	127	21	14	25	27	6	40	68	21	34	46	28	16	17	15	54	29	37	16	19	13	13	52	66	123	29	32	37	63	7	18	5	13	18	21	60	55	62	8	97
Adam9	24	38	33	56	75	35	78	71	119	147	49	49	54	52	10	46	87	29	33	38	56	35	30	23	16	11	37	23	26	20	16	60	70	75	46	33	86	117	8	19	16	25	28	20	101	76	112	20	155
Adamdec1	12	35	27	13	32	17	32	38	86	54	16	24	26	50	8	39	54	15	29	33	16	15	11	22	33	15	23	25	11	19	7	43	54	83	11	19	31	46	3	18	7	14	16	16	54	42	43	6	53
Adamts1	9	10	17	22	38	30	62	87	79	100	31	32	44	40	11	23	94	27	42	49	48	42	18	27	9	13	40	21	19	14	13	34	29	15	20	22	47	55	3	10	12	22	19	26	107	78	102	18	147
Adamts10	12	11	28	36	39	25	146	143	180	307	70	81	92	51	11	53	151	55	71	94	73	59	48	32	8	5	70	20	37	23	25	22	25	26	24	54	43	54	10	31	14	48	47	57	156	119	124	26	215
Adamts12	14	3	10	15	23	18	43	38	71	82	17	20	15	21	1	24	46	19	15	35	22	14	10	12	5	4	24	13	11	14	11	21	19	18	13	22	34	43	1	12	5	14	11	9	55	46	49	7	57
Adamts13	8	2	6	14	23	15	34	34	75	71	17	17	16	20	7	7	48	21	23	32	13	16	17	4	4	2	28	9	12	11	7	11	10	11	18	22	28	33	4	10	12	12	8	14	45	31	48	5	45
Adamts14	11	4	8	17	26	12	22	31	62	53	18	23	18	11	6	17	44	17	11	34	15	16	11	10	7	8	17	8	9	4	7	19	16	15	14	15	34	30	4	7	1	10	14	10	44	52	35	6	45
Adamts15	9	9	19	17	42	20	59	53	61	116	16	27	22	28	4	22	71	29	30	58	27	22	13	12	3	6	36	16	10	10	14	27	29	29	35	28	44	53	7	16	6	16	21	19	111	65	96	22	130
Adamts16	4	5	6	24	24	12	24	31	60	58	15	26	16	22	3	21	43	17	15	28	15	10	15	13	5	6	23	17	11	3	6	13	14	14	10	16	28	28	1	6	4	11	13	14	47	54	44	8	43
Adamts17	6	5	7	19	30	19	47	59	85	75	28	30	42	36	4	27	72	30	32	44	30	13	15	16	16	8	31	8	16	17	10	23	25	23	29	26	28	35	7	17	6	24	26	20	75	64	64	8	79
Adamts18	10	2	12	15	21	14	21	36	85	61	16	20	16	24	3	20	45	18	18	35	17	9	16	12	12	6	20	9	11	7	6	15	15	14	14	19	33	27	4	11	10	14	12	20	57	31	44	6	48
Adamts19	9	2	7	12	24	17	24	33	53	47	18	22	22	20	6	16	49	19	26	27	18	8	13	10	10	4	23	8	8	12	3	19	26	18	14	16	38	34	2	9	7	16	16	14	41	44	44	9	44
Adamts2	18	7	8	17	21	16	44	57	82	105	23	24	27	21	10	20	56	32	29	42	15	12	18	24	9	8	31	16	13	11	8	22	23	20	19	27	33	42	5	4	6	18	12	17	72	51	78	13	109
Adamts20	4	8	3	14	19	16	31	20	63	54	15	24	20	31	5	21	49	17	16	27	10	11	12	6	8	2	16	8	13	11	10	14	16	23	7	13	27	18	1	9	10	11	12	23	41	35	48	6	51
Adamts3	9	5	13	18	32	14	28	26	59	57	20	17	17	24	4	27	43	17	14	17	22	11	19	13	8	4	19	15	8	6	3	16	14	27	18	22	31	29	1	7	10	11	9	17	40	47	53	12	53
Adamts4	20	7	8	15	29	12	19	31	50	42	10	11	14	22	4	10	35	14	13	17	20	7	10	9	6	2	25	5	11	6	7	10	22	12	11	13	22	21	4	5	5	9	18	15	45	41	26	7	39
Adamts5	1	4	24	15	18	8	15	29	56	52	16	25	21	29	11	23	46	16	15	29	19	13	14	24	14	8	22	23	10	13	23	28	34	32	8	15	25	18	9	15	9	11	13	17	55	53	37	7	46
Adamts6	16	12	12	25	33	27	47	54	87	110	17	26	22	31	8	24	72	29	31	48	28	9	20	16	5	7	32	12	17	10	4	19	20	22	18	27	43	42	6	9	6	11	16	14	67	56	67	7	65
Adamts7	8	11	12	21	18	16	39	48	77	85	19	35	24	29	9	26	68	16	23	38	18	16	24	14	6	5	31	18	9	13	4	16	21	15	18	15	26	33	6	9	6	17	21	22	58	47	67	11	65
Adamts8	14	4	5	23	33	12	45	50	71	59	15	27	30	28	3	27	64	15	21	40	30	19	21	16	12	5	32	15	11	8	6	24	18	11	14	22	38	44	9	9	5	14	22	17	78	57	54	12	74
Adamts9	74	10	10	142	179	86	76	65	95	136	45	44	54	21	8	29	93	36	30	48	43	41	27	8	7	3	57	11	18	14	9	32	38	24	37	31	207	186	4	9	8	27	38	34	104	82	77	10	112
Adamtsl1	7	12	12	15	31	14	36	46	66	61	15	32	22	29	6	15	44	24	15	37	22	28	21	5	10	6	27	18	12	11	11	29	30	16	11	30	34	42	6	15	7	14	19	21	54	34	48	11	52
Adamtsl2	15	7	12	21	34	20	41	67	78	89	20	42	52	23	6	20	66	20	36	55	35	21	21	21	8	1	38	11	17	13	15	23	19	18	29	29	45	57	7	10	7	20	19	18	99	43	82	17	101
Adamtsl3	6	5	12	14	18	9	26	30	51	61	13	17	31	12	4	22	59	15	22	28	18	10	15	9	5	4	27	8	11	5	2	16	19	18	13	23	32	47	4	8	8	18	14	12	68	38	56	6	50
Adamtsl4	54	4	20	36	45	28	42	51	81	116	30	27	31	37	8	42	82	20	29	36	38	24	27	20	11	5	32	20	14	19	12	89	36	33	19	23	62	73	2	13	10	17	27	21	74	60	52	13	82
Adamtsl5	10	16	24	31	44	26	50	52	70	103	32	34	32	42	10	45	79	32	23	53	26	41	26	22	15	12	59	23	15	16	15	43	34	42	35	44	49	67	12	24	9	19	25	29	55	55	75	14	83
Adap1	12	9	12	26	29	17	37	52	138	135	13	27	16	25	4	16	63	22	30	32	24	15	15	10	12	6	26	16	17	7	7	27	37	22	17	14	41	47	5	11	9	16	15	16	51	57	51	9	66
Adap2	24	10	14	43	62	38	84	71	104	208	23	37	26	31	3	24	91	34	47	70	24	17	21	15	7	5	37	16	28	12	5	25	25	23	40	36	62	87	6	8	4	13	22	26	93	58	70	14	143
Adar	30	61	52	65	90	48	65	64	125	159	23	25	26	54	5	33	63	22	35	43	27	23	21	17	16	5	28	23	11	14	9	83	131	116	49	22	82	99	4	20	10	16	26	21	84	50	51	15	103
Adarb1	13	7	25	13	24	29	46	54	67	101	31	19	37	22	6	26	80	30	33	43	39	19	17	20	7	7	25	17	10	10	12	21	19	19	17	22	40	41	9	12	9	17	15	23	67	37	55	12	107
Adarb2	6	7	9	10	25	8	34	27	54	57	22	13	22	19	2	15	41	27	15	25	11	14	19	8	9	2	31	11	8	8	7	13	20	10	14	15	19	30	1	8	5	9	18	16	50	28	35	12	41
Adat1	11	8	13	7	16	16	27	39	54	58	17	15	19	24	10	27	47	21	21	41	20	16	15	13	11	2	24	14	16	11	8	18	24	27	19	21	28	30	2	15	5	13	11	15	50	34	41	7	45
Adat2	10	11	11	15	17	9	24	37	42	53	16	24	17	23	2	17	47	21	15	24	15	13	14	7	6	4	15	9	11	12	12	15	23	14	14	22	33	32	4	12	3	9	8	16	46	48	38	10	40
Adat3	7	5	5	24	20	8	26	18	56	50	11	18	15	18	5	21	27	19	12	29	12	13	11	7	8	1	17	12	7	9	2	16	22	7	13	16	18	32	5	5	3	15	9	14	45	41	33	8	41
Adck1	20	15	15	16	37	19	48	36	95	107	22	23	19	29	9	18	65	28	19	38	20	12	16	21	14	4	29	17	8	19	10	20	30	19	17	20	33	33	2	17	5	19	16	14	53	55	42	15	69
Adck2	12	10	17	21	24	18	45	32	88	99	34	28	25	23	6	30	47	30	46	34	40	19	19	18	14	5	27	17	8	12	14	22	31	33	23	17	37	41	2	19	6	11	9	22	59	28	66	9	57
Adck5	15	18	12	29	31	15	37	54	73	86	19	25	25	47	6	34	67	33	31	47	20	17	19	15	17	8	33	20	17	18	16	31	28	27	19	27	38	33	8	45	10	18	21	13	72	55	74	9	83
Adcy1	5	8	7	22	16	16	38	29	58	80	21	18	25	15	6	16	59	30	23	31	26	18	15	9	6	6	33	22	7	13	6	28	18	14	14	13	28	35	3	10	6	13	17	20	66	41	41	9	63
Adcy10	16	7	6	22	23	15	28	39	62	72	20	18	19	27	6	21	51	19	20	21	16	17	15	13	8	2	37	18	12	4	11	18	27	10	18	14	38	35	1	14	7	7	10	14	62	51	58	6	66
Adcy2	18	10	8	29	36	19	60	54	90	98	25	28	43	17	8	22	77	40	30	55	25	36	21	15	10	5	34	10	13	12	10	22	28	20	17	41	41	38	7	12	11	20	22	26	76	54	95	9	98
Adcy3	16	4	9	27	23	21	32	27	74	73	19	24	23	15	5	20	68	23	13	30	19	18	16	17	8	5	15	10	10	9	7	18	22	12	19	19	47	38	6	11	4	17	28	18	44	39	53	4	55
Adcy4	22	6	14	57	64	37	54	60	103	91	36	58	54	29	6	15	110	44	47	46	52	36	33	18	7	5	49	14	23	11	8	21	23	17	32	41	81	85	6	13	3	33	33	42	65	52	61	16	83
Adcy5	7	8	10	24	27	13	32	32	75	90	21	23	14	35	5	23	60	23	22	24	29	22	24	18	6	4	20	13	14	25	8	17	22	25	15	25	38	34	2	16	10	11	21	9	51	46	47	12	57
Adcy6	25	36	31	24	28	27	53	61	111	173	30	35	34	72	14	62	81	30	49	51	30	26	26	36	31	17	28	34	20	39	15	51	50	59	22	35	44	51	8	38	13	16	23	20	88	83	73	15	92
Adcy7	12	8	8	19	38	18	106	91	303	348	35	36	42	35	7	36	127	57	64	99	40	33	34	20	10	3	48	23	19	7	8	17	29	18	10	45	40	38	5	12	10	25	28	30	134	96	113	14	185
Adcy8	29	8	11	37	57	43	35	71	75	93	31	43	47	19	7	17	95	37	52	51	20	25	23	16	7	4	50	19	19	11	6	16	22	15	31	50	66	71	5	10	7	18	21	41	91	69	59	11	82
Adcy9	11	15	21	18	25	17	45	50	69	87	27	33	25	48	9	38	65	26	29	37	29	18	20	19	17	7	37	26	15	19	23	32	46	25	15	33	37	44	6	17	10	15	25	29	63	62	36	12	83
Adcyap1	7	2	9	10	16	9	25	24	46	33	11	14	15	19	2	14	33	12	12	21	14	17	10	6	6	6	19	11	7	7	11	20	15	14	12	9	28	20	3	13	5	6	18	13	29	32	23	6	38
Adcyap1r1	9	8	6	14	19	16	34	33	65	55	12	30	22	15	11	24	42	21	15	26	12	10	4	18	8	2	30	7	13	10	10	25	18	14	19	18	17	30	8	9	6	9	22	17	47	35	35	7	45
Add1	17	39	43	40	65	35	109	106	190	267	56	58	69	74	16	59	131	49	63	75	56	40	24	48	34	18	66	30	26	28	28	74	65	67	41	50	55	69	11	21	18	29	30	44	143	88	142	21	162
Add2	6	2	11	8	11	7	15	30	45	45	5	25	12	16	3	19	31	16	23	17	18	8	11	6	5	2	16	8	14	8	1	17	18	11	18	11	19	22	1	4	6	8	9	17	38	24	33	3	32
Add3	16	14	32	48	71	36	93	79	176	176	63	60	61	63	13	66	103	45	57	66	52	45	32	30	24	16	63	48	34	24	17	40	49	35	32	45	76	62	9	25	20	23	27	40	113	55	86	20	111
Adgb	17	35	12	9	18	6	19	21	60	37	10	12	12	56	16	33	46	18	19	22	9	10	16	19	30	26	20	27	7	25	14	32	53	53	11	12	28	27	4	16	16	12	15	15	41	29	36	4	35
Adgra1	14	4	6	13	20	16	29	24	48	47	10	12	9	22	4	19	37	12	19	27	17	8	18	6	6	3	17	9	9	9	6	16	17	12	11	16	25	26	1	5	4	13	15	14	42	40	36	8	43
Adgra2	11	5	4	27	27	18	53	56	83	103	32	29	27	20	6	21	70	27	23	43	22	20	22	21	7	1	25	4	7	15	12	21	12	22	20	17	33	38	6	9	6	10	29	34	86	64	66	9	110
Adgra3	14	40	21	35	33	20	49	43	72	89	41	30	43	36	4	34	78	34	34	39	18	23	15	15	20	6	33	18	13	26	14	41	62	65	21	26	46	46	5	23	8	21	22	27	76	67	53	5	79
Adgrb1	8	2	4	22	18	11	27	16	51	48	15	25	15	7	4	13	34	15	11	26	14	9	11	6	6	1	15	10	7	7	6	12	16	11	10	21	25	31	2	14	1	7	10	12	44	30	33	7	36
Adgrb2	10	5	20	16	22	19	39	35	81	74	15	15	18	14	3	21	45	28	22	37	39	19	13	18	10	4	19	11	11	12	5	23	23	13	10	13	21	29	5	9	9	12	17	17	68	43	41	11	61
Adgrb3	7	5	6	14	24	15	22	22	63	65	20	17	24	20	8	11	55	17	22	36	16	14	15	12	6	5	20	18	12	11	13	12	23	16	13	13	28	37	6	6	5	11	17	10	49	34	41	7	56
Adgrd1	13	7	17	27	28	17	41	32	90	82	21	14	34	32	9	23	67	22	19	38	18	10	21	20	11	8	27	11	18	18	12	26	30	19	16	23	21	36	2	19	6	21	16	18	69	58	55	10	87
Adgre1	20	8	11	31	49	26	75	72	103	181	24	24	40	40	3	29	87	32	24	60	27	20	13	13	13	6	27	5	16	9	8	34	30	21	28	24	54	56	8	15	16	19	19	27	114	88	114	5	156
Adgre4	10	5	14	19	33	19	33	44	84	83	26	19	24	30	11	17	61	31	21	29	26	14	16	13	3	3	27	14	10	6	9	25	21	23	21	20	52	37	1	11	10	12	22	22	57	47	38	3	66
Adgre5	38	59	34	140	128	100	151	211	348	436	232	270	261	102	22	89	324	145	149	151	231	165	160	44	69	33	276	71	114	52	37	86	80	94	88	174	148	151	21	38	22	113	129	136	252	187	210	90	357
Adgrf1	6	3	19	12	22	9	23	35	61	68	16	15	14	28	6	24	46	28	18	25	17	15	9	7	6	2	25	13	9	14	6	18	19	18	14	14	29	30	4	10	10	13	18	24	39	46	40	4	47
Adgrf2	7	9	7	11	23	13	24	32	60	48	14	14	18	15	6	17	43	20	22	29	7	8	11	13	4	4	19	9	3	4	3	16	18	14	9	15	25	26	2	10	16	11	13	13	41	36	36	9	45
Adgrf3	11	7	11	10	18	14	29	25	63	46	13	17	27	16	3	20	34	24	28	32	11	12	17	16	11	5	21	18	10	5	3	17	20	16	21	12	23	29	4	12	8	11	21	19	43	39	42	5	56
Adgrf4	12	5	9	9	20	12	30	29	55	66	14	19	21	17	6	18	48	17	16	32	21	19	18	12	7	2	13	24	18	12	9	21	20	22	13	18	27	31	6	7	3	19	15	18	43	51	41	4	39
Adgrf5	50	17	92	240	267	174	142	187	159	338	193	191	199	91	17	82	268	102	120	118	184	193	94	60	28	10	147	31	62	31	38	66	100	58	190	133	331	304	16	36	16	80	75	107	174	125	159	46	211
Adgrg1	41	43	83	30	52	34	73	77	91	204	34	38	38	123	25	99	108	24	46	79	26	37	19	56	56	18	35	46	14	42	37	120	141	102	38	30	72	62	7	44	31	16	23	25	101	80	105	14	147
Adgrg2	9	9	18	23	26	10	48	50	71	82	23	23	29	23	2	20	63	23	30	32	15	18	13	11	7	3	34	16	20	10	8	24	21	24	21	20	33	27	5	9	5	13	25	25	69	54	39	6	57
Adgrg3	9	7	8	22	27	22	26	31	61	69	13	23	26	18	3	8	49	15	22	19	19	10	9	11	6	4	20	12	11	12	9	10	16	19	18	18	35	38	3	7	4	10	16	21	53	40	42	7	44
Adgrg4	6	5	10	14	21	7	31	22	64	41	14	20	12	25	7	18	45	21	18	22	20	6	14	13	9	7	11	17	10	11	9	20	21	18	15	21	22	45	3	13	4	8	14	15	54	46	38	11	47
Adgrg5	9	12	11	24	36	12	35	29	94	108	10	26	21	18	5	11	60	29	24	32	16	17	20	8	8	8	24	12	12	8	10	16	31	24	26	16	35	47	4	9	8	17	23	17	82	47	69	13	75
Adgrg6	24	11	13	29	43	30	48	74	116	126	55	49	101	40	10	43	114	47	34	64	53	36	35	16	15	5	65	23	21	19	12	23	35	26	25	48	50	41	4	18	9	37	59	57	116	97	103	12	120
Adgrg7	12	4	5	13	22	14	21	30	64	54	18	14	12	17	2	8	39	19	15	20	13	10	18	6	8	3	23	10	11	9	6	13	20	19	13	15	32	35	1	9	5	13	15	17	56	44	37	10	39
Adgrl1	13	10	21	33	26	15	63	60	98	144	35	47	58	31	10	38	89	36	31	49	37	50	27	20	12	10	50	19	16	16	10	21	27	22	27	28	40	38	6	17	5	26	31	32	87	63	80	13	118
Adgrl2	25	21	25	86	87	70	67	70	107	145	49	44	62	45	2	32	93	30	43	41	64	49	40	35	13	7	50	22	18	15	16	55	68	49	65	33	108	113	12	21	10	35	41	40	80	55	73	21	119
Adgrl3	21	5	16	48	65	34	42	42	74	94	33	59	44	24	6	16	61	28	28	38	38	42	28	6	12	5	53	16	26	17	10	31	30	20	35	43	57	62	5	10	5	24	26	31	56	45	58	12	79
Adgrl4	8	8	14	32	31	23	49	58	72	121	40	28	41	31	3	12	55	29	31	44	33	36	20	19	7	2	30	11	13	9	10	22	16	20	29	24	57	45	5	10	4	15	16	19	48	52	44	14	67
Adgrv1	15	16	18	16	35	22	31	27	74	76	20	30	32	42	4	28	56	19	26	30	16	19	16	15	11	10	26	23	18	19	15	28	24	23	20	27	41	46	4	16	11	19	22	9	62	46	46	13	50
Adh1	12	9	14	12	22	18	196	126	126	334	58	34	46	46	8	37	78	41	33	72	35	29	25	22	16	9	48	34	22	25	20	25	25	29	17	41	40	41	12	19	6	26	44	45	165	144	137	20	218
Adh4	2	8	12	15	34	18	37	46	87	80	15	32	33	29	7	28	61	28	24	40	25	21	26	8	11	5	42	18	15	16	8	26	30	19	15	21	48	42	3	11	8	18	24	18	63	44	60	9	60
Adh5	12	21	33	23	27	23	62	58	125	142	25	31	36	55	13	56	82	26	29	39	30	24	24	17	24	9	37	29	17	17	17	39	64	49	17	29	33	37	7	23	13	13	20	25	73	52	78	16	91
Adh6a	15	8	16	17	19	12	19	31	69	63	13	12	15	30	8	21	45	16	32	31	23	16	11	13	10	8	31	11	9	8	14	21	24	25	14	22	32	35	9	12	9	18	21	18	40	49	46	10	63
Adh6b	8	5	11	11	30	12	35	34	69	69	23	20	14	24	7	19	62	23	24	19	19	15	12	12	8	5	36	17	9	16	6	14	28	23	19	20	35	49	2	8	5	14	20	20	52	61	38	6	62
Adh7	8	31	14	17	34	21	39	35	85	85	12	21	21	33	17	49	79	17	20	41	22	13	13	13	15	10	34	39	19	24	15	20	33	41	20	20	27	35	4	21	11	17	28	24	57	45	50	5	56
Adhfe1	9	11	32	27	26	10	31	49	82	76	20	31	21	62	8	47	51	28	26	36	19	15	18	20	13	5	31	28	20	19	16	20	23	12	16	19	30	40	5	18	7	12	17	22	67	57	56	10	51
Adi1	14	35	78	20	35	24	75	37	112	163	32	34	35	126	37	105	83	45	33	44	30	29	19	53	42	19	31	54	13	45	45	45	76	53	21	35	23	46	6	54	27	22	24	18	82	84	79	5	90
Adig	24	14	16	23	36	21	38	40	90	86	21	33	37	36	12	27	69	31	34	56	31	21	20	13	27	11	36	11	18	22	11	34	41	21	25	26	47	56	2	19	17	20	12	22	82	46	62	17	66
Adipoq	13	3	7	18	21	15	27	23	60	59	14	28	19	24	5	19	75	22	24	42	28	18	11	10	8	4	22	11	15	7	5	9	21	16	19	14	36	28	4	12	7	9	15	13	65	41	41	4	46
Adipor1	19	50	66	51	62	43	56	74	150	214	32	37	47	65	8	68	88	45	54	63	46	34	27	34	30	23	45	30	11	23	31	96	127	86	31	29	69	72	8	32	16	12	21	17	95	56	69	19	140
Adipor2	21	45	59	36	48	31	62	68	127	150	42	45	36	87	19	67	88	33	38	51	34	31	29	27	30	23	34	38	22	21	26	121	174	145	38	29	57	83	10	34	21	19	37	24	102	67	72	11	101
Adk	16	14	21	34	31	17	92	93	141	194	39	39	47	44	8	43	121	49	66	73	47	37	28	23	16	14	49	30	17	16	14	39	40	23	23	43	50	53	9	23	14	42	40	34	127	113	107	18	150
Adm	31	9	15	69	103	52	33	38	87	67	13	15	18	19	4	19	60	18	24	38	17	11	14	9	4	1	24	12	12	12	10	24	26	22	46	12	112	129	7	12	4	13	16	21	63	38	50	7	48
Adm2	10	7	7	13	18	14	23	26	68	54	12	23	19	26	3	15	42	15	15	37	13	9	13	8	2	2	27	11	13	11	8	22	18	23	9	23	32	36	6	15	5	16	19	11	56	35	31	13	45
Adnp	31	21	36	46	46	29	84	73	164	198	40	32	32	66	12	62	91	44	46	61	51	30	31	33	30	10	60	35	18	29	25	49	83	47	31	28	61	77	12	26	18	27	10	21	89	62	91	20	144
Adnp2	16	11	17	34	44	29	41	44	101	106	25	18	26	35	6	37	62	28	39	56	31	16	19	16	10	4	24	13	18	16	17	36	43	38	16	35	46	75	8	12	6	22	17	21	76	64	61	16	97
Ado	13	14	19	22	27	13	52	60	115	113	22	32	32	28	5	28	66	24	33	46	22	22	16	21	15	5	26	24	9	15	6	39	38	33	17	15	27	39	2	15	11	13	21	26	67	62	61	11	97
Adora1	12	7	18	22	36	21	53	48	90	71	25	25	22	31	6	25	71	27	26	40	26	21	28	25	13	5	28	15	20	16	16	25	44	27	15	19	35	39	9	21	9	16	15	21	68	55	59	10	74
Adora2a	25	12	16	34	56	18	36	50	127	123	14	27	28	17	2	20	73	24	27	44	36	30	20	11	8	3	30	13	16	13	12	14	26	17	27	20	59	56	3	10	7	23	18	16	66	64	66	10	71
Adora2b	19	19	10	20	35	9	38	42	58	74	17	30	25	27	6	25	58	31	25	40	18	17	16	9	14	4	21	10	16	11	7	86	105	79	16	25	26	37	5	7	3	24	12	16	62	62	47	5	51
Adpgk	14	9	17	27	32	21	56	42	87	90	14	27	17	30	6	19	69	36	29	33	27	27	16	14	10	3	21	14	16	17	8	22	33	32	18	23	37	39	10	6	11	7	20	25	93	36	69	13	88
Adprh	9	15	13	22	37	22	53	66	122	112	24	23	29	34	11	32	60	20	43	49	29	26	29	15	15	7	44	18	10	10	11	32	42	32	25	27	50	38	8	9	10	23	30	26	78	59	68	15	129
Adprhl1	9	6	6	16	20	17	25	27	62	52	18	15	18	21	4	17	44	23	20	31	18	9	19	7	6	6	20	6	11	7	5	20	14	11	20	16	24	30	8	9	7	14	19	16	53	43	30	7	36
Adprhl2	19	16	21	28	42	17	50	59	125	123	30	35	29	38	4	31	84	27	35	58	33	28	26	20	14	7	38	21	19	16	22	29	44	38	22	32	43	53	4	12	13	12	25	25	86	54	70	16	87
Adprm	21	26	38	21	40	20	35	38	97	117	19	26	29	51	10	38	68	30	35	39	30	18	16	20	25	12	36	20	13	17	16	37	50	60	14	29	41	52	5	24	15	20	14	21	121	54	65	11	80
Adra1a	9	4	11	22	27	20	36	35	84	85	21	21	29	27	7	16	78	27	36	38	28	25	12	8	3	5	40	15	16	11	9	23	20	23	19	19	25	46	4	13	6	16	29	27	58	39	50	9	66
Adra1b	11	7	17	20	23	16	29	35	72	68	17	22	28	27	5	23	55	19	23	28	30	12	21	14	9	9	28	10	8	13	6	13	20	16	16	15	32	31	1	12	11	14	16	20	49	47	53	3	45
Adra1d	5	5	6	17	19	5	26	34	60	57	9	18	16	26	4	13	48	17	17	18	24	8	18	8	9	3	15	6	15	4	5	14	23	11	10	14	18	24	4	12	4	20	12	18	44	47	50	3	38
Adra2a	16	13	10	14	27	9	40	39	82	71	21	26	26	26	8	24	69	25	23	28	22	22	18	11	10	6	39	14	20	11	10	30	32	43	32	12	35	45	8	11	10	19	15	26	61	43	60	5	67
Adra2b	7	5	10	9	21	8	19	25	62	71	16	16	13	17	5	21	48	17	16	27	19	13	8	5	13	6	25	11	8	9	6	12	19	19	18	18	29	39	2	6	7	21	10	15	47	36	31	8	45
Adra2c	11	2	9	12	14	6	23	29	39	45	14	13	5	13	4	16	38	22	24	24	16	16	8	14	5	8	22	11	6	13	1	12	22	12	13	10	17	24	1	6	2	6	15	21	46	25	47	7	44
Adrb1	10	25	15	29	48	29	55	80	80	112	60	62	70	43	16	43	104	38	38	45	65	51	32	29	20	12	59	27	30	27	20	46	46	36	23	53	39	52	12	15	16	32	30	59	80	64	61	16	87
Adrb2	32	52	69	91	74	55	54	64	111	134	48	53	56	103	23	96	110	43	45	55	40	34	29	51	28	8	57	42	33	34	40	59	63	66	60	51	97	96	7	42	14	28	29	46	91	70	69	14	105
Adrb3	6	4	7	12	21	13	25	31	57	55	25	17	16	23	5	15	48	13	22	30	16	9	13	6	6	3	28	12	16	5	4	12	18	18	15	13	29	21	1	9	2	17	11	17	37	31	38	8	47
Adrm1	36	36	35	54	62	35	84	87	154	183	28	38	45	80	14	63	96	42	45	62	39	21	32	33	25	19	44	31	18	22	23	70	110	70	41	45	65	75	3	27	28	23	27	37	115	104	104	16	159
Adsl	22	22	29	26	33	19	74	52	118	126	26	30	25	68	7	55	69	28	32	50	22	17	23	29	25	10	38	22	14	31	21	49	79	51	24	27	33	64	5	24	17	16	31	23	83	59	70	15	91
Adss	60	43	83	30	40	22	98	78	168	200	37	37	46	129	26	105	120	38	52	66	50	31	27	45	69	39	48	48	27	36	44	133	144	119	28	31	62	56	10	39	29	30	29	33	87	90	117	20	149
Adssl1	7	12	18	25	48	15	52	49	124	85	26	29	22	35	5	29	63	20	23	39	20	26	33	17	16	11	23	13	7	17	11	31	32	24	20	27	38	41	4	13	8	22	20	26	82	59	51	10	73
Adtrp	9	12	10	19	18	13	24	24	60	35	17	21	17	13	4	17	45	23	14	22	14	9	13	3	8	5	18	3	10	6	6	15	21	18	11	17	22	31	1	6	7	14	13	10	42	38	36	5	46
Aebp1	37	17	41	21	30	15	63	47	111	197	19	25	21	80	22	54	72	16	26	57	25	19	23	37	38	7	29	47	10	38	19	80	94	73	25	14	38	39	6	33	21	11	25	22	94	64	100	9	190
Aebp2	38	37	35	44	61	30	65	66	215	267	23	33	41	57	10	56	69	32	39	51	37	25	15	29	27	12	34	22	14	37	20	71	62	58	28	28	63	69	5	30	18	11	18	18	74	70	84	20	129
Aen	30	31	19	37	34	16	56	48	89	101	24	20	20	26	11	29	64	24	30	51	31	20	18	14	10	6	30	20	6	10	13	62	79	59	25	27	45	73	1	15	13	18	27	17	74	43	60	8	91
AF067061	9	11	23	29	26	24	69	53	115	81	25	39	23	31	5	35	83	36	35	50	28	20	22	17	10	6	43	21	24	12	11	25	33	19	29	37	34	62	5	15	6	20	25	21	82	65	62	6	78
AF366264	8	6	10	16	20	14	28	35	63	50	19	18	16	14	7	10	51	20	14	28	18	12	16	6	14	1	24	11	13	8	9	22	26	25	9	17	31	27	2	5	3	19	14	12	35	52	42	9	52
Afap1	11	15	18	20	28	14	43	53	88	156	26	21	19	24	12	20	58	19	35	43	27	18	14	19	12	7	33	11	15	14	8	23	25	24	25	26	33	42	7	13	8	18	29	23	63	53	77	16	95
Afap1l1	12	5	30	47	43	40	43	69	65	171	69	57	56	36	5	28	82	31	44	55	83	63	36	21	17	6	47	15	29	12	14	60	50	28	33	43	69	58	4	16	14	28	39	43	77	48	57	16	75
Afap1l2	11	5	15	28	36	23	49	32	81	65	25	29	32	22	2	22	70	28	30	39	20	8	18	8	8	6	29	8	19	10	5	17	20	19	23	25	26	49	3	6	4	15	16	18	63	58	59	8	72
Afdn	38	37	73	66	64	51	87	77	113	170	33	53	57	89	29	91	116	42	38	55	50	36	28	53	31	20	49	53	18	32	32	93	96	76	31	46	71	97	13	39	21	42	27	36	87	86	97	14	129
Aff1	30	45	31	66	75	36	83	62	126	174	38	45	28	66	14	33	91	32	40	53	33	42	17	25	19	11	41	17	13	17	9	68	95	72	45	30	83	102	8	21	13	24	18	22	82	61	68	14	97
Aff2	10	5	11	17	15	16	29	39	50	41	20	16	21	16	4	13	35	22	16	25	22	15	13	7	6	1	24	8	12	11	5	16	18	15	16	15	27	30	4	10	6	14	20	19	54	44	38	4	34
Aff3	17	13	13	66	64	36	79	86	226	161	62	51	57	16	8	29	81	37	52	62	61	55	46	13	8	10	68	13	31	13	11	19	20	25	44	64	103	86	7	13	13	24	18	43	75	51	74	17	99
Aff4	38	30	41	51	60	31	81	66	173	238	38	46	55	65	15	63	101	34	41	64	47	44	30	40	29	9	39	30	11	30	25	76	87	74	43	41	79	74	7	21	16	31	22	34	105	63	91	18	156
Afg1l	17	18	11	24	26	17	45	40	95	85	20	34	25	42	5	27	58	22	27	32	37	16	23	24	16	5	22	14	24	16	17	19	31	43	13	24	38	37	4	13	7	16	23	16	61	66	62	14	66
Afg3l1	11	5	20	14	22	15	30	34	72	66	14	22	23	25	7	29	57	19	26	23	24	14	13	8	11	10	18	18	14	12	15	20	24	18	17	9	22	28	6	9	8	9	14	16	41	33	38	12	60
Afg3l2	15	35	23	32	37	21	53	65	128	140	24	45	34	51	9	39	93	37	44	47	33	23	18	25	20	7	41	28	14	18	10	57	62	46	20	19	46	54	10	12	9	25	33	20	94	78	75	16	127
Afm	7	5	8	13	31	14	29	29	73	52	18	22	21	24	4	24	69	19	27	35	17	17	18	8	14	5	29	14	9	11	4	16	21	19	19	15	37	31	1	10	5	13	13	20	42	39	39	6	55
Afmid	17	9	14	13	31	16	26	33	77	69	22	31	26	24	7	28	59	24	23	38	25	10	20	11	9	4	30	11	9	17	12	18	31	20	24	13	24	32	2	6	8	22	19	17	57	52	49	6	46
Afp	6	1	9	8	22	13	32	25	51	37	22	16	12	18	8	24	45	14	24	20	10	12	17	3	4	3	21	7	12	9	3	16	19	12	11	15	25	25	4	6	4	7	14	20	39	39	27	6	37
Aftph	26	33	45	31	45	21	58	46	132	160	29	31	26	58	7	56	68	36	28	43	33	17	34	30	31	9	30	35	20	15	14	70	63	62	18	25	49	37	11	36	15	20	23	22	93	77	67	14	85
Aga	14	5	18	17	31	19	54	25	88	81	17	23	23	37	4	29	44	20	21	40	19	13	18	9	13	7	24	27	9	10	8	35	38	31	17	24	21	30	6	10	6	18	16	23	55	57	51	9	74
Agap1	10	16	26	30	41	32	58	68	123	149	46	45	47	46	10	37	102	52	49	53	56	36	29	27	15	11	51	31	28	22	14	40	54	47	35	44	49	66	9	20	13	31	47	27	95	77	85	19	117
Agap2	8	20	12	34	36	12	51	45	147	133	20	29	26	27	14	27	76	29	51	63	25	18	18	11	10	4	24	22	17	13	7	13	22	20	23	22	41	50	5	13	8	19	18	16	73	60	66	13	81
Agap3	24	38	45	31	33	25	94	76	142	227	49	41	49	89	12	73	94	39	41	91	51	37	21	33	32	13	30	29	14	45	31	56	77	49	29	44	41	61	5	36	23	30	26	36	100	88	86	20	155
Agbl1	3	6	8	9	18	14	24	21	54	46	8	16	11	15	4	12	38	18	20	24	17	7	7	4	4	5	20	6	8	8	6	6	14	27	12	14	19	26	1	4	3	5	9	17	39	33	37	6	30
Agbl2	20	31	25	16	24	17	32	36	51	65	17	26	19	80	17	47	58	22	22	36	22	16	11	37	39	19	29	35	7	29	23	67	59	55	11	19	35	37	5	23	20	13	16	20	48	36	46	5	57
Agbl3	6	13	14	17	24	19	38	44	73	53	22	22	17	34	10	20	69	24	20	40	18	12	20	9	13	6	23	16	8	13	15	16	40	29	19	12	33	25	6	9	12	21	15	15	57	27	44	8	70
Agbl4	9	14	8	8	21	11	25	34	38	27	11	11	16	37	5	19	34	10	22	29	20	91	15	8	12	8	24	14	6	9	12	21	26	26	15	10	31	28	5	17	5	11	6	9	42	39	36	8	36
Agbl5	17	27	21	17	26	18	44	35	67	96	17	16	23	58	18	38	56	15	19	34	16	10	19	21	31	17	30	17	17	23	26	35	60	33	14	26	23	31	4	19	15	17	13	22	66	47	40	6	63
Ager	71	5	110	370	383	265	791	638	651	1534	367	301	398	120	17	165	593	239	346	268	406	277	217	131	29	19	254	27	145	29	93	57	69	21	257	257	496	541	57	47	36	256	154	293	760	664	665	141	861
Agfg1	21	21	26	50	63	45	59	73	120	178	49	49	39	50	10	44	80	33	41	69	41	34	28	32	17	14	43	22	8	22	11	50	58	48	31	27	80	88	4	13	18	26	17	23	83	52	61	14	110
Agfg2	11	8	16	23	24	13	32	30	68	91	13	23	22	33	7	36	58	23	31	30	22	24	15	20	12	3	26	14	12	8	6	22	25	29	15	8	39	45	5	7	8	20	14	13	63	39	58	8	77
Aggf1	24	27	21	23	39	19	56	75	148	153	28	40	40	63	8	49	105	40	37	46	32	35	20	22	14	10	36	22	17	14	20	49	49	44	30	45	54	59	5	22	15	21	30	35	95	70	94	15	93
Agk	13	9	12	18	31	10	50	38	109	85	18	32	31	23	6	19	60	27	28	35	18	18	21	8	7	4	29	18	16	8	9	17	27	24	14	17	29	37	5	13	7	15	15	19	59	43	59	4	65
Agl	11	5	21	14	26	13	39	36	81	98	17	30	28	27	4	24	52	21	25	39	23	12	18	12	12	5	25	13	13	11	13	14	28	30	17	18	43	42	7	8	7	21	11	15	54	44	45	5	71
Agmat	5	9	12	18	18	12	27	28	56	40	16	13	15	20	7	13	42	29	12	26	15	10	14	8	6	4	19	11	10	12	6	14	20	22	12	14	19	43	3	8	3	15	11	9	32	30	42	6	38
Agmo	10	23	51	19	31	15	48	37	63	125	28	32	35	124	25	95	76	30	27	36	23	22	23	41	41	14	27	60	16	54	32	35	52	48	17	14	35	42	7	45	18	12	22	29	68	51	54	7	71
Ago1	16	17	34	19	29	25	65	79	113	115	27	33	47	62	7	48	93	35	42	59	36	34	20	30	12	2	36	28	15	21	14	22	34	33	16	23	29	45	8	18	11	13	23	32	85	64	65	14	117
Ago2	34	34	21	39	54	31	69	74	218	229	33	40	51	69	20	53	104	35	42	75	32	32	39	26	19	15	42	19	25	25	20	84	63	58	40	40	51	66	8	16	11	27	32	31	100	62	75	16	127
Ago3	14	13	16	15	31	20	40	51	71	92	16	22	18	24	3	22	86	26	26	41	32	20	29	13	18	9	28	19	10	10	7	24	16	21	11	24	39	40	9	16	7	7	19	27	67	58	38	6	67
Ago4	8	10	15	16	14	11	34	15	33	67	5	18	18	20	3	27	29	22	23	23	16	16	11	4	6	7	21	9	6	9	9	11	19	22	7	8	21	20	5	9	7	8	12	13	33	26	28	5	38
Agpat1	31	30	42	34	58	24	70	61	155	213	27	36	48	65	12	55	91	34	47	66	42	38	24	46	24	6	26	35	10	29	19	60	101	68	38	30	56	59	10	22	14	30	21	25	109	81	99	13	147
Agpat2	14	8	26	23	33	21	50	45	88	118	22	38	27	34	6	28	73	26	36	46	26	18	30	15	12	8	37	17	10	14	11	23	38	42	25	27	62	54	7	18	12	14	29	30	63	55	63	11	83
Agpat3	23	51	76	55	69	38	97	102	220	231	55	48	59	91	19	74	149	52	48	98	52	38	46	39	41	26	40	35	16	34	28	87	120	96	30	56	66	71	16	40	31	30	36	32	140	104	135	24	211
Agpat4	17	2	17	31	36	27	48	42	77	100	33	30	38	28	12	17	68	24	30	35	42	26	17	9	13	1	39	8	24	11	10	33	27	32	40	25	54	53	2	17	8	22	21	24	82	48	50	10	81
Agpat5	9	5	19	21	20	9	27	38	56	72	20	11	11	29	2	21	51	21	19	35	19	17	18	16	10	5	18	18	7	12	9	31	23	23	13	16	33	39	4	19	3	12	10	15	35	35	37	5	48
Agps	23	26	35	23	47	20	75	56	135	139	22	30	28	59	10	33	73	41	38	53	31	18	25	39	29	13	36	30	14	23	16	42	78	51	33	30	50	62	7	26	20	20	22	29	83	50	72	17	110
Agr2	8	57	5	13	14	6	18	24	43	40	10	13	16	15	2	13	43	16	23	22	12	6	16	8	9	3	26	10	6	7	3	24	23	62	9	10	22	30	4	4	6	14	11	11	37	27	31	7	33
Agr3	15	41	25	14	17	10	20	19	55	57	15	18	16	66	8	41	42	9	18	26	16	17	13	24	24	16	16	20	14	34	15	46	72	74	18	12	30	36	8	35	15	12	13	11	52	44	36	10	38
Agrn	40	39	113	141	131	94	150	121	137	280	49	39	81	64	11	50	103	22	45	56	60	48	47	35	17	14	48	29	23	24	36	72	127	72	59	55	132	137	6	19	22	25	30	51	157	102	131	21	212
Agrp	13	8	18	16	30	13	17	25	57	54	9	19	18	24	6	22	40	22	20	25	14	10	8	12	10	8	24	17	8	7	8	18	33	29	18	16	27	38	3	19	5	13	18	15	37	38	36	6	49
Agt	9	3	7	13	19	15	24	30	47	42	10	23	21	19	1	17	35	14	19	25	14	11	13	12	9	9	27	16	4	5	5	12	21	9	12	10	23	29	4	8	5	9	21	15	35	47	27	3	52
Agtpbp1	13	12	24	21	39	18	45	58	115	113	30	30	29	32	6	30	60	26	28	43	25	15	13	16	20	11	36	21	18	8	12	21	28	30	20	27	36	40	9	14	8	17	19	15	78	59	61	9	96
Agtr1a	9	5	9	8	19	13	25	31	53	61	19	14	14	24	5	16	45	15	24	31	25	25	15	4	8	6	23	6	5	11	7	17	19	24	18	16	21	31	2	7	4	6	11	16	35	43	43	3	48
Agtr1b	9	4	7	9	18	12	26	25	61	50	7	15	11	20	3	8	48	19	17	24	16	19	7	6	13	2	18	7	10	3	4	19	21	18	18	15	27	32	4	9	4	18	13	8	50	31	39	6	46
Agtr2	6	6	12	13	20	13	31	35	52	43	12	9	13	18	6	10	35	20	14	31	14	10	8	9	6	5	22	12	8	4	3	13	16	19	12	16	21	34	3	7	14	10	14	18	52	30	41	9	33
Agtrap	25	21	19	23	40	17	44	49	66	112	27	32	25	22	10	29	59	21	31	27	25	21	16	14	20	14	21	13	15	9	10	51	77	69	14	21	46	52	4	28	11	7	13	19	64	53	48	9	66
Agxt	8	7	11	21	29	9	25	22	62	60	19	18	22	26	5	15	56	22	25	31	18	15	18	8	10	2	26	18	15	13	12	19	18	16	13	30	25	33	1	17	10	76	23	23	45	64	38	9	53
Agxt2	11	4	10	31	23	16	26	20	79	51	9	23	13	23	4	14	44	18	25	25	22	8	13	7	11	3	28	4	10	12	7	19	20	18	12	16	29	40	3	10	8	11	21	18	47	35	32	13	53
Ahctf1	18	19	26	28	40	22	58	50	130	106	29	31	32	54	10	39	77	37	33	36	34	26	29	25	24	4	29	24	15	18	23	23	43	47	13	26	41	54	4	20	9	19	19	23	87	52	64	12	101
Ahcy	13	15	24	35	43	22	45	56	141	112	27	34	27	39	6	35	98	41	46	48	25	24	26	22	10	10	37	21	14	10	12	25	33	27	19	23	36	43	6	21	10	10	30	22	84	65	68	13	89
Ahcyl1	22	38	46	44	37	34	80	86	134	197	47	34	49	92	12	73	83	46	51	56	44	35	28	28	31	12	43	31	23	31	25	58	92	100	35	50	57	53	8	33	10	24	19	30	103	86	90	17	135
Ahcyl2	13	19	14	17	19	11	27	36	73	95	17	15	21	31	8	20	36	24	25	30	14	11	15	9	16	6	16	22	9	10	13	62	67	46	13	19	20	31	2	9	10	10	8	13	30	28	39	7	54
Ahdc1	12	10	15	23	10	13	45	46	95	106	23	17	23	27	4	32	45	25	20	31	17	17	11	23	13	8	25	16	11	16	12	20	18	18	19	17	34	30	3	15	6	10	13	13	50	48	28	5	74
Ahi1	15	10	14	16	22	15	33	28	68	64	18	18	23	31	4	30	58	17	20	30	14	13	14	10	18	11	20	15	15	14	9	22	37	32	14	13	26	29	3	4	8	15	18	17	58	53	40	4	44
Ahnak	44	30	84	125	173	104	176	201	273	503	102	94	97	161	26	154	225	84	109	125	112	97	67	100	46	19	90	81	54	56	59	128	138	66	107	111	168	221	17	58	27	46	34	63	193	136	180	51	322
Ahnak2	13	7	17	18	28	14	44	41	49	90	20	24	22	20	3	18	54	18	24	33	24	16	17	14	3	3	19	13	13	12	3	24	15	22	13	24	32	36	3	9	5	11	17	13	55	54	49	7	81
Ahr	30	15	34	34	36	22	88	80	130	150	54	55	46	66	18	64	95	43	56	55	38	46	33	35	36	22	60	42	32	23	21	52	72	38	23	34	29	54	9	34	16	36	32	43	88	87	75	21	119
Ahrr	8	9	10	10	25	12	37	32	69	48	20	14	15	19	5	17	46	9	18	23	19	20	12	5	7	6	25	11	13	10	2	14	16	16	22	12	34	40	4	6	4	17	14	8	40	41	33	9	61
Ahsa1	34	67	45	52	55	31	91	97	172	205	36	52	53	116	18	84	108	49	54	82	56	35	27	48	72	43	43	57	27	43	38	112	145	133	26	30	59	62	11	38	32	22	18	29	128	99	115	21	175
Ahsa2	20	19	19	34	45	14	48	62	110	154	29	37	36	46	10	36	76	27	30	59	24	26	18	13	16	5	42	25	18	20	14	29	39	27	27	26	39	42	1	12	13	19	22	26	82	60	73	14	128
Ahsg	6	3	9	21	13	15	27	31	47	47	13	19	11	15	7	14	33	18	16	32	15	10	10	8	8	5	25	7	10	12	8	13	15	17	12	13	25	27	6	10	4	12	16	17	36	31	37	7	37
Ahsp	7	6	5	9	22	7	22	30	43	47	11	16	15	17	1	12	36	13	16	20	21	6	11	7	2	3	16	10	10	9	6	7	22	15	10	16	25	22	2	7	3	9	8	9	37	32	27	5	36
AI182371	5	3	17	13	21	9	26	29	56	58	12	21	16	22	6	17	41	16	15	9	19	11	12	7	10	2	30	12	11	10	7	23	30	18	11	9	31	28	4	9	5	10	20	17	42	38	34	10	37
AI413582	70	81	94	110	164	79	305	303	685	549	114	152	129	187	42	167	419	151	174	219	140	87	107	77	82	45	204	141	153	84	79	127	173	159	79	141	161	221	34	92	52	125	172	127	547	522	439	101	651
AI429214	8	11	17	9	15	8	22	36	40	49	11	12	15	26	5	14	40	15	19	17	9	19	9	17	7	6	21	17	15	12	15	17	32	19	7	13	22	27	3	17	7	51	7	17	49	34	42	6	29
AI467606	12	7	13	4	19	8	36	40	96	83	24	22	11	21	7	21	40	18	21	30	13	17	16	13	10	9	21	9	14	12	11	22	28	24	8	15	22	36	3	11	11	10	12	14	52	51	41	3	57
AI593442	5	4	9	13	11	8	21	22	46	42	15	14	14	13	3	7	35	10	16	25	24	9	11	10	8	4	17	9	11	5	2	10	14	8	12	14	28	19	3	5	1	16	8	10	46	27	27	5	31
AI597479	8	8	14	16	30	11	29	39	77	75	20	19	19	27	5	25	53	19	20	26	16	14	12	11	12	6	26	10	7	11	6	14	23	20	14	18	38	35	6	13	3	11	13	20	40	47	31	5	51
AI661453	20	40	72	19	30	20	36	54	70	94	20	21	28	89	21	74	66	18	20	39	23	29	14	30	41	25	35	60	15	38	32	56	87	79	19	19	43	50	3	44	30	17	23	22	53	46	54	8	68
AI837181	21	20	31	39	55	23	60	58	105	105	17	24	31	38	10	36	67	30	33	29	29	27	17	17	14	10	23	22	15	17	8	50	67	43	30	23	60	54	4	9	12	13	14	15	62	69	63	18	93
AI854703	15	9	22	17	41	23	34	43	78	69	13	27	21	27	8	24	65	30	20	41	40	20	26	11	13	8	30	21	14	18	11	17	19	31	26	25	38	47	3	13	8	17	20	25	66	56	56	5	76
Aicda	5	1	7	6	15	9	14	23	54	48	6	14	11	15	1	14	51	12	12	24	20	7	7	13	7	7	24	6	8	4	3	6	16	19	8	9	13	21	1	4	5	7	16	16	32	37	28	4	33
Aida	77	49	31	119	155	68	64	78	151	194	39	36	36	46	11	38	95	46	42	66	32	37	27	22	18	11	54	22	23	19	12	69	87	67	60	29	110	146	7	17	7	15	32	20	84	71	86	18	113
Aif1	15	22	8	21	37	18	81	74	195	250	9	22	19	21	5	16	64	31	28	59	15	15	10	9	11	2	24	19	19	1	7	19	23	21	16	29	51	61	4	11	4	23	16	12	107	65	95	15	158
Aif1l	5	8	8	13	33	8	24	47	74	74	17	24	21	21	5	25	61	23	23	27	16	16	19	7	9	5	28	19	13	14	6	17	18	24	13	14	32	46	6	7	6	15	13	24	56	44	37	11	49
Aifm1	13	15	19	20	23	13	46	49	85	95	20	29	21	35	2	37	43	31	24	32	25	15	17	24	15	5	23	18	15	21	7	37	41	28	21	24	38	44	6	16	12	14	15	20	68	50	71	9	71
Aifm2	13	12	15	26	25	18	36	36	63	71	18	21	14	35	3	30	63	18	22	37	30	18	18	12	10	8	22	21	16	13	8	32	37	24	22	17	34	29	3	17	11	16	23	23	34	47	46	16	54
Aifm3	7	8	9	9	17	11	29	25	56	62	19	18	13	21	4	16	39	20	23	30	19	14	20	12	9	3	21	11	13	8	4	19	22	19	16	19	26	28	4	10	3	8	14	15	61	44	29	5	53
Aig1	40	74	65	21	43	25	62	60	94	140	22	31	28	116	28	70	90	31	42	48	31	25	18	48	42	22	29	61	14	44	31	93	144	140	20	28	31	55	8	37	25	21	27	20	79	70	88	13	120
Aim2	6	8	10	14	27	18	36	48	118	98	13	19	21	23	2	15	40	17	16	24	24	15	12	11	11	5	19	6	15	9	7	24	21	14	17	21	37	37	2	8	4	12	15	19	78	36	47	6	76
Aimp1	19	24	47	23	42	23	60	57	112	138	23	29	31	47	10	43	72	18	29	46	29	23	20	18	23	10	39	26	15	34	15	46	60	41	22	26	47	48	4	30	11	14	26	25	72	49	74	9	94
Aimp2	24	15	23	27	36	18	60	53	132	112	21	33	42	38	7	43	73	26	22	50	39	25	23	22	17	6	41	24	17	13	19	46	49	47	22	29	53	67	3	15	10	18	25	23	83	73	73	13	102
Aip	14	16	20	28	44	32	50	86	124	162	23	29	24	56	20	50	103	46	45	55	34	32	28	28	28	12	41	32	25	22	16	32	59	49	35	28	53	49	4	21	13	30	24	22	95	60	78	19	114
Aipl1	7	9	10	11	24	11	35	31	67	60	14	16	18	24	4	16	56	20	24	24	14	9	11	15	10	6	29	7	7	5	7	12	18	15	16	12	28	25	8	8	2	10	10	11	53	34	42	2	52
Aire	9	7	3	16	19	8	26	27	48	49	12	16	10	15	5	12	49	17	17	36	20	11	15	10	8	2	11	6	17	7	5	20	15	10	10	14	23	19	2	3	1	9	24	13	46	47	40	1	42
Ajap1	12	5	12	18	22	10	23	33	60	62	11	20	22	18	9	20	44	28	22	24	19	17	13	10	11	2	22	13	8	8	8	19	21	8	14	19	28	39	8	10	3	16	12	16	51	58	36	6	53
Ajm1	11	2	7	16	19	8	23	23	48	52	10	18	10	23	4	18	42	17	18	31	10	6	14	9	5	1	11	6	18	13	9	8	15	8	15	15	23	21	1	7	5	15	13	21	45	36	30	1	47
Ajuba	16	9	22	19	25	14	44	48	83	84	11	23	21	30	3	22	59	20	19	32	19	15	14	24	7	6	29	15	13	17	8	17	19	22	11	29	31	45	3	8	6	14	14	13	62	62	57	12	74
Ak1	16	28	47	19	28	18	46	47	76	114	24	21	12	98	21	66	78	30	29	36	21	14	25	38	51	28	20	46	6	22	22	27	54	41	20	18	30	34	8	34	24	12	14	13	66	55	67	8	97
Ak2	22	24	35	28	40	29	64	77	174	206	33	37	33	61	14	41	90	49	29	59	36	13	16	29	26	10	44	21	23	21	17	68	98	59	30	22	55	58	8	21	20	24	30	28	94	69	68	9	111
Ak3	13	24	40	23	26	11	50	46	92	109	25	30	37	63	9	60	63	26	31	40	24	15	19	25	34	15	36	48	14	30	18	61	106	96	17	22	32	25	4	22	23	21	32	21	73	55	70	8	75
Ak4	14	3	15	17	27	19	44	37	76	79	15	30	13	24	10	18	52	23	31	36	25	17	16	14	9	2	24	18	17	11	5	20	32	9	15	15	39	30	4	5	8	14	11	19	58	57	50	10	49
Ak5	10	5	12	15	26	14	30	31	54	68	13	16	15	22	2	21	49	21	25	30	16	15	21	12	5	4	16	8	9	6	8	13	22	13	16	16	30	34	8	8	5	6	17	19	50	41	39	7	58
Ak6	17	19	22	26	33	23	33	48	98	96	19	34	19	29	10	21	76	29	27	48	29	10	20	12	9	9	21	15	6	14	9	36	41	26	20	18	48	44	6	16	8	14	30	15	76	53	64	7	78
Ak7	24	50	47	13	21	8	34	35	55	52	16	20	15	116	25	71	41	13	23	31	17	12	18	42	81	44	19	75	14	50	30	86	107	98	8	18	37	30	9	45	28	11	11	18	62	34	27	3	54
Ak8	11	25	21	10	19	10	22	42	70	66	11	22	24	53	8	38	55	25	19	26	24	21	18	10	22	16	21	26	14	20	15	43	50	32	18	13	42	41	6	15	15	19	17	14	47	34	52	6	42
Ak9	19	36	23	14	23	10	23	27	61	44	19	24	14	54	15	43	53	14	15	16	16	9	9	15	37	13	20	37	17	25	19	35	47	55	15	19	27	37	5	26	22	7	19	18	39	37	42	9	35
Akain1	12	13	19	21	22	14	47	44	115	85	22	25	24	28	6	28	84	26	31	47	43	18	23	6	8	4	35	14	15	15	7	21	31	25	15	15	43	34	5	20	9	14	17	23	56	57	48	14	75
Akap1	10	12	27	31	25	16	47	35	81	102	25	33	26	33	10	28	64	20	24	36	32	27	22	24	9	6	32	22	19	14	10	30	54	27	19	17	33	33	2	18	7	13	30	26	66	52	70	13	86
Akap10	16	21	22	25	32	26	53	53	103	140	28	28	30	37	6	27	72	30	29	51	27	30	22	17	17	10	31	27	17	14	14	39	43	39	14	27	34	31	1	15	13	9	15	13	58	45	53	14	111
Akap11	20	11	24	16	36	23	45	46	104	130	28	34	36	48	11	45	72	26	27	37	21	16	12	24	12	8	39	19	15	22	16	27	42	45	28	19	51	59	5	15	8	14	18	29	71	51	57	13	86
Akap12	12	5	16	16	29	17	45	61	61	72	15	29	26	22	2	25	67	27	18	29	20	23	16	25	9	6	32	14	20	10	10	16	21	23	17	16	30	46	5	10	3	14	20	19	61	50	52	10	91
Akap13	36	41	94	49	70	40	111	115	202	354	47	48	59	115	14	113	121	49	57	100	52	48	36	61	26	19	45	57	17	49	58	73	100	58	44	41	93	80	7	53	28	32	24	42	104	85	111	19	163
Akap14	25	18	39	30	46	19	56	62	119	126	37	40	37	76	18	57	109	46	45	63	30	28	34	34	28	17	60	46	24	45	25	49	79	38	36	37	77	82	13	34	16	26	38	38	96	94	78	5	103
Akap17b	6	10	11	14	18	16	25	30	62	62	11	23	23	21	3	21	43	27	26	14	18	11	16	9	6	4	30	14	9	15	4	13	18	13	18	13	44	35	5	8	1	6	10	14	46	44	43	5	46
Akap3	13	6	11	8	23	18	27	41	76	43	11	12	18	26	4	17	42	15	17	21	16	10	12	13	7	6	21	9	13	7	10	16	15	12	14	11	27	34	2	8	7	14	13	21	46	38	31	5	38
Akap4	2	8	4	10	21	11	24	29	52	51	14	17	13	17	6	18	39	13	17	23	12	9	18	6	4	4	18	9	5	14	6	11	16	13	12	7	27	35	2	9	3	8	13	12	39	35	33	7	30
Akap5	12	9	16	82	83	40	181	134	139	504	45	54	63	21	3	25	140	37	90	80	58	59	28	13	7	7	42	11	25	10	10	14	26	19	42	38	74	83	8	8	5	24	27	35	126	97	121	15	215
Akap6	8	8	3	10	15	8	27	29	58	47	13	18	14	18	4	11	37	13	16	23	34	10	8	9	6	2	19	14	12	11	8	10	16	17	15	15	31	20	4	7	2	7	16	12	49	20	30	6	31
Akap7	12	8	17	15	27	12	38	34	67	74	9	16	20	43	8	29	50	19	21	33	21	19	14	11	8	2	22	16	10	20	17	25	38	26	15	17	31	42	2	20	8	14	20	17	50	51	51	10	54
Akap8	13	43	28	49	57	25	83	105	196	234	40	54	53	54	14	59	128	45	63	67	46	39	30	28	43	15	55	41	21	32	28	54	80	46	27	52	53	48	5	33	14	23	23	30	107	86	98	21	134
Akap8l	13	25	51	29	33	23	99	82	159	217	33	47	41	71	11	78	111	43	52	64	45	34	23	34	24	24	44	32	22	28	32	35	53	46	21	40	53	50	8	43	14	18	27	30	84	82	75	17	143
Akap9	22	40	58	16	47	25	59	66	116	156	30	27	39	78	21	48	92	31	34	39	36	32	26	30	39	22	29	31	16	40	32	56	97	73	24	34	47	56	14	29	11	24	27	32	71	62	73	14	111
Akip1	14	31	35	12	29	14	27	39	68	74	27	25	20	75	14	41	52	21	21	34	14	12	15	23	21	8	19	30	12	26	15	45	70	57	11	21	28	28	2	18	8	21	19	16	48	31	54	6	44
Akirin1	22	21	24	21	48	20	40	40	117	119	14	22	28	38	7	32	66	32	26	32	17	9	24	18	23	12	28	14	18	13	9	47	54	35	17	8	32	43	1	17	9	15	22	18	64	44	56	10	65
Akirin2	24	25	54	27	48	25	64	57	122	175	29	46	45	60	12	37	78	33	47	51	27	33	27	31	35	13	40	31	20	18	32	72	72	75	25	28	49	60	6	23	11	33	22	25	92	73	80	13	132
Akna	36	72	26	38	51	24	104	110	326	297	29	46	37	53	21	55	117	51	68	66	39	25	38	33	36	23	47	40	22	21	18	51	91	105	42	39	63	57	10	23	11	26	32	28	155	94	134	26	198
Aknad1	6	4	10	14	21	9	36	28	75	59	17	20	14	15	6	23	39	31	29	35	20	24	18	5	12	5	32	9	13	9	7	8	22	13	14	19	35	36	7	4	1	21	19	26	49	48	44	7	41
Akp3	7	5	5	8	10	11	22	18	45	40	8	9	13	16	2	19	25	19	20	21	15	11	11	8	8	2	17	12	8	11	2	12	12	8	7	11	21	24	2	5	4	3	11	10	33	30	23	5	30
Akr1a1	84	218	199	122	136	96	204	180	280	533	77	84	86	233	25	169	175	64	98	119	98	76	47	78	87	35	60	85	39	65	73	408	522	613	73	40	130	164	15	86	49	48	32	57	186	157	171	42	326
Akr1b10	7	13	11	10	15	7	27	23	55	55	15	26	14	21	6	20	30	20	22	27	16	9	14	7	4	7	22	14	10	7	15	20	14	15	11	12	19	27	5	5	6	10	13	20	43	38	34	4	45
Akr1b3	30	31	30	32	51	24	95	112	201	291	59	52	34	68	12	47	138	47	56	85	59	41	34	29	26	15	44	37	17	20	26	52	69	59	23	49	73	69	8	32	19	32	32	38	136	122	132	27	180
Akr1b7	10	1	13	15	26	18	24	27	59	49	9	22	20	22	2	17	49	16	17	26	17	7	10	11	7	5	16	8	13	11	5	11	20	17	13	14	31	36	3	8	4	17	18	13	48	28	36	8	39
Akr1b8	23	32	20	15	14	14	26	47	63	80	15	20	24	57	6	37	49	18	16	37	20	18	19	11	26	7	17	25	13	14	12	77	94	64	18	12	22	29	8	24	13	8	16	13	48	51	64	7	86
Akr1c12	5	10	8	8	22	12	42	24	43	44	13	16	18	27	5	20	44	12	11	25	12	13	18	9	7	1	16	11	13	11	6	15	17	20	12	13	29	35	4	7	3	14	14	17	38	24	24	6	36
Akr1c13	9	10	26	22	26	21	31	30	60	64	12	36	14	20	5	18	53	19	18	19	20	18	9	6	8	7	13	17	13	10	7	22	30	23	15	24	25	32	4	13	5	10	12	15	34	44	36	4	54
Akr1c14	15	13	231	33	44	25	51	48	72	95	25	24	23	171	40	139	70	33	33	37	24	12	25	44	17	3	28	82	11	80	68	30	51	34	20	35	42	52	1	55	22	14	25	8	67	48	42	5	69
Akr1c18	8	7	5	13	24	12	29	30	68	54	22	23	17	22	6	18	47	27	20	33	17	13	32	8	6	8	16	11	13	12	8	12	25	19	9	24	33	33	3	10	6	9	15	22	61	52	47	10	50
Akr1c19	9	5	9	14	29	5	47	38	68	63	13	23	12	26	5	18	51	20	24	28	27	12	16	12	5	4	27	6	13	4	14	13	23	22	18	19	28	36	4	11	3	15	14	19	64	37	48	7	45
Akr1c20	12	2	3	10	23	13	27	22	71	38	13	17	11	20	1	16	43	17	14	22	16	11	9	7	3	3	22	6	9	5	5	15	9	20	10	12	26	23	1	11	3	14	13	15	46	37	39	3	47
Akr1c21	4	4	7	14	22	10	18	27	42	42	14	17	15	19	4	15	34	11	24	27	14	13	8	7	4	5	30	7	8	7	5	12	22	12	8	16	19	25	7	7	4	10	12	11	47	29	30	2	47
Akr1c6	7	6	7	12	24	13	27	22	75	41	15	15	22	26	4	18	54	28	28	31	21	16	12	10	6	7	33	9	17	13	4	12	18	17	14	23	21	34	8	12	2	9	18	13	48	47	34	8	49
Akr1cl	8	1	10	7	13	6	30	22	54	54	15	20	7	14	3	21	44	15	10	17	13	7	16	3	6	7	20	7	12	12	5	12	11	15	9	12	18	21	2	15	3	17	26	17	42	29	38	3	33
Akr1d1	8	5	12	13	20	16	36	23	61	68	23	17	15	26	6	19	49	23	23	30	21	6	12	6	5	4	27	10	15	11	6	12	21	20	14	19	29	36	4	9	3	15	22	24	48	40	34	7	56
Akr1e1	12	7	17	16	23	15	38	44	74	77	11	19	18	30	7	27	59	21	14	37	23	13	15	10	10	10	31	17	17	11	9	28	26	35	11	20	30	41	4	11	19	21	18	21	65	39	49	5	64
Akr7a5	7	18	19	20	23	18	58	42	89	117	20	28	33	56	16	37	68	38	22	40	30	27	27	28	25	14	31	21	16	24	19	34	42	30	11	29	37	40	3	25	18	24	17	14	54	59	61	9	87
Akt1	32	61	47	55	59	49	90	83	196	277	36	55	60	70	11	47	119	39	48	89	62	40	26	32	27	11	49	36	25	27	28	112	150	103	34	48	73	77	7	30	9	36	23	42	112	101	93	25	180
Akt1s1	20	21	35	29	37	27	59	67	118	171	33	23	39	62	11	37	100	36	33	55	43	28	22	21	21	11	37	32	9	30	31	54	75	56	14	24	47	53	5	23	14	15	44	26	116	66	87	16	121
Akt2	28	34	36	39	49	30	71	59	161	166	36	48	39	81	15	59	170	41	38	63	33	33	21	38	45	20	37	25	17	22	24	88	101	86	39	34	57	57	8	29	17	38	31	29	93	66	84	19	142
Akt3	26	30	15	49	66	33	52	81	146	143	38	33	29	39	11	35	82	33	38	64	34	29	28	22	10	8	43	17	24	21	10	40	64	44	44	35	77	97	4	14	10	21	22	22	75	71	91	19	109
Aktip	14	23	25	25	26	17	46	45	85	117	16	28	32	61	14	54	83	28	27	46	34	26	16	26	17	12	34	24	18	28	21	32	42	39	17	29	48	44	4	26	19	18	26	24	76	61	69	12	93
Alad	21	47	127	58	46	27	118	121	188	303	60	57	65	262	45	200	157	57	63	86	50	41	35	94	71	31	65	111	25	92	94	117	158	97	30	53	53	78	15	114	66	34	42	51	179	132	160	36	229
Alas1	32	74	784	34	37	31	61	67	92	175	34	35	49	1122	284	840	74	33	40	51	35	25	27	361	280	105	22	463	17	369	331	461	647	362	33	34	55	72	38	420	245	24	17	34	66	78	82	11	107
Alas2	7	5	8	14	22	23	24	35	41	57	18	23	20	13	5	11	53	14	18	23	24	11	27	6	3	3	19	15	17	10	7	12	17	16	21	18	37	56	1	12	5	7	22	16	52	50	70	8	44
Alb	7	7	6	15	35	15	31	33	85	69	10	15	20	20	6	25	62	22	30	34	16	14	29	6	9	3	36	13	23	18	7	13	25	15	19	17	35	41	2	9	7	20	24	15	57	60	55	8	57
Albfm1	5	4	14	14	19	12	16	24	48	60	10	10	19	16	3	14	44	8	11	20	13	10	11	9	3	5	27	11	9	9	7	11	13	14	9	11	23	29	5	9	4	18	10	13	38	35	36	2	33
Alcam	60	111	185	39	62	33	151	129	159	325	46	57	71	279	75	225	156	58	75	78	70	56	38	126	81	48	51	140	24	125	88	219	302	207	37	47	63	87	14	98	61	28	31	43	130	119	124	24	222
Aldh16a1	6	12	13	22	35	22	56	53	121	116	22	22	20	41	14	21	82	22	27	42	29	8	22	17	32	12	30	18	12	16	20	32	37	37	17	30	34	42	2	17	10	22	22	26	89	59	65	12	73
Aldh18a1	13	20	10	12	26	15	36	27	84	72	11	12	17	16	10	27	55	20	16	42	20	8	12	6	10	7	20	17	15	11	9	23	25	31	8	13	20	32	5	9	13	15	11	9	58	50	56	7	55
Aldh1a1	106	613	1009	87	86	63	117	149	162	270	123	150	192	2787	555	2062	273	79	115	97	138	107	84	776	903	281	157	1386	69	1025	788	1206	1888	1482	89	130	122	138	96	1367	817	69	66	92	176	119	139	38	195
Aldh1a2	9	5	10	13	23	11	22	28	47	68	17	23	14	14	4	17	39	16	13	26	16	16	17	7	6	5	25	17	8	8	5	12	11	12	8	10	28	27	2	4	8	10	14	21	32	41	49	9	36
Aldh1a3	12	9	9	23	21	14	26	34	72	54	14	20	18	30	8	10	45	22	18	22	16	11	13	17	3	4	20	7	8	11	5	17	26	10	25	23	31	41	5	13	4	11	19	22	37	43	38	4	40
Aldh1a7	5	34	121	13	19	13	36	35	58	63	19	34	19	223	42	148	43	20	27	27	11	11	12	61	50	23	18	81	8	78	74	229	326	203	11	20	28	20	10	66	48	16	22	16	67	44	49	6	51
Aldh1b1	14	6	11	23	41	20	32	41	78	81	24	19	22	18	2	25	66	25	26	22	17	17	10	17	6	9	29	11	19	7	8	16	25	17	20	26	41	44	5	11	2	15	15	19	60	53	52	12	51
Aldh1l1	16	15	25	19	26	22	40	44	75	69	18	21	31	47	13	48	51	21	33	35	22	18	20	23	16	9	24	32	12	24	24	39	82	53	18	20	41	47	4	28	17	17	21	15	59	39	74	6	64
Aldh1l2	8	5	16	18	25	11	34	34	58	73	13	17	13	27	6	17	38	17	21	36	16	15	23	7	1	3	23	13	10	16	8	17	25	17	19	15	28	35	4	9	7	15	23	23	46	29	60	12	54
Aldh2	50	58	421	128	113	120	184	212	273	529	186	195	257	740	116	527	282	114	139	167	174	172	99	351	122	61	188	362	82	294	246	222	328	206	126	140	181	171	40	327	186	73	73	124	228	175	205	59	334
Aldh3a1	7	13	106	13	22	9	38	21	78	50	13	21	23	48	12	22	54	22	24	25	19	16	14	23	14	9	20	32	12	15	13	43	77	41	20	22	22	25	3	17	18	6	8	15	41	49	37	9	41
Aldh3a2	18	23	43	24	42	29	77	70	103	167	42	42	50	68	15	66	102	37	52	57	37	25	35	37	39	25	44	36	31	36	21	38	72	65	33	38	53	43	2	28	25	24	32	50	113	77	94	15	132
Aldh3b1	38	62	118	26	35	21	46	47	85	106	23	25	29	224	50	141	84	33	31	45	29	28	29	98	140	72	29	115	11	83	67	141	168	127	19	27	45	54	11	82	52	15	23	44	69	49	51	11	65
Aldh3b2	6	8	6	19	16	8	22	30	49	36	10	20	15	21	4	14	40	20	18	14	16	10	11	5	9	3	14	9	14	9	3	13	15	10	6	18	26	23	5	10	8	16	10	14	43	33	30	4	32
Aldh3b3	5	3	14	14	18	16	26	37	57	44	11	13	12	21	5	14	42	13	12	23	18	9	11	6	9	7	22	15	9	16	3	13	14	18	9	13	26	43	3	7	4	16	11	20	41	41	33	6	50
Aldh4a1	9	13	24	23	11	9	32	39	85	74	15	25	14	54	8	37	52	17	12	30	24	11	14	21	6	10	21	21	13	16	14	27	34	19	18	18	34	24	3	18	9	15	18	16	56	47	54	9	56
Aldh5a1	7	3	13	23	25	15	29	40	46	60	17	17	20	24	4	25	52	24	11	26	21	13	16	12	13	5	25	17	18	13	14	25	36	34	17	15	23	35	1	8	8	14	15	12	46	35	51	7	42
Aldh6a1	10	14	46	11	13	13	33	35	54	85	15	24	20	69	13	62	52	28	22	29	16	19	14	30	14	10	17	24	13	23	21	28	36	26	10	19	31	27	3	25	15	6	14	17	45	33	35	6	49
Aldh7a1	11	18	36	21	32	14	45	32	76	96	19	27	24	50	9	44	75	25	23	35	22	20	18	26	23	12	27	27	15	21	19	33	41	35	20	21	33	29	8	24	10	10	27	17	70	53	54	13	78
Aldh8a1	13	9	9	20	24	14	39	37	67	61	22	26	23	25	5	19	44	24	17	32	19	16	18	11	6	4	18	9	12	13	8	16	19	16	24	17	33	30	5	8	11	9	19	8	49	46	34	2	47
Aldh9a1	18	11	27	31	25	19	75	58	108	133	27	22	29	43	9	45	78	37	46	58	32	22	29	20	17	6	32	28	19	20	11	33	38	33	20	27	37	41	11	20	10	25	32	32	74	71	68	11	98
Aldoa	151	203	239	157	173	139	233	276	535	682	105	118	138	473	97	345	329	112	171	219	137	100	60	197	196	126	120	199	56	163	124	512	698	478	95	90	196	224	27	182	103	66	61	70	332	214	309	61	523
Aldoart1	13	6	13	26	24	15	42	39	69	80	25	14	26	21	3	17	65	27	27	38	12	17	16	9	7	2	32	10	15	8	6	17	31	11	21	16	42	34	7	11	4	17	23	21	73	33	48	14	58
Aldob	15	2	11	14	23	9	31	34	59	74	13	19	25	19	10	13	59	20	22	33	19	5	10	13	3	4	33	13	11	11	7	13	16	14	14	13	29	43	4	8	7	17	21	12	43	35	39	7	47
Aldoc	4	17	10	18	32	18	36	29	69	66	18	29	16	30	8	29	44	24	14	27	17	25	23	11	11	9	19	13	14	8	7	15	21	32	13	22	46	34	3	20	6	19	18	9	46	54	43	9	42
Alg1	14	16	16	21	22	25	36	42	115	86	30	27	26	46	10	27	71	22	28	38	36	19	23	17	11	12	25	19	17	19	9	41	37	37	27	29	44	33	6	17	12	16	18	22	81	53	65	12	86
Alg10b	16	14	28	22	27	23	73	56	99	107	24	41	37	41	8	31	72	29	26	37	29	19	19	21	16	6	29	31	16	22	19	30	51	35	10	20	48	48	7	26	15	16	31	26	76	53	54	10	77
Alg11	13	13	15	16	33	22	30	34	90	81	12	25	29	31	7	23	61	26	25	38	26	11	21	12	10	5	27	10	22	13	7	37	25	24	15	16	33	37	6	13	6	12	15	22	73	51	59	9	63
Alg12	7	22	24	15	28	14	50	38	99	87	18	17	18	24	10	18	43	22	28	27	13	13	19	15	5	7	32	21	13	13	6	20	34	29	22	19	33	37	9	9	1	15	16	20	46	52	49	13	71
Alg13	5	7	9	23	19	13	17	35	59	49	12	18	14	16	5	14	27	18	19	23	12	11	6	9	4	4	19	7	7	13	5	16	17	18	14	14	22	30	5	9	6	9	9	16	37	46	38	3	47
Alg14	5	6	21	20	25	16	33	45	74	64	13	28	19	33	10	19	53	18	14	20	20	15	17	15	5	4	32	13	12	8	6	28	36	31	23	16	34	44	5	5	7	15	18	19	52	46	58	8	60
Alg2	15	11	22	22	39	24	40	51	120	126	32	23	30	48	5	27	87	35	32	53	47	22	19	20	6	4	32	21	69	25	10	37	30	32	15	39	32	38	7	16	9	20	23	19	82	65	82	11	117
Alg3	8	7	18	19	21	7	26	27	63	82	13	18	15	28	6	21	42	18	20	29	16	10	19	10	8	8	23	18	6	15	7	28	22	21	17	13	29	33	4	15	7	10	12	15	55	35	38	11	49
Alg5	22	14	35	20	30	17	48	51	112	137	24	22	39	52	7	37	72	36	32	70	35	22	27	58	11	8	41	28	19	20	16	42	58	41	31	14	47	48	7	21	21	20	27	21	81	63	77	14	109
Alg6	10	6	16	15	24	5	39	37	56	59	21	19	28	21	4	26	73	26	25	37	16	13	18	17	11	5	23	17	9	15	10	15	31	12	18	11	42	34	5	10	8	15	22	25	60	53	50	10	43
Alg8	11	11	15	12	29	19	36	44	78	84	21	26	26	30	7	9	58	20	23	43	25	16	21	9	9	8	21	16	11	16	16	21	28	30	20	23	36	48	3	16	9	17	21	21	67	45	62	13	52
Alg9	16	18	11	23	34	18	39	41	90	86	26	20	28	47	11	25	54	23	31	40	29	13	15	18	11	8	26	15	21	19	8	26	39	40	19	22	35	36	4	18	12	12	19	23	74	34	53	8	62
Alk	7	6	5	12	22	12	25	25	50	58	16	28	23	24	1	17	52	18	18	26	11	18	8	10	8	5	19	8	6	8	8	10	24	21	11	18	22	28	3	11	7	5	9	16	63	41	28	6	55
Alkal1	11	4	23	14	26	15	31	53	62	74	17	26	26	30	15	33	64	26	27	24	13	21	16	16	7	3	27	8	14	16	16	36	69	19	15	24	35	36	7	12	8	22	18	23	63	59	49	8	57
Alkal2	2	2	5	7	17	9	23	30	46	36	11	14	13	30	4	16	41	19	12	23	12	12	9	9	9	4	11	14	13	4	6	16	21	14	10	15	17	33	2	6	6	10	16	12	41	27	50	3	32
Alkbh1	9	5	9	16	17	9	28	31	80	54	15	15	19	18	4	15	40	18	19	31	20	5	11	8	10	7	16	12	13	7	7	19	16	28	10	23	28	25	3	12	5	9	10	10	52	31	32	6	54
Alkbh2	11	10	12	25	27	17	37	44	72	70	22	19	28	20	6	13	44	16	24	27	24	9	15	7	9	10	23	11	7	8	5	21	22	20	7	20	26	36	2	13	6	8	19	23	54	50	49	6	47
Alkbh3	16	15	21	25	37	17	56	53	117	116	28	36	22	36	12	39	58	18	41	29	18	25	21	15	14	5	32	21	19	16	15	39	52	42	22	28	37	55	2	16	8	23	31	26	86	67	79	17	97
Alkbh4	16	10	12	17	11	7	23	34	53	53	13	15	18	19	7	15	46	21	27	20	19	8	10	5	6	6	20	8	15	7	5	18	11	21	15	16	31	33	5	10	7	16	16	9	51	41	30	2	54
Alkbh5	15	31	25	26	39	19	39	69	102	153	37	29	30	58	18	45	78	26	34	47	45	26	22	28	36	20	29	36	10	19	12	57	103	63	27	19	47	62	4	30	15	16	23	26	73	57	68	10	106
Alkbh6	22	19	22	38	32	23	46	50	129	132	24	31	24	60	11	35	81	36	44	50	41	18	24	22	18	12	27	20	10	23	12	41	56	45	18	35	44	45	7	18	10	16	20	26	74	74	85	10	89
Alkbh7	14	9	17	32	22	6	39	34	72	91	19	24	25	26	9	28	48	25	22	31	25	18	11	12	12	7	21	18	14	18	14	25	34	23	11	25	33	34	9	15	8	16	16	15	49	57	46	11	56
Alkbh8	4	14	21	22	34	14	56	51	94	78	23	30	27	36	7	28	58	21	27	28	27	26	17	16	8	7	36	16	25	17	11	21	28	30	24	21	42	42	5	17	6	19	19	26	68	65	58	10	85
Allc	6	6	6	16	14	6	22	28	52	52	12	16	23	19	4	14	38	11	17	23	12	12	14	8	5	3	14	12	13	7	5	14	14	15	11	12	25	25	7	4	8	6	13	16	39	34	39	8	37
Alms1	13	16	15	17	28	9	41	43	71	91	21	22	25	34	8	35	54	25	25	28	24	18	18	15	14	8	33	15	15	20	16	34	46	34	27	29	27	34	5	9	11	14	31	14	64	43	48	4	63
Alox12	10	8	10	9	24	14	28	37	60	65	21	26	22	19	4	17	49	28	29	34	15	18	21	12	5	7	28	12	22	10	13	17	23	23	18	20	36	26	2	10	5	13	19	22	61	39	54	10	60
Alox12b	6	7	2	12	8	9	23	24	41	36	9	16	12	12	5	8	33	13	15	21	20	15	3	6	4	1	18	7	8	6	5	13	15	14	15	18	21	26	4	10	2	10	9	9	33	19	38	4	31
Alox12e	4	56	13	14	22	6	26	25	45	54	12	16	12	18	2	10	40	13	19	22	10	9	12	5	3	7	18	14	10	10	6	13	24	34	8	15	18	21	1	7	5	10	10	14	48	26	44	34	44
Alox15	7	38	8	17	24	12	25	28	67	59	16	22	24	25	3	22	70	16	19	25	31	17	12	9	7	6	31	12	11	15	8	13	21	20	14	17	30	34	3	12	10	13	16	17	60	45	46	13	41
Alox5	14	1	18	21	20	6	27	30	48	57	25	14	15	19	3	10	46	24	13	27	23	19	11	11	5	2	20	16	15	8	4	19	17	10	13	17	30	37	5	9	9	15	19	26	38	43	42	4	40
Alox5ap	12	8	22	34	73	25	53	61	111	154	22	47	28	33	4	26	83	25	43	42	33	21	22	19	9	10	31	10	26	9	11	32	24	22	27	23	72	61	6	7	14	27	19	18	76	65	65	25	112
Alox8	10	10	7	21	23	14	29	33	46	65	17	19	19	23	6	12	42	17	14	17	14	18	12	2	10	4	27	13	17	9	5	22	29	14	10	12	34	40	4	12	5	11	18	17	45	47	43	3	42
Aloxe3	14	11	9	18	13	21	18	35	49	59	13	20	24	17	5	11	40	24	19	26	13	15	10	17	8	5	25	12	7	9	3	18	24	20	17	12	28	21	2	10	3	10	7	14	45	33	50	2	46
Alpi	7	5	8	14	32	10	33	27	63	67	12	19	16	22	4	22	46	22	15	25	22	11	15	10	6	6	32	15	14	10	7	22	17	17	20	22	28	22	3	9	9	15	16	14	48	40	42	7	43
Alpk1	16	5	11	19	42	12	38	38	68	67	11	14	18	22	3	18	45	5	25	25	12	21	17	11	12	4	17	11	7	14	7	23	17	24	26	21	33	34	3	4	11	17	14	13	53	33	31	8	52
Alpk2	5	5	12	10	22	12	22	30	55	49	16	19	21	25	6	14	39	22	15	23	13	6	9	4	6	6	25	6	10	8	6	14	16	23	16	12	26	42	2	8	8	13	18	15	43	39	41	4	43
Alpk3	10	5	12	15	30	14	34	30	61	53	15	15	20	30	5	16	48	20	20	30	28	13	19	7	9	9	21	6	15	10	6	15	15	20	12	23	27	33	6	9	7	7	20	13	40	34	45	6	42
Alpl	21	13	9	22	26	20	31	38	60	68	18	28	15	19	6	24	49	19	27	27	25	14	13	7	8	2	24	13	17	14	8	37	32	20	17	21	50	64	5	14	7	11	11	22	48	35	38	9	47
Alppl2	8	3	8	10	16	14	22	25	50	41	11	8	19	9	2	7	24	12	13	19	15	12	7	7	5	7	11	8	8	11	6	13	21	10	11	16	28	26	3	9	6	8	11	5	42	36	33	9	34
Als2	14	9	10	20	22	14	41	40	65	57	17	24	14	22	3	19	36	16	16	20	12	12	12	12	4	2	20	13	16	9	9	12	21	20	16	18	31	37	4	10	4	11	19	18	35	35	47	11	52
Als2cl	21	32	43	41	43	20	54	57	107	144	36	36	31	99	12	61	94	30	33	40	51	26	31	37	23	12	44	26	29	34	33	73	88	63	25	36	55	71	2	29	15	29	32	26	81	58	79	12	97
Alx1	4	6	5	22	12	12	26	28	62	53	20	17	11	20	6	19	46	22	15	38	14	17	14	10	11	6	24	11	16	8	6	27	26	19	9	16	29	33	6	8	2	20	10	21	59	41	39	10	53
Alx3	10	7	9	14	24	11	32	30	59	75	9	23	19	29	7	21	43	23	24	38	21	12	12	10	9	5	20	10	16	6	9	24	18	20	12	23	21	37	4	7	9	11	18	17	48	42	47	4	57
Alx4	9	6	8	15	17	11	22	29	66	59	15	19	12	20	4	19	53	23	17	24	17	13	18	8	5	4	24	9	11	7	13	27	14	21	5	11	28	35	7	12	10	9	13	21	56	45	38	10	50
Alyref	59	61	79	88	97	64	160	180	410	407	88	73	81	121	18	104	240	95	91	133	88	68	57	80	61	31	76	83	47	52	53	119	149	137	63	73	122	122	24	46	35	48	45	55	255	184	229	38	339
Alyref2	15	11	14	23	34	16	38	43	83	87	19	16	24	21	6	17	55	31	22	35	29	14	19	12	18	4	24	15	7	8	8	16	31	12	15	25	33	42	4	16	13	10	26	15	46	52	43	8	62
Amacr	12	6	17	22	25	14	61	53	110	75	18	13	24	23	8	28	79	26	32	37	24	12	15	18	15	5	22	23	14	14	13	38	35	28	20	25	42	50	7	12	8	16	21	27	67	51	57	11	84
Ambn	6	4	6	13	19	8	23	20	56	52	14	13	10	21	3	21	33	16	18	30	15	12	16	7	4	5	14	9	10	9	3	19	16	13	6	20	21	20	3	9	4	13	11	6	52	36	27	7	40
Ambp	7	12	5	37	29	11	31	30	75	55	23	28	31	37	4	15	67	24	25	42	24	22	22	6	9	2	24	19	20	10	10	23	19	21	17	22	29	51	6	11	6	16	17	15	65	43	55	9	65
Ambra1	15	19	28	26	36	18	58	62	144	138	46	28	47	44	15	38	63	36	32	44	39	19	23	29	14	6	46	30	20	20	14	55	50	37	23	19	62	51	5	16	15	30	30	28	82	67	75	12	113
Amd1	53	32	58	42	85	43	152	215	298	288	65	72	67	105	23	80	306	99	149	133	70	44	59	47	35	24	66	46	35	46	44	82	107	70	28	63	71	88	13	27	39	40	41	79	236	189	205	26	339
Amdhd1	14	12	21	22	40	20	40	45	87	84	22	32	22	25	9	19	69	30	28	48	24	19	26	15	15	9	32	27	18	10	12	35	30	26	21	32	30	49	6	16	11	19	21	22	87	62	52	10	65
Amdhd2	25	18	25	24	50	15	126	101	171	267	25	50	39	43	7	60	99	58	50	58	46	32	20	23	32	14	35	26	25	10	17	48	60	32	20	26	49	58	3	12	17	25	26	43	105	108	90	16	129
Amelx	11	14	20	25	31	11	37	39	94	90	27	25	36	29	5	23	74	23	40	30	24	15	17	20	11	7	26	15	6	16	7	20	19	23	20	30	44	34	5	12	8	17	23	19	62	61	51	12	56
Amer1	14	8	32	31	43	22	41	64	105	96	21	29	32	56	9	36	88	40	36	41	30	18	18	30	14	12	45	24	19	24	22	42	68	36	27	32	67	71	4	24	11	18	18	25	83	56	62	11	84
Amer2	9	6	6	13	26	11	22	31	69	44	35	13	20	23	3	10	45	17	15	25	23	13	13	7	4	4	21	13	11	8	10	12	15	21	13	17	16	42	3	8	4	5	13	15	36	27	41	10	48
Amer3	8	8	16	16	25	13	33	22	59	51	14	11	14	18	4	15	46	16	18	19	14	8	8	11	6	2	26	15	9	9	4	16	20	20	19	10	29	17	2	11	4	6	15	13	45	36	46	8	39
Amfr	45	56	74	49	58	35	95	91	175	195	48	56	58	101	23	88	106	35	41	66	39	40	31	41	39	22	50	42	23	38	41	101	107	108	41	50	76	80	9	52	28	43	39	42	144	120	118	19	181
Amh	11	5	9	12	27	16	39	38	71	59	19	15	17	16	7	16	54	19	21	37	16	14	16	16	11	4	29	16	12	9	10	14	22	22	9	23	29	35	4	6	3	13	21	19	47	35	40	9	47
Amhr2	15	5	9	12	27	7	30	36	58	61	12	21	18	10	7	22	47	19	17	34	20	13	14	7	8	6	21	11	12	12	11	14	17	6	19	18	26	28	1	4	6	9	20	12	47	39	46	4	37
Amigo1	8	7	10	17	27	18	37	43	90	73	27	27	17	30	6	32	57	29	36	28	25	18	21	12	14	1	26	25	12	14	12	25	31	18	20	27	34	43	3	13	13	19	25	20	61	65	49	10	76
Amigo2	4	9	16	23	20	10	23	22	58	59	13	21	24	14	4	15	35	18	18	21	13	15	16	8	8	4	26	9	7	9	6	13	18	14	16	19	26	22	2	8	5	9	9	11	38	40	38	7	40
Amigo3	16	5	10	20	21	14	38	31	68	78	14	22	22	21	5	18	61	20	28	27	18	8	20	9	12	4	30	12	8	15	7	23	29	34	27	19	32	41	6	9	5	11	14	28	72	56	52	7	53
Ammecr1	10	20	11	11	21	10	37	35	79	85	16	24	17	22	5	27	56	21	26	20	19	17	17	10	13	8	25	23	10	14	11	37	34	38	20	17	21	29	1	12	5	19	23	15	45	49	53	6	49
Ammecr1l	27	36	34	25	47	35	67	72	144	169	42	44	37	45	4	48	99	46	46	46	31	33	28	18	35	11	45	28	19	14	16	48	58	66	40	34	62	63	4	34	17	18	36	24	102	79	84	15	118
Amn	8	8	15	17	36	16	30	42	72	84	16	19	29	29	4	21	61	29	24	28	21	9	12	12	14	5	31	15	10	5	4	22	23	17	16	20	37	39	3	8	10	13	17	15	63	45	45	11	55
Amn1	18	28	27	26	50	17	46	36	97	100	27	33	20	39	12	36	71	21	19	32	32	21	17	17	16	9	31	31	22	21	15	34	73	41	20	25	40	56	3	16	9	22	31	27	68	69	56	13	66
Amot	11	3	5	21	28	20	40	32	63	74	20	26	25	34	6	20	65	20	23	39	30	20	20	14	17	5	24	10	11	12	6	17	21	19	21	18	42	38	5	8	9	12	33	31	60	39	58	12	58
Amotl1	20	11	14	39	62	22	53	63	112	149	52	33	62	40	7	32	98	45	36	61	32	35	31	22	11	4	47	23	20	24	10	34	38	30	27	41	49	66	7	7	6	22	39	39	81	68	80	15	124
Amotl2	66	42	93	137	145	106	143	134	129	284	72	92	101	100	31	88	158	58	65	85	106	84	72	57	27	17	80	62	32	37	47	114	167	90	82	75	177	203	10	44	28	62	42	67	130	101	138	21	192
Ampd1	16	9	12	22	21	13	34	40	77	72	26	26	19	36	4	18	62	28	17	29	17	21	22	10	6	2	30	17	16	11	13	24	17	26	27	16	35	36	5	8	3	11	24	16	63	44	49	8	67
Ampd2	20	16	24	23	44	21	69	61	143	156	31	26	31	44	5	34	93	24	46	39	23	23	21	17	12	8	39	22	16	23	17	35	48	36	23	25	38	57	11	18	7	21	20	23	92	75	66	16	119
Ampd3	14	4	15	40	44	37	41	40	68	66	32	23	21	18	5	24	74	26	23	33	18	22	28	14	9	6	23	11	12	6	8	31	36	28	37	21	72	79	2	11	9	19	14	21	66	51	54	10	55
Amph	7	7	5	26	29	31	40	45	68	68	23	22	27	26	8	14	66	30	21	46	27	25	22	16	11	10	45	11	23	7	9	19	34	20	20	18	32	47	2	3	5	13	22	11	74	56	64	10	65
Amt	9	7	12	14	21	16	31	31	56	62	18	17	21	13	2	23	46	24	25	33	16	9	16	11	12	6	18	9	16	11	10	19	27	19	5	17	26	40	1	11	6	12	23	8	58	43	29	5	56
Amtn	7	5	9	18	15	13	24	28	58	49	19	11	17	20	4	15	57	16	18	38	27	13	19	7	8	10	30	11	17	10	9	14	16	17	15	8	22	33	6	6	7	9	11	16	48	38	39	6	45
Amy1	50	7	14	14	23	9	26	28	70	73	21	24	25	24	10	20	50	18	19	29	21	17	20	16	12	8	21	17	9	25	17	22	31	26	13	24	35	37	2	16	9	11	16	12	57	46	42	8	58
Amy2a1	13	11	19	28	45	20	68	78	175	135	31	43	39	40	8	36	143	60	62	67	47	37	35	15	15	15	43	25	23	17	13	23	37	27	28	43	59	70	8	23	5	25	34	30	110	94	86	8	105
Amz1	11	13	6	19	28	16	68	70	105	140	37	39	44	34	5	23	74	39	29	46	52	26	26	13	3	6	32	14	22	12	5	25	26	15	17	17	41	54	8	17	9	21	23	30	67	80	73	16	109
Amz2	12	19	28	24	25	9	43	55	91	127	24	31	34	61	9	36	78	29	32	33	33	16	25	23	16	10	15	24	11	23	14	41	50	40	19	20	46	51	5	12	7	18	19	23	66	55	61	12	76
Anapc1	17	21	37	37	53	22	81	76	177	226	37	45	37	73	9	39	116	37	51	67	36	22	27	29	26	13	52	34	17	23	27	46	99	59	27	40	51	66	6	25	20	26	23	25	117	88	105	16	175
Anapc10	28	18	29	59	35	36	75	70	131	177	44	43	66	57	11	43	126	28	48	66	48	34	44	30	20	10	43	26	24	21	25	46	47	39	36	40	68	78	6	19	17	27	24	45	93	81	84	14	112
Anapc11	20	22	55	36	27	26	88	90	159	217	49	38	50	84	32	66	112	41	50	88	40	36	28	46	47	27	36	51	17	30	36	66	97	69	26	37	61	49	10	36	27	29	26	31	131	80	104	15	155
Anapc13	28	34	68	36	53	21	84	95	180	205	38	42	49	130	23	111	121	44	52	67	34	37	35	63	65	26	50	80	14	56	51	78	128	84	22	43	51	61	11	50	35	30	31	35	121	102	120	25	137
Anapc15	10	14	18	17	33	14	53	39	99	85	20	27	21	25	10	19	86	21	33	48	25	15	16	15	15	8	35	9	15	10	14	31	31	28	22	15	31	40	1	14	7	18	32	23	67	49	51	9	68
Anapc16	23	38	44	51	55	44	57	75	165	189	41	32	43	61	20	64	128	38	49	70	46	36	25	34	28	13	45	36	17	29	21	68	82	54	33	43	55	60	8	29	20	30	36	32	108	79	102	14	124
Anapc2	16	27	47	22	56	23	83	80	156	178	44	43	40	65	15	56	102	49	33	63	42	31	25	35	33	14	27	26	23	23	13	46	67	52	26	41	41	61	6	20	14	22	28	29	108	77	76	18	123
Anapc4	15	14	33	30	44	19	67	56	89	154	34	26	36	37	10	35	101	22	35	42	24	25	25	25	16	10	34	20	23	19	18	32	52	38	30	23	38	51	6	14	14	18	21	15	86	71	68	15	119
Anapc5	29	28	25	40	46	22	127	105	190	235	49	56	49	51	16	41	105	46	67	87	64	33	35	29	27	10	53	38	26	23	15	57	58	59	30	51	53	64	12	29	15	40	34	41	148	126	124	16	228
Anapc7	16	19	17	31	28	26	50	41	97	112	28	26	15	42	8	36	67	32	22	46	31	24	28	17	5	5	32	25	10	20	17	30	55	34	16	28	36	40	3	14	13	20	24	25	87	49	70	15	71
Ang	12	9	12	20	22	8	46	41	71	91	25	28	24	19	10	18	70	33	38	44	35	24	21	5	4	3	18	10	16	4	13	24	15	13	14	28	22	31	6	11	5	17	20	18	47	53	56	16	70
Ang2	11	5	8	17	12	13	25	28	73	60	20	16	10	17	2	20	40	16	18	38	20	11	16	8	3	4	18	15	9	10	4	8	24	13	10	20	28	35	4	3	5	18	15	22	48	41	36	8	58
Ang3	8	4	11	12	29	17	38	49	104	77	14	27	21	36	4	21	92	35	44	40	25	15	18	12	14	6	27	19	17	8	11	14	16	10	11	16	37	42	3	10	4	14	16	18	68	54	51	7	79
Ang6	8	6	9	12	21	19	38	37	68	59	18	15	16	27	4	17	59	23	20	28	24	17	17	10	3	5	21	17	9	5	10	13	22	20	14	19	29	36	2	6	5	20	16	18	55	49	35	8	57
Angel1	13	5	10	12	28	12	36	27	47	68	15	27	11	27	4	11	59	19	27	20	17	10	13	6	7	5	30	9	13	15	8	13	24	21	8	18	27	34	4	7	8	9	17	12	48	42	47	6	65
Angel2	19	29	27	35	36	19	69	50	120	157	30	34	42	52	14	44	93	43	35	47	33	36	20	34	20	11	43	25	13	24	19	31	50	42	19	34	48	45	6	17	11	22	19	28	67	64	55	17	93
Angpt1	10	6	12	27	26	21	43	50	81	79	28	40	45	20	8	19	91	35	29	37	37	26	14	13	7	5	31	15	22	12	9	16	23	14	28	22	37	37	4	9	7	14	18	26	70	52	64	9	65
Angpt2	9	7	13	32	27	11	50	46	76	79	17	15	26	24	13	27	59	24	30	45	22	14	20	16	14	10	25	11	15	17	12	15	31	17	17	20	45	43	3	15	5	14	19	21	62	40	48	4	61
Angpt4	11	5	11	17	30	8	30	33	67	57	21	32	18	17	6	20	55	26	20	33	19	16	13	15	7	3	30	15	15	13	7	12	18	14	12	21	34	32	2	6	8	11	12	16	54	38	42	9	40
Angptl1	6	5	9	12	26	14	22	36	58	43	13	15	17	17	3	16	35	14	21	27	15	15	12	9	5	4	19	13	16	3	5	10	14	9	8	17	18	28	6	11	10	13	12	11	49	29	27	9	27
Angptl2	9	3	10	18	17	16	41	46	67	124	37	22	34	22	9	18	61	26	18	31	29	20	18	17	20	7	33	10	16	8	8	14	14	20	11	22	29	29	5	5	8	16	18	28	69	54	52	9	80
Angptl3	7	9	12	15	27	18	44	33	76	59	17	20	17	23	6	17	49	21	30	29	19	19	18	8	7	3	23	12	12	10	6	16	22	19	17	15	32	33	7	11	8	15	16	24	66	58	50	4	53
Angptl4	50	20	24	71	87	41	62	73	134	137	33	27	31	26	5	24	92	35	30	65	31	24	14	21	14	10	30	19	13	10	8	59	74	36	53	23	81	132	6	10	8	24	22	25	69	73	64	13	115
Angptl6	14	4	15	24	32	20	41	33	68	72	19	32	17	29	8	32	82	29	30	53	23	16	24	10	14	2	33	21	18	16	9	18	38	23	24	17	44	36	4	15	9	16	19	24	57	61	60	9	51
Angptl7	12	8	7	6	20	12	27	27	61	70	10	19	16	22	2	13	42	24	31	19	17	12	15	13	9	8	22	10	14	17	5	18	20	22	15	22	24	40	2	11	7	15	14	23	36	44	47	8	46
Angptl8	11	7	20	12	29	11	37	30	64	86	11	28	28	24	6	19	67	19	17	37	20	8	15	7	7	5	34	10	18	7	9	20	20	14	25	12	33	29	6	12	10	15	20	17	60	38	42	7	49
Ank	21	18	37	22	30	19	53	64	110	143	29	21	31	63	7	49	82	20	37	43	23	27	27	28	17	4	31	30	15	23	20	32	39	33	22	22	43	53	5	31	13	21	33	30	86	58	60	14	86
Ank1	9	9	17	18	21	6	37	32	79	64	19	24	26	23	2	21	50	23	26	32	17	15	17	9	5	9	22	6	14	12	8	18	17	10	20	20	32	38	3	4	5	11	18	14	55	56	44	8	65
Ank2	10	7	10	15	24	11	29	34	71	65	11	22	20	25	3	23	67	27	16	32	16	8	11	11	7	7	24	14	12	14	5	14	21	16	13	27	31	43	5	8	4	16	15	15	49	43	46	5	58
Ank3	20	41	58	18	29	15	62	75	100	145	25	28	41	81	18	75	104	36	31	41	42	41	22	30	45	16	32	39	18	26	15	77	120	86	19	23	28	36	6	48	17	26	31	21	79	81	51	6	103
Ankar	15	6	7	18	28	12	44	52	86	56	16	23	23	35	4	21	63	25	35	39	24	14	10	15	11	4	21	8	12	11	9	22	24	33	15	18	35	39	4	5	5	17	18	29	63	64	56	17	51
Ankdd1a	7	7	14	20	18	18	29	33	66	61	16	21	22	23	4	18	58	20	28	32	19	20	16	12	5	5	20	13	18	12	13	15	22	14	8	24	39	31	7	11	4	20	15	20	66	49	37	5	68
Ankdd1b	2	8	5	21	22	9	32	28	63	63	21	22	27	19	10	19	60	22	21	28	19	12	14	7	8	1	26	6	13	5	12	16	26	17	19	21	38	38	1	12	6	12	13	19	61	35	37	12	47
Ankef1	10	14	14	13	26	17	29	25	63	58	12	22	17	20	6	21	51	23	20	29	14	14	16	16	6	6	21	10	11	11	9	21	21	26	10	18	23	33	4	10	14	17	18	15	41	38	45	14	38
Ankfn1	6	9	12	7	21	9	30	30	48	52	9	16	11	31	12	24	44	10	17	23	14	10	15	9	23	8	18	12	11	11	9	12	18	32	18	15	27	37	3	14	8	14	11	14	34	32	27	5	30
Ankfy1	45	67	39	68	121	57	81	81	165	213	28	32	55	64	17	54	122	50	40	75	37	37	30	24	28	18	45	39	27	24	14	93	137	77	53	36	119	99	12	20	16	30	27	29	118	90	115	20	160
Ankhd1	36	38	52	40	50	28	88	72	209	233	31	55	42	73	18	70	105	43	49	71	46	35	37	30	22	15	54	27	19	32	42	60	107	78	23	34	63	79	6	28	14	28	35	41	127	79	113	19	156
Ankib1	23	16	37	29	50	29	64	55	158	167	34	35	27	39	15	32	103	30	39	41	40	28	25	24	13	7	35	30	20	35	21	46	73	52	20	34	51	66	7	19	14	30	21	25	86	71	74	16	128
Ankk1	10	9	13	26	17	14	30	31	61	57	18	13	18	24	7	18	47	15	16	25	29	10	13	10	9	4	25	13	12	8	6	23	24	26	8	20	24	27	6	8	5	7	19	14	51	55	41	4	53
Ankle1	9	12	15	23	24	12	44	42	98	75	21	25	17	33	4	27	55	21	26	48	22	13	17	14	11	9	22	13	18	10	8	24	27	27	15	19	20	41	3	9	7	14	14	21	59	48	66	10	76
Ankle2	21	27	27	41	63	29	66	68	144	163	32	34	34	50	16	45	91	45	29	62	38	34	31	18	25	8	30	28	19	30	21	62	83	51	30	26	61	60	9	34	19	27	27	32	121	86	75	27	116
Ankmy1	12	16	18	13	24	8	35	27	49	56	16	16	14	32	8	33	58	18	28	28	14	16	20	12	23	9	25	17	9	18	5	28	40	20	18	18	35	33	5	15	9	15	15	16	42	40	43	7	50
Ankmy2	8	7	21	21	27	17	34	49	81	84	19	25	30	33	13	37	68	28	25	32	23	20	13	20	13	6	26	16	15	11	10	40	35	40	21	15	29	34	9	14	8	21	19	17	51	55	54	6	59
Ankra2	10	15	13	15	24	13	29	32	78	63	22	12	15	21	4	24	52	16	25	29	19	14	19	14	9	6	13	20	11	13	13	32	41	29	16	12	25	34	4	11	8	10	9	21	48	30	39	8	44
Ankrd1	21	11	16	41	81	26	35	41	73	83	34	31	35	24	7	15	60	26	28	39	31	26	26	16	5	9	30	14	24	8	11	17	28	22	39	20	68	87	9	11	9	27	21	20	64	51	53	8	59
Ankrd10	20	28	35	29	40	23	49	76	160	184	34	38	47	52	8	42	98	45	45	59	39	27	16	31	19	8	37	27	18	25	31	35	57	49	28	31	47	45	4	23	10	24	34	20	101	66	73	16	135
Ankrd11	26	45	39	40	70	53	85	75	181	228	30	47	33	56	17	46	102	40	58	62	38	28	27	20	21	14	34	19	22	25	20	49	89	67	38	33	51	61	9	34	19	43	25	38	105	76	119	16	148
Ankrd12	26	23	27	34	62	40	87	78	196	221	47	50	36	66	17	47	119	49	67	91	43	25	27	38	27	14	49	46	23	30	28	55	48	55	32	45	62	79	10	27	14	29	32	42	105	102	109	17	127
Ankrd13a	20	25	38	47	55	41	82	92	168	214	53	47	71	41	13	34	106	42	65	80	50	31	32	20	28	12	63	26	26	17	17	53	67	58	32	42	77	93	7	18	17	31	17	40	105	75	94	21	162
Ankrd13b	10	12	21	18	24	23	33	34	76	73	18	28	23	29	5	22	53	18	24	31	28	13	17	21	6	9	24	23	14	13	6	24	32	25	17	25	32	21	5	9	3	12	21	14	60	45	52	11	56
Ankrd13c	21	19	19	30	35	16	53	56	110	122	24	22	22	42	7	32	75	25	39	39	32	23	21	15	20	9	35	23	15	20	21	42	49	44	20	25	53	41	6	15	14	27	26	21	68	54	56	8	112
Ankrd13d	9	10	10	14	21	13	35	37	58	57	12	20	18	33	9	23	46	15	21	24	13	17	11	7	7	6	21	15	12	10	9	19	18	18	18	16	33	25	3	14	9	13	20	15	41	32	46	8	40
Ankrd16	12	14	37	24	44	19	74	68	127	150	23	34	29	59	9	38	111	36	40	58	26	25	29	18	16	14	33	22	24	28	20	42	55	50	19	30	48	50	11	23	12	16	19	35	87	69	79	26	113
Ankrd17	37	40	48	46	68	38	80	67	183	201	36	40	51	57	15	48	85	47	41	82	32	23	26	23	29	13	44	28	15	24	22	72	91	55	47	42	64	70	3	34	11	28	27	33	117	78	100	22	173
Ankrd2	10	7	7	14	19	13	30	33	68	49	18	24	9	15	3	22	44	15	16	33	12	16	16	13	5	5	17	13	11	9	2	15	23	16	11	14	20	37	5	11	7	16	17	13	38	40	38	5	37
Ankrd22	13	7	13	22	14	16	30	45	77	60	13	26	21	20	3	18	70	26	31	34	14	9	22	12	8	11	28	20	14	8	17	22	19	19	16	14	22	43	6	8	8	9	10	19	52	56	43	4	50
Ankrd23	17	11	18	16	31	14	56	50	68	105	25	31	23	28	9	24	61	38	21	56	28	20	24	7	12	7	26	19	10	13	11	20	37	27	17	25	35	38	6	17	10	17	21	23	76	59	57	14	91
Ankrd24	7	4	15	16	19	10	21	27	54	52	20	12	21	24	7	21	41	14	12	25	8	5	13	12	4	2	15	6	9	5	13	11	17	18	8	19	26	18	3	8	4	12	10	12	53	31	35	3	28
Ankrd26	6	7	13	14	20	9	31	26	57	48	9	26	12	14	1	19	63	20	22	20	14	11	13	7	16	3	25	16	5	7	7	13	13	16	16	15	22	31	2	8	5	8	20	9	44	32	39	6	61
Ankrd27	8	7	16	18	19	10	35	37	91	116	20	19	20	34	5	33	58	20	33	34	18	16	11	9	9	6	23	15	14	7	15	19	27	20	15	17	26	33	3	13	8	13	14	16	61	39	44	17	89
Ankrd28	17	10	15	12	24	12	29	33	91	73	14	19	19	30	2	18	45	20	26	37	12	13	20	9	13	10	18	13	5	7	11	18	30	29	16	28	30	19	2	17	4	15	17	19	45	37	43	7	57
Ankrd29	6	4	13	12	20	7	34	28	58	50	8	27	12	20	6	18	60	14	20	26	13	15	11	7	14	9	22	17	18	8	9	17	32	12	16	15	23	25	3	10	3	11	19	20	39	33	35	3	54
Ankrd31	4	1	9	11	15	9	24	18	38	36	13	11	11	15	1	15	41	17	19	21	12	9	21	7	8	2	19	4	10	10	4	16	9	13	8	9	17	27	4	6	1	11	13	13	30	33	29	5	31
Ankrd33	10	2	6	15	16	6	19	19	37	42	10	11	22	23	1	18	40	14	13	20	10	6	17	6	3	6	20	4	8	5	6	16	17	10	16	12	32	25	1	7	2	13	11	13	33	29	30	10	42
Ankrd33b	48	18	52	76	90	51	43	61	94	123	51	52	48	114	29	80	113	43	45	63	65	52	37	63	42	15	71	53	29	51	24	74	108	75	39	47	80	63	11	59	29	34	30	27	69	41	51	9	98
Ankrd34a	7	3	6	11	13	7	20	16	30	37	7	6	13	12	4	7	28	20	15	24	16	9	11	4	3	4	14	7	9	7	7	10	15	11	8	10	16	21	3	3	4	11	14	7	24	24	23	7	31
Ankrd34b	12	5	16	21	22	16	26	31	59	63	17	19	21	18	8	14	49	10	20	38	19	15	18	3	9	7	24	12	8	12	4	25	19	15	12	16	33	41	6	10	10	15	12	16	46	36	48	9	50
Ankrd34c	8	5	6	11	11	6	21	19	43	47	13	15	15	9	1	12	39	19	14	16	16	8	11	3	4	2	17	6	8	6	3	11	10	9	12	14	25	19	2	5	5	4	17	15	34	30	27	2	29
Ankrd35	15	11	11	20	26	20	41	42	98	84	19	26	37	34	5	25	81	29	34	39	18	21	19	11	10	8	41	20	15	17	10	24	28	16	12	26	32	52	6	12	7	12	22	16	71	54	52	13	66
Ankrd36	7	8	8	12	36	20	35	31	62	63	17	22	23	27	3	25	60	22	20	36	15	11	20	9	7	2	14	12	15	14	7	24	21	16	23	21	32	40	3	4	2	18	14	12	56	48	46	14	54
Ankrd37	9	4	15	14	27	5	47	55	71	76	19	17	14	24	4	20	58	23	21	40	14	13	16	7	13	12	20	13	10	13	12	21	34	21	18	18	26	25	3	9	2	10	17	16	47	56	54	4	58
Ankrd39	17	16	32	21	38	32	55	66	113	114	28	23	34	32	13	23	69	37	27	49	35	20	27	18	17	10	29	22	13	22	18	27	39	41	35	28	43	40	7	16	9	18	19	28	89	61	61	20	83
Ankrd40	20	35	49	47	51	37	77	71	132	182	38	45	37	79	13	65	86	40	50	63	37	42	21	30	23	15	39	42	22	32	31	80	106	82	32	32	61	65	12	23	16	15	38	26	83	52	71	20	135
Ankrd42	25	31	33	19	30	20	47	42	89	74	24	31	17	75	8	48	62	24	24	38	30	7	26	16	33	11	37	22	14	28	22	67	78	63	16	29	44	39	3	34	10	17	26	17	57	52	59	13	55
Ankrd44	13	22	25	54	70	32	81	104	270	248	98	76	90	36	9	30	144	57	77	85	71	63	40	22	15	10	88	17	31	17	19	28	33	19	28	64	70	69	13	20	9	37	37	41	120	107	84	27	161
Ankrd45	13	21	23	22	25	19	20	39	56	67	12	20	21	43	10	24	32	27	27	29	13	13	19	24	23	12	19	19	13	20	15	44	40	38	14	19	27	33	5	9	16	10	21	18	45	41	45	2	52
Ankrd46	11	8	31	53	56	36	67	81	119	174	48	43	51	65	8	47	90	29	42	69	51	30	25	18	17	7	43	19	16	21	23	54	66	29	24	35	53	58	3	22	15	26	18	32	89	69	84	4	97
Ankrd49	14	11	13	20	36	14	52	54	84	88	23	28	29	32	8	16	69	26	17	33	27	12	26	16	13	4	30	20	14	14	16	30	26	26	27	17	40	51	5	8	6	18	22	13	62	56	60	13	65
Ankrd50	10	10	16	15	37	26	49	64	93	135	37	37	47	23	2	24	74	38	30	49	33	48	22	19	8	5	39	20	17	12	1	23	26	22	23	29	41	53	4	12	7	13	12	33	50	52	47	15	88
Ankrd52	23	22	25	48	49	23	75	84	163	206	34	43	39	62	14	40	99	32	31	61	42	29	26	27	21	14	35	24	13	25	30	64	58	52	22	30	44	65	8	22	11	22	24	28	100	67	75	18	130
Ankrd53	8	8	3	12	18	5	32	27	58	52	15	20	11	20	1	19	48	15	17	29	10	17	15	13	8	5	20	7	16	7	8	16	15	10	19	16	27	40	5	11	4	14	17	16	40	36	48	7	51
Ankrd54	14	20	17	19	27	13	55	58	116	96	24	25	30	48	9	34	62	38	23	37	24	12	19	18	31	9	31	26	20	15	12	49	56	41	17	29	45	41	5	30	9	22	26	25	77	53	59	8	80
Ankrd55	16	3	10	15	27	13	29	25	62	60	13	22	12	24	4	14	42	13	23	31	17	12	14	6	10	3	26	11	9	8	7	24	31	12	20	17	25	31	4	10	5	20	13	15	45	29	41	6	54
Ankrd6	11	19	16	16	24	9	36	42	82	75	19	32	20	36	3	26	57	31	38	30	24	19	14	14	12	10	24	20	13	10	11	17	31	39	17	22	32	49	7	26	13	22	22	12	61	40	53	5	80
Ankrd60	6	3	7	24	25	16	34	34	61	71	18	24	16	22	3	20	52	24	26	23	18	8	19	15	7	4	22	14	6	12	5	14	21	21	12	24	29	32	6	15	4	18	27	15	59	40	42	10	52
Ankrd61	7	6	8	21	16	10	17	26	53	45	13	12	11	17	3	11	30	14	14	14	17	6	14	8	3	3	16	8	8	9	5	7	22	15	10	14	22	31	4	3	3	5	13	13	30	22	32	7	31
Ankrd63	16	5	11	12	20	10	32	27	56	44	17	20	20	25	7	19	41	11	24	20	21	12	11	11	8	10	26	10	13	9	7	9	12	13	13	21	18	29	1	7	8	11	12	15	51	27	40	7	44
Ankrd65	11	10	12	10	15	10	28	30	51	41	21	16	13	47	7	24	45	14	11	21	13	13	10	13	18	7	17	23	11	10	10	27	25	22	9	18	29	29	1	21	4	6	19	12	37	31	37	14	34
Ankrd66	7	26	17	9	29	9	19	23	57	49	15	10	13	44	8	45	35	15	18	26	16	13	13	26	39	27	21	36	9	25	11	29	44	49	7	15	27	32	4	25	15	7	11	6	40	31	38	8	24
Ankrd7	12	7	17	24	23	15	31	36	64	57	22	19	19	26	4	15	55	21	22	29	26	13	12	13	5	6	20	14	16	14	9	13	24	18	18	24	22	45	5	7	5	6	21	15	59	55	43	6	50
Ankrd9	13	5	16	12	31	13	30	27	70	70	8	25	16	21	6	18	53	17	21	29	20	12	9	12	14	4	19	16	9	16	13	17	20	18	12	14	18	21	7	10	5	13	17	32	45	45	48	6	53
Anks1	11	19	22	20	28	10	55	49	72	105	36	33	30	35	11	28	60	30	32	28	28	25	21	18	19	11	27	23	20	16	8	36	65	48	33	31	51	49	7	11	15	18	11	19	57	43	56	12	75
Anks1b	6	6	14	22	34	9	34	28	53	53	13	17	20	23	3	16	61	16	18	26	19	11	14	8	11	7	15	17	10	15	5	14	30	20	18	15	36	34	3	16	4	10	7	13	47	27	46	6	35
Anks3	17	12	23	19	30	22	67	58	108	144	29	29	32	31	9	36	77	32	29	56	25	23	18	24	12	11	17	21	20	25	12	24	56	44	21	22	37	42	5	11	16	14	25	21	63	59	50	13	88
Anks4b	5	5	10	15	26	9	25	25	48	36	12	19	18	25	7	13	45	13	19	29	14	9	7	7	7	1	23	4	7	9	6	15	12	12	12	12	31	27	8	2	4	13	10	14	46	37	30	7	32
Anks6	11	11	18	18	23	14	28	26	65	73	19	18	17	15	5	12	44	27	23	18	27	15	15	8	8	3	24	22	10	10	16	18	25	22	14	17	36	45	4	7	5	16	19	16	65	54	45	12	50
Ankub1	14	65	9	17	16	15	29	30	73	63	11	17	17	32	7	15	46	15	21	25	27	16	8	9	24	7	20	19	16	13	7	32	51	85	13	24	32	31	8	6	8	17	18	12	43	30	30	7	45
Ankzf1	11	4	19	11	23	13	34	42	73	93	16	24	17	32	14	17	68	27	22	43	23	18	12	18	11	11	18	16	12	18	20	22	26	26	7	23	30	29	13	8	7	20	20	19	51	46	39	6	65
Anln	8	15	15	21	28	16	35	40	58	80	19	15	16	29	7	20	57	28	18	36	23	24	7	17	8	5	29	7	12	12	5	31	41	48	18	11	25	29	3	11	5	6	19	17	58	41	51	7	52
Ano1	17	23	22	38	30	24	84	60	105	127	19	33	34	60	11	42	58	24	34	63	36	24	33	26	20	11	24	26	16	23	18	23	52	40	24	31	58	55	7	21	9	22	12	22	66	67	70	7	96
Ano10	19	38	58	26	38	28	76	63	116	130	25	45	31	70	13	62	75	33	38	57	25	28	20	36	36	14	32	33	14	18	24	134	190	121	23	33	47	63	7	30	23	22	20	29	73	59	81	13	131
Ano2	11	5	7	15	23	13	18	40	51	54	15	11	15	20	4	19	48	17	15	27	23	13	16	5	4	4	22	12	11	11	7	15	24	15	9	16	27	35	3	7	2	5	14	14	47	25	28	6	49
Ano3	11	5	10	12	21	16	17	23	55	32	17	13	11	17	7	11	51	14	18	28	11	12	16	6	6	1	13	6	7	9	7	8	25	14	17	11	22	27	1	5	6	8	11	11	31	19	29	5	34
Ano4	8	5	8	14	16	7	24	32	47	45	17	23	15	19	1	10	59	18	17	23	13	11	22	12	8	3	11	12	14	9	8	12	21	20	14	19	27	22	3	10	3	14	14	9	39	31	44	7	45
Ano5	13	4	10	17	29	11	30	42	71	69	16	22	31	44	7	22	66	24	26	42	24	13	20	15	7	4	30	8	16	12	8	18	27	13	17	27	40	55	3	11	6	12	13	22	61	39	48	8	59
Ano6	56	21	31	50	46	38	78	75	128	209	58	54	55	74	9	53	104	52	45	75	43	34	32	28	35	13	48	34	27	20	27	61	70	58	37	34	56	67	4	23	21	27	35	28	106	72	90	20	155
Ano7	11	10	14	19	36	19	53	38	80	72	28	29	28	29	8	31	73	17	25	32	23	16	23	13	12	7	27	15	14	20	6	28	34	25	19	30	40	45	3	13	7	16	27	21	86	46	59	8	54
Ano8	6	14	10	15	22	13	30	34	63	57	16	13	19	16	7	13	52	19	17	19	15	21	20	7	12	1	14	21	9	12	3	23	21	13	8	8	19	32	5	5	7	21	13	16	49	44	40	7	45
Ano9	14	11	16	28	24	9	25	29	56	63	17	16	30	25	4	30	56	21	35	28	20	12	13	7	6	7	22	14	16	13	8	22	25	32	23	24	30	40	6	5	5	16	12	15	58	45	52	4	55
Anp32a	32	54	102	58	85	41	172	149	360	405	72	75	88	187	29	115	186	94	103	110	104	74	60	77	62	43	87	89	49	57	61	96	146	99	39	75	85	95	18	65	42	57	65	70	265	152	222	43	277
Anp32b	38	39	58	59	70	42	107	107	326	328	48	53	55	83	14	73	126	56	62	93	47	25	31	46	37	19	53	62	31	25	34	80	94	79	42	30	61	80	10	30	23	25	29	41	154	99	146	25	195
Anp32e	30	32	33	51	52	38	84	84	214	234	41	44	36	77	13	46	105	31	34	76	42	20	26	23	20	12	50	34	24	27	19	52	57	56	26	39	53	58	7	34	16	20	23	34	122	78	115	13	146
Anpep	28	17	17	27	51	41	74	73	113	215	33	30	32	36	9	32	76	30	34	52	24	27	24	20	23	11	24	18	15	10	12	75	50	63	25	36	44	50	1	13	6	27	21	25	95	83	72	15	89
Antxr1	29	13	13	37	34	19	112	91	118	266	51	52	76	43	10	41	105	28	41	70	64	66	36	27	21	6	61	20	21	16	15	28	43	36	21	45	48	61	8	17	12	19	27	37	142	120	158	25	231
Antxr2	15	22	22	28	36	15	69	57	110	180	33	27	37	46	9	42	91	45	33	49	44	40	30	27	18	8	42	28	20	27	22	49	49	38	17	31	43	48	4	16	14	28	25	40	102	52	71	16	106
Antxrl	4	3	5	10	13	8	24	18	50	36	12	16	19	19	3	6	21	19	15	23	15	4	14	5	5	3	14	7	7	7	8	12	19	11	13	14	20	24	6	13	4	14	15	7	45	31	28	4	39
Anxa1	253	296	129	162	232	149	150	138	171	416	60	67	84	208	63	196	135	58	63	92	105	62	66	98	193	98	58	119	33	80	61	530	466	423	90	85	129	196	24	87	56	54	54	45	123	145	181	51	345
Anxa10	4	2	7	13	19	3	22	23	51	54	21	21	13	18	2	16	36	15	14	15	14	14	12	6	5	3	18	4	11	6	5	14	12	19	13	13	13	22	1	5	2	8	18	13	36	41	32	2	32
Anxa11	41	50	101	43	66	39	89	82	201	261	40	34	49	162	48	148	130	67	71	79	47	34	38	90	95	45	67	67	23	64	44	141	150	142	36	42	68	72	20	67	44	44	35	40	123	94	108	22	172
Anxa13	14	5	12	19	26	16	37	28	76	50	17	27	13	30	8	18	47	36	17	33	18	13	19	12	9	4	33	11	11	11	9	23	16	15	14	26	27	41	4	8	8	22	18	20	55	57	35	11	58
Anxa2	388	286	259	202	245	136	188	205	219	706	95	68	101	328	80	245	159	69	86	113	116	105	61	151	219	101	52	144	29	104	100	601	474	447	105	58	244	278	20	106	65	48	39	37	177	118	207	35	394
Anxa3	168	89	52	220	269	164	162	142	191	351	74	69	93	66	8	52	140	50	85	79	91	73	51	23	27	13	59	21	26	13	17	283	227	211	120	56	270	294	15	13	19	56	46	56	194	147	177	34	279
Anxa4	106	53	152	86	138	69	121	134	181	351	56	60	66	141	34	102	145	50	65	88	62	41	37	87	72	41	44	60	26	37	61	249	264	157	66	36	131	141	7	44	40	33	25	37	157	128	140	35	189
Anxa5	190	83	97	218	232	127	281	294	339	906	158	129	163	175	42	150	308	97	132	191	180	151	92	77	92	59	107	65	58	60	68	166	129	117	98	118	212	251	28	65	50	89	79	85	301	228	321	76	525
Anxa6	38	31	46	63	83	29	152	131	276	331	61	73	66	77	11	67	170	71	70	104	73	48	47	52	27	19	65	53	41	30	37	49	72	59	44	53	89	89	22	38	23	41	41	51	187	163	176	29	236
Anxa7	78	64	81	87	108	72	87	103	174	226	45	44	43	89	23	89	103	38	62	76	53	46	25	48	39	16	31	70	12	35	33	122	166	103	69	49	135	147	14	38	28	15	22	39	112	93	104	12	161
Anxa8	36	79	22	18	16	11	25	41	53	52	15	15	10	86	24	64	39	15	23	31	15	10	13	38	83	48	25	60	9	43	18	124	172	128	8	20	34	32	8	19	15	13	16	15	53	51	46	7	38
Anxa9	7	3	12	20	18	14	37	35	62	62	16	27	23	21	8	23	63	25	12	28	14	15	10	9	4	3	21	9	11	9	4	8	21	9	8	26	25	31	4	9	6	7	15	16	60	39	34	4	54
Aoah	25	9	19	32	61	20	38	46	126	146	23	31	31	27	5	22	78	26	37	48	25	19	16	19	6	12	26	10	21	7	9	19	29	32	21	34	53	56	4	10	8	17	22	21	75	69	79	15	77
Aoc1	4	6	7	22	24	19	35	24	99	70	22	14	17	15	2	11	47	24	21	26	13	12	9	9	5	5	25	13	14	8	6	16	22	11	19	16	34	40	5	10	4	19	16	13	56	46	51	9	40
Aoc2	9	7	11	19	30	15	32	39	83	89	25	36	27	24	6	33	76	22	29	44	27	18	18	11	10	6	35	14	20	10	10	17	19	23	12	17	40	31	4	11	6	13	15	21	47	72	56	10	50
Aoc3	7	1	6	12	22	11	25	33	46	49	15	11	16	24	2	22	36	12	16	23	15	9	16	11	2	5	24	8	6	11	5	15	14	11	11	22	24	32	2	9	2	14	12	13	41	29	30	7	37
Aopep	44	42	49	75	103	56	206	183	232	451	103	87	86	74	20	66	189	89	91	126	99	58	61	43	20	11	76	45	33	26	41	64	98	70	56	76	96	128	12	28	12	71	60	64	198	163	212	28	301
Aox1	18	32	126	31	23	14	37	33	72	98	20	35	35	241	36	187	66	19	37	50	28	22	17	116	48	29	23	88	17	84	91	104	173	73	16	25	47	39	14	110	74	25	23	19	71	57	58	10	90
Aox2	11	9	10	23	27	16	36	36	60	74	21	19	18	23	4	23	57	21	24	28	20	15	24	13	6	5	33	18	11	10	11	10	25	17	12	29	30	23	6	12	4	15	22	21	50	49	44	10	45
Aox3	11	37	242	19	19	12	66	51	82	135	20	29	29	249	37	209	136	46	42	53	33	19	25	110	41	15	31	148	18	172	133	76	139	113	13	21	19	28	8	152	77	9	27	26	55	59	50	7	63
Aox4	8	6	11	17	25	7	35	32	67	45	15	17	21	19	2	16	49	19	22	33	23	13	20	6	7	5	30	9	15	10	8	18	20	17	14	13	39	32	7	10	3	17	14	21	58	45	41	4	52
Ap1ar	22	21	27	25	36	18	39	40	96	101	15	31	23	45	6	39	61	19	37	39	27	24	16	25	23	10	24	31	14	20	17	43	49	31	22	20	36	55	4	24	9	10	25	14	69	64	60	10	86
Ap1b1	35	44	59	35	39	19	91	86	192	247	30	43	38	79	12	63	115	45	54	81	42	37	22	54	29	19	42	35	26	31	25	93	97	72	25	35	56	70	13	32	19	21	42	32	112	74	92	23	158
Ap1g1	39	60	64	52	83	40	108	102	234	249	57	57	48	106	20	79	136	52	49	85	58	39	41	47	46	22	57	50	36	41	27	93	122	103	58	45	88	114	12	41	25	35	39	38	136	123	119	24	191
Ap1g2	12	15	20	24	26	12	36	42	112	126	24	18	18	30	14	30	72	24	31	39	24	16	18	20	12	8	29	18	11	17	9	37	46	31	20	19	36	34	5	15	12	13	22	15	51	43	52	14	73
Ap1m1	26	25	33	29	58	15	69	55	151	167	31	28	35	64	12	41	62	30	33	46	27	21	17	26	33	17	40	33	17	20	15	72	124	75	25	17	46	58	6	35	16	16	14	20	68	56	72	7	103
Ap1m2	8	40	38	16	25	17	46	55	72	102	17	30	20	50	21	35	63	14	19	39	32	22	25	38	29	9	22	31	11	14	14	44	88	52	26	27	34	48	4	27	16	14	23	22	76	61	57	13	92
Ap1s1	12	11	29	34	36	19	63	52	108	124	22	26	35	45	12	34	66	16	28	46	26	12	17	17	24	10	28	25	13	18	7	48	48	60	23	30	43	43	10	17	11	17	17	26	70	65	80	16	97
Ap1s2	9	5	11	15	21	13	34	41	77	83	23	25	16	17	3	9	52	22	24	24	26	17	19	11	7	4	29	9	7	13	5	25	15	17	21	19	30	41	5	7	5	15	19	17	56	35	38	11	79
Ap1s3	18	11	20	27	25	18	56	48	102	114	23	16	17	31	2	26	77	32	31	37	27	18	21	19	10	5	31	18	15	10	17	36	51	40	22	25	37	52	8	16	9	14	15	19	84	52	54	8	52
Ap2a1	10	12	29	25	40	19	41	44	89	121	20	32	28	42	7	28	60	24	28	44	28	12	9	21	17	6	36	15	14	19	16	56	66	31	12	20	40	48	4	14	9	19	24	20	64	54	70	11	85
Ap2a2	27	30	34	41	49	22	67	63	107	155	57	47	30	51	12	42	75	31	42	55	30	35	26	28	21	10	30	31	23	15	18	44	54	36	28	35	49	69	9	21	8	19	19	33	80	56	73	13	103
Ap2b1	55	45	72	61	66	30	106	107	179	263	34	39	53	82	18	66	135	45	50	85	47	32	41	39	44	20	52	42	19	32	20	105	142	111	39	51	68	112	10	37	21	28	28	33	130	100	112	28	207
Ap2m1	68	67	93	76	114	62	152	162	316	401	63	77	64	141	25	122	218	79	80	131	71	57	57	61	59	21	64	67	29	53	34	147	200	143	69	54	121	125	14	41	30	35	45	43	192	130	176	33	301
Ap2s1	21	33	45	28	54	25	72	81	146	199	28	26	30	67	7	39	77	27	44	47	30	28	30	16	20	10	36	21	15	15	18	55	97	93	23	22	42	58	5	18	8	24	21	23	86	53	78	20	144
Ap3b1	29	27	33	45	73	35	92	83	185	241	32	53	45	70	14	48	132	42	43	60	27	36	21	29	21	13	42	28	24	25	17	64	93	68	32	34	69	94	10	28	9	25	23	30	119	81	115	22	165
Ap3b2	5	1	5	13	16	9	17	27	49	40	11	16	12	15	3	13	37	16	16	21	17	8	9	2	5	4	12	5	10	4	1	11	14	18	12	15	20	26	2	7	3	12	11	18	36	30	30	8	28
Ap3d1	26	32	42	48	50	33	61	88	157	189	40	34	31	68	16	50	99	31	52	67	43	25	21	46	35	19	47	25	16	15	22	80	98	56	41	32	52	77	9	30	14	24	28	28	116	73	87	18	171
Ap3m1	21	11	31	34	48	25	67	56	143	137	31	48	35	52	8	37	65	31	34	53	39	24	24	27	15	8	39	23	17	12	20	40	51	37	27	27	49	62	12	19	9	23	30	19	63	74	69	20	128
Ap3m2	9	14	12	17	27	26	40	40	92	102	17	21	23	38	9	28	59	25	22	35	22	13	19	15	10	8	34	13	10	27	13	22	28	28	17	23	31	34	5	20	7	14	25	18	73	48	54	8	70
Ap3s1	36	34	37	41	72	28	76	99	190	238	37	45	45	80	13	51	130	58	57	84	58	31	34	24	26	9	41	36	21	36	24	69	76	60	34	39	65	63	1	23	17	28	25	31	139	86	98	22	166
Ap3s2	14	12	18	15	19	14	34	47	65	91	16	18	20	35	9	26	57	18	15	39	20	9	9	12	15	8	20	24	15	7	5	24	43	32	16	16	25	22	4	13	8	13	7	12	62	40	44	9	60
Ap4b1	10	7	11	20	31	8	28	37	66	55	5	21	24	29	7	18	44	20	14	31	25	5	17	9	6	7	19	11	10	9	6	19	26	26	13	13	12	28	4	8	6	11	14	15	47	38	46	9	64
Ap4e1	16	7	29	31	35	14	52	54	126	111	27	29	28	38	10	29	93	36	47	33	39	18	29	30	13	11	30	21	13	19	18	34	34	34	25	42	49	53	3	19	14	18	23	25	72	66	70	14	98
Ap4m1	11	22	19	21	29	10	35	43	95	87	15	18	23	36	8	25	73	26	26	42	25	16	16	10	13	10	31	12	11	15	7	31	23	19	12	23	27	32	2	15	6	7	17	12	53	49	46	11	64
Ap4s1	8	11	28	22	18	14	33	42	89	99	15	23	20	35	10	27	45	22	23	33	22	12	12	14	14	9	26	24	14	14	17	23	44	31	12	20	27	45	8	21	8	13	12	20	50	49	56	8	69
Ap5b1	9	13	19	30	21	11	29	49	72	71	14	19	18	29	9	23	58	27	32	40	27	8	17	13	8	10	35	16	11	15	8	25	26	27	21	16	33	50	3	13	5	19	8	23	56	68	50	9	57
Ap5m1	11	16	21	27	37	17	44	37	102	130	27	29	32	42	10	28	92	23	35	41	27	19	24	20	19	5	25	21	13	14	14	26	51	28	20	32	41	42	7	19	20	27	18	20	73	58	56	12	75
Ap5s1	10	11	25	15	27	17	42	40	87	115	22	27	34	41	8	37	73	26	30	43	34	24	21	14	16	8	28	19	13	22	11	33	55	25	19	21	37	30	7	15	7	14	33	28	65	54	71	10	79
Ap5z1	12	23	22	36	39	15	55	56	148	167	19	30	34	50	15	40	71	19	40	37	31	29	26	18	18	8	26	24	14	22	18	43	51	24	15	26	39	46	5	12	12	15	19	31	65	46	56	13	98
Apaf1	21	15	15	28	69	28	45	65	102	124	29	37	35	31	9	23	74	29	39	34	31	28	20	17	9	7	37	14	22	13	11	22	47	29	29	31	58	68	4	13	5	21	20	23	70	48	50	11	105
Apba1	15	12	9	19	45	10	45	60	82	107	16	21	28	24	7	19	70	18	22	41	30	20	23	11	10	10	29	20	10	9	10	16	28	20	27	31	30	35	4	13	8	14	18	21	46	54	43	9	93
Apba2	14	7	8	15	19	17	31	20	63	64	17	23	22	19	7	18	53	30	13	42	16	15	14	11	7	3	20	16	16	9	5	13	23	13	14	24	34	42	7	7	9	15	20	17	42	41	45	10	42
Apba3	18	12	23	14	34	12	40	37	64	91	29	19	26	29	13	23	47	18	30	37	23	25	20	14	12	5	24	12	12	11	7	51	51	34	26	20	35	49	3	16	7	12	17	20	40	47	51	8	74
Apbb1	21	29	30	19	24	20	71	79	93	162	31	32	46	71	10	83	110	36	47	66	48	32	20	37	43	22	44	34	16	33	25	76	117	84	19	29	41	42	10	33	18	24	16	26	96	71	90	14	120
Apbb1ip	28	9	18	33	44	29	85	85	251	271	31	41	28	34	8	30	114	41	61	73	32	20	25	17	6	6	36	11	19	16	14	29	27	27	34	30	71	52	5	8	7	30	32	24	123	72	97	30	143
Apbb2	21	6	29	43	54	29	80	54	86	132	31	38	43	36	8	27	68	30	44	55	36	34	32	22	10	6	38	16	19	19	9	20	39	26	16	32	70	63	10	10	6	15	19	29	75	65	59	13	99
Apbb3	16	22	28	22	35	19	50	59	122	114	33	26	29	39	10	31	78	34	33	60	20	19	21	20	15	8	35	18	20	18	19	25	40	39	24	32	34	48	7	20	12	22	15	27	75	60	75	11	104
Apc	13	15	19	29	22	16	54	56	95	124	28	31	40	44	13	33	86	29	37	41	24	23	11	15	16	9	26	16	18	23	8	56	52	43	21	25	44	45	4	19	8	13	17	27	95	55	57	11	90
Apc2	9	6	17	15	16	14	39	39	73	52	14	20	23	21	3	18	55	26	25	32	17	11	20	5	11	3	21	11	10	10	5	12	19	17	10	22	29	28	1	11	6	12	13	18	52	38	38	7	46
Apcdd1	9	9	13	26	18	23	47	41	92	90	31	37	35	23	6	23	71	30	35	49	20	24	29	17	11	7	31	13	29	18	11	21	28	28	20	16	40	49	6	11	7	21	23	22	59	65	65	11	79
Apcs	5	7	16	19	28	15	31	32	68	61	13	20	22	30	2	21	62	23	25	29	14	14	12	11	10	4	29	12	13	6	12	15	20	19	18	16	31	26	4	9	3	20	15	14	52	38	41	3	51
Apeh	16	44	31	26	45	36	70	78	142	188	29	37	37	60	18	50	82	46	42	38	39	22	23	24	22	11	40	34	13	21	21	66	73	51	21	39	44	44	4	33	10	18	23	30	80	68	92	18	128
Apela	9	10	16	20	19	11	31	36	79	56	14	13	24	17	7	20	45	22	20	31	17	16	15	12	5	3	28	12	7	11	7	8	26	13	12	15	24	29	5	10	7	11	13	9	44	40	39	7	43
Apex1	15	11	32	21	31	16	55	51	130	130	21	26	22	36	7	37	65	23	35	33	22	16	17	12	13	7	24	13	13	16	11	39	49	26	23	25	34	43	6	10	4	18	27	11	71	60	68	8	76
Apex2	10	15	20	28	40	28	51	54	111	93	23	31	32	30	15	26	71	23	33	46	27	30	26	18	14	6	46	20	22	17	8	24	31	29	21	28	50	62	2	15	12	16	24	25	80	58	68	12	84
Aph1a	27	32	40	55	86	52	103	93	192	238	53	62	69	66	15	45	102	52	55	70	62	49	33	42	38	8	57	34	20	27	22	74	86	84	44	41	86	86	6	22	12	36	31	35	134	66	123	29	176
Aph1b	13	18	32	23	17	23	41	49	73	121	23	27	30	36	5	46	72	34	29	40	19	13	27	24	14	8	40	19	25	13	11	21	33	26	21	24	35	39	9	16	10	17	18	23	75	70	70	19	78
Api5	15	15	31	32	37	22	64	50	130	165	31	42	42	41	9	46	68	28	45	49	31	19	20	26	11	14	32	25	18	17	8	58	76	56	22	21	55	60	5	20	17	22	17	25	75	54	75	24	94
Apip	14	20	22	29	34	16	43	55	89	107	30	32	29	38	18	25	75	33	36	41	25	22	15	17	23	9	24	14	13	15	13	43	47	35	17	25	37	41	8	10	6	13	10	25	71	56	65	9	79
Aplf	13	20	19	26	35	20	36	43	105	96	25	32	32	27	4	20	66	33	29	43	31	18	30	12	10	6	54	14	22	16	16	22	34	25	21	22	41	37	4	11	3	21	22	24	71	57	42	9	76
Apln	5	4	9	20	26	13	42	48	72	92	30	36	17	25	5	15	34	19	21	30	28	14	13	7	7	2	24	11	9	5	4	14	16	23	14	21	35	31	3	13	5	13	21	28	88	45	57	5	50
Aplnr	12	7	13	28	36	18	101	68	104	169	65	67	80	18	3	20	95	35	38	57	72	70	46	22	5	7	49	20	37	10	16	22	26	13	21	34	38	38	5	10	5	20	37	39	80	93	78	23	86
Aplp1	13	4	8	25	21	14	39	40	79	85	21	25	13	21	8	23	64	24	21	30	21	15	21	4	5	5	28	12	15	9	4	17	17	22	13	22	40	48	5	13	4	20	16	20	44	49	48	4	67
Aplp2	61	108	289	89	94	80	232	236	303	632	157	143	168	379	80	264	274	99	136	145	116	123	86	163	161	63	141	174	44	120	120	242	371	271	58	111	136	131	20	125	81	66	73	97	262	197	259	56	345
Apmap	19	17	39	36	44	16	65	61	118	136	35	35	31	38	9	55	90	42	45	56	29	25	31	29	18	11	34	18	22	15	24	39	66	32	26	35	49	58	12	25	27	29	25	20	89	98	102	13	122
Apoa1	13	5	11	7	19	8	22	30	50	41	12	14	14	29	5	17	49	17	18	16	24	15	23	9	3	4	25	10	7	7	8	13	11	19	14	20	29	30	1	8	7	14	16	20	37	32	33	6	40
Apoa2	19	5	10	13	18	8	44	38	76	47	23	16	21	25	8	25	55	18	19	42	20	15	10	8	5	4	26	14	15	9	8	23	30	23	13	25	33	36	5	15	3	13	16	21	47	46	49	3	51
Apoa4	16	9	7	17	26	15	25	28	71	70	15	16	16	32	5	18	60	24	27	27	9	13	20	8	6	6	33	7	12	9	11	18	22	19	9	20	16	33	7	13	2	12	29	15	49	47	46	6	51
Apoa5	4	2	8	15	12	6	23	29	53	43	9	17	12	20	5	20	46	21	15	28	14	9	12	7	7	3	13	4	7	7	7	10	15	10	10	13	23	37	3	11	3	5	15	9	42	31	43	8	32
Apob	10	3	3	9	17	11	25	33	51	60	19	18	22	17	9	14	44	18	17	25	19	11	12	11	5	4	20	9	11	9	9	13	27	17	19	11	26	33	1	6	7	7	12	24	40	39	51	10	51
Apobec1	20	20	9	53	96	26	123	125	211	374	32	37	29	36	6	24	95	27	51	83	41	15	22	8	11	7	28	9	17	11	10	49	54	31	32	15	88	93	8	12	4	32	17	25	114	96	134	20	224
Apobec2	6	4	8	12	14	9	33	31	49	45	9	15	13	17	4	11	44	24	21	21	15	9	10	8	2	3	20	12	8	7	9	12	18	12	11	5	21	40	1	7	5	7	14	19	53	23	29	4	34
Apobec3	9	7	7	21	30	18	36	27	61	58	21	19	13	21	3	30	33	15	8	27	14	20	16	11	8	3	20	13	15	6	10	19	21	16	21	11	27	37	4	14	10	16	14	17	45	36	38	7	34
Apobec4	31	16	15	18	21	15	27	38	64	48	18	21	20	25	8	20	49	17	23	29	20	11	17	15	8	9	18	9	11	16	15	37	37	21	14	14	24	40	7	19	13	9	20	18	40	38	61	11	57
Apobr	15	13	15	19	22	19	32	44	76	88	13	19	23	27	5	17	51	21	24	34	28	23	19	11	13	2	29	14	12	14	8	27	21	20	17	19	40	45	5	5	10	14	12	15	64	44	45	8	61
Apoc1	9	9	19	17	44	16	70	59	85	139	29	42	25	35	14	34	91	37	34	46	45	26	24	19	13	6	31	20	22	21	10	18	42	27	24	27	33	34	6	18	7	29	26	27	74	122	73	23	79
Apoc2	11	4	12	23	23	15	38	38	80	84	18	24	21	24	2	29	66	23	32	35	14	14	19	14	8	7	22	15	14	16	12	23	21	29	7	24	31	47	6	8	5	25	20	30	58	69	67	8	50
Apoc3	8	4	11	10	20	7	24	30	58	47	17	14	23	15	6	11	44	25	22	31	13	10	9	7	7	1	18	6	10	10	8	20	14	16	15	15	36	30	4	8	6	10	11	11	36	35	36	6	45
Apoc4	9	8	6	13	35	11	39	32	280	68	18	25	32	21	3	18	48	20	14	26	33	9	17	7	6	4	22	16	11	12	11	18	24	20	20	17	35	31	4	14	6	14	15	24	70	44	50	7	48
Apod	147	62	19	339	399	490	29	39	63	61	21	18	12	22	2	11	44	15	22	28	16	8	21	10	7	3	29	5	10	7	9	94	119	129	239	21	329	393	8	7	8	16	16	14	48	60	44	16	50
Apoe	29	25	28	42	64	44	2078	1564	2043	4657	137	170	177	109	26	104	980	306	287	1339	219	57	59	94	13	33	96	26	53	11	36	23	32	17	40	79	87	64	50	29	14	176	114	118	2074	1448	2080	142	3566
Apof	5	5	13	11	14	18	33	31	64	72	17	25	26	25	3	19	51	29	28	25	24	18	11	9	7	2	26	5	9	8	2	11	22	17	17	17	31	37	2	9	4	9	17	14	60	35	39	11	43
Apoh	5	7	9	17	27	12	21	33	70	50	11	23	29	18	6	21	52	14	15	24	21	15	15	6	10	6	16	9	20	6	7	19	13	12	11	19	28	38	6	6	7	14	21	12	60	43	41	7	53
Apol10a	20	13	16	24	36	22	36	47	83	83	21	26	36	25	8	26	100	31	31	49	29	16	23	13	15	8	38	19	17	17	8	28	28	24	18	21	35	47	5	19	7	19	34	19	67	59	59	8	65
Apol10b	11	5	9	15	38	10	20	27	42	46	11	15	18	15	3	17	38	18	20	20	12	8	14	7	10	1	19	9	7	9	8	14	25	17	15	18	23	36	2	12	5	25	17	16	32	38	36	5	37
Apol11a	8	8	10	19	20	24	60	37	89	76	16	27	22	26	9	17	72	23	17	43	20	13	27	13	12	6	31	19	17	6	6	15	24	23	14	22	35	36	6	8	7	20	21	16	71	49	49	12	60
Apol6	22	13	9	37	43	31	35	35	77	60	15	19	15	21	5	15	54	16	15	23	16	6	14	8	10	4	16	15	12	10	6	33	55	38	23	16	57	70	2	8	3	12	10	19	76	38	45	4	64
Apol7a	7	28	20	12	25	18	19	40	88	61	23	22	15	26	7	17	69	22	19	32	11	14	24	13	5	6	30	6	14	13	4	40	39	36	19	16	30	34	6	16	4	10	18	21	74	47	49	11	56
Apol7b	13	10	13	17	20	21	45	55	107	84	16	23	22	21	4	15	74	22	26	39	25	15	18	5	7	4	26	15	16	20	6	16	20	20	18	25	39	35	5	11	14	10	22	20	70	54	51	9	88
Apol7c	12	14	19	26	41	17	42	38	107	88	22	26	23	24	12	26	83	19	39	35	20	18	20	12	8	7	33	19	29	18	7	18	15	10	15	16	45	52	3	22	10	20	31	21	75	73	66	8	84
Apol8	11	4	12	15	24	12	31	32	48	46	18	16	10	14	8	26	44	18	22	30	16	15	14	9	6	5	16	9	13	8	7	17	21	13	10	11	27	44	4	11	7	10	18	15	56	45	35	11	42
Apol9a	28	54	18	32	40	19	24	34	77	82	18	22	11	30	5	17	56	23	20	37	28	16	16	18	8	4	28	15	8	1	5	50	79	73	17	22	41	62	1	10	7	18	15	18	58	44	49	7	57
Apol9b	26	94	34	32	54	36	33	29	53	82	22	24	19	22	7	17	53	16	19	25	23	6	12	9	8	3	33	15	21	9	4	85	130	130	36	18	66	66	6	10	2	11	17	17	63	41	56	3	59
Apold1	9	6	10	20	17	9	43	32	61	57	14	18	12	22	1	18	51	20	31	31	16	9	15	10	5	4	25	21	5	9	8	13	17	13	15	18	24	34	3	5	7	10	15	16	53	55	48	6	40
Apom	5	7	10	15	27	16	32	47	79	66	16	29	28	21	4	12	55	31	23	34	24	14	23	8	8	4	29	18	18	14	9	20	20	18	21	20	39	41	8	8	4	14	21	18	52	47	42	8	48
Apon	11	7	14	9	15	13	30	25	52	70	11	14	9	22	6	21	57	18	25	28	15	11	13	10	6	6	26	12	12	6	5	17	17	23	16	8	27	32	2	4	7	15	10	10	46	35	31	6	54
Apoo	18	14	27	32	35	15	44	54	99	104	22	22	33	48	15	31	90	28	41	52	31	16	33	35	24	13	33	15	10	20	17	35	35	34	14	23	34	43	6	17	16	12	23	28	78	62	57	4	84
Apool	13	19	21	31	40	24	39	50	98	114	20	31	28	44	13	30	72	31	37	37	27	19	32	18	19	13	29	21	8	15	16	44	58	43	22	19	53	46	4	11	13	13	19	29	57	67	56	19	77
Apopt1	13	23	26	35	36	20	69	66	111	176	34	38	53	42	7	44	91	35	43	55	41	36	28	26	20	18	40	16	15	22	21	51	44	34	24	25	35	38	7	20	4	23	20	22	70	55	78	11	121
App	152	266	235	356	396	256	491	557	513	1680	304	286	338	287	65	248	510	167	222	327	275	238	170	169	140	66	171	133	79	90	94	317	442	387	244	179	499	499	30	105	56	129	92	154	580	340	546	98	825
Appbp2	11	13	23	16	32	16	49	42	101	99	24	25	26	28	12	26	76	30	35	55	21	23	32	19	13	10	37	14	13	22	14	34	31	32	23	28	41	47	3	11	12	22	24	18	71	53	70	9	95
Appl1	32	22	23	31	53	30	61	80	166	175	25	47	43	50	17	47	113	42	42	62	39	30	27	22	21	11	56	39	21	22	18	39	52	39	22	30	60	61	9	22	13	27	27	37	108	70	107	19	125
Appl2	33	114	53	10	19	18	49	49	81	115	32	27	36	139	48	76	75	35	30	46	32	29	23	36	111	39	37	78	23	55	30	110	164	180	23	25	32	25	6	54	36	25	23	21	53	54	64	7	92
Aprt	9	15	19	17	26	24	82	67	174	188	22	34	33	49	11	48	81	35	36	53	38	17	26	28	19	4	32	18	18	20	24	48	48	39	14	24	45	41	7	19	13	22	26	20	94	78	104	29	120
Aptx	18	29	24	31	34	19	38	48	108	112	30	27	27	39	12	39	52	32	48	49	26	21	29	20	20	8	37	18	21	18	15	34	54	46	25	34	50	48	8	12	9	25	20	25	67	46	55	13	80
Aqp1	29	21	22	92	89	47	157	166	166	356	212	191	249	48	9	54	223	88	95	119	175	166	123	30	17	7	152	32	84	19	12	34	27	61	49	138	88	114	23	19	8	95	99	137	205	150	154	36	238
Aqp11	4	8	14	13	15	16	23	26	68	59	26	19	26	17	4	14	62	26	22	24	14	18	8	9	10	3	26	14	11	10	8	14	16	16	15	20	27	24	9	12	8	7	18	13	46	42	33	5	56
Aqp12	14	11	19	32	48	25	47	59	116	104	24	29	34	49	5	36	85	41	39	52	35	21	34	18	12	2	56	29	21	18	14	29	35	37	28	39	50	64	4	16	8	22	23	32	96	70	77	6	72
Aqp2	16	3	16	19	27	20	51	31	93	82	21	18	18	28	9	25	73	22	31	40	26	16	24	14	6	5	20	9	10	11	8	23	18	24	18	18	32	40	8	12	11	23	19	25	68	34	42	13	57
Aqp3	6	24	10	9	27	9	24	25	46	42	13	11	5	18	1	11	40	17	23	28	21	14	13	11	9	5	13	9	7	14	4	9	14	11	10	12	24	24	4	6	5	8	12	11	35	31	35	9	47
Aqp4	9	62	14	16	30	13	33	36	72	76	15	24	16	47	7	36	47	21	31	34	26	12	13	11	26	20	19	27	14	17	12	61	123	123	17	19	25	45	4	16	6	12	13	16	76	52	39	6	44
Aqp5	67	77	172	60	52	46	177	181	207	401	65	53	82	151	36	141	182	61	89	108	77	57	48	80	46	33	55	40	29	43	51	451	447	176	26	57	75	76	14	63	37	42	35	37	239	155	271	35	369
AQP5	16.02	9.07	27.31	17.59	22.81	14.38	39.34	43.82	63.72	102.28	19.9	26.37	22.61	30.74	7.04	27.59	49.38	17.78	23.99	34.52	22.72	17.52	17.66	14.53	7.4	6.32	30.19	16.75	18.1	14.39	16.98	65.27	69.95	42.05	19.64	22.89	40.36	42.23	7.87	19.47	13.82	23.01	33.77	25.39	82.63	65.47	76.43	12.58	120.99
Aqp6	12	2	11	9	18	14	25	26	59	46	18	19	62	12	5	12	41	30	12	23	16	11	11	11	6	2	18	13	12	8	10	14	23	16	14	9	22	31	2	13	7	16	20	12	55	47	35	5	32
Aqp7	10	4	8	18	26	12	32	30	80	62	11	20	52	22	6	19	57	19	29	29	24	16	12	18	10	4	23	19	12	8	8	16	18	15	12	32	27	40	5	10	5	21	20	21	58	37	54	13	64
Aqp8	5	4	13	14	23	13	22	35	50	58	22	13	20	20	6	18	60	16	37	22	25	21	16	7	7	1	22	9	7	8	7	15	19	17	6	18	31	32	1	9	7	13	11	15	45	43	37	7	50
Aqp9	11	5	7	13	18	15	21	35	58	43	12	18	21	20	2	18	56	20	24	24	14	10	21	8	6	4	24	10	10	11	6	7	21	15	16	14	23	37	3	9	7	7	14	13	31	34	47	10	40
Aqr	19	18	24	24	37	19	49	60	141	126	31	42	36	44	8	36	80	27	38	42	32	15	20	15	15	9	34	17	21	11	16	36	40	43	24	21	45	47	8	16	7	23	29	22	80	69	95	14	97
Ar	15	6	13	27	30	18	51	40	85	110	23	34	16	21	3	23	72	24	33	36	26	24	20	12	6	3	21	18	17	13	9	14	15	20	16	20	37	40	10	8	4	18	23	25	64	59	60	9	65
Araf	23	31	66	35	44	27	83	96	181	199	40	25	40	62	14	66	102	43	53	72	36	32	26	39	38	13	38	50	24	29	32	71	86	58	22	34	48	64	3	28	12	35	15	35	92	60	87	12	136
Arap1	38	116	54	42	68	43	124	105	216	258	39	44	57	127	24	73	140	44	42	84	44	41	29	54	83	35	53	65	24	53	33	126	165	153	43	41	76	75	11	42	25	27	38	21	149	105	109	22	233
Arap2	16	4	9	51	52	52	57	84	137	149	51	53	35	26	3	13	93	29	55	61	63	45	36	15	11	4	52	11	20	8	8	17	26	18	32	38	79	62	5	11	3	22	18	36	81	67	58	17	129
Arap3	17	5	16	75	95	62	69	81	111	146	98	84	70	14	3	18	119	54	58	73	94	72	48	17	6	4	89	16	38	12	9	13	17	15	51	79	103	73	8	11	5	48	48	55	79	78	85	21	128
Arc	22	16	16	16	33	13	29	41	69	63	22	29	15	29	6	16	59	23	12	35	17	12	18	17	7	5	36	10	15	8	8	28	30	16	13	25	34	42	9	10	9	10	15	20	52	40	49	10	40
Arcn1	60	59	70	68	75	57	117	84	204	290	36	49	42	97	19	81	144	51	57	105	46	44	32	58	36	26	58	55	25	37	44	130	122	122	40	50	120	104	11	30	24	38	30	35	141	102	163	25	234
Areg	191	7	7	19	20	18	26	29	55	41	19	16	16	22	8	22	50	23	24	29	23	15	13	20	23	12	21	17	8	19	7	166	36	36	11	7	25	38	5	4	3	10	13	14	43	38	43	8	34
Arel1	33	33	36	60	70	50	65	70	142	162	25	33	43	50	12	40	84	28	36	61	29	27	26	16	20	12	57	24	18	25	10	93	161	93	50	32	90	84	5	25	17	30	20	21	98	59	86	11	105
Arf1	151	196	243	233	230	147	293	325	524	906	178	150	183	333	83	261	343	114	161	235	157	144	91	164	142	60	132	152	49	116	129	343	530	340	130	94	251	271	27	124	91	84	69	109	406	277	337	66	595
Arf2	20	11	16	57	40	20	72	76	85	144	33	35	48	32	9	41	84	23	36	58	36	21	20	15	19	11	34	22	16	10	10	32	41	35	27	22	36	60	7	14	10	26	24	32	79	50	81	15	105
Arf3	32	33	37	53	80	37	100	106	185	260	41	45	52	62	25	49	88	48	50	64	49	41	26	44	43	21	43	33	15	29	24	87	110	94	41	32	74	101	8	28	12	35	25	41	103	100	90	17	168
Arf4	60	40	88	89	159	64	134	135	205	281	44	62	67	105	26	92	152	46	66	105	62	36	35	64	45	18	46	65	22	37	41	150	207	165	64	38	157	151	16	38	39	47	43	35	165	145	183	30	237
Arf5	52	92	100	73	92	44	165	162	291	408	65	56	71	124	25	119	164	62	76	109	69	47	45	64	86	41	55	73	23	50	46	172	262	175	46	47	113	110	11	68	27	50	27	47	209	142	165	42	327
Arf6	100	134	92	103	159	80	201	207	417	634	88	76	105	139	23	124	214	74	84	141	96	84	41	86	64	34	67	54	32	44	40	272	300	226	60	57	130	153	21	46	32	44	29	61	246	144	227	38	388
Arfgap1	19	20	25	32	34	18	67	59	142	154	33	42	44	56	10	38	91	31	28	57	50	22	29	30	25	8	37	23	14	27	25	37	52	40	19	28	37	46	6	23	20	17	18	22	78	71	77	17	145
Arfgap2	25	60	66	65	67	31	84	88	189	219	31	70	44	67	14	56	149	45	47	79	46	44	27	39	33	17	55	44	26	25	38	80	107	80	40	53	68	80	12	27	22	37	28	35	141	95	121	28	191
Arfgap3	26	59	46	44	58	33	78	72	125	184	40	44	38	70	12	62	99	23	45	84	39	25	29	36	38	16	46	50	22	41	26	71	132	87	42	35	74	74	12	28	24	26	31	28	108	71	94	15	157
Arfgef1	21	46	45	42	65	34	73	66	154	149	35	37	42	106	17	56	77	31	36	44	38	18	23	29	29	16	44	40	28	33	27	84	77	80	27	29	60	78	7	40	14	36	21	26	93	61	89	18	118
Arfgef2	31	35	67	44	54	33	71	79	149	218	38	55	44	78	15	87	107	45	49	68	43	40	28	54	36	22	36	44	22	40	29	106	143	101	39	41	80	70	6	37	26	34	28	32	78	77	75	13	159
Arfgef3	7	2	14	18	23	14	33	37	48	60	12	18	16	15	1	16	52	15	16	26	23	13	14	8	4	4	23	5	14	6	11	17	15	11	13	16	21	32	3	6	2	13	14	5	41	41	44	4	49
Arfip1	19	30	33	34	42	22	64	62	130	196	33	40	35	81	18	58	93	45	48	51	38	35	29	19	26	11	58	33	22	32	20	56	78	76	27	35	52	54	7	30	13	22	26	37	82	52	60	11	129
Arfip2	22	41	45	27	37	21	65	60	101	144	38	31	36	71	9	53	99	33	28	54	34	20	29	23	19	10	34	42	12	23	26	82	107	67	25	28	34	44	10	27	16	19	17	22	78	69	53	15	104
Arfrp1	26	45	36	37	53	35	86	70	161	192	33	40	43	52	16	60	112	47	51	70	35	22	33	26	19	15	41	37	16	34	23	43	57	55	35	47	63	57	8	19	26	32	27	21	112	92	116	23	144
Arg1	9	5	15	14	28	20	41	50	84	67	17	15	21	24	5	14	48	24	25	40	24	22	14	10	7	2	30	11	13	18	12	22	35	26	19	16	30	49	5	11	10	10	21	22	57	58	54	10	55
Arg2	28	4	19	26	52	16	46	45	108	118	26	16	33	26	7	35	83	29	27	41	20	17	17	14	10	9	35	15	23	15	9	42	46	23	19	26	50	37	3	12	3	14	24	22	70	51	58	12	84
Arglu1	62	70	98	75	91	41	137	147	311	405	92	75	104	156	39	128	209	70	101	128	105	64	55	75	70	27	79	74	38	65	66	102	169	99	57	88	90	96	8	87	30	40	35	50	182	109	149	29	242
Arhgap1	50	64	57	67	83	38	120	117	192	345	77	61	77	115	16	73	160	52	57	83	56	50	42	58	61	26	54	52	25	38	34	111	167	125	38	54	78	87	7	43	21	41	36	45	151	110	156	26	181
Arhgap10	18	10	15	31	44	21	50	56	105	127	25	31	28	26	5	27	76	18	29	48	29	14	25	18	16	8	39	19	20	17	16	24	21	16	32	39	44	55	1	13	13	20	21	24	71	136	60	9	107
Arhgap11a	14	6	11	9	31	14	43	39	99	78	13	21	16	19	6	17	50	18	21	22	21	15	18	13	13	8	30	6	18	11	5	28	37	22	16	15	39	35	3	11	4	21	18	18	53	43	55	6	73
Arhgap12	22	22	35	40	40	27	66	68	137	151	36	39	38	62	12	58	97	40	51	64	30	37	20	29	18	5	49	27	22	23	24	50	55	54	26	29	53	73	4	26	11	24	23	24	85	59	76	12	117
Arhgap15	11	16	13	21	34	13	51	61	149	112	19	28	30	23	5	34	72	28	27	55	22	19	24	10	11	6	45	10	16	9	11	15	18	31	11	21	51	49	7	14	7	15	22	22	81	70	73	14	76
Arhgap17	24	26	31	36	54	21	90	80	218	190	43	43	38	51	8	46	121	53	37	62	38	27	28	27	15	11	50	31	29	17	20	41	55	34	44	26	57	54	6	19	15	19	41	34	116	89	103	22	154
Arhgap18	26	60	45	29	32	13	63	57	119	171	30	24	30	94	33	65	86	44	25	58	32	24	17	34	67	31	31	58	8	38	17	125	178	159	16	24	38	39	13	36	28	20	24	15	87	74	68	14	105
Arhgap19	13	9	8	16	19	13	25	20	57	55	11	16	9	14	5	18	46	16	22	27	24	7	11	8	6	5	19	14	9	7	10	15	34	13	19	17	26	28	5	8	4	17	13	14	45	32	35	4	42
Arhgap20	9	7	8	10	32	14	29	24	71	63	17	24	18	28	11	19	43	20	18	31	25	19	21	12	8	4	26	14	11	12	13	15	30	26	23	18	27	36	5	6	9	11	15	16	50	36	35	6	39
Arhgap21	18	18	22	26	47	27	46	52	84	109	43	49	52	59	15	38	93	32	25	39	48	34	27	23	28	6	42	22	18	19	20	48	36	48	24	39	35	51	7	23	7	32	23	21	76	60	59	15	99
Arhgap22	16	7	11	23	38	23	52	65	89	138	11	30	32	31	6	19	73	21	33	32	26	19	31	4	8	7	39	14	21	15	5	23	32	20	25	22	35	53	6	7	11	22	24	26	77	59	53	10	64
Arhgap23	31	8	24	43	64	30	69	60	106	150	42	61	43	43	10	37	105	23	41	52	53	49	36	21	13	4	48	20	27	17	22	42	36	24	30	41	40	63	7	19	12	28	28	42	100	64	75	20	113
Arhgap24	5	4	16	27	28	16	39	45	88	103	17	30	25	35	2	25	60	25	16	42	23	10	18	15	15	7	40	18	14	10	12	27	28	22	20	24	43	39	3	8	11	19	22	15	73	46	57	7	74
Arhgap25	15	13	6	35	55	20	80	56	227	205	31	47	40	35	11	20	117	48	51	55	51	29	20	11	11	9	41	15	18	6	14	17	33	15	21	39	57	60	3	7	5	33	20	23	97	65	67	15	114
Arhgap26	33	56	28	80	104	41	74	84	246	213	37	38	46	42	7	31	132	54	65	82	57	35	36	13	30	15	58	16	25	24	11	33	55	47	54	36	114	76	9	23	10	37	34	33	94	84	95	22	126
Arhgap27	14	18	28	23	37	18	67	57	101	135	35	28	38	35	13	38	79	32	29	51	40	34	26	23	14	5	32	14	15	13	18	37	25	30	33	26	39	51	9	14	10	24	26	40	72	61	65	15	92
Arhgap28	15	12	9	25	32	20	48	44	82	83	34	28	30	25	4	21	87	26	31	32	25	19	25	13	7	3	44	16	9	19	9	22	27	18	17	30	34	47	5	11	6	16	27	24	73	48	53	8	77
Arhgap29	21	15	31	84	68	51	80	97	120	221	63	58	73	49	8	37	122	48	60	61	69	59	41	28	9	8	71	36	32	16	15	45	69	40	48	49	69	100	7	21	12	35	29	50	99	82	94	20	134
Arhgap30	23	13	12	41	97	30	99	106	372	320	30	30	32	26	8	27	109	51	51	85	35	28	23	10	13	6	42	10	13	14	12	26	28	26	31	30	38	58	5	12	11	24	21	24	143	74	93	20	175
Arhgap31	39	9	62	152	155	115	157	121	187	308	139	113	150	45	15	54	199	93	101	83	125	94	82	35	27	8	121	31	60	32	29	51	75	35	75	115	166	134	16	26	21	78	63	95	159	138	147	49	202
Arhgap32	10	40	23	22	30	13	41	30	66	48	21	24	20	48	7	35	58	25	25	30	11	16	14	15	20	5	32	32	15	23	15	47	73	68	14	22	31	36	4	20	13	18	11	29	53	54	49	9	54
Arhgap33	7	9	12	11	19	14	28	26	77	55	15	14	11	31	8	14	45	19	21	23	13	10	14	14	7	3	20	17	13	12	12	26	14	14	8	19	28	33	3	11	10	12	18	15	49	44	50	7	44
Arhgap35	27	37	46	43	38	24	73	63	96	124	34	37	34	53	17	61	99	34	37	55	54	24	20	32	16	13	33	37	17	25	18	44	63	56	17	44	40	60	4	38	10	32	31	34	88	72	75	21	110
Arhgap36	8	8	13	19	19	7	26	23	59	45	11	18	19	21	5	12	43	16	20	19	20	9	17	8	4	2	19	18	11	15	4	12	14	17	16	13	23	29	3	14	3	8	15	11	44	29	34	5	34
Arhgap39	18	44	32	13	31	11	42	48	91	108	39	14	25	59	13	65	68	26	25	42	28	17	24	30	36	27	33	38	19	30	21	56	46	65	16	24	35	55	5	24	17	15	18	21	49	46	56	11	75
Arhgap4	13	12	16	26	46	17	67	82	256	190	17	28	32	24	8	21	83	40	41	61	28	23	28	14	14	9	37	13	26	11	11	15	23	23	19	35	51	37	12	9	4	19	31	19	114	57	85	13	122
Arhgap40	12	5	16	18	35	11	32	40	81	80	21	31	24	37	5	29	69	39	27	41	20	18	13	10	9	5	33	22	15	11	13	20	25	19	24	14	28	46	6	20	5	16	28	17	67	58	73	13	55
Arhgap42	14	6	18	33	41	36	65	59	88	126	38	45	56	40	6	27	90	39	41	71	35	24	28	12	8	10	42	12	17	19	14	23	32	32	25	38	42	64	8	12	5	23	29	30	87	59	94	15	126
Arhgap44	22	19	54	32	37	10	57	68	81	144	24	25	29	82	20	62	90	40	33	55	27	27	34	55	22	17	49	26	15	36	40	48	88	62	11	27	44	53	9	29	26	13	21	28	83	73	71	14	119
Arhgap45	28	20	27	57	100	51	218	216	656	679	52	54	60	31	14	30	241	92	149	190	51	46	62	27	12	6	76	14	29	13	20	25	34	31	41	65	97	92	8	21	8	39	36	34	257	133	198	33	318
Arhgap5	23	32	45	30	36	35	62	67	97	137	35	32	55	57	11	57	78	20	29	49	35	28	28	28	22	17	28	31	17	31	27	51	60	53	23	35	35	43	10	26	19	19	21	25	74	45	72	21	115
Arhgap6	19	12	23	34	45	23	61	58	109	146	30	42	39	42	8	34	92	34	31	51	44	28	22	30	19	12	48	26	16	20	10	39	46	27	32	26	58	57	8	22	7	29	15	37	71	70	83	13	90
Arhgap8	21	20	22	33	38	20	60	42	84	99	23	30	26	49	8	22	70	25	27	46	22	19	28	14	11	4	26	20	13	11	12	46	51	31	28	14	47	46	3	16	11	12	21	19	60	51	54	10	62
Arhgap9	13	12	11	43	52	15	97	99	255	234	22	46	30	33	2	27	89	45	59	74	29	27	39	11	18	11	43	13	12	14	9	15	20	25	19	22	50	44	11	8	4	27	33	21	110	78	118	14	127
Arhgdia	147	118	122	254	256	171	344	364	689	1014	153	158	156	231	52	163	395	148	209	273	181	132	101	110	90	38	152	108	64	70	82	279	346	220	157	147	307	315	23	78	55	112	85	107	447	289	418	92	695
Arhgdib	5	8	10	27	34	17	48	82	219	206	20	27	25	21	6	18	76	29	39	57	19	19	12	9	6	5	25	3	11	4	6	19	21	18	32	17	46	39	4	6	4	13	16	16	65	46	67	12	105
Arhgdig	53	65	49	15	36	16	34	29	56	62	12	32	19	144	38	97	53	10	21	19	19	14	17	59	96	56	28	70	16	55	31	128	148	92	17	19	25	43	7	51	30	9	34	20	56	32	36	6	52
Arhgef1	56	30	69	98	131	58	252	266	761	690	107	103	101	97	22	89	332	121	137	205	132	73	57	59	47	22	131	46	68	37	50	87	91	65	66	102	141	115	17	51	27	53	61	78	314	221	275	62	459
Arhgef10	14	12	12	37	38	30	53	70	90	114	34	28	40	28	7	30	60	26	27	46	29	27	32	18	12	1	35	13	20	15	11	19	27	24	23	35	44	47	7	20	5	18	25	28	75	42	68	13	86
Arhgef10l	18	33	16	28	34	14	53	40	74	115	23	28	30	30	5	20	76	28	38	45	26	14	17	13	10	11	33	32	17	14	6	42	66	68	19	27	29	43	3	11	6	12	24	11	55	59	61	11	83
Arhgef11	19	19	36	28	41	27	62	61	118	146	32	34	38	56	10	36	85	39	38	50	34	34	20	29	28	11	38	26	15	17	35	46	60	37	18	35	47	49	8	14	11	23	27	29	76	60	71	12	104
Arhgef12	34	60	87	69	71	51	96	86	118	281	80	83	83	104	26	100	135	62	57	92	88	86	34	50	47	18	77	55	30	57	45	110	121	112	52	59	81	101	11	47	38	39	37	64	107	85	113	28	190
Arhgef15	10	7	11	61	56	41	71	66	108	130	66	71	64	26	5	27	123	58	58	63	78	66	54	15	10	6	73	14	42	16	11	16	32	13	28	54	66	74	8	8	7	26	43	44	90	86	75	20	107
Arhgef16	19	27	21	23	25	18	37	33	76	95	22	22	20	41	5	41	72	26	26	37	22	14	13	23	17	10	28	30	16	25	14	51	77	46	14	23	27	32	3	20	12	14	17	22	59	52	56	7	66
Arhgef17	18	25	44	30	43	29	69	75	82	211	41	45	43	58	15	44	109	36	52	70	41	28	30	38	24	9	44	18	25	26	13	39	41	42	26	44	56	45	4	15	18	30	29	37	99	60	108	17	159
Arhgef18	23	20	31	42	57	32	63	77	168	189	35	45	44	40	9	39	112	38	51	52	44	45	28	18	12	7	53	34	30	18	21	40	40	44	33	40	58	92	9	18	14	19	25	28	93	64	83	20	120
Arhgef19	7	11	22	13	7	5	18	12	35	35	7	10	17	26	10	31	35	8	13	15	11	9	10	14	12	6	13	19	6	11	8	20	46	27	13	9	28	24	5	17	8	7	15	10	22	27	22	3	25
Arhgef2	69	57	63	101	117	76	152	141	300	460	85	96	101	128	30	66	174	64	72	103	79	80	59	58	62	23	81	57	43	40	36	121	151	134	53	62	123	108	10	46	26	48	47	49	173	108	173	28	269
Arhgef25	15	11	25	35	31	19	91	66	101	176	43	49	41	26	9	34	89	40	46	57	38	24	25	20	16	9	31	23	11	10	21	20	42	19	25	42	41	55	5	20	13	20	54	37	104	88	111	15	134
Arhgef26	10	6	11	57	66	38	83	54	83	187	38	44	65	33	6	32	98	43	43	52	41	32	25	14	11	5	56	17	13	19	11	18	20	20	36	44	78	78	4	11	7	18	17	36	69	76	52	21	86
Arhgef28	24	58	57	34	39	19	44	50	76	118	20	26	29	92	27	56	81	30	38	37	27	28	17	34	65	30	30	38	11	38	23	85	101	113	27	21	38	48	7	35	21	15	21	17	53	51	54	8	70
Arhgef3	36	38	29	103	108	83	135	148	324	311	103	95	95	56	14	46	215	80	100	103	101	57	77	23	22	15	101	32	55	28	20	65	62	70	65	71	135	126	10	26	15	59	43	69	180	151	142	27	183
Arhgef33	20	14	21	10	24	5	27	23	63	65	13	12	30	32	9	12	47	24	25	37	18	14	12	22	11	3	22	15	16	18	11	34	26	33	15	13	29	42	3	10	5	17	14	17	55	45	42	3	52
Arhgef37	10	9	16	31	82	30	49	57	96	101	16	40	32	38	7	23	74	30	35	43	28	21	21	16	4	9	52	22	18	20	12	28	39	38	30	32	70	64	8	18	8	15	40	33	91	55	86	16	92
Arhgef38	12	16	31	26	30	16	52	47	82	89	19	26	33	49	10	42	77	31	37	48	21	17	20	15	12	5	37	27	16	17	9	30	40	41	23	27	35	42	5	22	22	21	29	24	69	61	67	6	63
Arhgef39	9	6	14	15	18	11	30	34	77	55	16	13	14	18	5	19	52	22	19	26	10	11	16	13	7	5	22	9	12	6	5	21	26	20	16	17	37	32	3	6	6	12	13	14	55	43	41	9	62
Arhgef4	4	18	13	19	26	7	36	28	62	66	14	19	24	35	9	17	39	25	21	23	15	16	16	19	9	6	24	23	13	6	9	26	42	35	21	12	37	30	3	11	8	10	15	23	44	27	38	6	38
Arhgef40	18	5	16	37	34	22	47	55	95	125	19	29	34	23	6	25	80	23	31	46	35	27	17	16	11	5	30	16	12	21	9	23	20	18	22	25	29	54	6	8	3	21	21	24	63	65	54	13	88
Arhgef5	33	32	24	33	33	16	46	61	98	103	32	31	33	58	11	38	88	30	27	40	40	24	28	28	15	12	41	21	14	18	19	52	94	51	22	18	44	65	4	23	17	22	29	26	70	56	66	17	102
Arhgef6	9	5	16	20	23	20	47	52	93	118	25	22	26	29	7	24	70	19	26	48	21	16	20	23	12	2	19	9	11	17	14	20	17	19	19	32	34	33	6	10	6	14	11	22	67	49	58	12	90
Arhgef7	14	18	26	27	50	19	78	71	141	209	39	35	44	43	6	49	86	41	39	56	45	23	34	22	23	13	38	17	20	17	11	43	50	50	31	41	65	59	4	28	10	25	27	29	118	84	95	10	143
Arhgef9	13	9	10	13	26	16	27	27	64	56	14	23	10	24	3	20	43	23	18	25	22	9	9	6	8	5	21	17	18	7	8	22	23	17	13	13	24	44	5	16	8	19	20	15	37	36	41	5	47
Arid1a	38	36	52	64	76	41	107	106	266	291	60	53	49	78	15	78	126	44	80	90	48	37	30	55	31	19	67	42	32	38	36	81	118	110	39	54	80	91	7	34	18	31	31	47	126	80	102	28	194
Arid1b	25	31	33	32	39	22	74	71	166	225	26	43	32	68	15	48	124	38	47	63	42	42	33	29	27	17	39	21	21	33	25	40	63	54	29	33	55	65	15	30	11	25	20	30	90	81	99	13	139
Arid2	33	34	78	44	62	35	90	82	171	225	41	52	61	110	31	116	118	45	59	66	57	32	31	57	56	20	41	48	20	44	25	96	113	63	37	39	63	83	6	52	26	26	24	19	116	70	101	8	150
Arid3a	10	8	11	28	31	16	46	52	109	93	19	27	25	34	6	15	62	23	39	43	28	15	26	12	9	6	34	16	19	12	11	24	28	22	16	17	32	49	4	14	7	20	15	26	51	46	55	8	81
Arid3b	15	6	9	20	25	14	42	35	103	83	27	24	31	23	1	21	63	28	32	41	21	15	18	12	6	3	31	9	11	11	9	25	18	18	12	21	22	51	2	5	6	14	14	21	62	50	39	8	59
Arid3c	6	4	12	11	22	14	30	40	53	70	13	35	14	20	6	10	50	7	17	32	18	13	21	9	1	7	22	8	15	10	5	16	19	15	12	19	33	28	4	10	6	15	15	14	45	46	44	5	36
Arid4a	23	24	17	31	63	23	80	75	170	198	36	32	47	53	13	39	101	43	46	64	42	26	33	28	23	9	44	20	24	13	11	38	30	31	32	47	56	52	8	17	13	22	29	31	96	67	93	17	113
Arid4b	25	24	34	36	46	33	58	56	132	146	31	35	37	69	17	37	75	30	39	53	30	26	23	35	25	21	33	25	22	26	31	60	63	66	22	26	52	62	10	21	13	33	26	28	102	74	80	12	90
Arid5a	27	23	14	41	91	37	43	40	144	102	20	23	23	24	6	19	64	22	24	43	13	16	15	11	12	7	34	10	14	8	11	44	59	53	47	14	71	105	6	14	6	16	19	18	69	41	48	4	65
Arid5b	30	37	68	39	62	29	68	69	125	163	25	24	25	106	9	79	80	34	38	44	34	16	29	55	36	10	33	57	18	45	39	90	119	103	32	32	60	58	8	45	21	19	18	22	72	60	91	11	113
Arih1	45	48	51	52	64	42	75	84	173	233	39	50	38	89	19	50	109	40	33	75	51	35	16	33	41	14	40	39	9	23	33	94	135	92	39	30	86	69	3	29	24	33	19	35	98	91	95	20	160
Arih2	34	17	37	35	39	30	68	63	139	180	29	33	34	56	6	40	93	38	50	52	30	19	32	27	11	10	41	26	21	19	14	45	57	48	24	18	61	56	9	17	16	15	24	24	88	75	78	19	110
Arl1	32	51	61	58	75	30	89	97	169	210	29	56	56	109	21	70	117	35	63	77	52	38	35	55	48	17	43	45	18	44	36	109	128	116	40	29	68	76	4	42	21	26	28	37	144	73	105	23	185
Arl10	14	14	35	26	25	14	45	57	114	122	25	31	23	48	13	36	81	30	27	46	29	30	28	26	22	9	44	21	12	20	6	32	41	43	13	20	38	40	7	13	11	26	17	26	73	58	54	10	86
Arl11	7	4	4	16	21	12	28	31	54	54	15	25	11	23	3	7	62	25	17	24	26	18	12	15	7	1	20	10	15	6	7	14	13	14	12	9	12	31	4	9	6	14	7	17	39	43	46	11	57
Arl13a	8	9	7	15	20	12	30	34	66	54	14	21	14	25	5	17	51	23	25	34	18	15	16	8	12	3	25	10	16	9	3	22	20	18	21	20	35	37	3	11	6	15	14	20	47	52	41	8	73
Arl13b	25	26	17	26	34	15	34	41	85	75	17	25	21	50	10	39	60	20	24	28	25	8	13	21	13	18	26	31	14	15	12	33	58	56	10	15	39	35	6	16	5	15	14	23	48	46	37	9	71
Arl14	7	5	7	7	17	10	18	16	56	53	9	14	13	17	2	11	43	23	26	22	10	7	14	4	3	5	18	10	10	8	5	10	17	12	13	14	29	26	3	5	3	14	12	13	45	33	29	5	31
Arl14ep	14	13	16	24	37	18	28	48	75	88	15	18	24	26	3	20	55	26	20	31	19	15	11	12	5	5	23	12	10	13	13	24	36	18	19	11	39	32	3	10	5	11	16	15	60	35	44	4	59
Arl14epl	12	8	13	27	23	15	47	43	69	95	22	30	17	23	5	24	70	26	31	39	18	23	20	11	2	3	29	16	13	17	7	27	16	20	13	25	25	40	7	14	11	21	23	22	70	48	61	7	66
Arl15	22	18	24	34	32	31	69	64	111	161	68	66	72	39	6	40	88	52	41	42	63	51	46	19	22	10	61	20	27	18	20	36	46	42	24	53	55	70	7	13	13	38	39	39	117	84	100	18	145
Arl16	9	13	11	25	12	9	38	28	53	64	18	18	15	19	3	18	42	14	19	21	16	7	14	13	2	3	13	12	12	10	7	12	33	30	13	18	19	28	2	13	2	7	17	9	40	50	36	9	43
Arl2	12	18	71	27	34	27	95	65	92	169	33	35	32	63	13	43	91	26	32	38	42	34	25	41	21	3	31	29	18	26	28	66	81	53	24	36	52	45	4	33	13	23	29	24	82	53	86	11	118
Arl2bp	20	36	28	19	32	34	59	66	104	121	32	37	25	41	13	41	62	39	26	44	40	26	27	27	24	6	29	15	17	24	14	52	57	69	24	25	40	50	6	20	9	18	25	25	72	55	70	13	82
Arl3	28	46	110	40	40	24	67	61	134	162	36	43	39	170	27	119	93	29	36	55	27	36	29	83	75	35	36	75	14	84	58	75	121	76	27	39	55	57	12	80	46	19	27	25	104	62	82	12	130
Arl4a	25	12	27	24	34	23	35	44	103	90	14	23	32	43	10	44	81	32	32	46	32	14	17	29	17	8	21	24	15	20	14	15	40	36	24	24	47	54	6	20	10	14	16	28	62	53	56	7	73
Arl4c	46	29	43	34	56	28	94	101	187	311	31	24	33	57	8	54	104	40	50	99	33	28	31	45	26	16	36	14	21	13	28	78	62	39	29	37	46	62	5	18	15	18	23	28	130	97	112	17	164
Arl4d	15	8	13	36	45	36	34	51	80	95	31	32	32	23	3	15	75	26	29	36	22	25	19	9	4	1	25	10	19	6	9	23	18	16	26	30	39	53	3	12	8	21	21	31	64	47	62	10	67
Arl5a	26	30	41	37	69	33	59	74	155	220	42	31	31	53	11	51	92	36	49	53	52	33	31	31	19	11	39	37	20	29	22	61	75	63	27	38	60	57	10	30	18	21	46	20	118	66	97	16	144
Arl5b	27	15	19	32	43	29	49	49	99	104	27	32	26	37	8	30	80	24	29	35	29	22	23	19	17	7	32	13	23	18	17	14	33	28	20	39	51	51	2	17	9	23	19	21	85	46	55	15	78
Arl5c	11	3	9	20	40	9	39	40	118	137	15	31	18	15	7	20	69	30	23	46	19	10	15	11	9	2	23	11	11	12	15	20	16	12	13	22	39	34	1	13	3	12	21	16	63	46	46	8	54
Arl6	18	25	18	20	23	12	32	35	80	77	16	29	28	34	11	35	50	29	28	29	20	12	16	18	24	14	34	30	19	23	16	56	67	65	15	19	35	41	2	23	12	13	24	14	53	54	44	11	67
Arl6ip1	27	38	96	53	69	24	114	122	209	273	56	49	49	129	25	117	139	64	72	89	46	47	36	65	50	35	45	52	20	43	36	180	332	181	40	46	91	126	9	45	25	43	41	49	152	122	136	22	194
Arl6ip4	27	38	46	46	47	30	85	89	201	229	44	54	66	90	16	57	127	45	58	86	38	41	35	28	41	16	49	46	30	37	20	71	78	84	30	38	72	62	8	38	18	24	41	50	146	117	102	16	148
Arl6ip5	44	42	34	68	81	50	136	134	281	316	55	52	55	54	10	74	129	69	60	95	67	44	32	35	30	18	54	33	20	23	15	95	123	96	45	45	81	101	12	25	23	43	38	45	167	110	144	18	197
Arl6ip6	19	27	29	21	47	18	62	61	132	158	23	40	45	55	10	43	93	38	43	53	44	32	35	29	23	11	41	29	16	21	17	40	51	49	18	37	48	49	5	17	17	17	29	25	101	77	85	15	115
Arl8a	53	75	44	58	67	55	76	78	149	238	43	31	46	95	22	82	97	35	39	61	37	31	23	52	46	18	27	46	25	29	28	125	173	145	46	49	87	81	8	29	23	16	21	27	93	60	74	17	110
Arl8b	33	26	47	28	39	21	82	74	149	205	32	34	35	81	14	66	75	40	38	51	36	26	22	38	27	21	29	43	16	22	22	71	129	69	36	23	47	69	9	26	20	21	25	24	113	70	73	13	121
Arl9	10	8	7	22	28	14	29	35	79	58	23	16	20	19	4	20	59	18	23	31	17	22	16	11	5	2	27	14	12	10	3	26	24	19	15	17	29	40	4	10	8	11	18	11	42	46	44	5	53
Armc1	15	11	16	20	37	20	42	39	102	99	21	20	18	38	5	32	66	22	20	41	29	17	21	9	8	8	29	13	11	28	15	38	33	24	23	18	37	47	5	16	9	20	18	18	64	45	52	17	78
[truncated: 18,539 more rows]
[truncated: 47 more columns]

## Sheet: Q3 normalized counts
TargetName	SRL166 9 5|001	SRL166 9 5|002	SRL166 9 5|003	SRL166 9 5|004	SRL166 9 5|005	SRL166 9 5|006	SRL166 9 5|007	SRL166 9 5|008	SRL166 9 5|009	SRL166 9 5|010	SRL166 9 5|011	SRL166 9 5|012	SRL166 9 5|013	SRL166 9 5|014	SRL166 9 5|015	SRL166 9 5|016	SRL166 9 5|017	SRL166 9 5|018	SRL166 9 5|019	SRL166 9 5|020	SRL166 9 5|021	SRL166 9 5|022	SRL166 9 5|023	SRL166 9 5|024	SRL166 9 5|025	SRL166 9 5|026	SRL182 1 1|001	SRL182 1 1|002	SRL182 1 1|003	SRL182 1 1|004	SRL182 1 1|005	SRL182 1 1|006	SRL182 1 1|007	SRL182 1 1|008	SRL182 1 1|009	SRL182 1 1|010	SRL182 1 1|011	SRL182 1 1|012	SRL182 1 1|013	SRL182 1 1|014	SRL182 1 1|015	SRL182 1 1|016	SRL182 1 1|017	SRL182 1 1|018	SRL182 1 1|019	SRL182 1 1|020	SRL182 1 1|021	SRL182 1 1|022	SRL182 6 2A|001
[truncated: 20,004 more rows]
[truncated: 47 more columns]
