# Supplementary material for: SARS-CoV-2 infection produces chronic pulmonary epithelial and immune cell dysfunction with fibrosis in mice
Source: Sci Transl Med. 2022 Jul 7:eabo5070. doi: 10.1126/scitranslmed.abo5070 (PMC9273046; doi:10.1126/scitranslmed.abo5070)
Supplement: Supplementary file 3 — Data files S1 to S7 [file scitranslmed.abo5070_data_files.zip › abo5070_data_file_s4.xlsx]

## Sheet: Index for Data File S4
Data File S4 provides differential expression (DE) analysis at gene level for the results presented in the main manuscript.
Abbreviations to aid in deciphering the Tab names	Airway = regions of interest selected from distal/terminal bronchioles
	Alveolar = regions of interest selected from peripheral lung/alveolar region
	mock = samples from mice not infected with virus
	D2 = day 2 post infection
	D15 = day 15 post infection
	D30 = day 30 post infection
	dis = regions defined histologically as either having evidence of active virus infection (applies to D2) or the appearance of disease (alveolar only at D15 and D30)
	intact = alveolar regions that come from virus infected mice at D15 and D30 that appeared histologically normal
Please refer to STAR Methods in orignal manuscript for more information as to how these analyses were conducted. Differential expression was conducted using Q3 normalized counts as presented in Data File S3, tab 4.

## Sheet: Airway D2 dis vs mock
TargetName	HUGOSymbol	TargetGroup	AnalyteType	CodeClass	ProbePool	MinCount	MaxCount	MedianCount	GeomeanCount	NumberOfProbesIncluded	NumberOfProbesTotal	GeneID	Ensgid	Description	Chr	Start	End	Strand	Gene	Genetype	D15_Healthy_mean	D2_Disease_mean	D30_Healthy_mean	Mock_Healthy_mean	logFC	AveExpr	t	P.Value	adj.P.Val	z.std
Mx1	Mx1	All Targets	RNA	Endogenous	1	4	603	28.5	36.3037	1	1	17857	ENSMUSG00000000386.16	MX dynamin-like GTPase 1 [Source:MGI Symbol;Acc:MGI:97243]	16	97447035	97462907	-1	Mx1	polymorphic_pseudogene	23.74	307.9	20.37	16.85	4.28978	5.53757	18.5632	1.0777e-18	2.11111e-14	8.82674
Ifit3	Ifit3	All Targets	RNA	Endogenous	1	3	1209	34	48.22	1	1	15959	ENSMUSG00000074896.3	interferon-induced protein with tetratricopeptide repeats 3 [Source:MGI Symbol;Acc:MGI:1101055]	19	34583531	34588731	1	Ifit3	protein_coding	32.82	814.63	30.6	18.62	5.52731	6.01664	16.47	3.48371e-17	2.79741e-13	8.42909
Herc6	Herc6	All Targets	RNA	Endogenous	1	3	380	35	42.7834	1	1	67138	ENSMUSG00000029798.11	hect domain and RLD 6 [Source:MGI Symbol;Acc:MGI:1914388]	6	57581000	57664632	1	Herc6	protein_coding	21.84	215.25	25.94	17.24	3.728	5.43767	16.3517	4.28415e-17	2.79741e-13	8.40485
Ifi44	Ifi44	All Targets	RNA	Endogenous	1	1	310	20	25.4762	1	1	99899	ENSMUSG00000028037.13	interferon-induced protein 44 [Source:MGI Symbol;Acc:MGI:2443016]	3	151730922	151749960	-1	Ifi44	protein_coding	17.76	183.36	15.81	8.01	4.69122	4.81921	15.5054	1.95027e-16	9.55094e-13	8.2251
Oas1a	Oas1a	All Targets	RNA	Endogenous	1	5	531	35	42.5202	1	1	246730	ENSMUSG00000052776.10	2'-5' oligoadenylate synthetase 1A [Source:MGI Symbol;Acc:MGI:2180860]	5	120896256	120907521	-1	Oas1a	protein_coding	39.9	296.84	36.82	17.89	4.27231	5.88623	15.3583	4.7863e-16	1.87518e-12	8.1168
Rnf213	Rnf213	All Targets	RNA	Endogenous	1	9	947	74.5	97.9124	1	1	672511	ENSMUSG00000070327.14	ring finger protein 213 [Source:MGI Symbol;Acc:MGI:1289196]	11	119393100	119487418	1	Rnf213	protein_coding	65.27	577.27	76	49.41	3.64894	6.90959	14.9068	5.92401e-16	1.87755e-12	8.09087
Isg15	Isg15	All Targets	RNA	Endogenous	1	3	2587	38.5	64.3247	1	1	100038882	ENSMUSG00000035692.7	ISG15 ubiquitin-like modifier [Source:MGI Symbol;Acc:MGI:1855694]	4	156199455	156200796	-1	Isg15	protein_coding	45.76	1579.94	60.65	19.14	6.52363	6.43565	14.8353	6.78002e-16	1.87755e-12	8.07442
Dtx3l	Dtx3l	All Targets	RNA	Endogenous	1	6	318	42.5	49.7641	1	1	209200	ENSMUSG00000049502.17	deltex 3-like, E3 ubiquitin ligase [Source:MGI Symbol;Acc:MGI:2656973]	16	35926511	35939151	-1	Dtx3l	protein_coding	35.1	173.48	35.99	30.65	2.61133	5.88954	14.7703	7.66776e-16	1.87755e-12	8.05939
Selenow	Selenow	All Targets	RNA	Endogenous	1	14	877	115	133.703	1	1	20364	ENSMUSG00000041571.9	selenoprotein W [Source:MGI Symbol;Acc:MGI:1100878]	7	15917208	15922402	-1	Selenow	protein_coding	117.24	285.78	127.53	118.79	1.4565	7.45776	14.4845	1.62312e-15	3.53281e-12	7.9672
Sp100	Sp100	All Targets	RNA	Endogenous	1	6	586	49	51.7332	1	1	20684	ENSMUSG00000026222.16	nuclear antigen Sp100 [Source:MGI Symbol;Acc:MGI:109561]	1	85649988	85709998	1	Sp100	protein_coding	30.83	173.37	30.03	21.11	3.2368	5.61418	14.2562	4.60401e-15	8.37856e-12	7.83728
Nt5c3	Nt5c3	All Targets	RNA	Endogenous	1	5	185	26.5	28.3197	1	1	107569	ENSMUSG00000029780.14	5'-nucleotidase, cytosolic III [Source:MGI Symbol;Acc:MGI:1927186]	6	56882400	56923932	-1	Nt5c3	protein_coding	23.07	91.21	23.64	21.85	2.2721	5.26192	13.8386	4.70489e-15	8.37856e-12	7.83456
Gbp3	Gbp3	All Targets	RNA	Endogenous	1	1	479	29.5	37.2289	1	1	55932	ENSMUSG00000028268.14	guanylate binding protein 3 [Source:MGI Symbol;Acc:MGI:1926263]	3	142560026	142573209	1	Gbp3	protein_coding	21.85	267.39	21.74	13.12	4.36968	5.36195	13.6416	6.95596e-15	1.1355e-11	7.78528
Gm5431	Gm5431,9930111J21Rik1	All Targets	RNA	Endogenous	1	7	599	70	69.6286	1	1	432555	ENSMUSG00000058163.14	predicted gene 5431 [Source:MGI Symbol;Acc:MGI:3645205]	11	48887422	48902214	-1	Gm5431	protein_coding	44.51	196.04	48.06	27.82	2.94497	6.06306	13.5025	9.21097e-15	1.38795e-11	7.7497
Ifit1	Ifit1	All Targets	RNA	Endogenous	1	2	584	24.5	34.2681	1	1	15957	ENSMUSG00000034459.8	interferon-induced protein with tetratricopeptide repeats 1 [Source:MGI Symbol;Acc:MGI:99450]	19	34640871	34650009	1	Ifit1	protein_coding	24.73	354.73	30.46	15.78	4.56611	5.53437	13.3996	1.13537e-14	1.58862e-11	7.7231
9930111J21Rik1	9930111J21Rik2,9930111J21Rik1	All Targets	RNA	Endogenous	1	3	726	62.5	63.2016	1	1	667214	ENSMUSG00000069893.10	RIKEN cDNA 9930111J21 gene 1 [Source:MGI Symbol;Acc:MGI:3041173]	11	48946150	48979398	-1	9930111J21Rik1	protein_coding	42.49	171.47	38.04	25.67	2.91122	5.88539	13.4081	1.79229e-14	2.29135e-11	7.66471
Oasl2	Oasl2	All Targets	RNA	Endogenous	1	3	1047	30	44.9971	1	1	23962	ENSMUSG00000029561.17	2'-5' oligoadenylate synthetase-like 2 [Source:MGI Symbol;Acc:MGI:1344390]	5	114896936	114912234	1	Oasl2	protein_coding	41.35	526.47	43.57	17.24	5.08379	5.99324	13.1559	1.87154e-14	2.29135e-11	7.65916
Zbp1	Zbp1	All Targets	RNA	Endogenous	1	4	537	26.5	33.7536	1	1	58203	ENSMUSG00000027514.14	Z-DNA binding protein 1 [Source:MGI Symbol;Acc:MGI:1927449]	2	173206612	173218923	-1	Zbp1	protein_coding	22.93	268.32	26.48	13.84	4.35598	5.44096	13.0962	2.72597e-14	3.14112e-11	7.61071
Trafd1	Trafd1	All Targets	RNA	Endogenous	1	6	293	36	43.5395	1	1	231712	ENSMUSG00000042726.14	TRAF type zinc finger domain containing 1 [Source:MGI Symbol;Acc:MGI:1923551]	5	121371725	121385632	-1	Trafd1	protein_coding	34.81	151.86	37.47	25.17	2.66912	5.77344	12.7267	4.58433e-14	4.98903e-11	7.54324
Psmb8	Psmb8	All Targets	RNA	Endogenous	1	13	1517	108	122.17	1	1	16913	ENSMUSG00000024338.15	proteasome (prosome, macropain) subunit, beta type 8 (large multifunctional peptidase 7) [Source:MGI Symbol;Acc:MGI:1346527]	17	34197721	34201454	1	Psmb8	protein_coding	83.71	337.68	68.08	50.5	2.89801	6.82653	12.5131	7.41925e-14	7.64925e-11	7.48023
Parp14	Parp14	All Targets	RNA	Endogenous	1	5	462	47	58.9461	1	1	547253	ENSMUSG00000034422.14	poly (ADP-ribose) polymerase family, member 14 [Source:MGI Symbol;Acc:MGI:1919489]	16	35832874	35871544	-1	Parp14	protein_coding	39.59	205.09	46.76	28.81	3.02075	6.01936	12.5634	1.09018e-13	1.06777e-10	7.42949
Oas1g	Oas1g	All Targets	RNA	Endogenous	1	1	226	26	30.8595	1	1	23960	ENSMUSG00000066861.14	2'-5' oligoadenylate synthetase 1G [Source:MGI Symbol;Acc:MGI:97429]	5	120876142	120887613	-1	Oas1g	protein_coding	26.58	136.86	22.43	20.44	2.93169	5.34104	12.2838	1.18139e-13	1.10201e-10	7.41885
Ifi27l2a	Ifi27l2a	All Targets	RNA	Endogenous	1	4	267	37.5	39.282	1	1	76933	ENSMUSG00000079017.3	interferon, alpha-inducible protein 27 like 2A [Source:MGI Symbol;Acc:MGI:1924183]	12	103442167	103443680	-1	Ifi27l2a	protein_coding	23.04	173.73	17.43	18.07	3.31783	5.28302	12.2356	1.47723e-13	1.28945e-10	7.38919
Isg20	Isg20	All Targets	RNA	Endogenous	1	6	563	45	59.1473	1	1	57444	ENSMUSG00000039236.18	interferon-stimulated protein [Source:MGI Symbol;Acc:MGI:1928895]	7	78913424	78920396	1	Isg20	protein_coding	65.22	337.33	77.29	55.13	2.74401	6.81446	12.1694	1.51398e-13	1.28945e-10	7.38592
Rnf114	Rnf114	All Targets	RNA	Endogenous	1	10	427	61	66.9229	1	1	81018	ENSMUSG00000006418.17	ring finger protein 114 [Source:MGI Symbol;Acc:MGI:1933159]	2	167492645	167516173	1	Rnf114	protein_coding	63.37	179.76	57.67	53.54	1.90437	6.49139	12.1338	2.10328e-13	1.70218e-10	7.34206
Irf7	Irf7	All Targets	RNA	Endogenous	1	3	2600	28	47.4817	1	1	54123	ENSMUSG00000025498.15	interferon regulatory factor 7 [Source:MGI Symbol;Acc:MGI:1859212]	7	141262706	141266481	-1	Irf7	protein_coding	33.41	1202.98	37.28	13.95	6.58951	6.10709	15.6319	2.17236e-13	1.70218e-10	7.33774
Samd9l	Samd9l	All Targets	RNA	Endogenous	1	6	329	44.5	47.6208	1	1	209086	ENSMUSG00000047735.14	sterile alpha motif domain containing 9-like [Source:MGI Symbol;Acc:MGI:1343184]	6	3372257	3399572	-1	Samd9l	protein_coding	33.7	141.14	32.91	32.84	2.24062	5.78334	11.9762	2.3101e-13	1.71084e-10	7.3295
Usp18	Usp18	All Targets	RNA	Endogenous	1	3	744	25	33.7444	1	1	24110	ENSMUSG00000030107.10	ubiquitin specific peptidase 18 [Source:MGI Symbol;Acc:MGI:1344364]	6	121245906	121270917	1	Usp18	protein_coding	36.85	337.97	38.69	18.52	4.25637	5.93547	12.0777	2.35809e-13	1.71084e-10	7.32675
Trim30a	Trim30a	All Targets	RNA	Endogenous	1	1	162	22.5	22.8287	1	1	20128	ENSMUSG00000030921.17	tripartite motif-containing 30A [Source:MGI Symbol;Acc:MGI:98178]	7	104409025	104465193	-1	Trim30a	protein_coding	16.19	81.67	14.11	11.79	2.95825	4.65496	11.8308	3.18485e-13	2.22815e-10	7.28634
Gbp7	Gbp7	All Targets	RNA	Endogenous	1	3	309	33.5	36.5324	1	1	229900	ENSMUSG00000040253.15	guanylate binding protein 7 [Source:MGI Symbol;Acc:MGI:2444421]	3	142530342	142550149	1	Gbp7	protein_coding	19.35	98.56	21.15	16.3	2.64689	5.06987	11.6624	4.63268e-13	3.03281e-10	7.23566
B2m	B2m	All Targets	RNA	Endogenous	1	38	10205	753.5	750.714	1	1	12010	ENSMUSG00000060802.8	beta-2 microglobulin [Source:MGI Symbol;Acc:MGI:88127]	2	122147686	122153083	1	B2m	protein_coding	608.14	2044.06	452.18	172.17	3.78793	9.25336	11.8464	4.64467e-13	3.03281e-10	7.23531
Xaf1	Xaf1	All Targets	RNA	Endogenous	1	2	237	27.5	29.1616	1	1	327959	ENSMUSG00000040483.15	XIAP associated factor 1 [Source:MGI Symbol;Acc:MGI:3772572]	11	72301629	72313733	1	Xaf1	protein_coding	20.53	151.94	22.33	13.2	3.72342	5.05321	11.6249	6.10284e-13	3.85641e-10	7.19816
Ddx60	Ddx60	All Targets	RNA	Endogenous	1	4	239	32.5	34.2372	1	1	234311	ENSMUSG00000037921.15	DEAD (Asp-Glu-Ala-Asp) box polypeptide 60 [Source:MGI Symbol;Acc:MGI:2384570]	8	61928087	62038244	1	Ddx60	protein_coding	22	182.58	27.41	15.97	3.64832	5.33557	11.6167	6.62935e-13	4.0582e-10	7.18687
Adar	Adar	All Targets	RNA	Endogenous	1	4	231	27.5	31.3287	1	1	56417	ENSMUSG00000027951.16	adenosine deaminase, RNA-specific [Source:MGI Symbol;Acc:MGI:1889575]	3	89715022	89753446	1	Adar	protein_coding	29.34	75.65	26.85	20.72	1.98989	5.29228	11.3883	8.59532e-13	5.10223e-10	7.15131
Dhx58	Dhx58	All Targets	RNA	Endogenous	1	1	239	26	27.2001	1	1	80861	ENSMUSG00000017830.15	DEXH (Asp-Glu-X-His) box polypeptide 58 [Source:MGI Symbol;Acc:MGI:1931560]	11	100694884	100704271	-1	Dhx58	protein_coding	20.72	128.57	20.8	14.18	3.16828	5.03579	11.362	9.12009e-13	5.12243e-10	7.14317
Mx2	Mx2	All Targets	RNA	Endogenous	1	1	224	20	23.5865	1	1	17858	ENSMUSG00000023341.15	MX dynamin-like GTPase 2 [Source:MGI Symbol;Acc:MGI:97244]	16	97535308	97560900	1	Mx2	polymorphic_pseudogene	19.24	108.07	22.63	16.83	2.98933	5.0061	11.5353	9.15233e-13	5.12243e-10	7.14269
H2-Eb2	H2-Eb2	All Targets	RNA	Endogenous	1	3	201	14.5	16.1629	1	1	381091	ENSMUSG00000067341.6	histocompatibility 2, class II antigen E beta2 [Source:MGI Symbol;Acc:MGI:95902]	17	34325665	34341412	1	H2-Eb2	protein_coding	21.02	107.35	17.15	14.47	3.03158	4.95456	11.3295	9.81978e-13	5.34333e-10	7.13301
Eif2ak2	Eif2ak2	All Targets	RNA	Endogenous	1	5	234	39	41.1803	1	1	19106	ENSMUSG00000024079.4	eukaryotic translation initiation factor 2-alpha kinase 2 [Source:MGI Symbol;Acc:MGI:1353449]	17	78852564	78882573	-1	Eif2ak2	protein_coding	36.96	124.59	35.48	30.06	2.17846	5.76685	11.2822	1.09397e-12	5.79182e-10	7.11814
Rtp4	Rtp4	All Targets	RNA	Endogenous	1	4	753	55	68.0086	1	1	67775	ENSMUSG00000033355.6	receptor transporter protein 4 [Source:MGI Symbol;Acc:MGI:1915025]	16	23520291	23614222	1	Rtp4	protein_coding	78.25	401.64	80.33	28.9	4.06137	6.58983	11.4717	1.15035e-12	5.93006e-10	7.1112
Daxx	Daxx	All Targets	RNA	Endogenous	1	2	365	30.5	36.2185	1	1	13163	ENSMUSG00000002307.16	Fas death domain-associated protein [Source:MGI Symbol;Acc:MGI:1197015]	17	33909414	33915590	1	Daxx	protein_coding	23.47	110.29	24.98	23.98	2.24969	5.36212	11.1365	1.52758e-12	7.54914e-10	7.07196
Stat1	Stat1	All Targets	RNA	Endogenous	1	5	222	28.5	31.8221	1	1	20846	ENSMUSG00000026104.14	signal transducer and activator of transcription 1 [Source:MGI Symbol;Acc:MGI:103063]	1	52119440	52161865	1	Stat1	protein_coding	27.77	82.03	22.17	15.16	2.6007	5.10929	11.1326	1.54151e-12	7.54914e-10	7.0707
Parp9	Parp9	All Targets	RNA	Endogenous	1	6	264	34.5	42.3925	1	1	80285	ENSMUSG00000022906.15	poly (ADP-ribose) polymerase family, member 9 [Source:MGI Symbol;Acc:MGI:1933117]	16	35938470	35972605	1	Parp9	protein_coding	37.47	141.29	31.94	27.34	2.54839	5.72088	11.117	2.09276e-12	9.99879e-10	7.02816
Gbp6	Gbp9,Gbp8,Gbp6,Gbp11,Gbp4	All Targets	RNA	Endogenous	1	7	1418	102	117.767	1	1	100702	ENSMUSG00000104713.4	guanylate binding protein 6 [Source:MGI Symbol;Acc:MGI:2140937]	5	105270702	105293698	-1	Gbp6	protein_coding	53.48	333.98	49.35	30.5	3.40439	6.34716	10.8378	3.05452e-12	1.42464e-09	6.97519
Ddx58	Ddx58	All Targets	RNA	Endogenous	1	5	247	38.5	41.9302	1	1	230073	ENSMUSG00000040296.15	DEAD (Asp-Glu-Ala-Asp) box polypeptide 58 [Source:MGI Symbol;Acc:MGI:2442858]	4	40203773	40239828	-1	Ddx58	protein_coding	34.87	120.82	36.04	25.5	2.42243	5.6475	10.7478	3.77214e-12	1.68109e-09	6.94547
Uba7	Uba7	All Targets	RNA	Endogenous	1	1	147	20	23.5638	1	1	74153	ENSMUSG00000032596.14	ubiquitin-like modifier activating enzyme 7 [Source:MGI Symbol;Acc:MGI:1349462]	9	107975505	107984060	1	Uba7	protein_coding	17.95	74.79	20.35	16.47	2.24124	4.89891	10.7474	3.77599e-12	1.68109e-09	6.94532
H2al1n	H2al1n,H2al1o	All Targets	RNA	Endogenous	1	2	164	17	16.6187	1	1	385328	ENSMUSG00000078346.3	H2A histone family member L1N [Source:MGI Symbol;Acc:MGI:3643774]	X	14211148	14211661	1	H2al1n	protein_coding	82.45	298.02	60.56	35.12	3.19478	6.58448	10.434	8.81766e-12	3.83843e-09	6.82459
Irgm2	Irgm2	All Targets	RNA	Endogenous	1	2	378	33.5	42.0642	1	1	54396	ENSMUSG00000069874.7	immunity-related GTPase family M member 2 [Source:MGI Symbol;Acc:MGI:1926262]	11	58199618	58222782	1	Irgm2	protein_coding	29.54	168.89	27.25	17.91	3.38951	5.45499	10.3799	1.05534e-11	4.49414e-09	6.79875
Phf11a	Phf11d,Phf11b,Phf11a	All Targets	RNA	Endogenous	1	3	216	33	34.1324	1	1	219131	ENSMUSG00000044703.5	PHD finger protein 11A [Source:MGI Symbol;Acc:MGI:1918441]	14	59276913	59297522	-1	Phf11a	protein_coding	23.56	82.04	24	20.25	2.20142	5.1857	10.2964	1.10423e-11	4.50815e-09	6.79222
Clec2d	Clec2d	All Targets	RNA	Endogenous	1	17	1224	155.5	147.369	1	1	93694	ENSMUSG00000030157.5	C-type lectin domain family 2, member d [Source:MGI Symbol;Acc:MGI:2135589]	6	129180615	129186534	1	Clec2d	protein_coding	91.28	304.02	91.14	62.12	2.40564	6.99363	10.3134	1.10466e-11	4.50815e-09	6.79216
Samhd1	Samhd1	All Targets	RNA	Endogenous	1	6	794	79	86.3592	1	1	56045	ENSMUSG00000027639.16	SAM domain and HD domain, 1 [Source:MGI Symbol;Acc:MGI:1927468]	2	157097533	157135265	-1	Samhd1	protein_coding	41.14	180.7	40.41	33.74	2.55918	6.01301	10.2867	1.13338e-11	4.53099e-09	6.78846
Epsti1	Epsti1	All Targets	RNA	Endogenous	1	3	214	28.5	31.2033	1	1	108670	ENSMUSG00000022014.15	epithelial stromal interaction 1 (breast) [Source:MGI Symbol;Acc:MGI:1915168]	14	77904239	78002657	1	Epsti1	protein_coding	27.72	104.02	24.13	24.26	2.28286	5.38	10.2384	1.60992e-11	6.30733e-09	6.73763
Casp4	Casp4	All Targets	RNA	Endogenous	1	9	227	33.5	36.0982	1	1	12363	ENSMUSG00000033538.13	caspase 4, apoptosis-related cysteine peptidase [Source:MGI Symbol;Acc:MGI:107700]	9	5308828	5336783	1	Casp4	protein_coding	44.03	108	42.53	31.5	1.92242	5.8735	10.0808	1.86112e-11	7.14853e-09	6.71652
Enpp4	Enpp4	All Targets	RNA	Endogenous	1	7	224	32	35.0621	1	1	224794	ENSMUSG00000023961.16	ectonucleotide pyrophosphatase/phosphodiesterase 4 [Source:MGI Symbol;Acc:MGI:2682634]	17	44096308	44105809	-1	Enpp4	protein_coding	32.97	96.89	38.54	29.24	1.8576	5.66571	10.0219	2.14887e-11	8.09504e-09	6.69553
Tap2	Tap2	All Targets	RNA	Endogenous	1	8	525	65	74.9323	1	1	21355	ENSMUSG00000024339.12	transporter 2, ATP-binding cassette, sub-family B (MDR/TAP) [Source:MGI Symbol;Acc:MGI:98484]	17	34203527	34216321	1	Tap2	protein_coding	58.42	220.94	55.77	39.56	2.50276	6.38184	9.82199	3.51177e-11	1.29796e-08	6.62334
Ifi35	Ifi35	All Targets	RNA	Endogenous	1	4	221	28	30.3421	1	1	70110	ENSMUSG00000010358.13	interferon-induced protein 35 [Source:MGI Symbol;Acc:MGI:1917360]	11	101448407	101458698	1	Ifi35	protein_coding	21.09	81.89	21.64	21.53	2.02379	5.12466	9.77606	3.93412e-11	1.42714e-08	6.60654
Irf1	Irf1	All Targets	RNA	Endogenous	1	15	821	98.5	112.862	1	1	16362	ENSMUSG00000018899.16	interferon regulatory factor 1 [Source:MGI Symbol;Acc:MGI:96590]	11	53770014	53778374	1	Irf1	protein_coding	78.12	300.62	74.9	55.92	2.46908	6.82369	9.66852	5.13825e-11	1.83006e-08	6.56687
Mitd1	Mitd1	All Targets	RNA	Endogenous	1	2	225	32.5	30.8469	1	1	69028	ENSMUSG00000026088.15	MIT, microtubule interacting and transport, domain containing 1 [Source:MGI Symbol;Acc:MGI:1916278]	1	37874801	37890411	-1	Mitd1	protein_coding	27.42	73.33	25.41	26.24	1.67883	5.31119	9.46967	8.84464e-11	3.09388e-08	6.48549
Brd2	Brd2	All Targets	RNA	Endogenous	1	11	714	86	92.0302	1	1	14312	ENSMUSG00000024335.20	bromodomain containing 2 [Source:MGI Symbol;Acc:MGI:99495]	17	34112023	34122634	-1	Brd2	protein_coding	101.45	165.89	97.54	80.85	1.18164	6.97062	9.49741	1.09494e-10	3.76294e-08	6.45323
Sp140	Sp140	All Targets	RNA	Endogenous	1	3	521	32.5	32.4429	1	1	434484	ENSMUSG00000070031.11	Sp140 nuclear body protein [Source:MGI Symbol;Acc:MGI:3702467]	1	85600378	85645037	1	Sp140	protein_coding	22.76	59.96	25.12	19.16	1.67404	5.07048	9.30045	1.29632e-10	4.35912e-08	6.4276
Nub1	Nub1	All Targets	RNA	Endogenous	1	13	410	49	54.1574	1	1	53312	ENSMUSG00000028954.11	negative regulator of ubiquitin-like proteins 1 [Source:MGI Symbol;Acc:MGI:1889001]	5	24685532	24710378	1	Nub1	protein_coding	55.74	86.07	62.84	48.1	1.01638	6.196	9.41662	1.31292e-10	4.35912e-08	6.42567
Ifi44l	Ifi44l	All Targets	RNA	Endogenous	1	4	188	20	23.5189	1	1	15061	ENSMUSG00000039146.5	interferon-induced protein 44 like [Source:MGI Symbol;Acc:MGI:95975]	3	151758737	151762892	-1	Ifi44l	protein_coding	17.2	79.87	13.02	12.53	2.69445	4.65782	9.21468	1.61243e-10	5.26431e-08	6.39434
Iqgap2	Iqgap2	All Targets	RNA	Endogenous	1	8	269	34	36.8263	1	1	544963	ENSMUSG00000021676.10	IQ motif containing GTPase activating protein 2 [Source:MGI Symbol;Acc:MGI:2449975]	13	95627174	95892483	-1	Iqgap2	protein_coding	47.87	81.7	45.07	46.46	0.974198	5.99066	9.13844	1.96241e-10	6.30191e-08	6.36425
Sppl2a	Sppl2a	All Targets	RNA	Endogenous	1	7	362	49	55.2799	1	1	66552	ENSMUSG00000027366.12	signal peptide peptidase like 2A [Source:MGI Symbol;Acc:MGI:1913802]	2	126890391	126933235	-1	Sppl2a	protein_coding	46.95	101.08	43.74	39.25	1.54603	5.97204	9.19559	2.04568e-10	6.46335e-08	6.35787
Nmi	Nmi	All Targets	RNA	Endogenous	1	2	212	31.5	31.0942	1	1	64685	ENSMUSG00000026946.9	N-myc (and STAT) interactor [Source:MGI Symbol;Acc:MGI:1928368]	2	51948487	51973494	-1	Nmi	protein_coding	26.16	69.74	25.69	20.03	1.92911	5.18326	9.04546	2.49698e-10	7.76401e-08	6.32717
Parp10	Parp10	All Targets	RNA	Endogenous	1	7	249	32	34.6428	1	1	671535	ENSMUSG00000063268.12	poly (ADP-ribose) polymerase family, member 10 [Source:MGI Symbol;Acc:MGI:3712326]	15	76231174	76243441	-1	Parp10	protein_coding	25.49	80.25	23.34	20.69	2.06017	5.17353	9.03389	2.56208e-10	7.84195e-08	6.3232
Sec14l3	Sec14l3	All Targets	RNA	Endogenous	1	42	4502	245.5	349.18	1	1	380683	ENSMUSG00000054986.13	SEC14-like lipid binding 3 [Source:MGI Symbol;Acc:MGI:3617848]	11	4064841	4077736	1	Sec14l3	protein_coding	2889.38	531.43	2720.57	2579.59	-2.90068	10.8176	-8.95435	3.21577e-10	9.69134e-08	-6.288
Psmb9	Psmb9	All Targets	RNA	Endogenous	1	6	830	62	70.8062	1	1	16912	ENSMUSG00000096727.3	proteasome (prosome, macropain) subunit, beta type 9 (large multifunctional peptidase 2) [Source:MGI Symbol;Acc:MGI:1346526]	17	34181987	34187764	-1	Psmb9	protein_coding	57.04	175.59	46.25	32.42	2.54755	6.14011	8.88963	4.4909e-10	1.33291e-07	6.23593
Tef	Tef	All Targets	RNA	Endogenous	1	6	270	46.5	45.341	1	1	21685	ENSMUSG00000022389.15	thyrotroph embryonic factor [Source:MGI Symbol;Acc:MGI:98663]	15	81802421	81826863	1	Tef	protein_coding	99.57	28.37	98.69	111.55	-2.23056	6.33407	-8.81465	5.46759e-10	1.59858e-07	-6.20506
Mov10	Mov10	All Targets	RNA	Endogenous	1	6	235	34.5	35.5736	1	1	17454	ENSMUSG00000002227.15	Mov10 RISC complex RNA helicase [Source:MGI Symbol;Acc:MGI:97054]	3	104794836	104818563	-1	Mov10	protein_coding	29.64	71.97	32.01	29.5	1.4014	5.46648	8.71365	5.87997e-10	1.69386e-07	6.19362
Elf3	Elf3	All Targets	RNA	Endogenous	1	10	444	42.5	45.2837	1	1	13710	ENSMUSG00000003051.13	E74-like factor 3 [Source:MGI Symbol;Acc:MGI:1101781]	1	135253575	135258568	-1	Elf3	protein_coding	75.29	231.3	102.78	63.04	2.15831	6.85256	8.83499	7.04655e-10	2.0005e-07	6.16504
Oas3	Oas3	All Targets	RNA	Endogenous	1	3	170	28	29.3585	1	1	246727	ENSMUSG00000032661.9	2'-5' oligoadenylate synthetase 3 [Source:MGI Symbol;Acc:MGI:2180850]	5	120753098	120777661	-1	Oas3	protein_coding	21.15	108.82	25.12	16.86	2.6601	5.16004	8.43907	1.21146e-09	3.39018e-07	6.07872
Apol9b	Apol9b	All Targets	RNA	Endogenous	1	2	178	21.5	21.0901	1	1	71898	ENSMUSG00000068246.6	apolipoprotein L 9b [Source:MGI Symbol;Acc:MGI:1919148]	15	77729039	77736382	1	Apol9b	protein_coding	17.96	79.38	15.33	13.93	2.51587	4.73927	8.23034	2.11218e-09	5.82754e-07	5.98894
Piwil4	Piwil4	All Targets	RNA	Endogenous	1	3	194	21.5	22.7307	1	1	330890	ENSMUSG00000036912.18	piwi-like RNA-mediated gene silencing 4 [Source:MGI Symbol;Acc:MGI:3041167]	9	14696230	14740740	-1	Piwil4	protein_coding	22.49	37.28	19.43	17.45	1.51555	4.75699	8.42446	2.15265e-09	5.8567e-07	5.98585
Birc3	Birc3	All Targets	RNA	Endogenous	1	8	451	43	45.5438	1	1	11796	ENSMUSG00000032000.17	baculoviral IAP repeat-containing 3 [Source:MGI Symbol;Acc:MGI:1197007]	9	7848699	7873186	-1	Birc3	protein_coding	33.73	86.5	37.31	28.95	1.63116	5.62233	8.21555	2.1975e-09	5.89684e-07	5.98249
Lasp1	Lasp1	All Targets	RNA	Endogenous	1	17	566	96	99.21	1	1	16796	ENSMUSG00000038366.15	LIM and SH3 protein 1 [Source:MGI Symbol;Acc:MGI:109656]	11	97799000	97838764	1	Lasp1	protein_coding	159.02	247.55	205.24	137.95	1.05822	7.73277	8.34941	2.3514e-09	6.20259e-07	5.97146
Zc3hav1	Zc3hav1	All Targets	RNA	Endogenous	1	1	242	23	23.9952	1	1	78781	ENSMUSG00000029826.14	zinc finger CCCH type, antiviral 1 [Source:MGI Symbol;Acc:MGI:1926031]	6	38305286	38354603	-1	Zc3hav1	protein_coding	20.69	47.68	18.17	21.05	1.34905	4.86103	8.20408	2.37477e-09	6.20259e-07	5.96985
Gbp2b	Gbp2b	All Targets	RNA	Endogenous	1	1	516	31	41.451	1	1	14468	ENSMUSG00000040264.10	guanylate binding protein 2b [Source:MGI Symbol;Acc:MGI:95666]	3	142594847	142619179	1	Gbp2b	protein_coding	19.36	230.9	19.62	16.09	3.74326	5.26206	8.09142	3.19491e-09	8.23487e-07	5.92126
Oas2	Oas2	All Targets	RNA	Endogenous	1	2	216	29	29.8644	1	1	246728	ENSMUSG00000032690.16	2'-5' oligoadenylate synthetase 2 [Source:MGI Symbol;Acc:MGI:2180852]	5	120730333	120749853	-1	Oas2	protein_coding	28.35	119.79	24.63	13.12	3.20464	5.14106	8.04032	3.52026e-09	8.95564e-07	5.90529
Apol9a	Apol9a	All Targets	RNA	Endogenous	1	1	192	20.5	19.2316	1	1	223672	ENSMUSG00000057346.12	apolipoprotein L 9a [Source:MGI Symbol;Acc:MGI:3606001]	15	77403789	77411135	-1	Apol9a	protein_coding	14.35	51.58	16.72	9.65	2.60724	4.40254	8.02902	3.62934e-09	9.11476e-07	5.90026
Azi2	Azi2	All Targets	RNA	Endogenous	1	5	231	33	35.085	1	1	27215	ENSMUSG00000039285.12	5-azacytidine induced gene 2 [Source:MGI Symbol;Acc:MGI:1351332]	9	118040499	118069794	1	Azi2	protein_coding	36.43	65.01	38.76	31.12	1.22446	5.59572	8.1025	3.7108e-09	9.20137e-07	5.89659
Nlrc5	Nlrc5	All Targets	RNA	Endogenous	1	3	326	29	32.8189	1	1	434341	ENSMUSG00000074151.13	NLR family, CARD domain containing 5 [Source:MGI Symbol;Acc:MGI:3612191]	8	94434356	94527272	1	Nlrc5	protein_coding	21.25	49.33	20.13	16.02	1.79039	4.81863	8.02296	3.91637e-09	9.58971e-07	5.88769
Rrbp1	Rrbp1	All Targets	RNA	Endogenous	1	14	643	80	87.3026	1	1	81910	ENSMUSG00000027422.15	ribosome binding protein 1 [Source:MGI Symbol;Acc:MGI:1932395]	2	143947395	144011263	-1	Rrbp1	protein_coding	79.55	131.34	80.66	69.42	1.11291	6.67736	8.08187	4.18683e-09	1.01254e-06	5.87664
Trim34a	Trim34a	All Targets	RNA	Endogenous	1	3	184	23	23.0844	1	1	94094	ENSMUSG00000056144.14	tripartite motif-containing 34A [Source:MGI Symbol;Acc:MGI:2137359]	7	104244457	104262234	1	Trim34a	protein_coding	20.58	57.33	18.53	18.8	1.76162	4.87168	7.96372	4.33061e-09	1.03454e-06	5.87104
Cpeb4	Cpeb4	All Targets	RNA	Endogenous	1	8	322	43.5	46.3813	1	1	67579	ENSMUSG00000020300.14	cytoplasmic polyadenylation element binding protein 4 [Source:MGI Symbol;Acc:MGI:1914829]	11	31872211	31935634	1	Cpeb4	protein_coding	45.78	75.44	51.83	48.77	0.760776	6.00932	7.93399	4.69415e-09	1.10788e-06	5.85767
Tap1	Tap1	All Targets	RNA	Endogenous	1	6	627	44.5	56.48	1	1	21354	ENSMUSG00000037321.17	transporter 1, ATP-binding cassette, sub-family B (MDR/TAP) [Source:MGI Symbol;Acc:MGI:98483]	17	34187553	34197225	1	Tap1	protein_coding	38.78	205.93	33.03	20.25	3.49652	5.77604	11.6297	6.91238e-09	1.61198e-06	5.79304
Ogfr	Ogfr	All Targets	RNA	Endogenous	1	1	184	24	25.8109	1	1	72075	ENSMUSG00000049401.10	opioid growth factor receptor [Source:MGI Symbol;Acc:MGI:1919325]	2	180589245	180595836	1	Ogfr	protein_coding	22.46	75.86	23.62	21.19	1.9714	5.09861	7.76789	7.37862e-09	1.70047e-06	5.78207
Klf10	Klf10	All Targets	RNA	Endogenous	1	6	296	35	37.1969	1	1	21847	ENSMUSG00000037465.10	Kruppel-like factor 10 [Source:MGI Symbol;Acc:MGI:1101353]	15	38291463	38300706	-1	Klf10	protein_coding	36.52	55	40	30.28	1.15032	5.54408	7.77202	1.02415e-08	2.33281e-06	5.72668
Gm12185	Gm12185	All Targets	RNA	Endogenous	1	2	174	22	21.9322	1	1	620913	ENSMUSG00000048852.13	predicted gene 12185 [Source:MGI Symbol;Acc:MGI:3652173]	11	48904656	48992226	-1	Gm12185	protein_coding	17.15	44.4	19.52	13.65	1.71327	4.65225	7.62728	1.08482e-08	2.4426e-06	5.7169
Parp11	Parp11	All Targets	RNA	Endogenous	1	3	196	24	24.2054	1	1	101187	ENSMUSG00000037997.12	poly (ADP-ribose) polymerase family, member 11 [Source:MGI Symbol;Acc:MGI:2141505]	6	127446840	127494261	1	Parp11	protein_coding	21.18	48.91	18.42	17.03	1.62054	4.81825	7.61451	1.1236e-08	2.50116e-06	5.71093
Rnf31	Rnf31	All Targets	RNA	Endogenous	1	2	228	30	30.6973	1	1	268749	ENSMUSG00000047098.18	ring finger protein 31 [Source:MGI Symbol;Acc:MGI:1934704]	14	55591708	55603693	1	Rnf31	protein_coding	23.65	49.57	22.93	25.48	1.08749	5.0915	7.60665	1.14817e-08	2.52713e-06	5.70725
Tgm2	Tgm2	All Targets	RNA	Endogenous	1	8	559	57	61.6915	1	1	21817	ENSMUSG00000037820.15	transglutaminase 2, C polypeptide [Source:MGI Symbol;Acc:MGI:98731]	2	158116402	158146436	-1	Tgm2	protein_coding	40.8	91.7	49.63	27.55	1.75745	5.77893	7.57467	1.25384e-08	2.72905e-06	5.69224
Per3	Per3	All Targets	RNA	Endogenous	1	5	292	47.5	46.9367	1	1	18628	ENSMUSG00000028957.12	period circadian clock 3 [Source:MGI Symbol;Acc:MGI:1277134]	4	151003652	151044665	-1	Per3	protein_coding	87.22	33.5	81.11	95.89	-1.51453	6.28404	-7.58566	1.34082e-08	2.88629e-06	-5.68078
Sp110	Sp110,LOC100041034,LOC102638047	All Targets	RNA	Endogenous	1	12	825	70	77.444	1	1	109032	ENSMUSG00000070034.13	Sp110 nuclear body protein [Source:MGI Symbol;Acc:MGI:1923364]	1	85576899	85598817	-1	Sp110	protein_coding	52.6	103.06	62.98	48.81	1.28663	6.20558	7.53255	1.54564e-08	3.29103e-06	5.65642
Eif6	Eif6	All Targets	RNA	Endogenous	1	6	370	43	48.779	1	1	16418	ENSMUSG00000027613.15	eukaryotic translation initiation factor 6 [Source:MGI Symbol;Acc:MGI:1196288]	2	155819832	155826925	-1	Eif6	protein_coding	47.09	84.62	59.56	45.84	1.09815	6.07925	7.60318	1.61347e-08	3.39852e-06	5.64904
Ifrd1	Ifrd1	All Targets	RNA	Endogenous	1	3	156	24	24.6179	1	1	15982	ENSMUSG00000001627.12	interferon-related developmental regulator 1 [Source:MGI Symbol;Acc:MGI:1316717]	12	40201567	40248504	-1	Ifrd1	protein_coding	28.51	88.75	25.65	29.51	1.71866	5.39411	7.46993	1.76679e-08	3.68188e-06	5.63341
H2-DMb2	H2-DMb2	All Targets	RNA	Endogenous	1	2	1369	18	22.433	1	1	15000	ENSMUSG00000037548.15	histocompatibility 2, class II, locus Mb2 [Source:MGI Symbol;Acc:MGI:95923]	17	34143307	34151555	1	H2-DMb2	protein_coding	77.63	178.92	53.65	19.62	3.1195	6.07922	7.40488	2.0667e-08	4.25213e-06	5.60632
Nuak2	Nuak2	All Targets	RNA	Endogenous	1	2	204	23	24.6637	1	1	74137	ENSMUSG00000009772.15	NUAK family, SNF1-like kinase, 2 [Source:MGI Symbol;Acc:MGI:1921387]	1	132316126	132333488	1	Nuak2	protein_coding	21.64	40.97	21.37	15.61	1.54153	4.77534	7.39602	2.08385e-08	4.25213e-06	5.60489
Gbp2	Gbp2	All Targets	RNA	Endogenous	1	5	811	45.5	60.3931	1	1	14469	ENSMUSG00000028270.12	guanylate binding protein 2 [Source:MGI Symbol;Acc:MGI:102772]	3	142620602	142638008	1	Gbp2	protein_coding	29.87	389.48	23.19	19.88	4.24781	5.77268	10.0239	2.16577e-08	4.37374e-06	5.59821
Fgf1	Fgf1	All Targets	RNA	Endogenous	1	4	248	35.5	33.4962	1	1	14164	ENSMUSG00000036585.16	fibroblast growth factor 1 [Source:MGI Symbol;Acc:MGI:95515]	18	38838673	38929472	-1	Fgf1	protein_coding	62.11	22.08	58.67	71.31	-1.67231	5.78896	-7.36282	2.2534e-08	4.50427e-06	-5.59133
Sgms1	Sgms1	All Targets	RNA	Endogenous	1	4	389	43.5	43.5969	1	1	208449	ENSMUSG00000040451.18	sphingomyelin synthase 1 [Source:MGI Symbol;Acc:MGI:2444110]	19	32122727	32389714	-1	Sgms1	protein_coding	34.06	66.37	25.79	31.97	1.39796	5.4179	7.49152	2.30238e-08	4.55569e-06	5.58759
Tnfsf10	Tnfsf10	All Targets	RNA	Endogenous	1	2	215	32	27.3463	1	1	22035	ENSMUSG00000039304.11	tumor necrosis factor (ligand) superfamily, member 10 [Source:MGI Symbol;Acc:MGI:107414]	3	27317028	27342427	1	Tnfsf10	protein_coding	14.75	47	15.43	13.92	1.75844	4.53503	7.34717	2.35361e-08	4.61048e-06	5.58377
Ifit2	Ifit2	All Targets	RNA	Endogenous	1	2	1158	22	35.1622	1	1	15958	ENSMUSG00000045932.12	interferon-induced protein with tetratricopeptide repeats 2 [Source:MGI Symbol;Acc:MGI:99449]	19	34550694	34576419	1	Ifit2	protein_coding	17.3	455.85	16.09	14.06	4.98618	5.37186	11.931	3.46219e-08	6.71494e-06	5.5163
Plscr1	Plscr1	All Targets	RNA	Endogenous	1	6	200	28	29.7775	1	1	22038	ENSMUSG00000032369.13	phospholipid scramblase 1 [Source:MGI Symbol;Acc:MGI:893575]	9	92249750	92272278	1	Plscr1	protein_coding	38.97	88.04	43.26	37.15	1.51007	5.79965	7.31936	3.50893e-08	6.73886e-06	5.51394
Tor1aip2	Tor1aip2	All Targets	RNA	Endogenous	1	3	304	38.5	39.8231	1	1	240832	ENSMUSG00000050565.16	torsin A interacting protein 2 [Source:MGI Symbol;Acc:MGI:3582695]	1	156035403	156068861	1	Tor1aip2	protein_coding	31.9	90.31	34.22	39.89	1.34571	5.67959	7.17625	3.84023e-08	7.30351e-06	5.49805
Slc39a1	Slc39a1	All Targets	RNA	Endogenous	1	7	389	49.5	51.5926	1	1	30791	ENSMUSG00000052310.9	solute carrier family 39 (zinc transporter), member 1 [Source:MGI Symbol;Acc:MGI:1353474]	3	90248172	90253612	1	Slc39a1	protein_coding	41.58	80.08	42.97	42.74	1.14266	5.86808	7.23133	4.41786e-08	8.32129e-06	5.47328
Lbp	Lbp	All Targets	RNA	Endogenous	1	9	1002	45	51.088	1	1	16803	ENSMUSG00000016024.9	lipopolysaccharide binding protein [Source:MGI Symbol;Acc:MGI:1098776]	2	158306493	158332852	1	Lbp	protein_coding	71.14	358.62	105.71	57.87	2.68707	6.91033	7.19785	4.56922e-08	8.47332e-06	5.46731
Atp2b2	Atp2b2	All Targets	RNA	Endogenous	1	5	154	21	21.6491	1	1	11941	ENSMUSG00000030302.16	ATPase, Ca++ transporting, plasma membrane 2 [Source:MGI Symbol;Acc:MGI:105368]	6	113743831	114042613	-1	Atp2b2	protein_coding	46.11	14.9	32.93	44.77	-1.56869	5.20092	-7.12136	4.58585e-08	8.47332e-06	-5.46666
Fnbp4	Fnbp4	All Targets	RNA	Endogenous	1	3	310	34.5	35.904	1	1	55935	ENSMUSG00000008200.15	formin binding protein 4 [Source:MGI Symbol;Acc:MGI:1860513]	2	90745370	90781021	1	Fnbp4	protein_coding	30.2	55.38	33.23	29.93	0.945585	5.40134	7.14498	4.62834e-08	8.47332e-06	5.46503
Gm4951	Gm4951	All Targets	RNA	Endogenous	1	2	233	25	25.7803	1	1	240327	ENSMUSG00000073555.1	predicted gene 4951 [Source:MGI Symbol;Acc:MGI:3644953]	18	60212080	60247820	1	Gm4951	protein_coding	17.7	99.01	19.5	13.64	2.82083	4.84421	7.14158	4.9105e-08	8.90665e-06	5.45452
Il18r1	Il18r1	All Targets	RNA	Endogenous	1	7	231	32	34.0248	1	1	16182	ENSMUSG00000026070.15	interleukin 18 receptor 1 [Source:MGI Symbol;Acc:MGI:105383]	1	40465552	40500854	1	Il18r1	protein_coding	47.24	70.77	59.08	42.29	1.09232	5.97006	7.21737	5.16561e-08	9.28341e-06	5.44551
Susd6	Susd6	All Targets	RNA	Endogenous	1	15	555	71.5	75.0176	1	1	217684	ENSMUSG00000021133.9	sushi domain containing 6 [Source:MGI Symbol;Acc:MGI:2444661]	12	80790510	80880835	1	Susd6	protein_coding	57.78	113.8	62.63	53.53	1.20872	6.32761	7.09077	5.24351e-08	9.33774e-06	5.44285
Ifi47	Ifi47	All Targets	RNA	Endogenous	1	3	310	23.5	28.2813	1	1	15953	ENSMUSG00000078920.3	interferon gamma inducible protein 47 [Source:MGI Symbol;Acc:MGI:99448]	11	49076587	49096974	1	Ifi47	protein_coding	19.23	143.98	21.84	10.21	4.03062	5.00069	12.6159	7.16291e-08	1.26409e-05	5.38704
G3bp2	G3bp2	All Targets	RNA	Endogenous	1	11	343	47	50.5087	1	1	23881	ENSMUSG00000029405.16	GTPase activating protein (SH3 domain) binding protein 2 [Source:MGI Symbol;Acc:MGI:2442040]	5	92052146	92083719	-1	G3bp2	protein_coding	56.8	75.86	56.09	45.76	0.892208	6.09068	6.89904	8.94587e-08	1.56465e-05	5.34693
Rnf135	Rnf135	All Targets	RNA	Endogenous	1	4	374	38	39.9669	1	1	71956	ENSMUSG00000020707.6	ring finger protein 135 [Source:MGI Symbol;Acc:MGI:1919206]	11	80183851	80199757	1	Rnf135	protein_coding	35.76	75.17	33.37	35.28	1.18181	5.62685	6.87143	9.2283e-08	1.59976e-05	5.3413
Apod	Apod	All Targets	RNA	Endogenous	1	2	490	21	25.0148	1	1	11815	ENSMUSG00000022548.14	apolipoprotein D [Source:MGI Symbol;Acc:MGI:88056]	16	31296192	31314808	-1	Apod	protein_coding	17.21	86.86	17.17	12.06	2.7833	4.68791	6.84973	1.00246e-07	1.72256e-05	5.32628
Shfl	Shfl	All Targets	RNA	Endogenous	1	7	302	45.5	47.6455	1	1	319278	ENSMUSG00000038884.14	shiftless antiviral inhibitor of ribosomal frameshifting [Source:MGI Symbol;Acc:MGI:2441788]	9	20868642	20874307	1	Shfl	protein_coding	46.69	72.87	43.14	42.63	0.892313	5.88586	6.82416	1.02217e-07	1.74115e-05	5.32274
Parp12	Parp12	All Targets	RNA	Endogenous	1	4	262	33	34.69	1	1	243771	ENSMUSG00000038507.6	poly (ADP-ribose) polymerase family, member 12 [Source:MGI Symbol;Acc:MGI:2143990]	6	39086410	39118349	-1	Parp12	protein_coding	27.49	149.1	26.24	21.43	2.93519	5.51772	15.6616	1.12403e-07	1.89816e-05	5.30544
Dock9	Dock9	All Targets	RNA	Endogenous	1	18	518	70.5	68.7698	1	1	105445	ENSMUSG00000025558.19	dedicator of cytokinesis 9 [Source:MGI Symbol;Acc:MGI:106321]	14	121542046	121797837	-1	Dock9	protein_coding	79.59	42.74	81.19	80.13	-0.784942	6.33762	-6.80651	1.21079e-07	2.02719e-05	-5.29186
Irak2	Irak2	All Targets	RNA	Endogenous	1	4	282	32.5	33.4458	1	1	108960	ENSMUSG00000060477.14	interleukin-1 receptor-associated kinase 2 [Source:MGI Symbol;Acc:MGI:2429603]	6	113638467	113695026	1	Irak2	protein_coding	33.14	60.26	42.36	33.05	1.04144	5.58745	6.85096	1.23814e-07	2.05542e-05	5.28777
Fndc3a	Fndc3a	All Targets	RNA	Endogenous	1	4	227	26.5	29.304	1	1	319448	ENSMUSG00000033487.14	fibronectin type III domain containing 3A [Source:MGI Symbol;Acc:MGI:1196463]	14	72537946	72710003	-1	Fndc3a	protein_coding	23.61	49.18	26.41	27.26	1.01469	5.15884	6.73235	1.3264e-07	2.18343e-05	5.27516
Gstm1	Gstm1	All Targets	RNA	Endogenous	1	19	963	96	120.332	1	1	14862	ENSMUSG00000058135.12	glutathione S-transferase, mu 1 [Source:MGI Symbol;Acc:MGI:95860]	3	108012255	108017973	-1	Gstm1	protein_coding	533.25	211	495.29	722.92	-1.88407	8.89454	-6.6588	1.63512e-07	2.66919e-05	-5.23666
Unc93b1	Unc93b1	All Targets	RNA	Endogenous	1	6	480	24	30.1423	1	1	54445	ENSMUSG00000036908.17	unc-93 homolog B1, TLR signaling regulator [Source:MGI Symbol;Acc:MGI:1859307]	19	3935186	3949340	1	Unc93b1	protein_coding	29.22	41.9	24.88	22.7	1.04348	5.09332	6.59137	1.98175e-07	3.20831e-05	5.20104
Lgals9	Lgals9	All Targets	RNA	Endogenous	1	6	554	58	63.6177	1	1	16859	ENSMUSG00000001123.15	lectin, galactose binding, soluble 9 [Source:MGI Symbol;Acc:MGI:109496]	11	78962974	78984946	-1	Lgals9	protein_coding	34.2	326.42	34.84	25.35	3.81207	5.98132	13.3583	2.01682e-07	3.23832e-05	5.19778
Plod3	Plod3	All Targets	RNA	Endogenous	1	5	360	41	40.6084	1	1	26433	ENSMUSG00000004846.10	procollagen-lysine, 2-oxoglutarate 5-dioxygenase 3 [Source:MGI Symbol;Acc:MGI:1347008]	5	136987019	136996648	1	Plod3	protein_coding	33.15	66.02	34.66	36.67	0.916021	5.59412	6.56273	2.1871e-07	3.48318e-05	5.18269
Noxo1	Noxo1	All Targets	RNA	Endogenous	1	6	188	25	26.0847	1	1	71893	ENSMUSG00000019320.14	NADPH oxidase organizer 1 [Source:MGI Symbol;Acc:MGI:1919143]	17	24696234	24700529	1	Noxo1	protein_coding	28.19	53.43	25.45	23.22	1.28119	5.1761	6.52473	2.39731e-07	3.78716e-05	5.16555
Rab11a	Rab11a	All Targets	RNA	Endogenous	1	9	354	52.5	54.0885	1	1	53869	ENSMUSG00000004771.12	RAB11A, member RAS oncogene family [Source:MGI Symbol;Acc:MGI:1858202]	9	64715299	64737758	-1	Rab11a	protein_coding	56.12	87.58	62.88	56.81	0.783726	6.25664	6.47637	2.75313e-07	4.31448e-05	5.13961
Ifi211	Ifi204,Ifi211	All Targets	RNA	Endogenous	1	2	648	39	44.5781	1	1	381308	ENSMUSG00000026536.9	interferon activated gene 211 [Source:MGI Symbol;Acc:MGI:3041120]	1	173896345	173913046	-1	Ifi211	protein_coding	25.59	135.22	19.73	22.16	2.44407	5.28769	6.47062	2.79878e-07	4.35121e-05	5.13652
Wif1	Wif1	All Targets	RNA	Endogenous	1	2	136	19	19.7044	1	1	24117	ENSMUSG00000020218.11	Wnt inhibitory factor 1 [Source:MGI Symbol;Acc:MGI:1344332]	10	121033960	121100650	1	Wif1	protein_coding	25.55	14.15	23.39	35.94	-1.22923	4.76871	-6.46544	2.85943e-07	4.4105e-05	-5.13248
Cd274	Cd274	All Targets	RNA	Endogenous	1	2	560	37.5	43.4229	1	1	60533	ENSMUSG00000016496.7	CD274 antigen [Source:MGI Symbol;Acc:MGI:1926446]	19	29367455	29388095	1	Cd274	protein_coding	16.93	179.41	20.89	19.88	2.9234	5.21213	6.43852	3.06843e-07	4.6704e-05	5.11919
Rnf14	Rnf14	All Targets	RNA	Endogenous	1	7	314	47	47.9012	1	1	56736	ENSMUSG00000060450.14	ring finger protein 14 [Source:MGI Symbol;Acc:MGI:1929668]	18	38284537	38317849	1	Rnf14	protein_coding	50.49	80.66	60.63	47.88	0.941306	6.10884	6.48513	3.07561e-07	4.6704e-05	5.11875
Ankfy1	Ankfy1	All Targets	RNA	Endogenous	1	9	300	44.5	47.2019	1	1	11736	ENSMUSG00000020790.14	ankyrin repeat and FYVE domain containing 1 [Source:MGI Symbol;Acc:MGI:1337008]	11	72690006	72772146	1	Ankfy1	protein_coding	44.03	78.15	44.12	38.93	1.09824	5.85705	6.43327	3.11492e-07	4.6937e-05	5.11636
Cyb5a	Cyb5a	All Targets	RNA	Endogenous	1	23	794	101	121.062	1	1	109672	ENSMUSG00000024646.14	cytochrome b5 type A (microsomal) [Source:MGI Symbol;Acc:MGI:1926952]	18	84838704	84879871	1	Cyb5a	protein_coding	410.76	186.48	309.45	631.9	-1.90465	8.51136	-6.3261	4.23695e-07	6.33569e-05	-5.05799
Gpr155	Gpr155	All Targets	RNA	Endogenous	1	6	204	32	34.1447	1	1	68526	ENSMUSG00000041762.16	G protein-coupled receptor 155 [Source:MGI Symbol;Acc:MGI:1915776]	2	73341506	73386572	-1	Gpr155	protein_coding	88.19	26.1	65.13	84.16	-1.51536	6.06757	-6.28303	4.79557e-07	7.1167e-05	-5.03432
mCherry/tdTomato		All Targets	RNA	Endogenous	1	4	269	29	33.348	1	1										24.88	49.67	19.34	23.87	1.24787	5.02198	6.25851	5.20936e-07	7.67264e-05	5.01844
Irgm1	Irgm1	All Targets	RNA	Endogenous	1	5	747	41	52.1002	1	1	15944	ENSMUSG00000046879.7	immunity-related GTPase family M member 1 [Source:MGI Symbol;Acc:MGI:107567]	11	48861968	48871683	-1	Irgm1	protein_coding	35.57	301.29	40.18	25.44	3.69704	5.98242	10.5312	5.73149e-07	8.37867e-05	5.00005
Tgtp1	Tgtp1,Tgtp2	All Targets	RNA	Endogenous	1	5	1906	54	67.5783	1	1	21822	ENSMUSG00000078922.9	T cell specific GTPase 1 [Source:MGI Symbol;Acc:MGI:98734]	11	48985327	48994172	-1	Tgtp1	protein_coding	100.71	761.02	88.39	21.73	5.17699	6.7694	9.05559	6.0781e-07	8.81955e-05	4.98872
Gm4070	Gvin2,Gvin1	All Targets	RNA	Endogenous	1	2	324	33.5	33.5629	1	1	100042856	ENSMUSG00000078606.8	predicted gene 4070 [Source:MGI Symbol;Acc:MGI:3782245]	7	105895139	105953967	-1	Gm4070	protein_coding	16.81	45.58	16.77	14.25	1.6609	4.57615	6.25267	6.134e-07	8.83521e-05	4.98695
Ephx1	Ephx1	All Targets	RNA	Endogenous	1	13	615	102	102.982	1	1	13849	ENSMUSG00000038776.13	epoxide hydrolase 1, microsomal [Source:MGI Symbol;Acc:MGI:95405]	1	180976210	181020904	-1	Ephx1	protein_coding	289.39	119.71	257.02	344.24	-1.6299	8.01417	-6.17974	6.45748e-07	9.23326e-05	-4.97701
Kif5b	Kif5b	All Targets	RNA	Endogenous	1	10	491	64.5	68.3668	1	1	16573	ENSMUSG00000006740.14	kinesin family member 5B [Source:MGI Symbol;Acc:MGI:1098268]	18	6201002	6242174	-1	Kif5b	protein_coding	70.83	86.51	76.02	72.69	0.530539	6.48674	6.30519	6.57868e-07	9.31807e-05	4.97341
Helz2	Helz2	All Targets	RNA	Endogenous	1	4	403	37.5	44.7858	1	1	229003	ENSMUSG00000027580.17	helicase with zinc finger 2, transcriptional coactivator [Source:MGI Symbol;Acc:MGI:2385169]	2	181227615	181242027	-1	Helz2	protein_coding	31.37	120.66	33.31	23.98	2.34798	5.57403	9.37332	6.61193e-07	9.31807e-05	4.97243
Etnk1	Etnk1	All Targets	RNA	Endogenous	1	5	688	62	65.68	1	1	75320	ENSMUSG00000030275.6	ethanolamine kinase 1 [Source:MGI Symbol;Acc:MGI:1922570]	6	143167221	143232307	1	Etnk1	protein_coding	63.24	117.3	68.5	63.29	0.975954	6.44189	6.16376	6.76215e-07	9.4617e-05	4.96807
Max	Max	All Targets	RNA	Endogenous	1	10	428	43.5	49.354	1	1	17187	ENSMUSG00000059436.13	Max protein [Source:MGI Symbol;Acc:MGI:96921]	12	76937269	76962201	-1	Max	protein_coding	44.91	72.91	50.08	47.83	0.784321	5.96973	6.17943	6.91001e-07	9.59786e-05	4.96388
Rab35	Rab35	All Targets	RNA	Endogenous	1	9	329	38	38.2019	1	1	77407	ENSMUSG00000029518.15	RAB35, member RAS oncogene family [Source:MGI Symbol;Acc:MGI:1924657]	5	115631908	115647736	1	Rab35	protein_coding	37.04	54.42	32.09	32.73	0.939544	5.49642	6.17301	6.99884e-07	9.59786e-05	4.9614
C1ra	C1ra	All Targets	RNA	Endogenous	1	2	420	33	38.0448	1	1	50909	ENSMUSG00000055172.10	complement component 1, r subcomponent A [Source:MGI Symbol;Acc:MGI:1355313]	6	124512405	124523443	1	C1ra	protein_coding	28.71	70.8	34.74	27.85	1.46694	5.42641	6.15537	7.00645e-07	9.59786e-05	4.96118
Slc26a2	Slc26a2	All Targets	RNA	Endogenous	1	7	196	36	36.1124	1	1	13521	ENSMUSG00000034320.14	solute carrier family 26 (sulfate transporter), member 2 [Source:MGI Symbol;Acc:MGI:892977]	18	61192919	61211612	-1	Slc26a2	protein_coding	64.78	39.12	60	79.14	-0.9892	6.08385	-6.19402	7.17629e-07	9.76225e-05	-4.95653
Eras	Eras	All Targets	RNA	Endogenous	1	2	186	19	19.2959	1	1	353283	ENSMUSG00000031160.4	ES cell-expressed Ras [Source:MGI Symbol;Acc:MGI:2665023]	X	7924276	7928607	-1	Eras	protein_coding	27.09	41.2	25	23.75	1.05287	5.07183	6.1373	7.29874e-07	9.86034e-05	4.95324
Atf4	Atf4	All Targets	RNA	Endogenous	1	10	372	53	59.2882	1	1	11911	ENSMUSG00000042406.8	activating transcription factor 4 [Source:MGI Symbol;Acc:MGI:88096]	15	80255184	80257541	1	Atf4	protein_coding	59.96	106.43	58.25	54.88	1.09188	6.29092	6.13896	8.14679e-07	0.000109307	4.93182
Trim26	Trim26	All Targets	RNA	Endogenous	1	5	236	27.5	30.3279	1	1	22670	ENSMUSG00000024457.16	tripartite motif-containing 26 [Source:MGI Symbol;Acc:MGI:1337056]	17	36837134	36859398	1	Trim26	protein_coding	29.89	52.16	31.05	26.19	1.13401	5.3029	6.10426	8.23267e-07	0.000109707	4.92977
Cmtm6	Cmtm6	All Targets	RNA	Endogenous	1	5	305	40	41.4316	1	1	67213	ENSMUSG00000032434.9	CKLF-like MARVEL transmembrane domain containing 6 [Source:MGI Symbol;Acc:MGI:2447165]	9	114731116	114749344	1	Cmtm6	protein_coding	33.77	61.53	37.8	34.6	0.981486	5.5761	6.1293	8.31962e-07	0.000110117	4.92772
Gm19935	Gm19935	All Targets	RNA	Endogenous	1	7	746	33	42.5449	1	1	100503868	ENSMUSG00000110332.1	predicted gene, 19935 [Source:MGI Symbol;Acc:MGI:5012120]	8	90816145	90817393	-1	Gm19935	protein_coding	152.06	386.94	210.43	98.9	2.04003	7.65545	6.09304	8.44199e-07	0.000110987	4.92486
Tmem87a	Tmem87a	All Targets	RNA	Endogenous	1	5	209	24	26.7054	1	1	211499	ENSMUSG00000033808.16	transmembrane protein 87A [Source:MGI Symbol;Acc:MGI:2441844]	2	120355312	120404113	-1	Tmem87a	protein_coding	27.61	41.47	27.61	26.3	0.818561	5.17105	6.15266	9.2416e-07	0.000120689	4.90714
Hdlbp	Hdlbp	All Targets	RNA	Endogenous	1	11	463	64.5	67.7439	1	1	110611	ENSMUSG00000034088.15	high density lipoprotein (HDL) binding protein [Source:MGI Symbol;Acc:MGI:99256]	1	93405940	93478815	-1	Hdlbp	protein_coding	78.58	103.96	77.77	86.42	0.542282	6.65786	6.12864	1.01201e-06	0.000130571	4.88929
Rbm43	Rbm43	All Targets	RNA	Endogenous	1	3	210	28	29.9448	1	1	71684	ENSMUSG00000036249.16	RNA binding motif protein 43 [Source:MGI Symbol;Acc:MGI:1918934]	2	51924448	51935163	-1	Rbm43	protein_coding	31.29	48.73	34.11	31.39	0.833908	5.39821	6.06904	1.01316e-06	0.000130571	4.88907
Ifih1	Ifih1	All Targets	RNA	Endogenous	1	2	137	19.5	21.0548	1	1	71586	ENSMUSG00000026896.14	interferon induced with helicase C domain 1 [Source:MGI Symbol;Acc:MGI:1918836]	2	62595798	62646255	-1	Ifih1	protein_coding	15.62	65.1	15.14	15.15	2.15525	4.67703	8.56043	1.16275e-06	0.00014887	4.86188
Rnf10	Rnf10	All Targets	RNA	Endogenous	1	13	483	61	69.3445	1	1	50849	ENSMUSG00000041740.16	ring finger protein 10 [Source:MGI Symbol;Acc:MGI:1859162]	5	115241412	115272898	-1	Rnf10	protein_coding	86.21	134.21	92.09	88.11	0.776565	6.84982	6.04853	1.18649e-06	0.000149948	4.85788
H2bc8|H2bc3	H2bc8	All Targets	RNA	Endogenous	1	7	2766	57	75.4212	1	1	319181	ENSMUSG00000058385.8	H2B clustered histone 8 [Source:MGI Symbol;Acc:MGI:2448386]	13	23571396	23572013	1	H2bc8	protein_coding	18.92	35.26	16.48	17.46	1.1277	4.64722	5.96846	1.18919e-06	0.000149948	4.85743
Serping1	Serping1	All Targets	RNA	Endogenous	1	12	886	74	88.6709	1	1	12258	ENSMUSG00000023224.12	serine (or cysteine) peptidase inhibitor, clade G, member 1 [Source:MGI Symbol;Acc:MGI:894696]	2	84765387	84775444	-1	Serping1	protein_coding	50.06	267.28	73.84	42.74	2.60148	6.40673	6.01064	1.19414e-06	0.000149948	4.85661
Irf2	Irf2	All Targets	RNA	Endogenous	1	5	497	52.5	53.0539	1	1	16363	ENSMUSG00000031627.9	interferon regulatory factor 2 [Source:MGI Symbol;Acc:MGI:96591]	8	46739732	46847458	1	Irf2	protein_coding	51.58	82.85	56.36	51.93	0.816673	6.11512	5.94994	1.25474e-06	0.000156554	4.84679
Stat2	Stat2	All Targets	RNA	Endogenous	1	3	312	26	27.9365	1	1	20847	ENSMUSG00000040033.16	signal transducer and activator of transcription 2 [Source:MGI Symbol;Acc:MGI:103039]	10	128270559	128292849	1	Stat2	protein_coding	23.56	131.14	20.45	13.05	3.4553	5.06773	11.0834	1.27353e-06	0.000157894	4.84384
Prr29	Prr29	All Targets	RNA	Endogenous	1	4	175	28	29.3386	1	1	75573	ENSMUSG00000009210.10	proline rich 29 [Source:MGI Symbol;Acc:MGI:1922823]	11	106365472	106377558	1	Prr29	protein_coding	43.92	92.31	74.91	35.49	1.59037	6.01367	5.98791	1.39505e-06	0.000171871	4.82571
Cxcl9	Cxcl9	All Targets	RNA	Endogenous	1	1	380	18	23.3244	1	1	17329	ENSMUSG00000029417.9	chemokine (C-X-C motif) ligand 9 [Source:MGI Symbol;Acc:MGI:1352449]	5	92321347	92328079	-1	Cxcl9	protein_coding	16.21	29.76	9.85	10.32	1.44927	4.14217	5.87315	1.56753e-06	0.000191915	4.80243
Ascc3	Ascc3	All Targets	RNA	Endogenous	1	8	289	40	40.8798	1	1	77987	ENSMUSG00000038774.9	activating signal cointegrator 1 complex subunit 3 [Source:MGI Symbol;Acc:MGI:1925237]	10	50592669	50851485	1	Ascc3	protein_coding	37.44	69.04	31.73	38.48	0.970696	5.62817	5.90143	1.60786e-06	0.00019563	4.79734
Rac3	Rac3	All Targets	RNA	Endogenous	1	5	197	37.5	37.4722	1	1	170758	ENSMUSG00000018012.11	Rac family small GTPase 3 [Source:MGI Symbol;Acc:MGI:2180784]	11	120721470	120723969	1	Rac3	protein_coding	74	37.38	85.36	83.24	-1.17427	6.21831	-5.85869	1.64895e-06	0.00019939	-4.79228
Cnp	Cnp	All Targets	RNA	Endogenous	1	5	502	36.5	39.0943	1	1	12799	ENSMUSG00000006782.16	2',3'-cyclic nucleotide 3' phosphodiesterase [Source:MGI Symbol;Acc:MGI:88437]	11	100574904	100591729	1	Cnp	protein_coding	42.8	67.15	64.53	44.34	0.826464	5.96661	5.94915	1.69865e-06	0.00020414	4.78632
Serpina3n	Serpina3n	All Targets	RNA	Endogenous	1	4	685	37	43.3068	1	1	20716	ENSMUSG00000021091.8	serine (or cysteine) peptidase inhibitor, clade A, member 3N [Source:MGI Symbol;Acc:MGI:105045]	12	104406729	104414329	1	Serpina3n	protein_coding	21	127.81	24.4	27.93	2.13425	5.34126	5.80613	1.90401e-06	0.000227424	4.76335
Iigp1	Iigp1	All Targets	RNA	Endogenous	1	1	885	27	38.0009	1	1	60440	ENSMUSG00000054072.12	interferon inducible GTPase 1 [Source:MGI Symbol;Acc:MGI:1926259]	18	60376027	60392634	1	Iigp1	protein_coding	24.61	315.46	27.71	12.88	4.61639	5.45073	9.98379	1.96066e-06	0.000232772	4.75744
Gpt	Gpt	All Targets	RNA	Endogenous	1	5	261	35	33.9132	1	1	76282	ENSMUSG00000022546.5	glutamic pyruvic transaminase, soluble [Source:MGI Symbol;Acc:MGI:95802]	15	76695716	76699686	1	Gpt	protein_coding	57.97	27.21	55.8	59.78	-1.00948	5.77633	-5.78585	2.04513e-06	0.000241338	-4.74891
Mark2	Mark2	All Targets	RNA	Endogenous	1	3	344	43	46.6264	1	1	13728	ENSMUSG00000024969.15	MAP/microtubule affinity regulating kinase 2 [Source:MGI Symbol;Acc:MGI:99638]	19	7275396	7341860	-1	Mark2	protein_coding	47.85	71.44	47.99	52.95	0.648352	5.9894	5.83724	2.11312e-06	0.000247868	4.74229
Fam241a	Fam241a	All Targets	RNA	Endogenous	1	4	202	27	28.4249	1	1	70617	ENSMUSG00000050549.8	family with sequence similarity 241, member A [Source:MGI Symbol;Acc:MGI:1917867]	3	127869058	127896324	-1	Fam241a	protein_coding	29.03	49.75	32.76	27.94	0.944512	5.32155	5.76453	2.1484e-06	0.000250506	4.73894
Sav1	Sav1	All Targets	RNA	Endogenous	1	4	348	53	53.0559	1	1	64010	ENSMUSG00000021067.8	salvador family WW domain containing 1 [Source:MGI Symbol;Acc:MGI:1927144]	12	69965012	69987002	-1	Sav1	protein_coding	45.22	78.41	47.04	47.55	0.886299	5.95654	5.77471	2.1612e-06	0.000250508	4.73773
Nab1	Nab1	All Targets	RNA	Endogenous	1	11	284	38.5	41.7251	1	1	17936	ENSMUSG00000002881.14	Ngfi-A binding protein 1 [Source:MGI Symbol;Acc:MGI:107564]	1	52457294	52500679	-1	Nab1	protein_coding	44.12	61.63	49.22	43.1	0.676751	5.86203	5.74054	2.37755e-06	0.000273718	4.71836
Cd14	Cd14	All Targets	RNA	Endogenous	1	8	293	37.5	41.4056	1	1	12475	ENSMUSG00000051439.7	CD14 antigen [Source:MGI Symbol;Acc:MGI:88318]	18	36725067	36726798	-1	Cd14	protein_coding	58.86	126.1	57.62	36.23	1.9221	6.11565	5.75599	2.38939e-06	0.000273718	4.71735
Plac8	Plac8	All Targets	RNA	Endogenous	1	4	246	27.5	31.0391	1	1	231507	ENSMUSG00000029322.12	placenta-specific 8 [Source:MGI Symbol;Acc:MGI:2445289]	5	100553725	100572245	-1	Plac8	protein_coding	19.47	50.32	16.48	17.01	1.54751	4.74283	5.71903	2.452e-06	0.000277984	4.71208
Ifnar2	Ifnar2	All Targets	RNA	Endogenous	1	4	285	28	31.8233	1	1	15976	ENSMUSG00000022971.18	interferon (alpha and beta) receptor 2 [Source:MGI Symbol;Acc:MGI:1098243]	16	91372783	91405589	1	Ifnar2	protein_coding	23.07	41.94	29.34	21.3	1.21729	5.0225	5.79383	2.45501e-06	0.000277984	4.71183
Sec61a1	Sec61a1	All Targets	RNA	Endogenous	1	8	511	61	65.5621	1	1	53421	ENSMUSG00000030082.14	Sec61 alpha 1 subunit (S. cerevisiae) [Source:MGI Symbol;Acc:MGI:1858417]	6	88503579	88518905	-1	Sec61a1	protein_coding	70.23	107.56	82.55	76.29	0.724819	6.6024	5.77005	2.50808e-06	0.000281433	4.70747
Hsh2d	Hsh2d	All Targets	RNA	Endogenous	1	2	126	16.5	15.446	1	1	209488	ENSMUSG00000062007.13	hematopoietic SH2 domain containing [Source:MGI Symbol;Acc:MGI:2676364]	8	72189638	72201527	1	Hsh2d	protein_coding	13.23	23.66	15.29	10.83	1.37146	4.14972	5.71041	2.5142e-06	0.000281433	4.70697
Arf5	Arf5	All Targets	RNA	Endogenous	1	11	643	75.5	79.5198	1	1	11844	ENSMUSG00000020440.13	ADP-ribosylation factor 5 [Source:MGI Symbol;Acc:MGI:99434]	6	28423560	28426602	1	Arf5	protein_coding	92.38	127.11	122.57	91.24	0.714357	6.96787	5.77773	2.54124e-06	0.000282843	4.70479
Sh3glb1	Sh3glb1	All Targets	RNA	Endogenous	1	18	549	69	74.0065	1	1	54673	ENSMUSG00000037062.13	SH3-domain GRB2-like B1 (endophilin) [Source:MGI Symbol;Acc:MGI:1859730]	3	144683678	144720335	-1	Sh3glb1	protein_coding	67.17	114.01	68.29	67.92	0.844391	6.49672	5.68919	2.67418e-06	0.000295093	4.69438
Tbk1	Tbk1	All Targets	RNA	Endogenous	1	4	255	29	30.0989	1	1	56480	ENSMUSG00000020115.3	TANK-binding kinase 1 [Source:MGI Symbol;Acc:MGI:1929658]	10	121546455	121586787	-1	Tbk1	protein_coding	27.26	54.62	26	27.96	1.06205	5.24631	5.68826	2.68143e-06	0.000295093	4.69383
Ifitm3	Ifitm3	All Targets	RNA	Endogenous	1	10	1784	74	98.3368	1	1	66141	ENSMUSG00000025492.6	interferon induced transmembrane protein 3 [Source:MGI Symbol;Acc:MGI:1913391]	7	141009586	141010770	-1	Ifitm3	protein_coding	64.32	874.15	92.26	49.01	4.45592	7.13596	15.4056	2.76644e-06	0.00030224	4.68744
Rnf215	Rnf215	All Targets	RNA	Endogenous	1	8	355	46	47.8807	1	1	71673	ENSMUSG00000003581.14	ring finger protein 215 [Source:MGI Symbol;Acc:MGI:1918923]	11	4135202	4141172	1	Rnf215	protein_coding	64.13	36.5	58.81	67.8	-0.865498	6.00008	-5.73633	2.77724e-06	0.00030224	-4.68664
Med13l	Med13l	All Targets	RNA	Endogenous	1	9	444	55.5	55.203	1	1	76199	ENSMUSG00000018076.12	mediator complex subunit 13-like [Source:MGI Symbol;Acc:MGI:2670178]	5	118560679	118765438	1	Med13l	protein_coding	60.02	62.76	53.25	38.71	0.782574	5.96274	5.70051	2.85298e-06	0.000308768	4.68113
Marveld3	Marveld3	All Targets	RNA	Endogenous	1	8	188	27.5	30.6602	1	1	73608	ENSMUSG00000001672.14	MARVEL (membrane-associating) domain containing 3 [Source:MGI Symbol;Acc:MGI:1920858]	8	109947914	109962203	-1	Marveld3	protein_coding	38.94	56.2	40.17	35.63	0.901706	5.63231	5.7165	2.91749e-06	0.000314015	4.67654
Ap2m1	Ap2m1	All Targets	RNA	Endogenous	1	14	679	75.5	84.2247	1	1	11773	ENSMUSG00000022841.15	adaptor-related protein complex 2, mu 1 subunit [Source:MGI Symbol;Acc:MGI:1298405]	16	20535478	20544909	1	Ap2m1	protein_coding	88.9	111.19	101.67	94.78	0.527532	6.85546	5.75005	3.00314e-06	0.000321467	4.67061
Ehf	Ehf	All Targets	RNA	Endogenous	1	5	234	35.5	34.7004	1	1	13661	ENSMUSG00000012350.15	ets homologous factor [Source:MGI Symbol;Acc:MGI:1270840]	2	103263433	103303278	-1	Ehf	protein_coding	51.71	79.97	50.47	49.67	0.885746	6.0391	5.70176	3.09647e-06	0.000329656	4.66432
Nampt	Nampt	All Targets	RNA	Endogenous	1	4	346	49.5	52.9854	1	1	59027	ENSMUSG00000020572.8	nicotinamide phosphoribosyltransferase [Source:MGI Symbol;Acc:MGI:1929865]	12	32819545	32853349	1	Nampt	protein_coding	55.22	117.78	42.34	68.69	0.969013	6.24291	5.63659	3.11609e-06	0.000329952	4.66302
Trim12a	Trim12a,Trim12c,Trim5	All Targets	RNA	Endogenous	1	4	200	24	24.4561	1	1	76681	ENSMUSG00000066258.13	tripartite motif-containing 12A [Source:MGI Symbol;Acc:MGI:1923931]	7	104299894	104315466	-1	Trim12a	protein_coding	18.22	47.41	22.9	20.34	1.30031	4.87673	5.6363	3.16354e-06	0.000333175	4.65991
Casz1	Casz1	All Targets	RNA	Endogenous	1	9	252	34	34.6199	1	1	69743	ENSMUSG00000028977.17	castor zinc finger 1 [Source:MGI Symbol;Acc:MGI:1196251]	4	148804429	148954889	1	Casz1	protein_coding	43.12	51.68	47.54	32.11	0.907598	5.66539	5.62648	3.26592e-06	0.000340498	4.65335
Fosl2	Fosl2	All Targets	RNA	Endogenous	1	5	222	34.5	36.2022	1	1	14284	ENSMUSG00000029135.10	fos-like antigen 2 [Source:MGI Symbol;Acc:MGI:102858]	5	32135801	32157842	1	Fosl2	protein_coding	35.14	63.21	44.52	39.4	0.841352	5.70732	5.62024	3.26783e-06	0.000340498	4.65323
Sri	Sri	All Targets	RNA	Endogenous	1	21	679	91.5	94.8081	1	1	109552	ENSMUSG00000003161.15	sorcin [Source:MGI Symbol;Acc:MGI:98419]	5	8046078	8069379	1	Sri	protein_coding	127.92	207.64	140.29	130.72	0.907763	7.42766	5.68713	3.29751e-06	0.000341772	4.65136
Erich4	Erich4	All Targets	RNA	Endogenous	1	1	103	11	11.0842	1	1	632778	ENSMUSG00000074261.3	glutamate rich 4 [Source:MGI Symbol;Acc:MGI:3646269]	7	25614620	25615892	-1	Erich4	protein_coding	36.62	130.2	45.09	41.99	1.65973	5.93508	5.59469	3.55795e-06	0.000366825	4.63566
Arid5a	Arid5a	All Targets	RNA	Endogenous	1	4	217	20	21.9377	1	1	214855	ENSMUSG00000037447.16	AT rich interactive domain 5A (MRF1-like) [Source:MGI Symbol;Acc:MGI:2443039]	1	36307733	36324029	1	Arid5a	protein_coding	17.99	30.97	15.99	14.76	1.14058	4.5052	5.61586	3.667e-06	0.000376088	4.62942
Shroom3	Shroom3	All Targets	RNA	Endogenous	1	7	259	45	47.4855	1	1	27428	ENSMUSG00000029381.16	shroom family member 3 [Source:MGI Symbol;Acc:MGI:1351655]	5	92683435	92965318	1	Shroom3	protein_coding	47.97	72.79	60.88	49.58	0.717046	6.06412	5.59424	3.7643e-06	0.000384057	4.62399
Ddx24	Ddx24	All Targets	RNA	Endogenous	1	7	323	40	43.1585	1	1	27225	ENSMUSG00000041645.14	DEAD (Asp-Glu-Ala-Asp) box polypeptide 24 [Source:MGI Symbol;Acc:MGI:1351337]	12	103407982	103425830	-1	Ddx24	protein_coding	42.86	69.51	35.64	41.12	0.85598	5.74899	5.54081	4.11738e-06	0.000417904	4.60537
Jak2	Jak2	All Targets	RNA	Endogenous	1	5	289	36	36.8815	1	1	16452	ENSMUSG00000024789.13	Janus kinase 2 [Source:MGI Symbol;Acc:MGI:96629]	19	29251828	29313080	1	Jak2	protein_coding	33.76	51.88	35.9	26.3	1.10789	5.39627	5.55684	4.16821e-06	0.000420882	4.60281
Oasl1	Oasl1	All Targets	RNA	Endogenous	1	2	335	24	31.1615	1	1	231655	ENSMUSG00000041827.15	2'-5' oligoadenylate synthetase-like 1 [Source:MGI Symbol;Acc:MGI:2180849]	5	114923240	114937915	1	Oasl1	protein_coding	18.76	268.91	25.57	18.71	3.85376	5.38248	8.22098	4.42086e-06	0.000444104	4.59055
Fam49b	Cyrib	All Targets	RNA	Endogenous	1	5	769	36.5	44.5919	1	1	223601	ENSMUSG00000022378.14	family with sequence similarity 49, member B [Source:MGI Symbol;Acc:MGI:1923520]	15	63929097	64060478	-1	Fam49b	protein_coding	34.54	47.09	34.37	29.86	0.763429	5.4105	5.48993	4.77465e-06	0.000477197	4.57445
Arrdc4	Arrdc4	All Targets	RNA	Endogenous	1	7	265	33.5	34.4029	1	1	66412	ENSMUSG00000042659.15	arrestin domain containing 4 [Source:MGI Symbol;Acc:MGI:1913662]	7	68736995	68749241	-1	Arrdc4	protein_coding	36.29	63.19	34.79	30.08	1.08897	5.52396	5.48618	4.82698e-06	0.000479978	4.57217
AI837181	AI837181	All Targets	RNA	Endogenous	1	4	217	25	27.3264	1	1	107242	ENSMUSG00000047423.10	expressed sequence AI837181 [Source:MGI Symbol;Acc:MGI:2147598]	19	5425144	5427313	1	AI837181	protein_coding	25.79	38.11	27.66	25.47	0.748188	5.10713	5.49609	4.90544e-06	0.000485316	4.56879
Ddr1	Ddr1	All Targets	RNA	Endogenous	1	5	256	40	45.3228	1	1	12305	ENSMUSG00000003534.17	discoidin domain receptor family, member 1 [Source:MGI Symbol;Acc:MGI:99216]	17	35681567	35704621	-1	Ddr1	protein_coding	62.62	88.49	83.67	54.57	0.857961	6.36822	5.52404	4.98018e-06	0.000488901	4.56562
Golm1	Golm1	All Targets	RNA	Endogenous	1	5	224	27	28.2685	1	1	105348	ENSMUSG00000021556.12	golgi membrane protein 1 [Source:MGI Symbol;Acc:MGI:1917329]	13	59634626	59675811	-1	Golm1	protein_coding	26.86	38.89	29.68	20.69	1.18247	5.04177	5.55622	4.99159e-06	0.000488901	4.56514
Spats2l	Spats2l	All Targets	RNA	Endogenous	1	3	142	22.5	23.3487	1	1	67198	ENSMUSG00000038305.15	spermatogenesis associated, serine-rich 2-like [Source:MGI Symbol;Acc:MGI:1914448]	1	57774162	57948394	1	Spats2l	protein_coding	19.4	95.15	21.46	14.85	2.71842	4.96255	7.17777	5.32918e-06	0.00051937	4.55139
Agrn	Agrn	All Targets	RNA	Endogenous	1	6	365	48	51.7201	1	1	11603	ENSMUSG00000041936.18	agrin [Source:MGI Symbol;Acc:MGI:87961]	4	156165290	156197488	-1	Agrn	protein_coding	40.65	72.23	44.36	40.81	0.968252	5.7927	5.44811	5.39279e-06	0.000522967	4.5489
Ubr4	Ubr4	All Targets	RNA	Endogenous	1	4	188	28	29.1546	1	1	69116	ENSMUSG00000066036.14	ubiquitin protein ligase E3 component n-recognin 4 [Source:MGI Symbol;Acc:MGI:1916366]	4	139352609	139489588	1	Ubr4	protein_coding	33.77	52.78	35.87	29.46	0.963412	5.44141	5.44439	5.45141e-06	0.000526047	4.54662
Lcn2	Lcn2	All Targets	RNA	Endogenous	1	3	2208	67.5	72.5346	1	1	16819	ENSMUSG00000026822.14	lipocalin 2 [Source:MGI Symbol;Acc:MGI:96757]	2	32384633	32388252	-1	Lcn2	protein_coding	32.8	726.42	77.18	28.05	4.43646	6.21171	5.43743	5.56314e-06	0.000534198	4.54235
Cyp2b10	Cyp2b10	All Targets	RNA	Endogenous	1	28	686	128	132.993	1	1	13088	ENSMUSG00000030483.14	cytochrome P450, family 2, subfamily b, polypeptide 10 [Source:MGI Symbol;Acc:MGI:88598]	7	25897620	25926624	1	Cyp2b10	protein_coding	307.63	174.41	300.44	364.8	-1.10455	8.28325	-5.42452	5.77609e-06	0.000551523	-4.53442
H2-Ea	H2-Ea	All Targets	RNA	Endogenous	1	5	5345	83.5	106.338	1	1	100504404	ENSMUSG00000036322.11	histocompatibility 2, class II antigen E alpha [Source:MGI Symbol;Acc:MGI:95900]	17	34341959	34344645	-1	H2-Ea	polymorphic_pseudogene	36.82	172.83	39.72	27.58	2.75315	5.89508	10.1584	5.79987e-06	0.000551523	4.53356
Csrp1	Csrp1	All Targets	RNA	Endogenous	1	32	1123	149	158.343	1	1	13007	ENSMUSG00000026421.14	cysteine and glycine-rich protein 1 [Source:MGI Symbol;Acc:MGI:88549]	1	135720061	135752232	1	Csrp1	protein_coding	131.13	259.14	159.91	162.18	0.787678	7.64771	5.41672	5.90892e-06	0.000559178	4.52962
H2-Eb1	H2-Eb1	All Targets	RNA	Endogenous	1	7	2552	56.5	69.9977	1	1	14969	ENSMUSG00000060586.11	histocompatibility 2, class II antigen E beta [Source:MGI Symbol;Acc:MGI:95901]	17	34305867	34316674	1	H2-Eb1	protein_coding	67.23	484.89	59.07	32.63	4.03404	6.63054	12.175	6.20879e-06	0.000584731	4.51915
Tsku	Tsku	All Targets	RNA	Endogenous	1	3	147	28	27.2088	1	1	244152	ENSMUSG00000049580.12	tsukushi, small leucine rich proteoglycan [Source:MGI Symbol;Acc:MGI:2443855]	7	98350668	98361328	-1	Tsku	protein_coding	52.34	38.03	42.07	74.81	-0.788264	5.85625	-5.39878	6.24384e-06	0.000585218	-4.51796
Nfkb1	Nfkb1	All Targets	RNA	Endogenous	1	9	405	48	50.0066	1	1	18033	ENSMUSG00000028163.17	nuclear factor of kappa light polypeptide gene enhancer in B cells 1, p105 [Source:MGI Symbol;Acc:MGI:97312]	3	135584655	135691547	-1	Nfkb1	protein_coding	49.07	65.24	51.46	43.23	0.760773	5.92424	5.39087	6.42228e-06	0.000599076	4.51199
Kdm1a	Kdm1a	All Targets	RNA	Endogenous	1	9	324	44	48.5888	1	1	99982	ENSMUSG00000036940.15	lysine (K)-specific demethylase 1A [Source:MGI Symbol;Acc:MGI:1196256]	4	136550540	136602723	-1	Kdm1a	protein_coding	56.99	83.59	60.38	51.75	0.813365	6.18619	5.36682	6.83285e-06	0.000631451	4.49883
Rbms1	Rbms1	All Targets	RNA	Endogenous	1	7	459	63	60.5955	1	1	56878	ENSMUSG00000026970.16	RNA binding motif, single stranded interacting protein 1 [Source:MGI Symbol;Acc:MGI:1861774]	2	60750193	60963192	-1	Rbms1	protein_coding	47.26	73.27	45.53	41.99	1.02118	5.87454	5.38631	6.83382e-06	0.000631451	4.4988
Ube2l6	Ube2l6	All Targets	RNA	Endogenous	1	2	153	20	20.7851	1	1	56791	ENSMUSG00000027078.14	ubiquitin-conjugating enzyme E2L 6 [Source:MGI Symbol;Acc:MGI:1914500]	2	84798828	84810335	1	Ube2l6	protein_coding	17.12	76.89	13.46	11.98	2.73588	4.66574	10.7787	6.91286e-06	0.000633565	4.49635
Dnaja1	Dnaja1	All Targets	RNA	Endogenous	1	20	719	89	94.7908	1	1	15502	ENSMUSG00000028410.13	DnaJ heat shock protein family (Hsp40) member A1 [Source:MGI Symbol;Acc:MGI:1270129]	4	40722150	40737149	1	Dnaja1	protein_coding	116.79	124.26	101.48	97.57	0.650801	6.99826	5.4403	6.92138e-06	0.000633565	4.49609
Eps8	Eps8	All Targets	RNA	Endogenous	1	7	252	35	36.828	1	1	13860	ENSMUSG00000015766.14	epidermal growth factor receptor pathway substrate 8 [Source:MGI Symbol;Acc:MGI:104684]	6	137477245	137654876	-1	Eps8	protein_coding	45.96	75.61	52.85	42.76	0.926896	5.94956	5.32938	7.62e-06	0.00069427	4.47559
Gsta4	Gsta4	All Targets	RNA	Endogenous	1	5	371	47	48.5321	1	1	14860	ENSMUSG00000032348.6	glutathione S-transferase, alpha 4 [Source:MGI Symbol;Acc:MGI:1309515]	9	78182774	78209349	1	Gsta4	protein_coding	217.47	106.33	170.05	267.84	-1.29489	7.64282	-5.31845	7.86648e-06	0.000712394	-4.46879
Gbp5	Gbp5	All Targets	RNA	Endogenous	1	2	528	23.5	31.2629	1	1	229898	ENSMUSG00000105504.4	guanylate binding protein 5 [Source:MGI Symbol;Acc:MGI:2429943]	3	142493978	142522344	1	Gbp5	protein_coding	17.14	154.32	16.59	13.13	3.51442	4.97144	8.44614	7.89165e-06	0.000712394	4.4681
Csprs	LOC100503923,Gm38510,Gm7609,Csprs,LOC100041903,Gm7592	All Targets	RNA	Endogenous	1	25	1225	134	141.796	1	1	114564	ENSMUSG00000062783.2	component of Sp100-rs [Source:MGI Symbol;Acc:MGI:1891441]	GL456221.1	111572	163011	-1	Csprs	protein_coding	103.65	154.35	122.95	91.33	0.856858	7.07144	5.3153	7.93886e-06	0.000713368	4.46683
Pml	Pml	All Targets	RNA	Endogenous	1	4	328	30.5	31.6206	1	1	18854	ENSMUSG00000036986.16	promyelocytic leukemia [Source:MGI Symbol;Acc:MGI:104662]	9	58218076	58249786	-1	Pml	protein_coding	22.91	74.57	26.01	21.67	1.87648	5.21825	11.7689	8.24477e-06	0.000737474	4.45873
Sord	Sord	All Targets	RNA	Endogenous	1	3	164	25.5	26.1759	1	1	20322	ENSMUSG00000027227.7	sorbitol dehydrogenase [Source:MGI Symbol;Acc:MGI:98266]	2	122234749	122265340	1	Sord	protein_coding	69.3	21.21	80.15	53.95	-1.21195	5.80867	-5.35547	8.42749e-06	0.000750391	-4.45403
Bcl3	Bcl3	All Targets	RNA	Endogenous	1	1	160	19.5	19.2159	1	1	12051	ENSMUSG00000053175.17	B cell leukemia/lymphoma 3 [Source:MGI Symbol;Acc:MGI:88140]	7	19808462	19822770	-1	Bcl3	protein_coding	14.33	31.49	12.85	11.93	1.54472	4.22003	5.3202	8.65852e-06	0.000767474	4.44822
Ms4a6d	Ms4a6d	All Targets	RNA	Endogenous	1	2	197	22	23.0461	1	1	68774	ENSMUSG00000024679.10	membrane-spanning 4-domains, subfamily A, member 6D [Source:MGI Symbol;Acc:MGI:1916024]	19	11586604	11604849	-1	Ms4a6d	protein_coding	13.33	50.44	14.42	13.22	1.7602	4.42116	5.28234	8.7386e-06	0.000771083	4.44624
Prpf38a	Prpf38a	All Targets	RNA	Endogenous	1	6	270	28.5	33.1673	1	1	230596	ENSMUSG00000063800.5	PRP38 pre-mRNA processing factor 38 (yeast) domain containing A [Source:MGI Symbol;Acc:MGI:1916962]	4	108563172	108579336	-1	Prpf38a	protein_coding	30.94	38.62	36.38	29.7	0.593802	5.32899	5.26106	9.31251e-06	0.000818039	4.43255
Cmtr1	Cmtr1	All Targets	RNA	Endogenous	1	3	246	34	33.9539	1	1	74157	ENSMUSG00000024019.18	cap methyltransferase 1 [Source:MGI Symbol;Acc:MGI:1921407]	17	29660595	29705979	1	Cmtr1	protein_coding	30.32	56.15	26.71	23.68	1.30844	5.24865	7.98512	9.39902e-06	0.000821018	4.43056
Slfn2	Slfn2	All Targets	RNA	Endogenous	1	1	189	25.5	22.3206	1	1	20556	ENSMUSG00000072620.3	schlafen 2 [Source:MGI Symbol;Acc:MGI:1313258]	11	83065112	83070678	1	Slfn2	protein_coding	14.24	43.57	10.9	11.4	1.81781	4.27653	5.25618	9.43025e-06	0.000821018	4.42984
Foxp1	Foxp1	All Targets	RNA	Endogenous	1	5	514	45	44.2297	1	1	108655	ENSMUSG00000030067.17	forkhead box P1 [Source:MGI Symbol;Acc:MGI:1914004]	6	98925338	99522721	-1	Foxp1	protein_coding	34.31	51.79	40.01	35.84	0.718502	5.55966	5.30633	9.56218e-06	0.000828821	4.42684
Arih1	Arih1	All Targets	RNA	Endogenous	1	3	352	42	46.3673	1	1	23806	ENSMUSG00000025234.11	ariadne RBR E3 ubiquitin protein ligase 1 [Source:MGI Symbol;Acc:MGI:1344363]	9	59388258	59486618	-1	Arih1	protein_coding	50.08	69.17	52.19	50.35	0.611655	6.00611	5.24829	9.78456e-06	0.00084436	4.42188
Lypd8	Lypd8	All Targets	RNA	Endogenous	1	4	158	19	18.3461	1	1	70163	ENSMUSG00000013643.13	LY6/PLAUR domain containing 8 [Source:MGI Symbol;Acc:MGI:1917413]	11	58379043	58390728	1	Lypd8	protein_coding	10.77	51.44	13.85	17.69	1.60399	4.46241	5.23921	9.90786e-06	0.00085125	4.41917
Etv6	Etv6	All Targets	RNA	Endogenous	1	4	238	29.5	29.057	1	1	14011	ENSMUSG00000030199.16	ets variant 6 [Source:MGI Symbol;Acc:MGI:109336]	6	134035700	134270158	1	Etv6	protein_coding	25.78	40.05	23.89	21.57	1.01984	4.98355	5.23954	1.00534e-05	0.000859987	4.41602
Cavin2	Cavin2	All Targets	RNA	Endogenous	1	9	487	58	52.8491	1	1	20324	ENSMUSG00000045954.7	caveolae associated 2 [Source:MGI Symbol;Acc:MGI:99513]	1	51289126	51302960	1	Cavin2	protein_coding	49.05	28.68	41.19	59.32	-1.07069	5.62145	-5.22452	1.0341e-05	0.000880735	-4.40992
Apol6	Apol6	All Targets	RNA	Endogenous	1	2	135	16	17.0882	1	1	71939	ENSMUSG00000033576.12	apolipoprotein L 6 [Source:MGI Symbol;Acc:MGI:1919189]	15	77044729	77057106	1	Apol6	protein_coding	11.02	26.25	14.32	11.69	1.14643	4.15101	5.24997	1.04438e-05	0.00088564	4.40778
Slc4a5	Slc4a5	All Targets	RNA	Endogenous	1	3	190	32	33.5991	1	1	232156	ENSMUSG00000068323.12	solute carrier family 4, sodium bicarbonate cotransporter, member 5 [Source:MGI Symbol;Acc:MGI:2443220]	6	83219828	83304945	1	Slc4a5	protein_coding	110.12	39.01	102.66	118.79	-1.7688	6.44381	-5.2397	1.08116e-05	0.000909407	-4.40027
Slfn1	Slfn1	All Targets	RNA	Endogenous	1	1	176	23	20.7215	1	1	20555	ENSMUSG00000078763.2	schlafen 1 [Source:MGI Symbol;Acc:MGI:1313259]	11	83116849	83122670	1	Slfn1	protein_coding	14.95	34.2	12.78	9.21	1.81267	4.1699	5.20771	1.08595e-05	0.000909407	4.39931
Ly6e	Ly6e	All Targets	RNA	Endogenous	1	43	4887	323.5	380.547	1	1	17069	ENSMUSG00000022587.14	lymphocyte antigen 6 complex, locus E [Source:MGI Symbol;Acc:MGI:106651]	15	74955051	74959905	1	Ly6e	protein_coding	476.88	2137.84	492.3	366.6	2.8734	9.54123	13.8642	1.08952e-05	0.000909407	4.3986
Add3	Add3	All Targets	RNA	Endogenous	1	9	475	48	45.5205	1	1	27360	ENSMUSG00000025026.15	adducin 3 (gamma) [Source:MGI Symbol;Acc:MGI:1351615]	19	53140443	53247399	1	Add3	protein_coding	44.6	27.58	44.98	50.35	-0.700731	5.59642	-5.20612	1.09097e-05	0.000909407	-4.39831
C4b	C4b	All Targets	RNA	Endogenous	1	7	844	47	55.4518	1	1	12268	ENSMUSG00000073418.4	complement component 4B (Chido blood group) [Source:MGI Symbol;Acc:MGI:88228]	17	34728380	34743882	-1	C4b	protein_coding	48.6	89.66	55.43	36.94	1.39323	5.93793	5.26071	1.10779e-05	0.000919511	4.39499
Ifitm2	Ifitm2	All Targets	RNA	Endogenous	1	25	737	111.5	117.762	1	1	80876	ENSMUSG00000060591.9	interferon induced transmembrane protein 2 [Source:MGI Symbol;Acc:MGI:1933382]	7	140954837	140955987	-1	Ifitm2	protein_coding	94.23	136.86	100.86	88.04	0.805063	6.91716	5.22812	1.13323e-05	0.00093666	4.39005
Kif13b	Kif13b	All Targets	RNA	Endogenous	1	6	331	34.5	37.6149	1	1	16554	ENSMUSG00000060012.9	kinesin family member 13B [Source:MGI Symbol;Acc:MGI:1098265]	14	64647265	64809617	1	Kif13b	protein_coding	33.53	50.76	42.29	35.18	0.656358	5.56888	5.19919	1.15772e-05	0.000952879	4.3854
Ncbp2	Ncbp2	All Targets	RNA	Endogenous	1	4	216	28	29.3105	1	1	68092	ENSMUSG00000022774.13	nuclear cap binding protein subunit 2 [Source:MGI Symbol;Acc:MGI:1915342]	16	31948513	31961781	1	Ncbp2	protein_coding	28.87	27.15	31.37	42.05	-0.439513	5.25582	-5.16731	1.22146e-05	0.00100114	-4.37372
Casp7	Casp7	All Targets	RNA	Endogenous	1	4	234	28.5	31.6426	1	1	12369	ENSMUSG00000025076.11	caspase 7 [Source:MGI Symbol;Acc:MGI:109383]	19	56397129	56442344	1	Casp7	protein_coding	31.29	54.63	30.06	26.8	1.13063	5.31979	5.15676	1.27693e-05	0.00104224	4.36402
Mmp14	Mmp14	All Targets	RNA	Endogenous	1	4	653	43	52.6852	1	1	17387	ENSMUSG00000000957.11	matrix metallopeptidase 14 (membrane-inserted) [Source:MGI Symbol;Acc:MGI:101900]	14	54431612	54445364	1	Mmp14	protein_coding	40.84	65.22	46.78	30.61	1.20839	5.64883	5.17757	1.28753e-05	0.00104653	4.36221
Psmd4	Psmd4	All Targets	RNA	Endogenous	1	11	446	53.5	57.5463	1	1	19185	ENSMUSG00000005625.15	proteasome (prosome, macropain) 26S subunit, non-ATPase, 4 [Source:MGI Symbol;Acc:MGI:1201670]	3	95032694	95042614	-1	Psmd4	protein_coding	68.58	94.68	65.8	70.57	0.653789	6.44361	5.20574	1.31338e-05	0.00106169	4.35786
Tmem205	Tmem205	All Targets	RNA	Endogenous	1	13	270	56.5	55.0066	1	1	235043	ENSMUSG00000040883.18	transmembrane protein 205 [Source:MGI Symbol;Acc:MGI:3045495]	9	21921008	21927556	-1	Tmem205	protein_coding	137.35	66.17	107.12	150.22	-1.07787	6.94591	-5.14143	1.31703e-05	0.00106169	-4.35726
Clint1	Clint1	All Targets	RNA	Endogenous	1	8	378	51	52.946	1	1	216705	ENSMUSG00000006169.20	clathrin interactor 1 [Source:MGI Symbol;Acc:MGI:2144243]	11	45851964	45910625	1	Clint1	protein_coding	61.69	92.19	59.98	55.2	0.838166	6.26026	5.14002	1.32244e-05	0.00106169	4.35636
Tor3a	Tor3a	All Targets	RNA	Endogenous	1	5	244	29.5	34.7225	1	1	30935	ENSMUSG00000060519.11	torsin family 3, member A [Source:MGI Symbol;Acc:MGI:1353652]	1	156653617	156674356	-1	Tor3a	protein_coding	24.05	122.43	28.81	21.37	2.51536	5.40946	8.35957	1.36674e-05	0.00109278	4.34914
Mafk	Mafk	All Targets	RNA	Endogenous	1	2	182	21	22.5996	1	1	17135	ENSMUSG00000018143.10	v-maf musculoaponeurotic fibrosarcoma oncogene family, protein K (avian) [Source:MGI Symbol;Acc:MGI:99951]	5	139791513	139802653	1	Mafk	protein_coding	16.03	43.86	19.45	18.65	1.19203	4.70545	5.12625	1.3765e-05	0.00109611	4.34758
Gas6	Gas6	All Targets	RNA	Endogenous	1	10	727	77	74.864	1	1	14456	ENSMUSG00000031451.6	growth arrest specific 6 [Source:MGI Symbol;Acc:MGI:95660]	8	13465374	13494490	-1	Gas6	protein_coding	116.9	44.68	102.26	99.07	-1.11158	6.58742	-5.12411	1.38511e-05	0.0010985	-4.34621
SFTPC	SFTPC	All Targets	RNA	Endogenous	2	4.20838	789.566	37.3659	40.9602	5	5	6440									1029.17	120.27	713.11	784.13	-3.15437	8.71866	-5.11923	1.40489e-05	0.00110969	-4.3431
Rsad2	Rsad2	All Targets	RNA	Endogenous	1	4	884	29.5	36.5728	1	1	58185	ENSMUSG00000020641.16	radical S-adenosyl methionine domain containing 2 [Source:MGI Symbol;Acc:MGI:1929628]	12	26442746	26456452	-1	Rsad2	protein_coding	21.48	375.36	22.02	16.85	4.28229	5.43781	6.84578	1.43345e-05	0.00112771	4.33867
Arhgef2	Arhgef2	All Targets	RNA	Endogenous	1	10	613	75.5	79.8183	1	1	16800	ENSMUSG00000028059.16	rho/rac guanine nucleotide exchange factor (GEF) 2 [Source:MGI Symbol;Acc:MGI:103264]	3	88605966	88648052	1	Arhgef2	protein_coding	79.87	98.98	85.27	74.83	0.617968	6.62344	5.16243	1.46021e-05	0.00114416	4.33461
Dapk2	Dapk2	All Targets	RNA	Endogenous	1	3	245	43.5	42.3635	1	1	13143	ENSMUSG00000032380.9	death-associated protein kinase 2 [Source:MGI Symbol;Acc:MGI:1341297]	9	66158223	66272242	1	Dapk2	protein_coding	81.86	45.24	91.28	105.38	-1.21948	6.40101	-5.10202	1.47706e-05	0.00115103	-4.33208
App	App	All Targets	RNA	Endogenous	1	30	1755	236.5	233.156	1	1	11820	ENSMUSG00000022892.11	amyloid beta (A4) precursor protein [Source:MGI Symbol;Acc:MGI:88059]	16	84949685	85173766	-1	App	protein_coding	188.37	272.22	225.35	206.5	0.584765	8.00994	5.17463	1.48311e-05	0.00115103	4.33118
Psmb10	Psmb10	All Targets	RNA	Endogenous	1	9	476	54	61.8532	1	1	19171	ENSMUSG00000031897.9	proteasome (prosome, macropain) subunit, beta type 10 [Source:MGI Symbol;Acc:MGI:1096380]	8	105935735	105938444	-1	Psmb10	protein_coding	35.93	170.59	36.07	34.39	2.29697	5.93123	8.03346	1.48661e-05	0.00115103	4.33066
Zswim8	Zswim8	All Targets	RNA	Endogenous	1	3	268	36	38.3072	1	1	268721	ENSMUSG00000021819.11	zinc finger SWIM-type containing 8 [Source:MGI Symbol;Acc:MGI:1919156]	14	20707552	20723619	1	Zswim8	protein_coding	35.03	50.12	46.18	31.93	0.748669	5.55336	5.09382	1.5127e-05	0.00116663	4.32683
Pccb	Pccb	All Targets	RNA	Endogenous	1	3	211	26	27.1516	1	1	66904	ENSMUSG00000032527.13	propionyl Coenzyme A carboxylase, beta polypeptide [Source:MGI Symbol;Acc:MGI:1914154]	9	100982032	101034898	-1	Pccb	protein_coding	29.32	17.26	26.89	39.37	-0.958994	4.98148	-5.08048	1.57256e-05	0.00120803	-4.31827
Adi1	Adi1	All Targets	RNA	Endogenous	1	5	236	40	40.4351	1	1	104923	ENSMUSG00000020629.12	acireductone dioxygenase 1 [Source:MGI Symbol;Acc:MGI:2144929]	12	28675231	28682175	1	Adi1	protein_coding	80.76	45.91	81.74	83.83	-0.801141	6.35187	-5.06584	1.64397e-05	0.00125796	-4.30846
Cisd1	Cisd1	All Targets	RNA	Endogenous	1	11	265	41.5	42.5509	1	1	52637	ENSMUSG00000037710.8	CDGSH iron sulfur domain 1 [Source:MGI Symbol;Acc:MGI:1261855]	10	71330480	71344954	-1	Cisd1	protein_coding	88.74	49.95	75.54	99.8	-0.913771	6.45029	-5.06114	1.66354e-05	0.00126798	-4.30584
Fam160a2	Fam160a2	All Targets	RNA	Endogenous	1	5	217	26.5	28.1977	1	1	74349	ENSMUSG00000044465.19	family with sequence similarity 160, member A2 [Source:MGI Symbol;Acc:MGI:1921599]	7	105371211	105400054	-1	Fam160a2	protein_coding	31.08	35.95	31.98	24.19	0.665396	5.18523	5.08834	1.70282e-05	0.00129289	4.30067
Ms4a6c	Ms4a6c	All Targets	RNA	Endogenous	1	3	343	31.5	33.8368	1	1	73656	ENSMUSG00000079419.4	membrane-spanning 4-domains, subfamily A, member 6C [Source:MGI Symbol;Acc:MGI:2385644]	19	11469366	11482192	1	Ms4a6c	protein_coding	20.96	49.22	19.22	19.37	1.36821	4.82595	5.04666	1.73509e-05	0.0013123	4.29651
Dcp2	Dcp2	All Targets	RNA	Endogenous	1	6	280	40	42.8173	1	1	70640	ENSMUSG00000024472.9	decapping mRNA 2 [Source:MGI Symbol;Acc:MGI:1917890]	18	44380502	44424969	1	Dcp2	protein_coding	40.6	71.44	43.58	31.3	1.28278	5.71829	8.11261	1.77064e-05	0.00133404	4.29201
N4bp1	N4bp1	All Targets	RNA	Endogenous	1	5	260	34	36.2333	1	1	80750	ENSMUSG00000031652.11	NEDD4 binding protein 1 [Source:MGI Symbol;Acc:MGI:2136825]	8	86808160	86885258	-1	N4bp1	protein_coding	33.82	53.5	31.6	33.77	0.886692	5.45013	5.06642	1.78054e-05	0.00133636	4.29077
Cxcl10	Cxcl10	All Targets	RNA	Endogenous	1	1	2404	22.5	41.5787	1	1	15945	ENSMUSG00000034855.13	chemokine (C-X-C motif) ligand 10 [Source:MGI Symbol;Acc:MGI:1352450]	5	92346638	92348889	-1	Cxcl10	protein_coding	15.91	592.52	12.95	13.8	4.7807	5.24541	6.17693	1.82291e-05	0.00136294	4.28555
Axl	Axl	All Targets	RNA	Endogenous	1	4	367	38	41.327	1	1	26362	ENSMUSG00000002602.16	AXL receptor tyrosine kinase [Source:MGI Symbol;Acc:MGI:1347244]	7	25757273	25788705	-1	Axl	protein_coding	22.04	58.51	23.84	25.1	1.25002	5.08091	5.00515	1.95766e-05	0.00145812	4.26967
Ddx21	Ddx21	All Targets	RNA	Endogenous	1	2	319	28.5	30.189	1	1	56200	ENSMUSG00000020075.8	DEAD (Asp-Glu-Ala-Asp) box polypeptide 21 [Source:MGI Symbol;Acc:MGI:1860494]	10	62580251	62602281	-1	Ddx21	protein_coding	23.1	41.32	32.1	25.01	0.775758	5.12205	4.9845	2.07873e-05	0.00154243	4.25626
Bst2	Bst2	All Targets	RNA	Endogenous	1	9	1105	50	70.425	1	1	69550	ENSMUSG00000046718.8	bone marrow stromal cell antigen 2 [Source:MGI Symbol;Acc:MGI:1916800]	8	71534255	71537456	-1	Bst2	protein_coding	39.95	548.46	38.43	37.24	4.04493	6.41886	12.756	2.11601e-05	0.00156417	4.25228
Mprip	Mprip	All Targets	RNA	Endogenous	1	10	393	51	53.9995	1	1	26936	ENSMUSG00000005417.17	myosin phosphatase Rho interacting protein [Source:MGI Symbol;Acc:MGI:1349438]	11	59661305	59780860	1	Mprip	protein_coding	76.41	68.06	69.01	49.06	0.670598	6.24491	5.03616	2.1574e-05	0.00158877	4.24795
Ifitm1	Ifitm1	All Targets	RNA	Endogenous	1	8	1011	43	47.8082	1	1	68713	ENSMUSG00000025491.14	interferon induced transmembrane protein 1 [Source:MGI Symbol;Acc:MGI:1915963]	7	140967221	140969825	1	Ifitm1	protein_coding	70.59	361.75	137.96	29.53	3.23233	6.52739	4.9884	2.20409e-05	0.00161707	4.24315
Il13ra1	Il13ra1	All Targets	RNA	Endogenous	1	5	226	28	31.3495	1	1	16164	ENSMUSG00000017057.9	interleukin 13 receptor, alpha 1 [Source:MGI Symbol;Acc:MGI:105052]	X	36112110	36171259	1	Il13ra1	protein_coding	31.44	60.88	40.41	29.4	1.12426	5.4901	4.96122	2.22432e-05	0.00162583	4.24109
Celf1	Celf1	All Targets	RNA	Endogenous	1	5	356	37	38.3393	1	1	13046	ENSMUSG00000005506.16	CUGBP, Elav-like family member 1 [Source:MGI Symbol;Acc:MGI:1342295]	2	90940382	91019497	1	Celf1	protein_coding	42.72	56.12	49.65	43.78	0.608794	5.81431	5.00373	2.23681e-05	0.00162888	4.23984
Lgals3bp	Lgals3bp	All Targets	RNA	Endogenous	1	11	939	73	85.8698	1	1	19039	ENSMUSG00000033880.11	lectin, galactoside-binding, soluble, 3 binding protein [Source:MGI Symbol;Acc:MGI:99554]	11	118392751	118402092	-1	Lgals3bp	protein_coding	85.83	579.06	105.14	50.14	3.84884	7.13193	12.1969	2.25192e-05	0.00163183	4.23833
Lamp2	Lamp2	All Targets	RNA	Endogenous	1	22	578	86.5	90.4155	1	1	16784	ENSMUSG00000016534.15	lysosomal-associated membrane protein 2 [Source:MGI Symbol;Acc:MGI:96748]	X	38401357	38456454	-1	Lamp2	protein_coding	107.32	189.02	114.82	120.36	0.784561	7.23366	4.9561	2.25752e-05	0.00163183	4.23777
Il18bp	Il18bp	All Targets	RNA	Endogenous	1	1	218	20	23.177	1	1	16068	ENSMUSG00000070427.4	interleukin 18 binding protein [Source:MGI Symbol;Acc:MGI:1333800]	7	102014885	102018690	-1	Il18bp	protein_coding	13.32	100.21	16.21	12.97	2.95717	4.67071	6.10944	2.27487e-05	0.00163832	4.23605
Riok3	Riok3	All Targets	RNA	Endogenous	1	5	265	33.5	33.7253	1	1	66878	ENSMUSG00000024404.7	RIO kinase 3 [Source:MGI Symbol;Acc:MGI:1914128]	18	12128741	12157387	1	Riok3	protein_coding	32.32	45.26	29.94	30.92	0.691491	5.32887	4.99283	2.29154e-05	0.00164093	4.23441
Golph3	Golph3	All Targets	RNA	Endogenous	1	9	325	49.5	52.6386	1	1	66629	ENSMUSG00000022200.8	golgi phosphoprotein 3 [Source:MGI Symbol;Acc:MGI:1913879]	15	12321450	12351591	1	Golph3	protein_coding	69.11	85.44	71.81	69.66	0.429529	6.44258	4.94957	2.30076e-05	0.00164093	4.23351
Krtcap3	Krtcap3	All Targets	RNA	Endogenous	1	3	190	31	32.7598	1	1	69815	ENSMUSG00000029149.14	keratinocyte associated protein 3 [Source:MGI Symbol;Acc:MGI:1917065]	5	31251691	31253202	1	Krtcap3	protein_coding	43.3	53.7	46.75	37.48	0.806018	5.70627	5.00261	2.30362e-05	0.00164093	4.23323
Ankrd17	Ankrd17	All Targets	RNA	Endogenous	1	3	305	40.5	42.3482	1	1	81702	ENSMUSG00000055204.15	ankyrin repeat domain 17 [Source:MGI Symbol;Acc:MGI:1932101]	5	90227166	90366577	-1	Ankrd17	protein_coding	40.23	54.15	40.93	40.9	0.55337	5.68278	4.94613	2.33128e-05	0.00165419	4.23054
Elf1	Elf1	All Targets	RNA	Endogenous	1	5	700	64.5	65.3281	1	1	13709	ENSMUSG00000036461.16	E74-like factor 1 [Source:MGI Symbol;Acc:MGI:107180]	14	79481194	79582494	1	Elf1	protein_coding	68.74	91	72.57	63.69	0.665813	6.41161	4.9524	2.33912e-05	0.00165419	4.22979
Nfic	Nfic	All Targets	RNA	Endogenous	1	12	394	48	50.675	1	1	18029	ENSMUSG00000055053.18	nuclear factor I/C [Source:MGI Symbol;Acc:MGI:109591]	10	81396186	81455635	-1	Nfic	protein_coding	62.98	35.76	50.54	65.23	-0.691658	5.93726	-4.94183	2.35307e-05	0.00165727	-4.22845
Ifi202b	Ifi202b,LOC100044068	All Targets	RNA	Endogenous	1	2	187	22	22.8372	1	1	26388	ENSMUSG00000026535.9	interferon activated gene 202B [Source:MGI Symbol;Acc:MGI:1347083]	1	173962568	173982744	-1	Ifi202b	protein_coding	14.11	39.84	14.43	13.3	1.49551	4.38435	4.93992	2.36618e-05	0.00165727	4.2272
Usp25	Usp25	All Targets	RNA	Endogenous	1	1	206	29.5	29.6715	1	1	30940	ENSMUSG00000022867.11	ubiquitin specific peptidase 25 [Source:MGI Symbol;Acc:MGI:1353655]	16	77013706	77116780	1	Usp25	protein_coding	25.66	42.9	23.82	24.16	0.902897	5.03817	4.93952	2.36886e-05	0.00165727	4.22694
Mlkl	Mlkl	All Targets	RNA	Endogenous	1	6	358	41.5	42.2178	1	1	74568	ENSMUSG00000012519.14	mixed lineage kinase domain-like [Source:MGI Symbol;Acc:MGI:1921818]	8	111311797	111338177	-1	Mlkl	protein_coding	34.7	65.02	25.6	32.36	1.07471	5.42772	4.93619	2.3919e-05	0.00166305	4.22476
Nfkbiz	Nfkbiz	All Targets	RNA	Endogenous	1	5	272	35	36.5637	1	1	80859	ENSMUSG00000035356.17	nuclear factor of kappa light polypeptide gene enhancer in B cells inhibitor, zeta [Source:MGI Symbol;Acc:MGI:1931595]	16	55811375	55838899	-1	Nfkbiz	protein_coding	31.41	67.88	41.69	23.24	1.49109	5.43994	4.93587	2.39411e-05	0.00166305	4.22456
Gosr2	Gosr2	All Targets	RNA	Endogenous	1	5	275	34	35.9238	1	1	56494	ENSMUSG00000020946.13	golgi SNAP receptor complex member 2 [Source:MGI Symbol;Acc:MGI:1927204]	11	103676849	103697898	-1	Gosr2	protein_coding	41.02	52.81	38.63	38.93	0.649074	5.6436	4.95148	2.51789e-05	0.00174286	4.21319
Nup50	Nup50	All Targets	RNA	Endogenous	1	5	221	24	26.0829	1	1	18141	ENSMUSG00000016619.10	nucleoporin 50 [Source:MGI Symbol;Acc:MGI:1351502]	15	84923411	84942963	1	Nup50	protein_coding	30.65	37.69	28.77	24.25	0.740649	5.15336	4.89104	2.72692e-05	0.0018809	4.19515
Zfp395	Zfp395	All Targets	RNA	Endogenous	1	6	359	34	35.8723	1	1	380912	ENSMUSG00000034522.10	zinc finger protein 395 [Source:MGI Symbol;Acc:MGI:2682318]	14	65358389	65398930	1	Zfp395	protein_coding	42.6	26.74	43.44	43.7	-0.548823	5.50402	-4.89051	2.74082e-05	0.00188386	-4.194
Nrarp	Nrarp	All Targets	RNA	Endogenous	1	4	230	30	31.6726	1	1	67122	ENSMUSG00000078202.3	Notch-regulated ankyrin repeat protein [Source:MGI Symbol;Acc:MGI:1914372]	2	25180758	25183339	1	Nrarp	protein_coding	55.88	29.65	58.87	63.39	-0.996425	5.82138	-4.89475	2.88852e-05	0.00197843	-4.18208
Trim30d	Trim30d	All Targets	RNA	Endogenous	1	2	84	12	11.3629	1	1	209387	ENSMUSG00000057596.13	tripartite motif-containing 30D [Source:MGI Symbol;Acc:MGI:3035181]	7	104470014	104507849	-1	Trim30d	protein_coding	9.65	16.4	8.32	8.51	1.06369	3.65411	4.86731	2.92127e-05	0.0019939	4.17952
Rundc1	Rundc1	All Targets	RNA	Endogenous	1	4	230	26	29.3592	1	1	217201	ENSMUSG00000035007.5	RUN domain containing 1 [Source:MGI Symbol;Acc:MGI:2144506]	11	101425085	101435673	1	Rundc1	protein_coding	34.88	39.78	35.93	31.05	0.62589	5.38667	4.91736	2.96553e-05	0.00201707	4.1761
Slc25a22	Slc25a22	All Targets	RNA	Endogenous	1	3	164	23.5	23.0944	1	1	68267	ENSMUSG00000019082.18	solute carrier family 25 (mitochondrial carrier, glutamate), member 22 [Source:MGI Symbol;Acc:MGI:1915517]	7	141429744	141437892	-1	Slc25a22	protein_coding	17.38	39.33	19.71	19.5	0.988071	4.73105	4.86036	2.98074e-05	0.0020204	4.17493
Cd177	Cd177	All Targets	RNA	Endogenous	1	7	667	30	35.6517	1	1	68891	ENSMUSG00000052212.6	CD177 antigen [Source:MGI Symbol;Acc:MGI:1916141]	7	24743983	24760311	-1	Cd177	protein_coding	42.33	319.6	83.99	36.06	3.01149	6.20375	4.85564	3.03613e-05	0.00205085	4.17074
Phc2	Phc2	All Targets	RNA	Endogenous	1	6	336	40.5	43.4585	1	1	54383	ENSMUSG00000028796.17	polyhomeotic 2 [Source:MGI Symbol;Acc:MGI:1860454]	4	128654702	128752881	1	Phc2	protein_coding	36.66	98.99	38.46	33.2	1.59202	5.7581	7.72744	3.10087e-05	0.0020835	4.16593
Rap1b	Rap1b	All Targets	RNA	Endogenous	1	12	677	65.5	67.9412	1	1	215449	ENSMUSG00000052681.8	RAS related protein 1b [Source:MGI Symbol;Acc:MGI:894315]	10	117813871	117846035	-1	Rap1b	protein_coding	46.92	85.23	50.92	57.77	0.702982	6.10619	4.86285	3.10574e-05	0.0020835	4.16557
Slfn5	Slfn5	All Targets	RNA	Endogenous	1	1	230	33	31.0228	1	1	327978	ENSMUSG00000054404.13	schlafen 5 [Source:MGI Symbol;Acc:MGI:1329004]	11	82951349	82964840	1	Slfn5	protein_coding	17.17	65.98	12.05	16.41	1.94605	4.63058	6.4156	3.14404e-05	0.002102	4.16277
Pxn	Pxn	All Targets	RNA	Endogenous	1	13	527	60.5	64.3305	1	1	19303	ENSMUSG00000029528.19	paxillin [Source:MGI Symbol;Acc:MGI:108295]	5	115506676	115555987	1	Pxn	protein_coding	62.7	83.39	76.2	60.03	0.669671	6.36023	4.86479	3.15684e-05	0.00210338	4.16185
Spire2	Spire2	All Targets	RNA	Endogenous	1	5	216	25	27.4467	1	1	234857	ENSMUSG00000010154.7	spire type actin nucleation factor 2 [Source:MGI Symbol;Acc:MGI:2446256]	8	123332713	123369515	1	Spire2	protein_coding	33.22	49.02	36.4	29.99	0.83317	5.41483	4.82654	3.28786e-05	0.00217858	4.15255
Sod1	Sod1	All Targets	RNA	Endogenous	1	40	1298	246	273.99	1	1	20655	ENSMUSG00000022982.10	superoxide dismutase 1, soluble [Source:MGI Symbol;Acc:MGI:98351]	16	90220754	90226329	1	Sod1	protein_coding	725.37	442.89	691.83	903.72	-1.0347	9.53902	-4.82589	3.29406e-05	0.00217858	-4.15212
Slfn4	Slfn4	All Targets	RNA	Endogenous	1	1	845	26	29.3891	1	1	20558	ENSMUSG00000000204.16	schlafen 4 [Source:MGI Symbol;Acc:MGI:1329010]	11	83175186	83190216	1	Slfn4	protein_coding	15.92	160.68	12.72	15.53	3.30424	4.81409	6.21629	3.30307e-05	0.00217858	4.1515
Gm37416	Gm40378,Gm52768,Gm52666,Rsrc1,Gm39701,Gm45978,Gm33887,Gm40525,Gm37416,Gm52197,Gm46894,Gm52236,Gm52701,Gm52787,Gm42031,Gm46353,Gm40514,Gm46290,Gm52632,Gm51522,Gm40453,Gm41885,Gm51936,Gm52512,Gm51918,Gm42267,Gm43305,Gm45988,Gm42102,Gm41844,Gm46156,Gm52796,Gm40595,Gm42226,Gm39972,Gm40843,Gm46620,Gm46911,Gm40814,Pik3c3	All Targets	RNA	Endogenous	1	36	7239	268.5	314.949	1	1	225326	ENSMUSG00000103865.1	predicted gene, 37416 [Source:MGI Symbol;Acc:MGI:5610644]	2	16023108	16023425	-1	Gm37416	TEC	259.87	406.71	354.1	266.03	0.707098	8.51789	4.82437	3.43622e-05	0.0022588	4.14245
Ssu72	Ssu72	All Targets	RNA	Endogenous	1	11	479	59	62.1702	1	1	68991	ENSMUSG00000029038.9	Ssu72 RNA polymerase II CTD phosphatase homolog (yeast) [Source:MGI Symbol;Acc:MGI:1916241]	4	155704800	155733879	1	Ssu72	protein_coding	68.88	89.59	69.59	67.17	0.608377	6.42813	4.82126	3.522e-05	0.00230744	4.13679
Pdk1	Pdk1	All Targets	RNA	Endogenous	1	4	270	32.5	32.6642	1	1	228026	ENSMUSG00000006494.11	pyruvate dehydrogenase kinase, isoenzyme 1 [Source:MGI Symbol;Acc:MGI:1926119]	2	71873224	71903858	1	Pdk1	protein_coding	35.8	23.9	34.45	44.92	-0.691003	5.32033	-4.7973	3.57867e-05	0.00233676	-4.13312
Znfx1	Znfx1	All Targets	RNA	Endogenous	1	1	310	30	34.4767	1	1	98999	ENSMUSG00000039501.14	zinc finger, NFX1-type containing 1 [Source:MGI Symbol;Acc:MGI:2138982]	2	167035793	167063015	-1	Znfx1	protein_coding	23.81	160.81	23.67	22.91	2.90901	5.39287	10.6889	3.63752e-05	0.00236729	4.12937
B4galt3	B4galt3	All Targets	RNA	Endogenous	1	1	202	26	27.826	1	1	57370	ENSMUSG00000052423.14	UDP-Gal:betaGlcNAc beta 1,4-galactosyltransferase, polypeptide 3 [Source:MGI Symbol;Acc:MGI:1928767]	1	171270328	171276896	1	B4galt3	protein_coding	28.65	57.12	26	28.76	1.04652	5.24969	4.78024	3.75992e-05	0.00243884	4.12176
1600014C10Rik	1600014C10Rik	All Targets	RNA	Endogenous	1	7	399	45	48.8557	1	1	72244	ENSMUSG00000054676.15	RIKEN cDNA 1600014C10 gene [Source:MGI Symbol;Acc:MGI:1919494]	7	38183217	38197568	1	1600014C10Rik	protein_coding	35.77	57.04	38.29	36.34	0.722399	5.59548	4.77665	3.79922e-05	0.00245023	4.11936
Rgs11	Rgs11	All Targets	RNA	Endogenous	1	7	260	35.5	34.9443	1	1	50782	ENSMUSG00000024186.15	regulator of G-protein signaling 11 [Source:MGI Symbol;Acc:MGI:1354739]	17	26202951	26211324	1	Rgs11	protein_coding	53.28	28.2	64.13	54.66	-0.865579	5.79666	-4.80012	3.8025e-05	0.00245023	-4.11916
Oas1b	Oas1b	All Targets	RNA	Endogenous	1	4	251	37.5	40.2616	1	1	23961	ENSMUSG00000029605.16	2'-5' oligoadenylate synthetase 1B [Source:MGI Symbol;Acc:MGI:97430]	5	120812635	120824163	1	Oas1b	polymorphic_pseudogene	34.6	100.56	28.63	27.41	2.00247	5.5352	9.0492	3.92792e-05	0.00252276	4.11168
Sec14l4	Sec14l4	All Targets	RNA	Endogenous	1	7	334	49	46.9523	1	1	103655	ENSMUSG00000019368.13	SEC14-like lipid binding 4 [Source:MGI Symbol;Acc:MGI:2144095]	11	4031462	4048024	1	Sec14l4	protein_coding	95.45	53.49	91.6	99.09	-0.882985	6.54055	-4.75384	4.05857e-05	0.00259815	-4.10412
Stk40	Stk40	All Targets	RNA	Endogenous	1	6	274	36.5	39.7865	1	1	74178	ENSMUSG00000042608.15	serine/threonine kinase 40 [Source:MGI Symbol;Acc:MGI:1921428]	4	126103957	126141029	1	Stk40	protein_coding	40.34	79.12	43.5	36.62	1.07571	5.76801	4.74315	4.18618e-05	0.00267111	4.09696
D17H6S53E	D17H6S53E	All Targets	RNA	Endogenous	1	3	155	18	18.6901	1	1	114585	ENSMUSG00000043311.7	DNA segment, Chr 17, human D6S53E [Source:MGI Symbol;Acc:MGI:90673]	17	35126373	35128855	1	D17H6S53E	protein_coding	21.3	20.25	16.63	13.66	0.80052	4.40523	4.74426	4.35815e-05	0.00277181	4.08762
Cpt1a	Cpt1a	All Targets	RNA	Endogenous	1	5	525	57.5	58.8878	1	1	12894	ENSMUSG00000024900.5	carnitine palmitoyltransferase 1a, liver [Source:MGI Symbol;Acc:MGI:1098296]	19	3322334	3385733	1	Cpt1a	protein_coding	51.93	66.82	66.63	51.62	0.558625	6.10962	4.77361	4.3795e-05	0.00277637	4.08649
Szrd1	Szrd1	All Targets	RNA	Endogenous	1	10	420	48	51.4503	1	1	213491	ENSMUSG00000040842.17	SUZ RNA binding domain containing 1 [Source:MGI Symbol;Acc:MGI:1098672]	4	141113001	141139775	-1	Szrd1	protein_coding	60.71	80.96	59.85	58.63	0.656482	6.24001	4.70988	4.60909e-05	0.0029125	4.07461
Med8	Med8	All Targets	RNA	Endogenous	1	7	290	34	38.7497	1	1	80509	ENSMUSG00000006392.16	mediator complex subunit 8 [Source:MGI Symbol;Acc:MGI:1915269]	4	118409337	118415782	1	Med8	protein_coding	47.98	53.26	47.07	37.39	0.709925	5.75955	4.72072	4.77815e-05	0.00300962	4.06622
Mt2	Mt2	All Targets	RNA	Endogenous	1	6	627	58	63.2927	1	1	17750	ENSMUSG00000031762.7	metallothionein 2 [Source:MGI Symbol;Acc:MGI:97172]	8	94172664	94173568	1	Mt2	protein_coding	76.29	244.26	102.05	87.03	1.39979	6.93519	4.69579	4.80399e-05	0.0030162	4.06496
Basp1	Basp1	All Targets	RNA	Endogenous	1	4	383	24	29.3365	1	1	70350	ENSMUSG00000045763.8	brain abundant, membrane attached signal protein 1 [Source:MGI Symbol;Acc:MGI:1917600]	15	25363277	25413764	-1	Basp1	protein_coding	24.83	71.47	32.68	20.06	1.80434	5.18782	4.69575	4.971e-05	0.00311108	4.05699
Baiap2	Baiap2	All Targets	RNA	Endogenous	1	11	216	33	35.5255	1	1	108100	ENSMUSG00000025372.16	brain-specific angiogenesis inhibitor 1-associated protein 2 [Source:MGI Symbol;Acc:MGI:2137336]	11	119942763	120006782	1	Baiap2	protein_coding	52.33	56.14	50.37	43.73	0.542475	5.89951	4.67744	5.06226e-05	0.00315811	4.05273
Hap1	Hap1	All Targets	RNA	Endogenous	1	5	181	28	31.2304	1	1	15114	ENSMUSG00000006930.15	huntingtin-associated protein 1 [Source:MGI Symbol;Acc:MGI:1261831]	11	100347327	100356128	-1	Hap1	protein_coding	29.19	99.31	31.33	29.01	1.95411	5.56648	10.8907	5.09568e-05	0.00316197	4.05119
Adam9	Adam9	All Targets	RNA	Endogenous	1	7	298	36	38.6583	1	1	11502	ENSMUSG00000031555.15	a disintegrin and metallopeptidase domain 9 (meltrin gamma) [Source:MGI Symbol;Acc:MGI:105376]	8	24949611	25016927	-1	Adam9	protein_coding	35.76	44.48	31.5	31.5	0.600976	5.40284	4.67868	5.10073e-05	0.00316197	4.05096
H2ab2	H2ab2	All Targets	RNA	Endogenous	1	1	121	12.5	11.4518	1	1	624153	ENSMUSG00000082482.2	H2A.B variant histone 2 [Source:MGI Symbol;Acc:MGI:3644980]	X	116681178	116681525	1	H2ab2	protein_coding	409.37	1042.78	339.89	144.42	2.99401	8.71663	8.89839	5.20802e-05	0.00321829	4.04609
Limk2	Limk2	All Targets	RNA	Endogenous	1	12	298	38	44.9484	1	1	16886	ENSMUSG00000020451.17	LIM motif-containing protein kinase 2 [Source:MGI Symbol;Acc:MGI:1197517]	11	3344256	3409189	-1	Limk2	protein_coding	54.11	73.4	49.94	44.58	0.882434	5.98295	4.71516	5.26319e-05	0.00324216	4.04362
Myh14	Myh14	All Targets	RNA	Endogenous	1	13	511	80.5	82.6105	1	1	71960	ENSMUSG00000030739.18	myosin, heavy polypeptide 14 [Source:MGI Symbol;Acc:MGI:1919210]	7	44605803	44670843	-1	Myh14	protein_coding	174.87	102.55	203.84	193.61	-0.857448	7.52851	-4.65924	5.3355e-05	0.0032764	-4.04042
Ly6c1	Ly6a2,Ly6c1,Ly6a,Ly6c2	All Targets	RNA	Endogenous	1	51	5644	357.5	428	1	1	17067	ENSMUSG00000079018.10	lymphocyte antigen 6 complex, locus C1 [Source:MGI Symbol;Acc:MGI:96882]	15	75044018	75048830	-1	Ly6c1	protein_coding	342.52	2561.62	378.94	174.72	4.03946	9.06568	10.2588	5.5066e-05	0.0033709	4.03301
Igtp	Igtp	All Targets	RNA	Endogenous	1	2	669	28.5	39.1808	1	1	16145	ENSMUSG00000078853.8	interferon gamma induced GTPase [Source:MGI Symbol;Acc:MGI:107729]	11	58199556	58207591	1	Igtp	protein_coding	24.17	234.76	29.42	17.03	3.81487	5.48667	8.15215	5.6595e-05	0.0034537	4.02658
Krcc1	Krcc1	All Targets	RNA	Endogenous	1	7	253	32	34.0723	1	1	57896	ENSMUSG00000053012.17	lysine-rich coiled-coil 1 [Source:MGI Symbol;Acc:MGI:1889377]	6	71271677	71285319	1	Krcc1	protein_coding	43.87	61.95	44.1	48.89	0.570623	5.8589	4.66124	5.77053e-05	0.00351052	4.022
Marchf5	Marchf5	All Targets	RNA	Endogenous	1	10	428	63.5	69.8103	1	1	69104	ENSMUSG00000023307.14	membrane associated ring-CH-type finger 5 [Source:MGI Symbol;Acc:MGI:1915207]	19	37207543	37222151	1	Marchf5	protein_coding	67.71	131.82	70.83	64.1	1.16956	6.55273	7.82714	5.926e-05	0.00359395	4.01574
Cbs	Cbs	All Targets	RNA	Endogenous	1	2	172	19.5	20.0944	1	1	12411	ENSMUSG00000024039.15	cystathionine beta-synthase [Source:MGI Symbol;Acc:MGI:88285]	17	31608894	31637238	-1	Cbs	protein_coding	27.84	14.59	25.46	32.34	-0.886521	4.80431	-4.61897	6.03755e-05	0.0036503	-4.01134
Bhlhe40	Bhlhe40	All Targets	RNA	Endogenous	1	8	527	58	67.7482	1	1	20893	ENSMUSG00000030103.11	basic helix-loop-helix family, member e40 [Source:MGI Symbol;Acc:MGI:1097714]	6	108660629	108666925	1	Bhlhe40	protein_coding	56.47	109.92	93.49	51.96	1.12565	6.39928	4.62479	6.23186e-05	0.00375618	4.00386
Nnat	Nnat	All Targets	RNA	Endogenous	1	5	338	24.5	28.4378	1	1	18111	ENSMUSG00000067786.16	neuronatin [Source:MGI Symbol;Acc:MGI:104716]	2	157560078	157562522	1	Nnat	protein_coding	24.13	32.6	22.87	20.14	0.969433	4.84195	4.6227	6.25869e-05	0.00376078	4.00284
Nck2	Nck2	All Targets	RNA	Endogenous	1	8	267	37	37.8532	1	1	17974	ENSMUSG00000066877.11	non-catalytic region of tyrosine kinase adaptor protein 2 [Source:MGI Symbol;Acc:MGI:1306821]	1	43444579	43570515	1	Nck2	protein_coding	36.93	50.57	34.48	32.98	0.779631	5.49133	4.58511	6.67057e-05	0.00399602	3.98774
Trib1	Trib1	All Targets	RNA	Endogenous	1	2	193	23	24.0263	1	1	211770	ENSMUSG00000032501.9	tribbles pseudokinase 1 [Source:MGI Symbol;Acc:MGI:2443397]	15	59648350	59657099	1	Trib1	protein_coding	20.87	35.92	23.12	18.96	0.994754	4.80019	4.57539	6.7957e-05	0.00405857	3.98333
Ifi213	Ifi206,Ifi208,Ifi213	All Targets	RNA	Endogenous	1	3	203	24.5	25.3418	1	1	623121	ENSMUSG00000073491.11	interferon activated gene 213 [Source:MGI Symbol;Acc:MGI:3695276]	1	173566283	173599274	-1	Ifi213	protein_coding	16.68	30.46	15.56	15.77	1.09416	4.437	4.58815	6.82631e-05	0.00406446	3.98226
Arhgef10l	Arhgef10l	All Targets	RNA	Endogenous	1	3	175	24	24.5971	1	1	72754	ENSMUSG00000040964.16	Rho guanine nucleotide exchange factor (GEF) 10-like [Source:MGI Symbol;Acc:MGI:1920004]	4	140514485	140666012	-1	Arhgef10l	protein_coding	20.65	36.19	24.58	21.51	0.976207	4.87202	4.59991	6.86297e-05	0.0040739	3.98099
Xdh	Xdh	All Targets	RNA	Endogenous	1	7	600	75	74.1774	1	1	22436	ENSMUSG00000024066.9	xanthine dehydrogenase [Source:MGI Symbol;Acc:MGI:98973]	17	73883895	73950196	-1	Xdh	protein_coding	37.38	171.68	35.25	33.43	2.49891	5.92184	10.2479	7.09182e-05	0.0041876	3.97318
Caprin1	Caprin1	All Targets	RNA	Endogenous	1	10	703	60.5	66.3926	1	1	53872	ENSMUSG00000027184.14	cell cycle associated protein 1 [Source:MGI Symbol;Acc:MGI:1858234]	2	103762941	103797649	-1	Caprin1	protein_coding	70.88	88.78	78.68	82.85	0.446265	6.54716	4.62189	7.10285e-05	0.0041876	3.97281
Zrsr1	Zrsr1	All Targets	RNA	Endogenous	1	8	349	40.5	41.9862	1	1	22183	ENSMUSG00000044068.7	zinc finger (CCCH type), RNA binding motif and serine/arginine rich 1 [Source:MGI Symbol;Acc:MGI:98885]	11	22972005	22976496	1	Zrsr1	protein_coding	50.62	31.32	50.07	51.53	-0.633369	5.7234	-4.56758	7.11865e-05	0.0041876	-3.97229
Grb2	Grb2	All Targets	RNA	Endogenous	1	6	1069	49	54.2479	1	1	14784	ENSMUSG00000059923.13	growth factor receptor bound protein 2 [Source:MGI Symbol;Acc:MGI:95805]	11	115644045	115708597	-1	Grb2	protein_coding	41.91	74.61	57.64	54.1	0.593415	6.03707	4.55885	7.27945e-05	0.00426937	3.96696
Arntl	Arntl	All Targets	RNA	Endogenous	1	5	175	19	19.6947	1	1	11865	ENSMUSG00000055116.8	aryl hydrocarbon receptor nuclear translocator-like [Source:MGI Symbol;Acc:MGI:1096381]	7	113207465	113314126	1	Arntl	protein_coding	17.92	23.32	15.87	13.97	0.868799	4.38969	4.55346	7.3643e-05	0.0043012	3.9642
Arel1	Arel1	All Targets	RNA	Endogenous	1	5	274	34.5	37.6717	1	1	68497	ENSMUSG00000042350.13	apoptosis resistant E3 ubiquitin protein ligase 1 [Source:MGI Symbol;Acc:MGI:1915747]	12	84918148	84970900	-1	Arel1	protein_coding	36.2	67.31	33.64	30.44	1.37925	5.55425	10.2219	7.37763e-05	0.0043012	3.96377
Kcmf1	Kcmf1	All Targets	RNA	Endogenous	1	6	283	37	39.6214	1	1	74287	ENSMUSG00000055239.10	potassium channel modulatory factor 1 [Source:MGI Symbol;Acc:MGI:1921537]	6	72841114	72899979	-1	Kcmf1	protein_coding	42.49	53.19	39.33	41.44	0.542803	5.69658	4.55806	7.4644e-05	0.00433888	3.96098
Chmp4b	Chmp4b	All Targets	RNA	Endogenous	1	14	723	97	110.254	1	1	75608	ENSMUSG00000038467.15	charged multivesicular body protein 4B [Source:MGI Symbol;Acc:MGI:1922858]	2	154651705	154694785	1	Chmp4b	protein_coding	103.48	380.81	107.29	114.15	2.0761	7.42156	11.2886	7.5083e-05	0.00435148	3.95958
Tmem189	Tmem189,Gm6194	All Targets	RNA	Endogenous	1	6	266	28	30.651	1	1	407243	ENSMUSG00000090213.1	transmembrane protein 189 [Source:MGI Symbol;Acc:MGI:2142624]	2	167642608	167689822	-1	Tmem189	protein_coding	30.81	35.51	26.2	25.51	0.719503	5.10992	4.53615	7.74928e-05	0.00447789	3.95202
Shisa5	Shisa5	All Targets	RNA	Endogenous	1	19	1657	112	122.999	1	1	66940	ENSMUSG00000025647.16	shisa family member 5 [Source:MGI Symbol;Acc:MGI:1915044]	9	109038565	109057777	1	Shisa5	protein_coding	85.55	299.62	99.67	72.01	2.342	7.0859	11.4066	7.85758e-05	0.00452712	3.9487
Sat1	Sat1	All Targets	RNA	Endogenous	1	12	625	106.5	112.236	1	1	20229	ENSMUSG00000025283.15	spermidine/spermine N1-acetyl transferase 1 [Source:MGI Symbol;Acc:MGI:98233]	X	155213132	155216449	-1	Sat1	protein_coding	141.13	271.83	155.08	151.95	0.976943	7.65048	7.92149	8.08882e-05	0.00464465	3.94175
Rhoc	Rhoc	All Targets	RNA	Endogenous	1	7	428	58	59.3344	1	1	11853	ENSMUSG00000002233.13	ras homolog family member C [Source:MGI Symbol;Acc:MGI:106028]	3	104788375	104794459	1	Rhoc	protein_coding	42.13	106.43	36.31	32.64	1.60628	5.77623	6.15512	8.109e-05	0.00464465	3.94116
Grina	Grina	All Targets	RNA	Endogenous	1	11	365	49.5	53.8737	1	1	66168	ENSMUSG00000022564.7	glutamate receptor, ionotropic, N-methyl D-aspartate-associated protein 1 (glutamate binding) [Source:MGI Symbol;Acc:MGI:1913418]	15	76246764	76249904	1	Grina	protein_coding	50.6	80.87	53.66	44.7	1.03089	6.04119	7.39647	8.32796e-05	0.00475187	3.93476
Paip2	Paip2	All Targets	RNA	Endogenous	1	12	430	67	73.1824	1	1	67869	ENSMUSG00000037058.16	polyadenylate-binding protein-interacting protein 2 [Source:MGI Symbol;Acc:MGI:1915119]	18	35598617	35617187	1	Paip2	protein_coding	158.38	99.93	155.94	164.57	-0.593306	7.35799	-4.50628	8.34469e-05	0.00475187	-3.93428
Zc3h12a	Zc3h12a	All Targets	RNA	Endogenous	1	2	188	22	22.411	1	1	230738	ENSMUSG00000042677.7	zinc finger CCCH type containing 12A [Source:MGI Symbol;Acc:MGI:2385891]	4	125118423	125127840	-1	Zc3h12a	protein_coding	20.94	42.65	20.34	15.99	1.38378	4.72152	4.49561	8.54992e-05	0.00485462	3.92844
Sec24b	Sec24b	All Targets	RNA	Endogenous	1	3	260	30	31.4882	1	1	99683	ENSMUSG00000001052.15	Sec24 related gene family, member B (S. cerevisiae) [Source:MGI Symbol;Acc:MGI:2139764]	3	129982759	130061553	-1	Sec24b	protein_coding	35.53	45.24	39.43	34.87	0.618643	5.49973	4.54316	8.57995e-05	0.00485759	3.9276
Acer3	Acer3	All Targets	RNA	Endogenous	1	4	270	35.5	35.604	1	1	66190	ENSMUSG00000030760.14	alkaline ceramidase 3 [Source:MGI Symbol;Acc:MGI:1913440]	7	98206389	98321208	-1	Acer3	protein_coding	35.18	56.92	35.62	41.91	0.593893	5.61186	4.49217	8.63483e-05	0.00487457	3.92606
Ppp6r1	Ppp6r1	All Targets	RNA	Endogenous	1	11	670	66.5	73.2423	1	1	243819	ENSMUSG00000052296.7	protein phosphatase 6, regulatory subunit 1 [Source:MGI Symbol;Acc:MGI:2442163]	7	4631495	4659019	-1	Ppp6r1	protein_coding	88.79	102.94	95.6	74.59	0.650251	6.71488	4.52075	8.69743e-05	0.0048958	3.92432
Ext1	Ext1	All Targets	RNA	Endogenous	1	8	340	42	45.5118	1	1	14042	ENSMUSG00000061731.9	exostosin glycosyltransferase 1 [Source:MGI Symbol;Acc:MGI:894663]	15	53064038	53346159	-1	Ext1	protein_coding	42.6	55.61	41.91	40.29	0.576395	5.71956	4.48213	8.88746e-05	0.00498844	3.91912
Mlxip	Mlxip	All Targets	RNA	Endogenous	1	4	329	49	48.2581	1	1	208104	ENSMUSG00000038342.15	MLX interacting protein [Source:MGI Symbol;Acc:MGI:2141183]	5	123394798	123457932	1	Mlxip	protein_coding	52.91	81.15	64.12	49.47	0.824176	6.1341	4.48799	9.02441e-05	0.00505083	3.91543
Saa3	Saa3	All Targets	RNA	Endogenous	1	1	1566	24.5	42.3552	1	1	20210	ENSMUSG00000040026.8	serum amyloid A 3 [Source:MGI Symbol;Acc:MGI:98223]	7	46711998	46715700	-1	Saa3	protein_coding	17.79	446.74	23.52	11.3	4.59695	5.2775	5.06427	9.43959e-05	0.00526815	3.90456
Pold3	Pold3	All Targets	RNA	Endogenous	1	5	178	21.5	24.2865	1	1	67967	ENSMUSG00000030726.16	polymerase (DNA-directed), delta 3, accessory subunit [Source:MGI Symbol;Acc:MGI:1915217]	7	100082111	100121565	-1	Pold3	protein_coding	25.48	33.83	24.3	24.52	0.745303	4.99057	4.492	9.52222e-05	0.00529917	3.90245
Sting1	Sting1	All Targets	RNA	Endogenous	1	3	226	24	25.6266	1	1	72512	ENSMUSG00000024349.10	stimulator of interferon response cGAMP interactor 1 [Source:MGI Symbol;Acc:MGI:1919762]	18	35733679	35740554	-1	Sting1	protein_coding	23.76	45.2	20.72	14.6	1.79511	4.8184	7.06642	9.6166e-05	0.00533653	3.90007
Whamm	Whamm	All Targets	RNA	Endogenous	1	3	181	25	26.2639	1	1	434204	ENSMUSG00000045795.10	WAS protein homolog associated with actin, golgi membranes and microtubules [Source:MGI Symbol;Acc:MGI:2142282]	7	81571266	81596836	1	Whamm	protein_coding	26.4	39.74	23.8	27.32	0.720702	5.07627	4.44911	9.83962e-05	0.00544487	3.89451
Rnf19b	Rnf19b	All Targets	RNA	Endogenous	1	8	494	49	56.3868	1	1	75234	ENSMUSG00000028793.15	ring finger protein 19B [Source:MGI Symbol;Acc:MGI:1922484]	4	129058271	129085886	1	Rnf19b	protein_coding	42.64	114.77	51.58	37.96	1.5757	6.0162	6.58556	9.86904e-05	0.00544576	3.89379
Leo1	Leo1	All Targets	RNA	Endogenous	1	3	190	21.5	21.6863	1	1	235497	ENSMUSG00000042487.6	Leo1, Paf1/RNA polymerase II complex component [Source:MGI Symbol;Acc:MGI:2685031]	9	75441524	75466432	1	Leo1	protein_coding	19.87	22.67	23.46	16.48	0.593662	4.61987	4.44965	0.000100584	0.00553464	3.88918
Map2k1	Map2k1	All Targets	RNA	Endogenous	1	7	341	37	40.5998	1	1	26395	ENSMUSG00000004936.8	mitogen-activated protein kinase kinase 1 [Source:MGI Symbol;Acc:MGI:1346866]	9	64185770	64253631	-1	Map2k1	protein_coding	31.8	54.89	33.37	34.44	0.786419	5.46055	4.43322	0.000102273	0.00561181	3.88514
Entpd5	Entpd5	All Targets	RNA	Endogenous	1	4	185	32	33.0754	1	1	12499	ENSMUSG00000021236.16	ectonucleoside triphosphate diphosphohydrolase 5 [Source:MGI Symbol;Acc:MGI:1321385]	12	84373857	84409029	-1	Entpd5	protein_coding	70.74	34.14	59.8	85.24	-1.07794	6.05942	-4.42836	0.000103707	0.00567465	-3.88175
Irf9	Irf9	All Targets	RNA	Endogenous	1	4	300	41.5	43.0245	1	1	16391	ENSMUSG00000002325.15	interferon regulatory factor 9 [Source:MGI Symbol;Acc:MGI:107587]	14	55603571	55610030	1	Irf9	protein_coding	37.5	104.15	33.16	24.55	2.28777	5.56431	8.696	0.000104711	0.00570245	3.87941
Tdrd7	Tdrd7	All Targets	RNA	Endogenous	1	2	176	22	21.0341	1	1	100121	ENSMUSG00000035517.17	tudor domain containing 7 [Source:MGI Symbol;Acc:MGI:2140279]	4	45965334	46034761	1	Tdrd7	protein_coding	17.44	39.99	16.46	15.16	1.5132	4.58184	6.12173	0.000104798	0.00570245	3.87921
Ddah2	Ddah2	All Targets	RNA	Endogenous	1	5	292	37	35.3978	1	1	51793	ENSMUSG00000007039.12	dimethylarginine dimethylaminohydrolase 2 [Source:MGI Symbol;Acc:MGI:1859016]	17	35059035	35062095	1	Ddah2	protein_coding	31.18	18.09	25.61	35.3	-0.7682	4.98356	-4.42984	0.000107433	0.00581599	-3.87316
Psap	Psap	All Targets	RNA	Endogenous	1	63	7959	365.5	447.322	1	1	19156	ENSMUSG00000004207.14	prosaposin [Source:MGI Symbol;Acc:MGI:97783]	10	60277627	60302597	1	Psap	protein_coding	314.01	450.94	377.53	260.94	0.870264	8.62525	4.41613	0.000107478	0.00581599	3.87306
Pdcd6ip	Pdcd6ip	All Targets	RNA	Endogenous	1	4	308	43	47.3333	1	1	18571	ENSMUSG00000032504.15	programmed cell death 6 interacting protein [Source:MGI Symbol;Acc:MGI:1333753]	9	113651744	113708259	-1	Pdcd6ip	protein_coding	45.16	70	48.9	55.49	0.475144	5.98959	4.41109	0.000108981	0.00588108	3.86967
Actr10	Actr10	All Targets	RNA	Endogenous	1	7	329	35.5	39.6236	1	1	56444	ENSMUSG00000021076.6	ARP10 actin-related protein 10 [Source:MGI Symbol;Acc:MGI:1891654]	12	70937857	70964718	1	Actr10	protein_coding	40.56	47.28	46.56	37.49	0.53179	5.66173	4.44567	0.000110018	0.00591377	3.86736
Steap4	Steap4	All Targets	RNA	Endogenous	1	4	259	32.5	35.0901	1	1	117167	ENSMUSG00000012428.9	STEAP family member 4 [Source:MGI Symbol;Acc:MGI:1923560]	5	7960457	7982213	1	Steap4	protein_coding	28.95	51.19	41.77	25.89	1.16012	5.34236	4.43633	0.000110191	0.00591377	3.86698
Furin	Furin	All Targets	RNA	Endogenous	1	11	430	51	56.3638	1	1	18550	ENSMUSG00000030530.15	furin (paired basic amino acid cleaving enzyme) [Source:MGI Symbol;Acc:MGI:97513]	7	80388585	80405436	-1	Furin	protein_coding	26.11	28.94	20.6	22.34	0.691821	4.83401	4.45585	0.000112206	0.00598936	3.86256
Orm1	Orm1	All Targets	RNA	Endogenous	1	4	303	23	25.553	1	1	18405	ENSMUSG00000039196.2	orosomucoid 1 [Source:MGI Symbol;Acc:MGI:97443]	4	63344560	63348163	1	Orm1	protein_coding	21.17	165.2	28.28	18.68	3.11443	5.33958	5.79147	0.000112211	0.00598936	3.86255
Dcxr	Dcxr	All Targets	RNA	Endogenous	1	15	632	77.5	80.2139	1	1	67880	ENSMUSG00000039450.11	dicarbonyl L-xylulose reductase [Source:MGI Symbol;Acc:MGI:1915130]	11	120725399	120727281	-1	Dcxr	protein_coding	353.25	159.89	350.25	361.08	-1.34998	8.26631	-4.39971	0.000112584	0.00599296	-3.86174
Pabpn1	Pabpn1	All Targets	RNA	Endogenous	1	9	488	54	58.02	1	1	54196	ENSMUSG00000022194.15	poly(A) binding protein, nuclear 1 [Source:MGI Symbol;Acc:MGI:1859158]	14	54892500	54898169	1	Pabpn1	protein_coding	65.28	46.64	67.73	71.53	-0.460257	6.19029	-4.41961	0.000114011	0.00605247	-3.85866
Cdc42ep4	Cdc42ep4	All Targets	RNA	Endogenous	1	9	336	42	44.1293	1	1	56699	ENSMUSG00000041598.7	CDC42 effector protein (Rho GTPase binding) 4 [Source:MGI Symbol;Acc:MGI:1929760]	11	113726850	113751881	-1	Cdc42ep4	protein_coding	41.18	57.8	38.25	38.17	0.7174	5.66075	4.39334	0.000114657	0.00607032	3.85728
Kif19a	Kif19a	All Targets	RNA	Endogenous	1	4	219	30	31.6393	1	1	286942	ENSMUSG00000010021.13	kinesin family member 19A [Source:MGI Symbol;Acc:MGI:2447024]	11	114765388	114790739	1	Kif19a	protein_coding	61.89	111.38	85.83	54.11	1.19558	6.3883	4.41118	0.000116178	0.00613424	3.85405
Atp10a	Atp10a	All Targets	RNA	Endogenous	1	3	178	22	23.3407	1	1	11982	ENSMUSG00000025324.8	ATPase, class V, type 10A [Source:MGI Symbol;Acc:MGI:1330809]	7	58656166	58829420	1	Atp10a	protein_coding	24.5	37.58	29.12	24.48	0.84017	5.05033	4.38589	0.00011713	0.00616789	3.85206
Smcr8	Smcr8	All Targets	RNA	Endogenous	1	4	270	36.5	34.4408	1	1	237782	ENSMUSG00000049323.8	Smith-Magenis syndrome chromosome region, candidate 8 homolog (human) [Source:MGI Symbol;Acc:MGI:2444720]	11	60777524	60788287	1	Smcr8	protein_coding	29.44	36.25	28.33	27.6	0.621354	5.16054	4.41484	0.000118471	0.0062218	3.84927
Raly	Raly	All Targets	RNA	Endogenous	1	12	511	56	60.2309	1	1	19383	ENSMUSG00000027593.15	hnRNP-associated with lethal yellow [Source:MGI Symbol;Acc:MGI:97850]	2	154791096	154867261	1	Raly	protein_coding	61.89	79.19	62.68	62.03	0.530178	6.28812	4.40382	0.000121261	0.0063513	3.84356
Tapbp	Tapbp	All Targets	RNA	Endogenous	1	6	668	59.5	72.9365	1	1	21356	ENSMUSG00000024308.15	TAP binding protein [Source:MGI Symbol;Acc:MGI:1201689]	17	33915899	33929292	1	Tapbp	protein_coding	57.56	241.04	58.76	53.64	2.4019	6.52971	9.63027	0.000122363	0.00639194	3.84134
Per2	Per2	All Targets	RNA	Endogenous	1	9	344	58	61.4606	1	1	18627	ENSMUSG00000055866.9	period circadian clock 2 [Source:MGI Symbol;Acc:MGI:1195265]	1	91415982	91459324	-1	Per2	protein_coding	129.86	47.92	98.04	129.68	-1.28665	6.77021	-8.27684	0.000125272	0.00651467	-3.83557
Ttc39a	Ttc39a	All Targets	RNA	Endogenous	1	5	133	24	23.5595	1	1	230603	ENSMUSG00000028555.15	tetratricopeptide repeat domain 39A [Source:MGI Symbol;Acc:MGI:2444350]	4	109406623	109444745	1	Ttc39a	protein_coding	43.05	65.76	62.01	39.31	0.920847	5.89259	4.38095	0.000125378	0.00651467	3.83536
Atp13a4	Atp13a4	All Targets	RNA	Endogenous	1	3	163	21	20.6517	1	1	224079	ENSMUSG00000038094.15	ATPase type 13A4 [Source:MGI Symbol;Acc:MGI:1924456]	16	29395853	29544864	-1	Atp13a4	protein_coding	28.47	15.97	24.36	36.94	-1.10405	4.85118	-4.36784	0.000127591	0.00661211	-3.83106
Cmpk2	Cmpk2	All Targets	RNA	Endogenous	1	3	593	24	37.7131	1	1	22169	ENSMUSG00000020638.8	cytidine monophosphate (UMP-CMP) kinase 2, mitochondrial [Source:MGI Symbol;Acc:MGI:99830]	12	26469204	26479837	1	Cmpk2	protein_coding	27.9	329.11	31.37	26.45	3.51636	5.82871	7.78306	0.000129511	0.00669389	3.82739
Git1	Git1	All Targets	RNA	Endogenous	1	2	220	25.5	25.3305	1	1	216963	ENSMUSG00000011877.13	GIT ArfGAP 1 [Source:MGI Symbol;Acc:MGI:1927140]	11	77493562	77507786	1	Git1	protein_coding	21.85	27.45	20.99	18.16	0.681366	4.70569	4.34939	0.000130025	0.00670279	3.82641
Ms4a8a	Ms4a8a	All Targets	RNA	Endogenous	1	1	187	24	23.7596	1	1	64381	ENSMUSG00000024730.7	membrane-spanning 4-domains, subfamily A, member 8A [Source:MGI Symbol;Acc:MGI:1927657]	19	11067471	11081102	-1	Ms4a8a	protein_coding	20.28	44.85	12.29	23.36	1.01306	4.71841	4.34269	0.000132538	0.00681442	3.82169
Klra2	Klra2	All Targets	RNA	Endogenous	1	4	151	19.5	19.391	1	1	16633	ENSMUSG00000030187.15	killer cell lectin-like receptor, subfamily A, member 2 [Source:MGI Symbol;Acc:MGI:101906]	6	131219223	131247362	-1	Klra2	protein_coding	20.8	18.89	12.54	11.52	0.862582	4.21055	4.33299	0.000136264	0.00698762	3.81485
Ceacam1	Ceacam1	All Targets	RNA	Endogenous	1	3	412	29	32.2872	1	1	26365	ENSMUSG00000074272.10	carcinoembryonic antigen-related cell adhesion molecule 1 [Source:MGI Symbol;Acc:MGI:1347245]	7	25461707	25477603	-1	Ceacam1	protein_coding	27.54	274.12	26.23	27.69	3.10149	5.7382	6.04401	0.000140688	0.00719094	3.80696
Acaa2	Acaa2	All Targets	RNA	Endogenous	1	11	337	47.5	49.3187	1	1	52538	ENSMUSG00000036880.10	acetyl-Coenzyme A acyltransferase 2 (mitochondrial 3-oxoacyl-Coenzyme A thiolase) [Source:MGI Symbol;Acc:MGI:1098623]	18	74779197	74806208	1	Acaa2	protein_coding	75.51	52.55	88.9	92.86	-0.774319	6.43993	-4.33532	0.000140963	0.00719094	-3.80647
Cebpd	Cebpd	All Targets	RNA	Endogenous	1	4	342	38	40.4871	1	1	12609	ENSMUSG00000071637.5	CCAAT/enhancer binding protein (C/EBP), delta [Source:MGI Symbol;Acc:MGI:103573]	16	15887286	15891031	1	Cebpd	protein_coding	22.31	90.69	33.95	26.32	1.90434	5.41753	7.35696	0.000142757	0.00726356	3.80334
Med19	Med19	All Targets	RNA	Endogenous	1	3	224	27	28.201	1	1	381379	ENSMUSG00000027080.6	mediator complex subunit 19 [Source:MGI Symbol;Acc:MGI:1914234]	2	84678402	84688215	1	Med19	protein_coding	34.86	48.15	34.56	34.29	0.667212	5.4619	4.32604	0.000143428	0.0072788	3.80218
Apobec1	Apobec1	All Targets	RNA	Endogenous	1	3	474	27.5	32.0531	1	1	11810	ENSMUSG00000040613.14	apolipoprotein B mRNA editing enzyme, catalytic polypeptide 1 [Source:MGI Symbol;Acc:MGI:103298]	6	122577792	122602444	-1	Apobec1	protein_coding	20.59	30.99	19.74	15.01	1.09311	4.61272	4.31215	0.000144619	0.00732025	3.80013
Chtop	Chtop	All Targets	RNA	Endogenous	1	11	458	52.5	58.192	1	1	66511	ENSMUSG00000001017.15	chromatin target of PRMT1 [Source:MGI Symbol;Acc:MGI:1913761]	3	90498956	90509498	-1	Chtop	protein_coding	69.22	88.6	66.82	64.4	0.586352	6.39492	4.30946	0.000145733	0.00735766	3.79823
Lats1	Lats1	All Targets	RNA	Endogenous	1	5	321	39.5	42.2808	1	1	16798	ENSMUSG00000040021.13	large tumor suppressor [Source:MGI Symbol;Acc:MGI:1333883]	10	7681214	7716460	1	Lats1	protein_coding	45.08	55.98	45.81	44.89	0.489955	5.81151	4.31988	0.000150254	0.00756637	3.79065
Gys1	Gys1	All Targets	RNA	Endogenous	1	2	159	21	22.2046	1	1	14936	ENSMUSG00000003865.16	glycogen synthase 1, muscle [Source:MGI Symbol;Acc:MGI:101805]	7	45434844	45456619	1	Gys1	protein_coding	30.35	37.52	29.97	23.1	0.832851	5.1148	4.29683	0.000151083	0.00758862	3.78928
Naa25	Naa25	All Targets	RNA	Endogenous	1	3	172	23	23.5441	1	1	231713	ENSMUSG00000042719.17	N(alpha)-acetyltransferase 25, NatB auxiliary subunit [Source:MGI Symbol;Acc:MGI:2442563]	5	121397936	121444378	1	Naa25	protein_coding	22.07	34.35	24.53	23.62	0.671808	4.92747	4.29509	0.000151836	0.00760692	3.78805
Naga	Naga	All Targets	RNA	Endogenous	1	13	462	58	67.1063	1	1	17939	ENSMUSG00000022453.8	N-acetyl galactosaminidase, alpha [Source:MGI Symbol;Acc:MGI:1261422]	15	82329532	82338925	-1	Naga	protein_coding	81.22	102.29	90.86	73.4	0.64362	6.65425	4.31866	0.000154184	0.00770489	3.78423
Fem1b	Fem1b	All Targets	RNA	Endogenous	1	8	234	27	30.4447	1	1	14155	ENSMUSG00000032244.9	fem 1 homolog b [Source:MGI Symbol;Acc:MGI:1335087]	9	62791821	62811934	-1	Fem1b	protein_coding	40.61	50.61	43.77	38.26	0.591707	5.66805	4.29903	0.000157014	0.00782634	3.7797
H4c8	H4c8	All Targets	RNA	Endogenous	1	5	958	42.5	44.8064	1	1	69386	ENSMUSG00000060981.7	H4 clustered histone 8 [Source:MGI Symbol;Acc:MGI:2448427]	13	23531050	23531519	1	H4c8	protein_coding	61.88	47.74	61.85	76.98	-0.514125	6.15468	-4.31995	0.000158687	0.00788965	-3.77707
Psme1	Psme1	All Targets	RNA	Endogenous	1	20	1067	135.5	151.94	1	1	19186	ENSMUSG00000022216.17	proteasome (prosome, macropain) activator subunit 1 (PA28 alpha) [Source:MGI Symbol;Acc:MGI:1096367]	14	55578123	55581529	1	Psme1	protein_coding	142.84	436.18	144.35	138.6	1.87404	7.77243	9.21273	0.000165036	0.00818452	3.76728
Plekhd1	Plekhd1	All Targets	RNA	Endogenous	1	5	187	27	26.2001	1	1	217682	ENSMUSG00000066438.6	pleckstrin homology domain containing, family D (with coiled-coil domains) member 1 [Source:MGI Symbol;Acc:MGI:3036228]	12	80692591	80724214	1	Plekhd1	protein_coding	41.56	19.8	32.13	49.07	-1.17298	5.30273	-6.32325	0.000166842	0.00825321	-3.76456
Efemp1	Efemp1	All Targets	RNA	Endogenous	1	7	316	39	39.0045	1	1	216616	ENSMUSG00000020467.15	epidermal growth factor-containing fibulin-like extracellular matrix protein 1 [Source:MGI Symbol;Acc:MGI:1339998]	11	28853204	28926743	1	Efemp1	protein_coding	45.98	29.85	46.31	53.44	-0.800033	5.62114	-4.26067	0.000167488	0.00826426	-3.7636
Asb13	Asb13	All Targets	RNA	Endogenous	1	2	136	18	18.5875	1	1	142688	ENSMUSG00000033781.7	ankyrin repeat and SOCS box-containing 13 [Source:MGI Symbol;Acc:MGI:2145525]	13	3634032	3653822	1	Asb13	protein_coding	16.49	31.48	17.3	16.87	0.960946	4.52984	4.25576	0.000169844	0.00833109	3.7601
Wasf2	Wasf2	All Targets	RNA	Endogenous	1	12	702	77.5	76.5892	1	1	242687	ENSMUSG00000028868.13	WAS protein family, member 2 [Source:MGI Symbol;Acc:MGI:1098641]	4	133130505	133199756	1	Wasf2	protein_coding	60.04	77.28	61.26	60.33	0.515199	6.24245	4.29729	0.000169873	0.00833109	3.76006
Col11a2	Col11a2	All Targets	RNA	Endogenous	1	1	174	20	20.1959	1	1	12815	ENSMUSG00000024330.17	collagen, type XI, alpha 2 [Source:MGI Symbol;Acc:MGI:88447]	17	34039437	34066685	1	Col11a2	protein_coding	16.76	37.11	15.93	15.1	1.36081	4.5342	5.9666	0.000170119	0.00833109	3.7597
Fmnl2	Fmnl2	All Targets	RNA	Endogenous	1	7	310	39.5	39.244	1	1	71409	ENSMUSG00000036053.17	formin-like 2 [Source:MGI Symbol;Acc:MGI:1918659]	2	52857860	53133804	1	Fmnl2	protein_coding	28.27	44.35	28.99	24.83	0.821981	5.17486	4.25409	0.000170706	0.00833109	3.75884
Ap3b1	Ap3b1	All Targets	RNA	Endogenous	1	6	343	37.5	42.9773	1	1	11774	ENSMUSG00000021686.6	adaptor-related protein complex 3, beta 1 subunit [Source:MGI Symbol;Acc:MGI:1333879]	13	94358960	94566317	1	Ap3b1	protein_coding	41.56	47.43	43.33	37.06	0.543089	5.64372	4.28161	0.000170968	0.00833109	3.75845
F830016B08Rik	F830016B08Rik	All Targets	RNA	Endogenous	1	1	283	27	30.6033	1	1	240328	ENSMUSG00000090942.1	RIKEN cDNA F830016B08 gene [Source:MGI Symbol;Acc:MGI:3588218]	18	60293380	60303016	1	F830016B08Rik	protein_coding	22.12	114.04	16.77	18.55	2.57348	5.05048	7.06245	0.00017144	0.00833334	3.75776
Lmo4	Lmo4	All Targets	RNA	Endogenous	1	11	325	47	52.5008	1	1	16911	ENSMUSG00000028266.17	LIM domain only 4 [Source:MGI Symbol;Acc:MGI:109360]	3	144188530	144205220	-1	Lmo4	protein_coding	63.64	81.82	67.4	63.02	0.518064	6.33658	4.25222	0.000172224	0.00835073	3.75662
Sema3f	Sema3f	All Targets	RNA	Endogenous	1	10	418	61.5	53.0893	1	1	20350	ENSMUSG00000034684.12	sema domain, immunoglobulin domain (Ig), short basic domain, secreted, (semaphorin) 3F [Source:MGI Symbol;Acc:MGI:1096347]	9	107681500	107710475	-1	Sema3f	protein_coding	39.45	48.23	36.74	35.04	0.702219	5.53839	4.2766	0.000175326	0.00848016	3.75215
Tmprss4	Tmprss4	All Targets	RNA	Endogenous	1	3	146	18	18.7689	1	1	214523	ENSMUSG00000032091.15	transmembrane protease, serine 4 [Source:MGI Symbol;Acc:MGI:2384877]	9	45172726	45204092	-1	Tmprss4	protein_coding	24.53	38.37	21.49	21.52	1.01721	4.88212	4.2727	0.000176297	0.0085061	3.75076
Stk39	Stk39	All Targets	RNA	Endogenous	1	3	174	21.5	21.1806	1	1	53416	ENSMUSG00000027030.15	serine/threonine kinase 39 [Source:MGI Symbol;Acc:MGI:1858416]	2	68210445	68472268	-1	Stk39	protein_coding	16.79	28.39	16.24	16.34	0.928656	4.48365	4.2403	0.000177487	0.0085425	3.74908
Nrbp1	Nrbp1	All Targets	RNA	Endogenous	1	4	283	33	34.0726	1	1	192292	ENSMUSG00000029148.15	nuclear receptor binding protein 1 [Source:MGI Symbol;Acc:MGI:2183436]	5	31240864	31251566	1	Nrbp1	protein_coding	29.61	44.88	36.26	33.36	0.647529	5.38837	4.26143	0.000179269	0.00860712	3.74657
Rgma	Rgma	All Targets	RNA	Endogenous	1	5	213	29.5	28.8743	1	1	244058	ENSMUSG00000070509.15	repulsive guidance molecule family member A [Source:MGI Symbol;Acc:MGI:2679262]	7	73375509	73419899	1	Rgma	protein_coding	31.04	22.58	33.5	40.65	-0.673167	5.19934	-4.23634	0.00017987	0.00861484	-3.74573
Ubb	Ubb,Ubb-ps	All Targets	RNA	Endogenous	1	300	13135	1897	1925.58	1	1	22187	ENSMUSG00000019505.7	ubiquitin B [Source:MGI Symbol;Acc:MGI:98888]	11	62551171	62553213	1	Ubb	protein_coding	2668.7	3926.4	3035.19	2530.46	0.779331	11.7693	6.64456	0.000182582	0.00872341	3.74197
Nebl	Nebl	All Targets	RNA	Endogenous	1	6	406	56	56.1216	1	1	74103	ENSMUSG00000053702.16	nebulette [Source:MGI Symbol;Acc:MGI:1921353]	2	17343909	17731464	-1	Nebl	protein_coding	86.5	55.01	87.39	104.1	-0.919413	6.49812	-4.22761	0.000184012	0.00877034	-3.74001
Glyr1	Glyr1	All Targets	RNA	Endogenous	1	7	362	44	47.5321	1	1	74022	ENSMUSG00000022536.14	glyoxylate reductase 1 homolog (Arabidopsis) [Source:MGI Symbol;Acc:MGI:1921272]	16	5013909	5049863	-1	Glyr1	protein_coding	62.11	61.67	59.75	47.96	0.511225	6.07917	4.2242	0.000186324	0.008859	3.73687
Cldn8	Cldn8	All Targets	RNA	Endogenous	1	6	188	26.5	25.7862	1	1	54420	ENSMUSG00000050520.4	claudin 8 [Source:MGI Symbol;Acc:MGI:1859286]	16	88560828	88563183	-1	Cldn8	protein_coding	33.29	23.11	34.4	47.64	-0.951459	5.26052	-4.22204	0.000186949	0.00886718	-3.73603
Acsl1	Acsl1	All Targets	RNA	Endogenous	1	4	155	27	25.7764	1	1	14081	ENSMUSG00000018796.13	acyl-CoA synthetase long-chain family member 1 [Source:MGI Symbol;Acc:MGI:102797]	8	46471037	46536051	1	Acsl1	protein_coding	62.84	31.41	52.4	55.33	-0.655639	5.81433	-4.22027	0.000189389	0.0089612	-3.73277
Ncoa7	Ncoa7	All Targets	RNA	Endogenous	1	2	191	24	25.2885	1	1	211329	ENSMUSG00000039697.16	nuclear receptor coactivator 7 [Source:MGI Symbol;Acc:MGI:2444847]	10	30628999	30803326	-1	Ncoa7	protein_coding	18.14	70.37	23.19	19.86	1.90068	5.00522	7.37541	0.000190071	0.0089718	3.73186
Smurf1	Smurf1	All Targets	RNA	Endogenous	1	4	276	28.5	29.1147	1	1	75788	ENSMUSG00000038780.14	SMAD specific E3 ubiquitin protein ligase 1 [Source:MGI Symbol;Acc:MGI:1923038]	5	144876495	144965847	-1	Smurf1	protein_coding	24.26	37.21	29.48	26.17	0.651957	5.09864	4.23944	0.000191753	0.00902945	3.72964
Znrf1	Znrf1	All Targets	RNA	Endogenous	1	7	397	51	51.6839	1	1	170737	ENSMUSG00000033545.14	zinc and ring finger 1 [Source:MGI Symbol;Acc:MGI:2177308]	8	111536097	111626030	1	Znrf1	protein_coding	46.35	61.97	45.45	45.43	0.589338	5.86303	4.23066	0.000193835	0.00910557	3.72692
Gm52298	Gm52298,Gm3255	All Targets	RNA	Endogenous	1	43	1259	185	195.085	1	1	100041289									369.17	209.56	363.44	332.24	-0.541385	8.49629	-4.21561	0.000194778	0.00912799	-3.7257
Anp32a	Anp32a	All Targets	RNA	Endogenous	1	18	726	85	88.3188	1	1	11737	ENSMUSG00000032249.14	acidic (leucine-rich) nuclear phosphoprotein 32 family, member A [Source:MGI Symbol;Acc:MGI:108447]	9	62341293	62378812	1	Anp32a	protein_coding	105.4	80.02	108.05	126.79	-0.522658	6.92712	-4.20727	0.000195484	0.00912994	-3.72478
Mccc2	Mccc2	All Targets	RNA	Endogenous	1	9	355	41.5	41.0673	1	1	78038	ENSMUSG00000021646.9	methylcrotonoyl-Coenzyme A carboxylase 2 (beta) [Source:MGI Symbol;Acc:MGI:1925288]	13	99948530	100015639	-1	Mccc2	protein_coding	61.69	36.52	55.25	68.09	-0.789938	5.94794	-4.20607	0.000195752	0.00912994	-3.72444
Cfb	Cfb	All Targets	RNA	Endogenous	1	2	128	17.5	18.0263	1	1	14962	ENSMUSG00000090231.10	complement factor B [Source:MGI Symbol;Acc:MGI:105975]	17	34856374	34862518	-1	Cfb	protein_coding	13.92	65.38	12.58	9.65	2.70057	4.40565	6.42795	0.000199466	0.00923994	3.71969
Capza2	Capza2	All Targets	RNA	Endogenous	1	9	557	61.5	66.9038	1	1	12343	ENSMUSG00000015733.13	capping protein (actin filament) muscle Z-line, alpha 2 [Source:MGI Symbol;Acc:MGI:106222]	6	17636234	17666972	1	Capza2	protein_coding	55.33	124.53	61.44	60.2	1.15747	6.38457	6.97624	0.000199952	0.00923994	3.71908
Vtcn1	Vtcn1	All Targets	RNA	Endogenous	1	4	142	18	18.2861	1	1	242122	ENSMUSG00000051076.8	V-set domain containing T cell activation inhibitor 1 [Source:MGI Symbol;Acc:MGI:3039619]	3	100825459	100896922	1	Vtcn1	protein_coding	20.59	31.29	18.09	19.13	1.01163	4.65231	4.22936	0.00019997	0.00923994	3.71905
Ivd	Ivd	All Targets	RNA	Endogenous	1	6	219	29	28.8699	1	1	56357	ENSMUSG00000027332.11	isovaleryl coenzyme A dehydrogenase [Source:MGI Symbol;Acc:MGI:1929242]	2	118861954	118882909	1	Ivd	protein_coding	39.02	20.06	33.53	48.56	-1.08283	5.29404	-6.62224	0.000199997	0.00923994	-3.71902
H3f3b	H3f3b,Gm6485	All Targets	RNA	Endogenous	1	72	2971	443	455.93	1	1	15081	ENSMUSG00000016559.14	H3.3 histone B [Source:MGI Symbol;Acc:MGI:1101768]	11	116021912	116027962	-1	H3f3b	protein_coding	591.09	1028.33	676.39	598.95	1.01762	9.68128	9.33566	0.000202016	0.00931128	3.71648
H2-D1	H2-L,H2-D1	All Targets	RNA	Endogenous	1	44	5253	458.5	494.614	1	1	14964	ENSMUSG00000073411.12	histocompatibility 2, D region locus 1 [Source:MGI Symbol;Acc:MGI:95896]	17	35262730	35267499	1	H2-D1	protein_coding	224.56	555.39	190.43	85.05	2.88823	7.86763	7.5454	0.000203809	0.00934502	3.71425
Dusp16	Dusp16	All Targets	RNA	Endogenous	1	6	236	31	32.1763	1	1	70686	ENSMUSG00000030203.17	dual specificity phosphatase 16 [Source:MGI Symbol;Acc:MGI:1917936]	6	134715468	134792625	-1	Dusp16	protein_coding	37.08	49.68	28.43	30.74	0.730794	5.3778	4.19132	0.000203999	0.00934502	3.71401
Fgfr3	Fgfr3	All Targets	RNA	Endogenous	1	3	343	55.5	55.0521	1	1	14184	ENSMUSG00000054252.18	fibroblast growth factor receptor 3 [Source:MGI Symbol;Acc:MGI:95524]	5	33721674	33737068	1	Fgfr3	protein_coding	85.12	57.88	100.07	114.42	-0.912873	6.58258	-4.19101	0.000204179	0.00934502	-3.71379
Ccrl2	Ccrl2	All Targets	RNA	Endogenous	1	3	461	56.5	53.3729	1	1	54199	ENSMUSG00000043953.12	chemokine (C-C motif) receptor-like 2 [Source:MGI Symbol;Acc:MGI:1920904]	9	111054486	111057519	-1	Ccrl2	protein_coding	32.83	189.9	31.84	26.81	2.5504	5.69997	5.54802	0.000208891	0.00953837	3.70801
Apol7a	Apol7a	All Targets	RNA	Endogenous	1	2	180	18	18.7709	1	1	75761	ENSMUSG00000010601.14	apolipoprotein L 7a [Source:MGI Symbol;Acc:MGI:1923011]	15	77388219	77399110	-1	Apol7a	protein_coding	18.88	25.99	14.96	13.2	1.13178	4.35916	4.18029	0.000210491	0.0095891	3.70608
Gtpbp2	Gtpbp2	All Targets	RNA	Endogenous	1	8	356	42	43.8877	1	1	56055	ENSMUSG00000023952.13	GTP binding protein 2 [Source:MGI Symbol;Acc:MGI:1860138]	17	46161032	46169370	1	Gtpbp2	protein_coding	33.56	55.36	30.68	35.01	0.713743	5.46287	4.17251	0.000215187	0.00978027	3.70049
D930020B18Rik	D930020B18Rik	All Targets	RNA	Endogenous	1	5	195	23.5	23.4924	1	1	216393	ENSMUSG00000047642.15	RIKEN cDNA D930020B18 gene [Source:MGI Symbol;Acc:MGI:2442001]	10	121641588	121693915	1	D930020B18Rik	protein_coding	26.74	18.06	27.99	29.94	-0.650113	4.90363	-4.1739	0.000217658	0.00984752	-3.69759
Chmp2b	Chmp2b	All Targets	RNA	Endogenous	1	9	261	36	37.3525	1	1	68942	ENSMUSG00000004843.7	charged multivesicular body protein 2B [Source:MGI Symbol;Acc:MGI:1916192]	16	65539128	65562726	-1	Chmp2b	protein_coding	45.27	58.07	47.99	46.54	0.554811	5.86234	4.19963	0.000217672	0.00984752	3.69757
Gm46156	Gm40525,Gm46156,Gm52768,Gm41885,Gm51918	All Targets	RNA	Endogenous	1	15	1820	77	91.7243	1	1	105246618									95.77	149.28	115.38	96.44	0.71736	7.02245	4.15333	0.00022721	0.0102553	3.68667
Naaladl2	Naaladl2	All Targets	RNA	Endogenous	1	5	184	25	25.8068	1	1	635702	ENSMUSG00000102758.3	N-acetylated alpha-linked acidic dipeptidase-like 2 [Source:MGI Symbol;Acc:MGI:2685867]	3	23798102	25144261	-1	Naaladl2	protein_coding	32.83	21.79	36.79	35.59	-0.622619	5.19334	-4.15172	0.000228252	0.0102787	-3.6855
Capn5	Capn5	All Targets	RNA	Endogenous	1	6	212	25.5	27.2582	1	1	12337	ENSMUSG00000035547.14	calpain 5 [Source:MGI Symbol;Acc:MGI:1100859]	7	98121559	98178274	-1	Capn5	protein_coding	25.27	44.8	25.11	31.06	0.798243	5.1627	4.15628	0.00022888	0.0102833	3.6848
Pik3ap1	Pik3ap1	All Targets	RNA	Endogenous	1	3	498	27	27.257	1	1	83490	ENSMUSG00000025017.10	phosphoinositide-3-kinase adaptor protein 1 [Source:MGI Symbol;Acc:MGI:1933177]	19	41272377	41385102	-1	Pik3ap1	protein_coding	17.83	30.84	18.34	16.95	0.945494	4.57259	4.14069	0.000235497	0.0105564	3.67754
Katna1	Katna1	All Targets	RNA	Endogenous	1	3	224	27	26.6985	1	1	23924	ENSMUSG00000019794.13	katanin p60 (ATPase-containing) subunit A1 [Source:MGI Symbol;Acc:MGI:1344353]	10	7726000	7763150	1	Katna1	protein_coding	26.8	38.15	21.3	23.36	0.806211	4.95909	4.13309	0.000240617	0.0107613	3.67205
Cdhr4	Cdhr4	All Targets	RNA	Endogenous	1	9	442	37.5	42.0972	1	1	69398	ENSMUSG00000032595.10	cadherin-related family member 4 [Source:MGI Symbol;Acc:MGI:1916648]	9	107992497	107999684	1	Cdhr4	protein_coding	108	182.72	153.66	67.95	1.54618	6.981	4.14304	0.000243547	0.0108675	3.66895
Timp1	Timp1	All Targets	RNA	Endogenous	1	4	195	26	26.9462	1	1	21857	ENSMUSG00000001131.11	tissue inhibitor of metalloproteinase 1 [Source:MGI Symbol;Acc:MGI:98752]	X	20870166	20874735	1	Timp1	protein_coding	16.81	66.3	19.59	16.61	1.51387	4.75065	4.12705	0.000244766	0.0108971	3.66768
Copz2	Copz2	All Targets	RNA	Endogenous	1	4	214	24	26.6938	1	1	56358	ENSMUSG00000018672.15	coatomer protein complex, subunit zeta 2 [Source:MGI Symbol;Acc:MGI:1929008]	11	96849870	96861203	1	Copz2	protein_coding	31.77	17.18	28.03	29.33	-0.658456	4.934	-4.1603	0.000245418	0.0109014	-3.66699
Larp1	Larp1	All Targets	RNA	Endogenous	1	6	371	50.5	54.1284	1	1	73158	ENSMUSG00000037331.15	La ribonucleoprotein domain family, member 1 [Source:MGI Symbol;Acc:MGI:1890165]	11	58009064	58062034	1	Larp1	protein_coding	64.19	104.47	68.35	61.02	0.919369	6.40781	8.39446	0.000246751	0.0109358	3.66561
Cbr2	Cbr2	All Targets	RNA	Endogenous	1	6	14869	371	546.158	1	1	12409	ENSMUSG00000025150.10	carbonyl reductase 2 [Source:MGI Symbol;Acc:MGI:107200]	11	120729489	120732114	-1	Cbr2	protein_coding	8678.89	1936.81	7164.65	9221.96	-2.76964	12.422	-6.08919	0.000249911	0.0110506	-3.66235
Ddx39b	Ddx39b	All Targets	RNA	Endogenous	1	19	951	86.5	95.7948	1	1	53817	ENSMUSG00000019432.15	DEAD (Asp-Glu-Ala-Asp) box polypeptide 39B [Source:MGI Symbol;Acc:MGI:99240]	17	35241746	35253707	1	Ddx39b	protein_coding	107.11	122.75	114.97	103.42	0.417093	7.04156	4.1469	0.000250471	0.0110506	3.66178
Tasor2	Tasor2	All Targets	RNA	Endogenous	1	9	271	33	36.4926	1	1	105203	ENSMUSG00000033799.10	transcription activation suppressor family member 2 [Source:MGI Symbol;Acc:MGI:2145274]	13	3566035	3611108	-1	Tasor2	protein_coding	33.95	43.85	33.6	34	0.500702	5.42189	4.10974	0.000257047	0.0113153	3.65513
Aftph	Aftph	All Targets	RNA	Endogenous	1	7	254	32	34.5243	1	1	216549	ENSMUSG00000049659.15	aftiphilin [Source:MGI Symbol;Acc:MGI:1923012]	11	20685084	20741589	-1	Aftph	protein_coding	41.01	49.49	42.09	36.96	0.551913	5.63386	4.10737	0.000258781	0.011366	3.65341
Serpina3i	Serpina3i	All Targets	RNA	Endogenous	1	3	563	41.5	46.7074	1	1	628900	ENSMUSG00000079014.4	serine (or cysteine) peptidase inhibitor, clade A, member 3I [Source:MGI Symbol;Acc:MGI:2182841]	12	104263122	104269372	1	Serpina3i	protein_coding	22.01	50.44	23.12	21.49	1.09515	4.94547	4.10618	0.000259648	0.0113786	3.65255
Misp	Misp	All Targets	RNA	Endogenous	1	5	170	23.5	24.8066	1	1	78906	ENSMUSG00000035852.11	mitotic spindle positioning [Source:MGI Symbol;Acc:MGI:1926156]	10	79820989	79830490	1	Misp	protein_coding	27.3	91.43	24.64	22.48	2.10489	5.29155	6.37685	0.000264125	0.011549	3.64816
Dhx32	Dhx32	All Targets	RNA	Endogenous	1	3	204	23	22.4159	1	1	101437	ENSMUSG00000030986.13	DEAH (Asp-Glu-Ala-His) box polypeptide 32 [Source:MGI Symbol;Acc:MGI:2141813]	7	133720942	133782726	-1	Dhx32	protein_coding	22.79	30.1	24.06	16.95	0.855395	4.74391	4.0954	0.000267681	0.0116581	3.64472
Pxk	Pxk	All Targets	RNA	Endogenous	1	8	308	42.5	45.0842	1	1	218699	ENSMUSG00000033885.15	PX domain containing serine/threonine kinase [Source:MGI Symbol;Acc:MGI:1289230]	14	8098211	8165117	1	Pxk	protein_coding	48.1	83.08	52.39	48.05	0.94177	6.05728	6.61845	0.000267976	0.0116581	3.64444
Vav2	Vav2	All Targets	RNA	Endogenous	1	4	193	19	20.4191	1	1	22325	ENSMUSG00000009621.18	vav 2 oncogene [Source:MGI Symbol;Acc:MGI:102718]	2	27262104	27427033	-1	Vav2	protein_coding	17.46	23.67	19.16	16.76	0.666957	4.52116	4.09444	0.000268406	0.0116581	3.64403
U2af1	U2af1	All Targets	RNA	Endogenous	1	17	577	61	69.5133	1	1	108121	ENSMUSG00000061613.13	U2 small nuclear ribonucleoprotein auxiliary factor (U2AF) 1 [Source:MGI Symbol;Acc:MGI:98884]	17	31647081	31658892	-1	U2af1	protein_coding	71.41	92.29	77.24	73.04	0.499595	6.5257	4.08993	0.000271852	0.0117817	3.64074
Fam110c	Fam110c	All Targets	RNA	Endogenous	1	2	187	19	17.2421	1	1	104943	ENSMUSG00000036136.9	family with sequence similarity 110, member C [Source:MGI Symbol;Acc:MGI:1918813]	12	31073861	31080251	1	Fam110c	protein_coding	14.42	28.22	17.71	14.71	0.922146	4.39956	4.08614	0.000275645	0.0119197	3.63717
1700017B05Rik	1700017B05Rik	All Targets	RNA	Endogenous	1	4	187	18.5	20.9142	1	1	74211	ENSMUSG00000032300.7	RIKEN cDNA 1700017B05 gene [Source:MGI Symbol;Acc:MGI:1921461]	9	57253117	57262612	-1	1700017B05Rik	protein_coding	20.87	24.78	23.51	17.58	0.670132	4.68621	4.08782	0.000278908	0.0120107	3.63414
Plekhf2	Plekhf2	All Targets	RNA	Endogenous	1	6	276	30.5	33.8335	1	1	71801	ENSMUSG00000049969.3	pleckstrin homology domain containing, family F (with FYVE domain) member 2 [Source:MGI Symbol;Acc:MGI:1919051]	4	10988662	11007927	-1	Plekhf2	protein_coding	33.51	43.69	34.32	33.1	0.600631	5.41404	4.0843	0.000278976	0.0120107	3.63408
Snx6	Snx6	All Targets	RNA	Endogenous	1	10	438	45	50.3952	1	1	72183	ENSMUSG00000005656.9	sorting nexin 6 [Source:MGI Symbol;Acc:MGI:1919433]	12	54746349	54795703	-1	Snx6	protein_coding	44.23	60.92	48.42	44.51	0.594283	5.85655	4.08026	0.000289822	0.0124502	3.62423
Sf1	Sf1	All Targets	RNA	Endogenous	1	14	803	72.5	80.8452	1	1	22668	ENSMUSG00000024949.17	splicing factor 1 [Source:MGI Symbol;Acc:MGI:1095403]	19	6363690	6378030	1	Sf1	protein_coding	97.51	106.39	99.69	94.33	0.342366	6.87321	4.06442	0.000294342	0.0126168	3.62023
Dbnl	Dbnl	All Targets	RNA	Endogenous	1	7	455	40	42.5264	1	1	13169	ENSMUSG00000020476.14	drebrin-like [Source:MGI Symbol;Acc:MGI:700006]	11	5788488	5800962	1	Dbnl	protein_coding	44.85	90.11	48.56	43.54	1.25919	5.9922	8.8069	0.000297207	0.0127117	3.61772
Mlph	Mlph	All Targets	RNA	Endogenous	1	5	197	31	32.1163	1	1	171531	ENSMUSG00000026303.6	melanophilin [Source:MGI Symbol;Acc:MGI:2176380]	1	90915085	90951142	1	Mlph	protein_coding	48.51	65.34	57.23	36.95	0.993772	5.86025	4.0668	0.000299279	0.0127593	3.61592
Dapk3	Dapk3	All Targets	RNA	Endogenous	1	3	214	27	26.4773	1	1	13144	ENSMUSG00000034974.13	death-associated protein kinase 3 [Source:MGI Symbol;Acc:MGI:1203520]	10	81183005	81193197	1	Dapk3	protein_coding	24.27	33.9	24.7	22.86	0.75555	4.93914	4.07296	0.000299621	0.0127593	3.61563
Rab8a	Rab8a	All Targets	RNA	Endogenous	1	7	405	41.5	45.0717	1	1	17274	ENSMUSG00000003037.16	RAB8A, member RAS oncogene family [Source:MGI Symbol;Acc:MGI:96960]	8	72161200	72183904	1	Rab8a	protein_coding	41.47	65.06	47.83	45.41	0.621387	5.84966	4.04995	0.000304309	0.0129308	3.6116
Car5b	Car5b	All Targets	RNA	Endogenous	1	4	186	19	19.6133	1	1	56078	ENSMUSG00000031373.4	carbonic anhydrase 5b, mitochondrial [Source:MGI Symbol;Acc:MGI:1926249]	X	163976822	164027997	-1	Car5b	protein_coding	21.87	21.96	13.47	16.46	0.589843	4.44818	4.03718	0.000315757	0.0133882	3.60202
Rnpepl1	Rnpepl1	All Targets	RNA	Endogenous	1	11	365	45	50.3184	1	1	108657	ENSMUSG00000026269.14	arginyl aminopeptidase (aminopeptidase B)-like 1 [Source:MGI Symbol;Acc:MGI:1914170]	1	92910783	92924384	1	Rnpepl1	protein_coding	47.91	64.1	48.94	52.96	0.487626	5.97691	4.04686	0.000317107	0.0134164	3.60091
Cflar	Cflar	All Targets	RNA	Endogenous	1	6	281	39	39.6799	1	1	12633	ENSMUSG00000026031.15	CASP8 and FADD-like apoptosis regulator [Source:MGI Symbol;Acc:MGI:1336166]	1	58711508	58758884	1	Cflar	protein_coding	30.59	63.5	37.06	26.76	1.22069	5.44045	5.28217	0.000326514	0.0137847	3.5933
Slco4a1	Slco4a1	All Targets	RNA	Endogenous	1	2	148	16	16.755	1	1	108115	ENSMUSG00000038963.15	solute carrier organic anion transporter family, member 4a1 [Source:MGI Symbol;Acc:MGI:1351866]	2	180456245	180474867	1	Slco4a1	protein_coding	15.33	23.16	14.21	14.69	0.746438	4.28678	4.04971	0.000332174	0.0139934	3.58882
Net1	Net1	All Targets	RNA	Endogenous	1	14	350	55	64.0029	1	1	56349	ENSMUSG00000021215.15	neuroepithelial cell transforming gene 1 [Source:MGI Symbol;Acc:MGI:1927138]	13	3882018	3918220	-1	Net1	protein_coding	183.96	108.87	190.94	196.08	-0.815776	7.53864	-4.01472	0.000336034	0.0141047	-3.58581
Mpeg1	Mpeg1	All Targets	RNA	Endogenous	1	5	854	83	77.6083	1	1	17476	ENSMUSG00000046805.10	macrophage expressed gene 1 [Source:MGI Symbol;Acc:MGI:1333743]	19	12460779	12465283	1	Mpeg1	protein_coding	38.58	230.11	44.23	32.13	3.11979	6.03213	9.40107	0.000336255	0.0141047	3.58564
Psmc6	Psmc6	All Targets	RNA	Endogenous	1	14	407	54.5	60.4128	1	1	67089	ENSMUSG00000021832.8	proteasome (prosome, macropain) 26S subunit, ATPase, 6 [Source:MGI Symbol;Acc:MGI:1914339]	14	45329788	45349705	1	Psmc6	protein_coding	72.09	86.22	76.63	72.47	0.437943	6.4989	4.03018	0.000345168	0.0144476	3.57881
Tmem184b	Tmem184b	All Targets	RNA	Endogenous	1	5	225	26	28.7326	1	1	223693	ENSMUSG00000009035.15	transmembrane protein 184b [Source:MGI Symbol;Acc:MGI:2445179]	15	79360684	79403569	-1	Tmem184b	protein_coding	29.17	37.18	23.55	24.6	0.739729	5.05178	4.00314	0.000348372	0.0145507	3.57639
Rnf149	Rnf149	All Targets	RNA	Endogenous	1	10	334	37.5	42.4491	1	1	67702	ENSMUSG00000048234.13	ring finger protein 149 [Source:MGI Symbol;Acc:MGI:2677438]	1	39551296	39577405	-1	Rnf149	protein_coding	40.63	66.42	36.59	32.86	1.07503	5.6283	5.44481	0.000353227	0.0147221	3.57277
Naa40	Naa40	All Targets	RNA	Endogenous	1	3	232	26.5	28.6923	1	1	70999	ENSMUSG00000024764.10	N(alpha)-acetyltransferase 40, NatD catalytic subunit [Source:MGI Symbol;Acc:MGI:1918249]	19	7225668	7241183	-1	Naa40	protein_coding	29.56	32.96	31	25.77	0.504355	5.14251	3.99016	0.000360226	0.0149819	3.56763
Ccl2	Ccl2	All Targets	RNA	Endogenous	1	2	560	23	27.8113	1	1	20296	ENSMUSG00000035385.5	chemokine (C-C motif) ligand 2 [Source:MGI Symbol;Acc:MGI:98259]	11	82035571	82037453	1	Ccl2	protein_coding	17.87	145.38	14.54	13.75	2.71198	4.70814	4.56125	0.000361451	0.015001	3.56674
Abr	Abr	All Targets	RNA	Endogenous	1	4	358	46.5	48.2225	1	1	109934	ENSMUSG00000017631.19	active BCR-related gene [Source:MGI Symbol;Acc:MGI:107771]	11	76416734	76623558	-1	Abr	protein_coding	59.96	67.79	68.17	53.49	0.553835	6.17462	4.00989	0.00036436	0.0150898	3.56464
Clic4	Clic4	All Targets	RNA	Endogenous	1	15	803	107	109.283	1	1	29876	ENSMUSG00000037242.8	chloride intracellular channel 4 (mitochondrial) [Source:MGI Symbol;Acc:MGI:1352754]	4	135213969	135272814	-1	Clic4	protein_coding	64.11	290.66	71.12	67.88	1.94275	6.76098	5.5467	0.000366689	0.0151542	3.56297
Ngly1	Ngly1	All Targets	RNA	Endogenous	1	3	193	20	21.4769	1	1	59007	ENSMUSG00000021785.8	N-glycanase 1 [Source:MGI Symbol;Acc:MGI:1913276]	14	16249280	16311926	1	Ngly1	protein_coding	21.69	23.15	19.45	18.22	0.57962	4.61712	4.0008	0.000372669	0.0153689	3.55872
Psme2	LOC115489401,Psme2,Psme2b	All Targets	RNA	Endogenous	1	16	797	85.5	97.6474	1	1	19188	ENSMUSG00000079197.10	proteasome (prosome, macropain) activator subunit 2 (PA28 beta) [Source:MGI Symbol;Acc:MGI:1096365]	14	55587441	55591113	-1	Psme2	protein_coding	74.03	223.95	79.9	71.56	1.8182	6.83531	7.22283	0.000381829	0.0156881	3.55233
Abhd12	Abhd12	All Targets	RNA	Endogenous	1	8	427	35.5	39.2324	1	1	76192	ENSMUSG00000032046.15	abhydrolase domain containing 12 [Source:MGI Symbol;Acc:MGI:1923442]	2	150832493	150904741	-1	Abhd12	protein_coding	33.32	45.55	31.89	27.74	0.737355	5.30937	3.9682	0.000382935	0.0156881	3.55157
Gm15056	Gm15056	All Targets	RNA	Endogenous	1	1	131	16	14.8702	1	1	100504014	ENSMUSG00000082976.10	predicted gene 15056 [Source:MGI Symbol;Acc:MGI:3705859]	8	20900606	20902627	-1	Gm15056	protein_coding	12.57	25.78	8.86	9.44	1.23904	3.87333	3.97071	0.000382947	0.0156881	3.55157
Ifit1bl1	Ifit1bl1	All Targets	RNA	Endogenous	1	2	146	17.5	18.5879	1	1	667373	ENSMUSG00000079339.7	interferon induced protein with tetratricpeptide repeats 1B like 1 [Source:MGI Symbol;Acc:MGI:3650685]	19	34592891	34601956	-1	Ifit1bl1	protein_coding	12.03	101.57	14.19	12.95	2.69688	4.58735	4.96021	0.000383613	0.0156881	3.55111
Krt80	Krt80	All Targets	RNA	Endogenous	1	8	359	44	38.6763	1	1	74127	ENSMUSG00000037185.9	keratin 80 [Source:MGI Symbol;Acc:MGI:1921377]	15	101347444	101370162	-1	Krt80	protein_coding	24.37	55.27	28.06	26.42	1.18441	5.20972	5.65358	0.000386947	0.0157915	3.54883
Angptl4	Angptl4	All Targets	RNA	Endogenous	1	2	331	30.5	31.6395	1	1	57875	ENSMUSG00000002289.16	angiopoietin-like 4 [Source:MGI Symbol;Acc:MGI:1888999]	17	33773750	33781830	-1	Angptl4	protein_coding	19.91	52.3	24.05	16.6	1.61965	4.88463	5.29906	0.000388178	0.0158088	3.54799
Alad	Alad	All Targets	RNA	Endogenous	1	15	478	73.5	75.0662	1	1	17025	ENSMUSG00000028393.10	aminolevulinate, delta-, dehydratase [Source:MGI Symbol;Acc:MGI:96853]	4	62509169	62519918	-1	Alad	protein_coding	148	77.68	121.9	176.21	-1.11973	7.15387	-5.88554	0.000390962	0.0158891	-3.54611
Prpf38b	Prpf38b	All Targets	RNA	Endogenous	1	14	665	69.5	77.0302	1	1	66921	ENSMUSG00000027881.14	PRP38 pre-mRNA processing factor 38 (yeast) domain containing B [Source:MGI Symbol;Acc:MGI:1914171]	3	108902805	108911727	-1	Prpf38b	protein_coding	82.75	88.7	80.83	75.16	0.405944	6.59532	3.97802	0.000392571	0.0159215	3.54503
C3	C3	All Targets	RNA	Endogenous	1	14	1898	125.5	135.515	1	1	12266	ENSMUSG00000024164.15	complement component 3 [Source:MGI Symbol;Acc:MGI:88227]	17	57203970	57228136	-1	C3	protein_coding	136.81	409.16	184.66	125.96	1.82757	7.73983	7.26442	0.00039387	0.0159412	3.54416
Map3k11	Map3k11	All Targets	RNA	Endogenous	1	8	407	50.5	48.2467	1	1	26403	ENSMUSG00000004054.9	mitogen-activated protein kinase kinase kinase 11 [Source:MGI Symbol;Acc:MGI:1346880]	19	5688742	5702865	1	Map3k11	protein_coding	45.36	49.89	37.93	40.45	0.421086	5.67985	3.95752	0.000395399	0.01597	3.54314
Esrp1	Esrp1	All Targets	RNA	Endogenous	1	5	228	35	36.8766	1	1	207920	ENSMUSG00000040728.15	epithelial splicing regulatory protein 1 [Source:MGI Symbol;Acc:MGI:1917326]	4	11331933	11386783	-1	Esrp1	protein_coding	62.72	78.86	71.83	60.18	0.646078	6.29796	3.98542	0.000396637	0.0159871	3.54231
Sh3gl1	Sh3gl1	All Targets	RNA	Endogenous	1	7	314	35.5	38.5897	1	1	20405	ENSMUSG00000003200.10	SH3-domain GRB2-like 1 [Source:MGI Symbol;Acc:MGI:700010]	17	56016750	56036635	-1	Sh3gl1	protein_coding	35.28	37.69	37.26	31.76	0.54846	5.38834	3.98627	0.000397613	0.0159935	3.54166
Actr1b	Actr1b	All Targets	RNA	Endogenous	1	6	292	34.5	36.7139	1	1	226977	ENSMUSG00000037351.9	ARP1 actin-related protein 1B, centractin beta [Source:MGI Symbol;Acc:MGI:1917446]	1	36698114	36714422	-1	Actr1b	protein_coding	38.83	48.38	44.19	38.28	0.582228	5.6371	3.97343	0.000399354	0.0160306	3.54051
Gmppb	Gmppb	All Targets	RNA	Endogenous	1	6	210	32.5	33.891	1	1	331026	ENSMUSG00000070284.10	GDP-mannose pyrophosphorylase B [Source:MGI Symbol;Acc:MGI:2660880]	9	108049242	108052801	1	Gmppb	protein_coding	34.82	74.13	28.46	31.4	1.24515	5.51268	5.87574	0.00041042	0.0164411	3.53329
Iqgap3	Iqgap3	All Targets	RNA	Endogenous	1	2	175	23.5	22.5528	1	1	404710	ENSMUSG00000028068.14	IQ motif containing GTPase activating protein 3 [Source:MGI Symbol;Acc:MGI:3028642]	3	88081971	88121048	1	Iqgap3	protein_coding	17.94	23.62	16.93	16.71	0.670962	4.47595	3.93979	0.000414669	0.0165504	3.53057
SFTPB	SFTPB	All Targets	RNA	Endogenous	2	5.70588	424.451	36.9294	34.323	5	5	6439									1865.69	1003.13	1941.06	2206.93	-1.46301	10.7718	-3.93964	0.000414838	0.0165504	-3.53046
Stard5	Stard5	All Targets	RNA	Endogenous	1	4	238	28.5	29.8166	1	1	170460	ENSMUSG00000046027.17	StAR-related lipid transfer (START) domain containing 5 [Source:MGI Symbol;Acc:MGI:2156765]	7	83631959	83653127	1	Stard5	protein_coding	20.86	38.56	24.93	24.27	0.835357	4.94323	3.93825	0.000416757	0.0165809	3.52924
Ifi203	LOC102641031,LOC100862473,Ifi203	All Targets	RNA	Endogenous	1	2	353	41	39.0115	1	1	15950	ENSMUSG00000039997.16	interferon activated gene 203 [Source:MGI Symbol;Acc:MGI:96428]	1	173920407	173942672	-1	Ifi203	protein_coding	20.45	62.69	16.55	18.77	1.56686	4.82652	4.76061	0.000417736	0.0165809	3.52862
Ccl8	Ccl8	All Targets	RNA	Endogenous	1	4	695	20	25.6618	1	1	20307	ENSMUSG00000009185.2	chemokine (C-C motif) ligand 8 [Source:MGI Symbol;Acc:MGI:101878]	11	82115185	82116799	1	Ccl8	protein_coding	21.74	22.58	21.13	14.12	0.879777	4.53608	3.94022	0.00041814	0.0165809	3.52836
Mthfd2	Mthfd2	All Targets	RNA	Endogenous	1	2	245	24	24.6101	1	1	17768	ENSMUSG00000005667.8	methylenetetrahydrofolate dehydrogenase (NAD+ dependent), methenyltetrahydrofolate cyclohydrolase [Source:MGI Symbol;Acc:MGI:1338850]	6	83305691	83325908	-1	Mthfd2	protein_coding	17.38	32.71	15.52	21.8	0.767111	4.63187	3.93865	0.000420018	0.0166217	3.52718
Txnip	Txnip	All Targets	RNA	Endogenous	1	67	4260	395.5	434.928	1	1	56338	ENSMUSG00000038393.14	thioredoxin interacting protein [Source:MGI Symbol;Acc:MGI:1889549]	3	96557957	96561883	1	Txnip	protein_coding	479.25	782.85	759.55	400.94	1.0138	9.34554	3.93328	0.000425941	0.0168002	3.52347
Neurl3	Neurl3	All Targets	RNA	Endogenous	1	5	394	32	33.7864	1	1	214854	ENSMUSG00000047180.8	neuralized E3 ubiquitin protein ligase 3 [Source:MGI Symbol;Acc:MGI:2429944]	1	36264597	36274679	-1	Neurl3	protein_coding	22.18	58.5	19.66	19.24	1.65033	4.91868	5.08189	0.000426244	0.0168002	3.52328
Ccnc	Ccnc	All Targets	RNA	Endogenous	1	3	263	30	31.2529	1	1	51813	ENSMUSG00000028252.20	cyclin C [Source:MGI Symbol;Acc:MGI:1858199]	4	21727701	21759922	1	Ccnc	protein_coding	37.07	47.55	40.8	31.12	0.733393	5.48923	3.93872	0.000432509	0.0170129	3.51941
Tcirg1	Tcirg1	All Targets	RNA	Endogenous	1	5	213	29.5	30.75	1	1	27060	ENSMUSG00000001750.16	T cell, immune regulator 1, ATPase, H+ transporting, lysosomal V0 protein A3 [Source:MGI Symbol;Acc:MGI:1350931]	19	3896050	3907133	-1	Tcirg1	protein_coding	26.71	73.93	28.13	23.26	1.79393	5.29462	8.71771	0.000437866	0.0171891	3.51614
Foxo3	Foxo3	All Targets	RNA	Endogenous	1	7	265	31	32.7922	1	1	56484	ENSMUSG00000048756.11	forkhead box O3 [Source:MGI Symbol;Acc:MGI:1890081]	10	42181841	42276755	-1	Foxo3	protein_coding	32.23	39.64	34.02	31.32	0.57744	5.33365	3.91667	0.000442378	0.0173315	3.51342
Tm9sf4	Tm9sf4	All Targets	RNA	Endogenous	1	5	138	19	21.0937	1	1	99237	ENSMUSG00000068040.10	transmembrane 9 superfamily protein member 4 [Source:MGI Symbol;Acc:MGI:2139220]	2	153161303	153210466	1	Tm9sf4	protein_coding	26.91	34.12	27.74	23.65	0.717767	5.04505	3.92439	0.000443535	0.0173421	3.51273
Tent5b	Tent5b	All Targets	RNA	Endogenous	1	3	142	17	17.2004	1	1	100342	ENSMUSG00000046694.6	terminal nucleotidyltransferase 5B [Source:MGI Symbol;Acc:MGI:2140500]	4	133480132	133487938	1	Tent5b	protein_coding	16.73	27.67	20.05	18.02	0.659148	4.59383	3.92554	0.000452379	0.0176527	3.50748
Haus2	Haus2	All Targets	RNA	Endogenous	1	5	194	24	25.3403	1	1	66296	ENSMUSG00000027285.13	HAUS augmin-like complex, subunit 2 [Source:MGI Symbol;Acc:MGI:1913546]	2	120609383	120621560	1	Haus2	protein_coding	33.91	37.47	30.88	25.26	0.731735	5.21652	3.91937	0.000454176	0.0176876	3.50642
Megf6	Megf6	All Targets	RNA	Endogenous	1	3	307	40	39.0752	1	1	230971	ENSMUSG00000057751.14	multiple EGF-like-domains 6 [Source:MGI Symbol;Acc:MGI:1919351]	4	154170730	154275713	1	Megf6	protein_coding	49.47	23.46	70.97	54.95	-1.17362	5.70256	-5.02792	0.000456227	0.0177322	-3.50522
Prps2	Prps2	All Targets	RNA	Endogenous	1	5	277	28	30.2439	1	1	110639	ENSMUSG00000025742.5	phosphoribosyl pyrophosphate synthetase 2 [Source:MGI Symbol;Acc:MGI:97776]	X	167346322	167382749	-1	Prps2	protein_coding	40.81	22.99	30.58	40.84	-0.645519	5.27077	-3.90173	0.000461225	0.017891	-3.50232
Aida	Aida	All Targets	RNA	Endogenous	1	7	309	39	40.4012	1	1	108909	ENSMUSG00000042901.10	axin interactor, dorsalization associated [Source:MGI Symbol;Acc:MGI:1919737]	1	183296590	183325476	1	Aida	protein_coding	29.63	75.65	30.38	28.66	1.43806	5.44958	5.45416	0.000464831	0.0179952	3.50024
Nek2	Nek2	All Targets	RNA	Endogenous	1	8	250	34.5	38.4381	1	1	18005	ENSMUSG00000026622.15	NIMA (never in mitosis gene a)-related expressed kinase 2 [Source:MGI Symbol;Acc:MGI:109359]	1	191821444	191833050	1	Nek2	protein_coding	71.34	103.19	92.96	47.15	1.22808	6.37066	3.90564	0.000483625	0.0186859	3.48967
Cdipt	Cdipt	All Targets	RNA	Endogenous	1	10	459	50.5	53.9883	1	1	52858	ENSMUSG00000030682.4	CDP-diacylglycerol--inositol 3-phosphatidyltransferase (phosphatidylinositol synthase) [Source:MGI Symbol;Acc:MGI:105491]	7	126975914	126980501	1	Cdipt	protein_coding	51.62	62.84	47.39	47.42	0.655887	5.92642	3.88224	0.000487005	0.0187794	3.4878
Ifi209	Ifi209	All Targets	RNA	Endogenous	1	1	134	18.5	16.3152	1	1	236312	ENSMUSG00000043263.13	interferon activated gene 209 [Source:MGI Symbol;Acc:MGI:2138243]	1	173630917	173647928	1	Ifi209	protein_coding	10.85	23.27	11.23	9.76	1.19998	3.90095	3.87635	0.000495076	0.0190244	3.48341
Ggt5	Ggt5	All Targets	RNA	Endogenous	1	3	197	21	22.8589	1	1	23887	ENSMUSG00000006344.17	gamma-glutamyltransferase 5 [Source:MGI Symbol;Acc:MGI:1346063]	10	75589340	75617200	1	Ggt5	protein_coding	25.41	58.43	20.89	13.52	2.1094	4.85595	6.34392	0.000496413	0.0190244	3.48268
Prkar1a	Prkar1a	All Targets	RNA	Endogenous	1	21	852	104.5	112.813	1	1	19084	ENSMUSG00000020612.16	protein kinase, cAMP dependent regulatory, type I, alpha [Source:MGI Symbol;Acc:MGI:104878]	11	109649405	109669656	1	Prkar1a	protein_coding	117.33	128.06	135.31	116.59	0.401253	7.18641	3.91137	0.00049693	0.0190244	3.48241
Casp1	Casp1	All Targets	RNA	Endogenous	1	2	173	16.5	17.7462	1	1	12362	ENSMUSG00000025888.6	caspase 1 [Source:MGI Symbol;Acc:MGI:96544]	9	5298508	5307290	1	Casp1	protein_coding	17.55	21.85	15.75	11.32	1.06616	4.25132	3.88984	0.000497244	0.0190244	3.48224
Inmt	Inmt	All Targets	RNA	Endogenous	1	3	3232	162.5	132.08	1	1	21743	ENSMUSG00000003477.5	indolethylamine N-methyltransferase [Source:MGI Symbol;Acc:MGI:102963]	6	55170626	55175043	-1	Inmt	protein_coding	101.4	19.41	103.56	116.81	-2.43251	6.21461	-5.7555	0.000501477	0.0191408	-3.47997
Olfr31	Olfr31	All Targets	RNA	Endogenous	1	1	161	15	16.0136	1	1	18330	ENSMUSG00000072707.3	olfactory receptor 31 [Source:MGI Symbol;Acc:MGI:109304]	14	14322828	14331791	1	Olfr31	protein_coding	14.77	8.97	13.54	16.41	-0.719412	3.98264	-3.87119	0.000502238	0.0191408	-3.47956
Arfip2	Arfip2	All Targets	RNA	Endogenous	1	9	239	30	33.674	1	1	76932	ENSMUSG00000030881.15	ADP-ribosylation factor interacting protein 2 [Source:MGI Symbol;Acc:MGI:1924182]	7	105634203	105640416	-1	Arfip2	protein_coding	41.66	50.48	35.23	40.66	0.455759	5.62453	3.883	0.00050874	0.0193509	3.47611
Ankrd13a	Ankrd13a	All Targets	RNA	Endogenous	1	7	409	42	42.3012	1	1	68420	ENSMUSG00000041870.16	ankyrin repeat domain 13a [Source:MGI Symbol;Acc:MGI:1915670]	5	114774677	114806200	1	Ankrd13a	protein_coding	34.76	38.05	35.22	31.28	0.498732	5.37173	3.8956	0.000510575	0.019383	3.47515
Gabre	Gabre	All Targets	RNA	Endogenous	1	5	177	21	21.7267	1	1	14404	ENSMUSG00000031340.8	gamma-aminobutyric acid (GABA) A receptor, subunit epsilon [Source:MGI Symbol;Acc:MGI:1330235]	X	72255999	72274803	-1	Gabre	protein_coding	27.72	21.16	24.43	37.91	-0.709359	4.98346	-3.86141	0.000516112	0.0195491	-3.47225
Lilr4b	Lilrb4a,Lilr4b	All Targets	RNA	Endogenous	1	5	452	44.5	46.2108	1	1	14727	ENSMUSG00000112023.1	leukocyte immunoglobulin-like receptor, subfamily B, member 4B [Source:MGI Symbol;Acc:MGI:102702]	10	51480632	51486703	1	Lilr4b	protein_coding	22.88	92.24	26.42	20.62	1.94366	5.18111	5.03517	0.000516945	0.0195491	3.47182
Ampd3	Ampd3	All Targets	RNA	Endogenous	1	2	199	23	21.4873	1	1	11717	ENSMUSG00000005686.17	adenosine monophosphate deaminase 3 [Source:MGI Symbol;Acc:MGI:1096344]	7	110768206	110812405	1	Ampd3	protein_coding	15.7	21.19	20.23	13.59	0.826375	4.35332	3.85807	0.00052095	0.0196626	3.46975
Tpgs2	Tpgs2	All Targets	RNA	Endogenous	1	5	197	17	19.0945	1	1	66648	ENSMUSG00000024269.11	tubulin polyglutamylase complex subunit 2 [Source:MGI Symbol;Acc:MGI:1913898]	18	25127223	25169007	-1	Tpgs2	protein_coding	16.99	11.57	16.97	20.23	-0.60285	4.30147	-3.85587	0.000524135	0.0197448	-3.46811
Jak3	Jak3	All Targets	RNA	Endogenous	1	3	539	35	36.0351	1	1	16453	ENSMUSG00000031805.17	Janus kinase 3 [Source:MGI Symbol;Acc:MGI:99928]	8	71676296	71690575	1	Jak3	protein_coding	23.01	31.24	24.55	18.24	0.993836	4.7842	3.86201	0.00053366	0.020065	3.46327
Elmod3	Elmod3	All Targets	RNA	Endogenous	1	5	242	27	27.9411	1	1	232089	ENSMUSG00000056698.11	ELMO/CED-12 domain containing 3 [Source:MGI Symbol;Acc:MGI:2445168]	6	72565922	72598413	-1	Elmod3	protein_coding	28.39	35.01	21.85	23.36	0.642023	4.97409	3.84668	0.000537711	0.0201786	3.46123
Vamp2	Vamp2	All Targets	RNA	Endogenous	1	7	346	40.5	46.0517	1	1	22318	ENSMUSG00000020894.16	vesicle-associated membrane protein 2 [Source:MGI Symbol;Acc:MGI:1313277]	11	69088490	69092384	1	Vamp2	protein_coding	48.61	37.5	46.66	57.91	-0.485418	5.79757	-3.84484	0.000540473	0.020223	-3.45985
Aff4	Aff4	All Targets	RNA	Endogenous	1	7	416	41	45.4578	1	1	93736	ENSMUSG00000049470.13	AF4/FMR2 family, member 4 [Source:MGI Symbol;Acc:MGI:2136171]	11	53350833	53421830	1	Aff4	protein_coding	43.91	59.13	49.24	50.44	0.39897	5.89308	3.86217	0.00054096	0.020223	3.45961
Fbxw17	Fbxw17	All Targets	RNA	Endogenous	1	4	214	29	29.3619	1	1	109082	ENSMUSG00000037816.10	F-box and WD-40 domain protein 17 [Source:MGI Symbol;Acc:MGI:1923584]	13	50417864	50433780	1	Fbxw17	protein_coding	25.13	58.75	26.25	22.47	1.55105	5.17431	6.10276	0.000558485	0.0208102	3.45101
Nup98	Nup98	All Targets	RNA	Endogenous	1	12	370	46.5	49.6948	1	1	269966	ENSMUSG00000063550.8	nucleoporin 98 [Source:MGI Symbol;Acc:MGI:109404]	7	102119398	102210176	-1	Nup98	protein_coding	51.93	68.31	47.01	55.11	0.450897	6.02151	3.83286	0.000558792	0.0208102	3.45087
Lrrc8a	Lrrc8a	All Targets	RNA	Endogenous	1	3	235	25	25.2873	1	1	241296	ENSMUSG00000007476.18	leucine rich repeat containing 8A VRAC subunit A [Source:MGI Symbol;Acc:MGI:2652847]	2	30237715	30263790	1	Lrrc8a	protein_coding	19.76	25.99	18.56	17.76	0.676302	4.58413	3.8412	0.000560275	0.0208258	3.45015
Dcun1d1	Dcun1d1	All Targets	RNA	Endogenous	1	7	357	37.5	41.083	1	1	114893	ENSMUSG00000027708.14	DCN1, defective in cullin neddylation 1, domain containing 1 (S. cerevisiae) [Source:MGI Symbol;Acc:MGI:2150386]	3	35892105	35937445	-1	Dcun1d1	protein_coding	38.91	48.57	39.66	40	0.517345	5.61869	3.85133	0.00056341	0.0208824	3.44864
Cep170b	Cep170b	All Targets	RNA	Endogenous	1	7	248	46.5	47.5705	1	1	217882	ENSMUSG00000072825.11	centrosomal protein 170B [Source:MGI Symbol;Acc:MGI:2145043]	12	112720455	112746592	1	Cep170b	protein_coding	75.32	91.51	77.65	80.1	0.367012	6.57546	3.84817	0.000563928	0.0208824	3.4484
Ostm1	Ostm1	All Targets	RNA	Endogenous	1	5	294	38	37.4137	1	1	14628	ENSMUSG00000038280.12	osteopetrosis associated transmembrane protein 1 [Source:MGI Symbol;Acc:MGI:2655574]	10	42583822	42702459	1	Ostm1	protein_coding	39	45.76	33.19	37.16	0.526118	5.50732	3.83531	0.000571006	0.0210833	3.44503
Aldh2	Aldh2	All Targets	RNA	Endogenous	1	24	1025	178	180.431	1	1	11669	ENSMUSG00000029455.14	aldehyde dehydrogenase 2, mitochondrial [Source:MGI Symbol;Acc:MGI:99600]	5	121566027	121593824	-1	Aldh2	protein_coding	414.53	170.68	339.73	499.85	-1.54319	8.47279	-5.40842	0.000571505	0.0210833	-3.44479
Etf1	Etf1	All Targets	RNA	Endogenous	1	8	380	49.5	54.0953	1	1	225363	ENSMUSG00000024360.8	eukaryotic translation termination factor 1 [Source:MGI Symbol;Acc:MGI:2385071]	18	34902785	34932007	-1	Etf1	protein_coding	61.84	109.89	87.36	67	0.871535	6.54403	7.15292	0.000572975	0.0210978	3.44409
Zfp655	Zfp655	All Targets	RNA	Endogenous	1	7	255	31.5	34.2317	1	1	72611	ENSMUSG00000007812.16	zinc finger protein 655 [Source:MGI Symbol;Acc:MGI:1919861]	5	145231715	145247302	1	Zfp655	protein_coding	42.36	48.96	47.46	34.41	0.599993	5.66692	3.83559	0.000577982	0.0212422	3.44174
Ppp1r32	Ppp1r32	All Targets	RNA	Endogenous	1	5	167	23	25.2517	1	1	67752	ENSMUSG00000035179.4	protein phosphatase 1, regulatory subunit 32 [Source:MGI Symbol;Acc:MGI:1915002]	19	10474235	10482928	-1	Ppp1r32	protein_coding	38.49	59.14	44.89	29.13	1.03639	5.55236	3.81829	0.00058212	0.0212918	3.43981
Ube2a	Ube2a	All Targets	RNA	Endogenous	1	3	154	18	19.7372	1	1	22209	ENSMUSG00000016308.12	ubiquitin-conjugating enzyme E2A [Source:MGI Symbol;Acc:MGI:102959]	X	36873900	36884222	1	Ube2a	protein_coding	16.88	24.77	20.74	17.48	0.626949	4.5612	3.8179	0.0005825	0.0212918	3.43963
Retreg3	Retreg3	All Targets	RNA	Endogenous	1	6	354	41	43.5089	1	1	67998	ENSMUSG00000017802.14	reticulophagy regulator family member 3 [Source:MGI Symbol;Acc:MGI:1915248]	11	101096322	101119893	-1	Retreg3	protein_coding	42.48	49.16	42.24	39.08	0.570595	5.66669	3.83543	0.000582593	0.0212918	3.43959
Plxnb2	Plxnb2	All Targets	RNA	Endogenous	1	16	370	75	72.4279	1	1	140570	ENSMUSG00000036606.17	plexin B2 [Source:MGI Symbol;Acc:MGI:2154239]	15	89155549	89180788	-1	Plxnb2	protein_coding	121.4	195.97	140.1	117.51	0.980976	7.35991	7.8707	0.000583938	0.0213012	3.43897
Slc4a2	Slc4a2	All Targets	RNA	Endogenous	1	5	396	48.5	51.7213	1	1	20535	ENSMUSG00000028962.14	solute carrier family 4 (anion exchanger), member 2 [Source:MGI Symbol;Acc:MGI:109351]	5	24423837	24440950	1	Slc4a2	protein_coding	55.57	79.61	72.99	53.44	0.752	6.21344	3.82041	0.000585049	0.0213021	3.43845
Spats2	Spats2	All Targets	RNA	Endogenous	1	2	153	23	22.2935	1	1	72572	ENSMUSG00000051934.5	spermatogenesis associated, serine-rich 2 [Source:MGI Symbol;Acc:MGI:1919822]	15	99125916	99213215	1	Spats2	protein_coding	24.75	34.24	26.93	18.35	1.02317	4.85114	3.83093	0.000587317	0.021345	3.43741
Tbrg1	Tbrg1	All Targets	RNA	Endogenous	1	4	198	26	28.6269	1	1	21376	ENSMUSG00000011114.18	transforming growth factor beta regulated gene 1 [Source:MGI Symbol;Acc:MGI:1100877]	9	37648763	37657312	-1	Tbrg1	protein_coding	23.72	72.19	28.53	26	1.61966	5.31002	7.50103	0.000598842	0.0217236	3.43214
Rrp1	Rrp1	All Targets	RNA	Endogenous	1	15	647	69.5	74.4036	1	1	18114	ENSMUSG00000061032.9	ribosomal RNA processing 1 homolog (S. cerevisiae) [Source:MGI Symbol;Acc:MGI:1203500]	10	78400384	78413043	-1	Rrp1	protein_coding	98.3	104.53	123.5	90.92	0.418472	6.93062	3.82377	0.000609191	0.0220581	3.42749
Pgrmc1	Pgrmc1	All Targets	RNA	Endogenous	1	24	905	143.5	149.237	1	1	53328	ENSMUSG00000006373.10	progesterone receptor membrane component 1 [Source:MGI Symbol;Acc:MGI:1858305]	X	36598206	36606079	1	Pgrmc1	protein_coding	251.05	141	244.88	351.22	-1.26966	8.05555	-5.31759	0.000610836	0.0220769	-3.42676
Nlgn2	Nlgn2	All Targets	RNA	Endogenous	1	4	237	28	28.8744	1	1	216856	ENSMUSG00000051790.15	neuroligin 2 [Source:MGI Symbol;Acc:MGI:2681835]	11	69823122	69837784	-1	Nlgn2	protein_coding	20.53	29.53	19.22	19.46	0.795634	4.669	3.79682	0.000617572	0.0222792	3.42378
Tbc1d1	Tbc1d1	All Targets	RNA	Endogenous	1	1	182	20.5	21.363	1	1	57915	ENSMUSG00000029174.18	TBC1 domain family, member 1 [Source:MGI Symbol;Acc:MGI:1889508]	5	64156305	64351486	1	Tbc1d1	protein_coding	16.88	26.12	19.52	15.72	0.801109	4.49341	3.79499	0.000620728	0.0223117	3.42239
Tor1aip1	Tor1aip1	All Targets	RNA	Endogenous	1	3	207	24	26.2647	1	1	208263	ENSMUSG00000026466.16	torsin A interacting protein 1 [Source:MGI Symbol;Acc:MGI:3582693]	1	156004599	156036480	-1	Tor1aip1	protein_coding	18.71	54.4	20.44	19.54	1.60437	4.90567	6.67415	0.000620751	0.0223117	3.42238
Nod1	Nod1	All Targets	RNA	Endogenous	1	1	355	41.5	39.1346	1	1	107607	ENSMUSG00000038058.14	nucleotide-binding oligomerization domain containing 1 [Source:MGI Symbol;Acc:MGI:1341839]	6	54923949	54972612	-1	Nod1	protein_coding	26.63	39.43	26.19	22.93	0.907928	5.00646	3.80935	0.00062729	0.0224793	3.41953
Sf3b4	Sf3b4	All Targets	RNA	Endogenous	1	8	446	52.5	58.5645	1	1	107701	ENSMUSG00000068856.3	splicing factor 3b, subunit 4 [Source:MGI Symbol;Acc:MGI:109580]	3	96172332	96177564	1	Sf3b4	protein_coding	55.37	74.09	66.73	61.11	0.485955	6.23165	3.81353	0.000628009	0.0224793	3.41922
Dedd	Dedd	All Targets	RNA	Endogenous	1	3	251	29	30.9647	1	1	21945	ENSMUSG00000013973.12	death effector domain-containing [Source:MGI Symbol;Acc:MGI:1333874]	1	171329145	171342331	1	Dedd	protein_coding	31.42	40.78	30.66	30.29	0.684752	5.26915	3.80815	0.000628857	0.0224793	3.41885
Ilk	Ilk	All Targets	RNA	Endogenous	1	9	444	58	58.3953	1	1	16202	ENSMUSG00000030890.16	integrin linked kinase [Source:MGI Symbol;Acc:MGI:1195267]	7	105736592	105742925	1	Ilk	protein_coding	58.06	74.88	56.19	54.49	0.609765	6.12687	3.7982	0.000631126	0.0225194	3.41787
Prdx5	Prdx5	All Targets	RNA	Endogenous	1	22	813	119	137.779	1	1	54683	ENSMUSG00000024953.17	peroxiredoxin 5 [Source:MGI Symbol;Acc:MGI:1859821]	19	6906697	6910106	-1	Prdx5	protein_coding	208.97	460.36	264.43	187.88	1.49817	8.22504	6.92443	0.000640371	0.0228077	3.41391
Lrg1	Lrg1	All Targets	RNA	Endogenous	1	1	354	32	32.6307	1	1	76905	ENSMUSG00000037095.8	leucine-rich alpha-2-glycoprotein 1 [Source:MGI Symbol;Acc:MGI:1924155]	17	56119678	56122001	-1	Lrg1	protein_coding	24.49	67.87	32.3	11.97	2.56102	4.89896	5.30128	0.000641706	0.0228138	3.41335
Gipc1	Gipc1	All Targets	RNA	Endogenous	1	3	187	23.5	24.6712	1	1	67903	ENSMUSG00000019433.9	GIPC PDZ domain containing family, member 1 [Source:MGI Symbol;Acc:MGI:1926252]	8	83652677	83664694	1	Gipc1	protein_coding	21.16	35.24	30.13	27.75	0.589816	5.05585	3.80221	0.000646525	0.0229435	3.41131
Osmr	Osmr	All Targets	RNA	Endogenous	1	3	271	39.5	42.8323	1	1	18414	ENSMUSG00000022146.12	oncostatin M receptor [Source:MGI Symbol;Acc:MGI:1330819]	15	6813577	6874969	-1	Osmr	protein_coding	42.43	85.9	49.9	32.51	1.57909	5.823	6.81668	0.000658999	0.0232228	3.40609
Leng8	Leng8	All Targets	RNA	Endogenous	1	12	458	66	64.9747	1	1	232798	ENSMUSG00000035545.13	leukocyte receptor cluster (LRC) member 8 [Source:MGI Symbol;Acc:MGI:2142195]	7	4137039	4148177	1	Leng8	protein_coding	79.38	57.54	85.58	82.64	-0.391011	6.4734	-3.78688	0.000659014	0.0232228	-3.40609
Fhl1	Fhl1	All Targets	RNA	Endogenous	1	34	1327	161	160.845	1	1	14199	ENSMUSG00000023092.16	four and a half LIM domains 1 [Source:MGI Symbol;Acc:MGI:1298387]	X	56731787	56793346	1	Fhl1	protein_coding	231.15	140.89	229.22	265.34	-0.833209	7.89615	-3.7733	0.000659148	0.0232228	-3.40603
Gramd3	Gramd3	All Targets	RNA	Endogenous	1	3	223	24	25.6388	1	1	107022	ENSMUSG00000001700.10	GRAM domain containing 3 [Source:MGI Symbol;Acc:MGI:1914815]	18	56400337	56503792	1	Gramd3	protein_coding	25.67	46.19	27.77	24.93	0.983426	5.11242	3.7829	0.000659726	0.0232228	3.40579
Macroh2a1	Macroh2a1	All Targets	RNA	Endogenous	1	17	580	62	67.7596	1	1	26914	ENSMUSG00000015937.15	macroH2A.1 histone [Source:MGI Symbol;Acc:MGI:1349392]	13	56073619	56136361	-1	Macroh2a1	protein_coding	84.89	99.38	91.71	84.1	0.456247	6.72412	3.78825	0.000660324	0.0232228	3.40554
Cdkn1a	Cdkn1a	All Targets	RNA	Endogenous	1	4	329	43	46.5474	1	1	12575	ENSMUSG00000023067.14	cyclin-dependent kinase inhibitor 1A (P21) [Source:MGI Symbol;Acc:MGI:104556]	17	29090976	29100727	1	Cdkn1a	protein_coding	38.85	104.86	46.26	34.49	1.97695	5.81326	6.85003	0.000669131	0.0234903	3.40192
Ak1	Ak1	All Targets	RNA	Endogenous	1	6	202	30	31.1819	1	1	11636	ENSMUSG00000026817.14	adenylate kinase 1 [Source:MGI Symbol;Acc:MGI:87977]	2	32621758	32635058	1	Ak1	protein_coding	57.25	33.31	69.44	61.15	-0.703286	5.94871	-3.78277	0.000671629	0.0235358	-3.40091
Lamb2	Lamb2	All Targets	RNA	Endogenous	1	7	364	46.5	47.9339	1	1	16779	ENSMUSG00000052911.9	laminin, beta 2 [Source:MGI Symbol;Acc:MGI:99916]	9	108479736	108490530	1	Lamb2	protein_coding	50.8	34.37	46.44	57.8	-0.584079	5.76523	-3.76506	0.000674349	0.023589	-3.3998
Lsm12	Lsm12	All Targets	RNA	Endogenous	1	5	240	30	33.3102	1	1	268490	ENSMUSG00000020922.11	LSM12 homolog [Source:MGI Symbol;Acc:MGI:1919592]	11	102162497	102185296	-1	Lsm12	protein_coding	35.28	46.84	36.34	37.04	0.546603	5.51326	3.76538	0.000681214	0.0237866	3.39703
Uba3	Uba3	All Targets	RNA	Endogenous	1	6	186	25.5	28.2962	1	1	22200	ENSMUSG00000030061.16	ubiquitin-like modifier activating enzyme 3 [Source:MGI Symbol;Acc:MGI:1341217]	6	97183670	97205647	-1	Uba3	protein_coding	32.8	40.2	27.64	32.2	0.47626	5.29347	3.76	0.000683845	0.023836	3.39598
Ptk2b	Ptk2b	All Targets	RNA	Endogenous	1	2	543	28	28.8921	1	1	19229	ENSMUSG00000059456.13	PTK2 protein tyrosine kinase 2 beta [Source:MGI Symbol;Acc:MGI:104908]	14	66153257	66281052	-1	Ptk2b	protein_coding	19.93	29.46	19.67	16.46	0.856873	4.59536	3.75525	0.000692899	0.0241087	3.39237
Fmr1	Fmr1	All Targets	RNA	Endogenous	1	3	230	28	27.102	1	1	14265	ENSMUSG00000000838.17	fragile X mental retardation 1 [Source:MGI Symbol;Acc:MGI:95564]	X	68678541	68717963	1	Fmr1	protein_coding	27.49	34.99	25.11	26.4	0.597142	5.04744	3.75521	0.000694749	0.0241302	3.39164
Zcchc2	Zcchc2	All Targets	RNA	Endogenous	1	4	178	19	19.6498	1	1	227449	ENSMUSG00000038866.15	zinc finger, CCHC domain containing 2 [Source:MGI Symbol;Acc:MGI:2444114]	1	105990406	106034074	1	Zcchc2	protein_coding	17.61	26.05	16.36	17	0.911048	4.4698	3.75174	0.000699653	0.0242435	3.38971
Igsf5	Igsf5	All Targets	RNA	Endogenous	1	3	184	22.5	23.7537	1	1	72058	ENSMUSG00000000159.16	immunoglobulin superfamily, member 5 [Source:MGI Symbol;Acc:MGI:1919308]	16	96361668	96422121	1	Igsf5	protein_coding	26.68	40.91	31.71	27.97	0.664351	5.20061	3.75328	0.000700486	0.0242435	3.38939
Agpat3	Agpat3	All Targets	RNA	Endogenous	1	10	425	51.5	55.8941	1	1	28169	ENSMUSG00000001211.15	1-acylglycerol-3-phosphate O-acyltransferase 3 [Source:MGI Symbol;Acc:MGI:1336186]	10	78269178	78352489	-1	Agpat3	protein_coding	66.39	68.03	63.98	52.09	0.505558	6.19702	3.75195	0.000701956	0.0242515	3.38881
Cat	Cat	All Targets	RNA	Endogenous	1	13	656	93	98.6415	1	1	12359	ENSMUSG00000027187.10	catalase [Source:MGI Symbol;Acc:MGI:88271]	2	103453849	103485160	-1	Cat	protein_coding	347.35	154.03	327.42	426.88	-1.60513	8.28112	-5.37636	0.000707009	0.0243831	-3.38685
Enpp5	Enpp5	All Targets	RNA	Endogenous	1	10	361	54	55.1461	1	1	83965	ENSMUSG00000023960.13	ectonucleotide pyrophosphatase/phosphodiesterase 5 [Source:MGI Symbol;Acc:MGI:1933830]	17	44078813	44086567	1	Enpp5	protein_coding	79.09	121.33	94.61	88.99	0.589306	6.78358	3.74902	0.000711237	0.0244858	3.38521
1810013L24Rik	1810013L24Rik	All Targets	RNA	Endogenous	1	11	564	65	68.4349	1	1	69053	ENSMUSG00000022507.6	RIKEN cDNA 1810013L24 gene [Source:MGI Symbol;Acc:MGI:1916303]	16	8830100	8858922	1	1810013L24Rik	protein_coding	60.55	73.94	73.01	61.25	0.430973	6.30071	3.74812	0.00071356	0.0245227	3.38432
Ctbp1	Ctbp1	All Targets	RNA	Endogenous	1	8	504	45	48.0455	1	1	13016	ENSMUSG00000037373.12	C-terminal binding protein 1 [Source:MGI Symbol;Acc:MGI:1201685]	5	33247723	33274994	-1	Ctbp1	protein_coding	50.2	58.95	54.6	53.73	0.398096	6.00055	3.77049	0.000716784	0.0245462	3.38308
Trex1	Atrip-trex1,Trex1	All Targets	RNA	Endogenous	1	1	126	17	17.4414	1	1	22040	ENSMUSG00000049734.9	three prime repair exonuclease 1 [Source:MGI Symbol;Acc:MGI:1328317]	9	109057933	109059734	-1	Trex1	protein_coding	11.98	40.55	11.14	13.28	1.5992	4.27345	5.26587	0.000718295	0.0245462	3.3825
Cep104	Cep104	All Targets	RNA	Endogenous	1	7	194	26.5	28.8044	1	1	230967	ENSMUSG00000039523.16	centrosomal protein 104 [Source:MGI Symbol;Acc:MGI:2687282]	4	153975194	154008732	1	Cep104	protein_coding	33.92	41.05	38.6	33.56	0.493299	5.43912	3.76152	0.000719142	0.0245462	3.38218
Amfr	Amfr	All Targets	RNA	Endogenous	1	9	359	51	56.2492	1	1	23802	ENSMUSG00000031751.14	autocrine motility factor receptor [Source:MGI Symbol;Acc:MGI:1345634]	8	93971588	94012842	-1	Amfr	protein_coding	72.93	81.68	65.05	71.65	0.373049	6.41836	3.75072	0.000720146	0.0245462	3.38179
Klhl7	Klhl7	All Targets	RNA	Endogenous	1	8	209	31	31.2294	1	1	52323	ENSMUSG00000028986.12	kelch-like 7 [Source:MGI Symbol;Acc:MGI:1196453]	5	24100605	24160792	1	Klhl7	protein_coding	42.38	25.42	43.87	43.53	-0.558177	5.47569	-3.7411	0.000720509	0.0245462	-3.38165
Ildr1	Ildr1	All Targets	RNA	Endogenous	1	4	163	18	18.2341	1	1	106347	ENSMUSG00000022900.14	immunoglobulin-like domain containing receptor 1 [Source:MGI Symbol;Acc:MGI:2146574]	16	36693978	36726804	1	Ildr1	protein_coding	19.69	33.02	20.58	17.09	1.03062	4.66297	3.74462	0.000722794	0.0245813	3.38078
Ssh3	Ssh3	All Targets	RNA	Endogenous	1	8	341	41	45.1783	1	1	245857	ENSMUSG00000034616.17	slingshot protein phosphatase 3 [Source:MGI Symbol;Acc:MGI:2683546]	19	4261668	4269180	-1	Ssh3	protein_coding	53.18	65.14	55.56	49.7	0.623062	6.02261	3.74924	0.000735384	0.0249661	3.37604
Grn	Grn	All Targets	RNA	Endogenous	1	15	1060	96	114.498	1	1	14824	ENSMUSG00000034708.12	granulin [Source:MGI Symbol;Acc:MGI:95832]	11	102430315	102437048	1	Grn	protein_coding	66.36	177.91	60.8	71.84	1.39795	6.60001	6.16472	0.000742641	0.025129	3.37333
Mak	Mak	All Targets	RNA	Endogenous	1	7	221	36	36.5808	1	1	17152	ENSMUSG00000021363.14	male germ cell-associated kinase [Source:MGI Symbol;Acc:MGI:96913]	13	41025008	41079706	-1	Mak	protein_coding	58.95	74.18	68.66	55.2	0.530764	6.22209	3.72995	0.000743028	0.025129	3.37319
Batf2	Batf2	All Targets	RNA	Endogenous	1	2	167	15.5	17.7692	1	1	74481	ENSMUSG00000039699.14	basic leucine zipper transcription factor, ATF-like 2 [Source:MGI Symbol;Acc:MGI:1921731]	19	6140983	6172476	1	Batf2	protein_coding	12.18	24.32	11.24	15.25	0.945446	4.16288	3.72967	0.00074403	0.025129	3.37282
Arhgef26	Arhgef26	All Targets	RNA	Endogenous	1	4	338	33	29.2084	1	1	622434	ENSMUSG00000036885.14	Rho guanine nucleotide exchange factor (GEF) 26 [Source:MGI Symbol;Acc:MGI:1918053]	3	62338344	62462221	1	Arhgef26	protein_coding	19.18	13.85	16.77	24.35	-0.677552	4.43685	-3.72865	0.000745696	0.0251419	-3.3722
Bag1	Bag1	All Targets	RNA	Endogenous	1	7	254	39.5	39.0338	1	1	12017	ENSMUSG00000028416.13	BCL2-associated athanogene 1 [Source:MGI Symbol;Acc:MGI:108047]	4	40936398	40948294	-1	Bag1	protein_coding	49.66	81.97	63.46	56.06	0.649021	6.15942	3.72607	0.000751027	0.0252781	3.37024
Mindy3	Mindy3	All Targets	RNA	Endogenous	1	8	277	32	36.5746	1	1	66960	ENSMUSG00000026767.12	MINDY lysine 48 deubiquitinase 3 [Source:MGI Symbol;Acc:MGI:1914210]	2	12347263	12419470	-1	Mindy3	protein_coding	35.07	38.38	32.28	32.84	0.542916	5.35638	3.74456	0.000756229	0.0253847	3.36834
St14	St14	All Targets	RNA	Endogenous	1	4	320	40.5	42.1719	1	1	19143	ENSMUSG00000031995.9	suppression of tumorigenicity 14 (colon carcinoma) [Source:MGI Symbol;Acc:MGI:1338881]	9	31089402	31131853	-1	St14	protein_coding	63.19	161.88	69.57	60.54	1.44333	6.51086	5.8536	0.000756786	0.0253847	3.36813
Pir	Pir	All Targets	RNA	Endogenous	1	8	239	43.5	43.2842	1	1	69656	ENSMUSG00000031379.13	pirin [Source:MGI Symbol;Acc:MGI:1916906]	X	164269371	164373011	1	Pir	protein_coding	86.79	62.48	79.77	110.39	-0.738813	6.55849	-3.72406	0.000758507	0.025399	-3.36751
Tiparp	Tiparp	All Targets	RNA	Endogenous	1	7	246	29	30.8752	1	1	99929	ENSMUSG00000034640.9	TCDD-inducible poly(ADP-ribose) polymerase [Source:MGI Symbol;Acc:MGI:2159210]	3	65528410	65555518	1	Tiparp	protein_coding	31.54	42.58	28.6	31.59	0.547229	5.2952	3.72126	0.000761034	0.0254401	3.36659
Fes	Fes	All Targets	RNA	Endogenous	1	5	341	34.5	36.299	1	1	14159	ENSMUSG00000053158.10	feline sarcoma oncogene [Source:MGI Symbol;Acc:MGI:95514]	7	80377756	80387946	-1	Fes	protein_coding	31.76	44.13	27.06	21.76	1.11292	5.11897	4.90427	0.000762515	0.0254462	3.36605
Eif4h	Eif4h	All Targets	RNA	Endogenous	1	20	740	94.5	102.576	1	1	22384	ENSMUSG00000040731.13	eukaryotic translation initiation factor 4H [Source:MGI Symbol;Acc:MGI:1341822]	5	134619721	134639490	-1	Eif4h	protein_coding	110.57	158.13	123.1	106.3	0.736986	7.17723	6.65264	0.000765541	0.0254909	3.36496
Gna13	Gna13	All Targets	RNA	Endogenous	1	7	458	51.5	54.2186	1	1	14674	ENSMUSG00000020611.14	guanine nucleotide binding protein, alpha 13 [Source:MGI Symbol;Acc:MGI:95768]	11	109362831	109401369	1	Gna13	protein_coding	53.71	72.91	48.49	53.53	0.554205	6.04424	3.73825	0.000766456	0.0254909	3.36463
Sertad1	Sertad1	All Targets	RNA	Endogenous	1	1	220	25.5	22.9882	1	1	55942	ENSMUSG00000008384.8	SERTA domain containing 1 [Source:MGI Symbol;Acc:MGI:1913438]	7	27486910	27490316	1	Sertad1	protein_coding	18.43	25.51	17.33	18.72	0.648821	4.53492	3.73266	0.00077007	0.0255374	3.36333
Pnpla2	Pnpla2	All Targets	RNA	Endogenous	1	11	443	54.5	57.1905	1	1	66853	ENSMUSG00000025509.15	patatin-like phospholipase domain containing 2 [Source:MGI Symbol;Acc:MGI:1914103]	7	141455198	141460743	1	Pnpla2	protein_coding	53.78	113.25	58.74	62.21	1.0427	6.33539	6.67797	0.000770462	0.0255374	3.36319
Ch25h	Ch25h	All Targets	RNA	Endogenous	1	3	168	21.5	23.3455	1	1	12642	ENSMUSG00000050370.5	cholesterol 25-hydroxylase [Source:MGI Symbol;Acc:MGI:1333869]	19	34473778	34475164	-1	Ch25h	protein_coding	15.37	56.42	16.1	14.22	1.5743	4.52573	3.71241	0.000779831	0.0258042	3.35986
Ddx3x	Ddx3x	All Targets	RNA	Endogenous	1	17	532	69.5	77.9263	1	1	13205	ENSMUSG00000000787.12	DEAD/H (Asp-Glu-Ala-Asp/His) box polypeptide 3, X-linked [Source:MGI Symbol;Acc:MGI:103064]	X	13280970	13294052	1	Ddx3x	protein_coding	91.12	130.24	91.84	89.57	0.711335	6.86143	5.24666	0.000781997	0.0258204	3.35909
Cp	Cp	All Targets	RNA	Endogenous	1	10	2311	79	81.6116	1	1	12870	ENSMUSG00000003617.16	ceruloplasmin [Source:MGI Symbol;Acc:MGI:88476]	3	19957054	20009145	1	Cp	protein_coding	121.5	779.68	215.63	109.69	2.81794	7.8695	5.90048	0.00078301	0.0258204	3.35873
Ywhah	Ywhah	All Targets	RNA	Endogenous	1	9	365	40	42.2033	1	1	22629	ENSMUSG00000018965.11	tyrosine 3-monooxygenase/tryptophan 5-monooxygenase activation protein, eta polypeptide [Source:MGI Symbol;Acc:MGI:109194]	5	33018816	33027966	1	Ywhah	protein_coding	37.44	51.51	46.73	38.39	0.615366	5.66576	3.72153	0.000784275	0.0258204	3.35829
Cd47	Cd47	All Targets	RNA	Endogenous	1	5	358	49	49.8189	1	1	16423	ENSMUSG00000055447.19	CD47 antigen (Rh-related antigen, integrin-associated signal transducer) [Source:MGI Symbol;Acc:MGI:96617]	16	49800533	49915010	1	Cd47	protein_coding	40.18	83.67	45.5	37.7	1.31874	5.83903	6.64518	0.000786138	0.0258384	3.35763
Zdhhc5	Zdhhc5	All Targets	RNA	Endogenous	1	2	175	23.5	23.945	1	1	228136	ENSMUSG00000034075.10	zinc finger, DHHC domain containing 5 [Source:MGI Symbol;Acc:MGI:1923573]	2	84687970	84715180	-1	Zdhhc5	protein_coding	18.64	36.52	22.83	24.37	0.668689	4.85396	3.7086	0.000788066	0.0258583	3.35695
Zfyve21	Zfyve21	All Targets	RNA	Endogenous	1	12	402	48.5	49.1374	1	1	68520	ENSMUSG00000021286.8	zinc finger, FYVE domain containing 21 [Source:MGI Symbol;Acc:MGI:1915770]	12	111814170	111832192	1	Zfyve21	protein_coding	57.93	36.68	48.23	57.64	-0.521141	5.85706	-3.70156	0.000803474	0.0263198	-3.3516
Osgin1	Osgin1	All Targets	RNA	Endogenous	1	5	214	30.5	29.6096	1	1	71839	ENSMUSG00000074063.10	oxidative stress induced growth inhibitor 1 [Source:MGI Symbol;Acc:MGI:1919089]	8	119434124	119446256	1	Osgin1	protein_coding	53.24	32.43	37.91	59.71	-0.721354	5.65038	-3.71051	0.000812413	0.0265682	-3.34853
Dyrk1a	Dyrk1a	All Targets	RNA	Endogenous	1	7	338	39.5	41.4587	1	1	13548	ENSMUSG00000022897.15	dual-specificity tyrosine-(Y)-phosphorylation regulated kinase 1a [Source:MGI Symbol;Acc:MGI:1330299]	16	94570010	94695517	1	Dyrk1a	protein_coding	41.53	51.07	52.3	38.62	0.478145	5.74967	3.70605	0.000818751	0.0266956	3.34638
Mtpap	Mtpap	All Targets	RNA	Endogenous	1	3	227	29	28.8564	1	1	67440	ENSMUSG00000024234.7	mitochondrial poly(A) polymerase [Source:MGI Symbol;Acc:MGI:1914690]	18	4375592	4397330	1	Mtpap	protein_coding	25.75	31.29	27.33	24.12	0.544877	4.99747	3.71798	0.000819033	0.0266956	3.34628
Ctnnb1	Ctnnb1	All Targets	RNA	Endogenous	1	25	753	129	131.447	1	1	12387	ENSMUSG00000006932.17	catenin (cadherin associated protein), beta 1 [Source:MGI Symbol;Acc:MGI:88276]	9	120929216	120960507	1	Ctnnb1	protein_coding	200.35	319.28	221.87	200.18	1.02191	8.06132	6.98284	0.000827751	0.0269336	3.34334
Dcaf12	Dcaf12	All Targets	RNA	Endogenous	1	4	358	32	32.9207	1	1	68970	ENSMUSG00000028436.8	DDB1 and CUL4 associated factor 12 [Source:MGI Symbol;Acc:MGI:1916220]	4	41291300	41314889	-1	Dcaf12	protein_coding	26.98	38.47	32.66	30.44	0.517889	5.23028	3.70678	0.000829086	0.0269336	3.3429
Olfml2a	Olfml2a	All Targets	RNA	Endogenous	1	4	170	30	28.9337	1	1	241327	ENSMUSG00000046618.7	olfactomedin-like 2A [Source:MGI Symbol;Acc:MGI:2444741]	2	38931978	38963753	1	Olfml2a	protein_coding	54.65	32.21	64.32	57.91	-0.820606	5.83898	-3.68907	0.00083156	0.0269692	-3.34207
Tst	Tst	All Targets	RNA	Endogenous	1	4	210	35	34.2614	1	1	22117	ENSMUSG00000044986.10	thiosulfate sulfurtransferase, mitochondrial [Source:MGI Symbol;Acc:MGI:98852]	15	78399556	78405907	-1	Tst	protein_coding	98.47	45.46	95.88	92.33	-1.03092	6.46089	-3.68409	0.000843032	0.0272935	-3.33827
Plekhm2	Plekhm2	All Targets	RNA	Endogenous	1	8	278	33	35.1689	1	1	69582	ENSMUSG00000028917.14	pleckstrin homology domain containing, family M (with RUN domain) member 2 [Source:MGI Symbol;Acc:MGI:1916832]	4	141625734	141664899	-1	Plekhm2	protein_coding	37.71	44.4	36.06	35.25	0.470351	5.49768	3.68352	0.000844345	0.0272935	3.33783
Zfp703	Zfp703	All Targets	RNA	Endogenous	1	4	384	37	39.8751	1	1	353310	ENSMUSG00000085795.8	zinc finger protein 703 [Source:MGI Symbol;Acc:MGI:2662729]	8	26977325	26981461	1	Zfp703	protein_coding	34.47	49.74	41.45	32.89	0.683585	5.51436	3.69739	0.00085533	0.0276031	3.33424
Usp8	Usp8	All Targets	RNA	Endogenous	1	8	282	30.5	31.8557	1	1	84092	ENSMUSG00000027363.15	ubiquitin specific peptidase 8 [Source:MGI Symbol;Acc:MGI:1934029]	2	126707328	126759297	1	Usp8	protein_coding	30.79	34.93	30.16	26.47	0.600874	5.17045	3.67899	0.000857366	0.0276233	3.33358
Slc25a23	Slc25a23	All Targets	RNA	Endogenous	1	5	304	38.5	39.1738	1	1	66972	ENSMUSG00000046329.14	solute carrier family 25 (mitochondrial carrier; phosphate carrier), member 23 [Source:MGI Symbol;Acc:MGI:1914222]	17	57043711	57059863	-1	Slc25a23	protein_coding	66.01	38.43	64.85	69.1	-0.71622	6.04371	-3.67645	0.000860929	0.0276851	-3.33242
Gstp3	Gstp3	All Targets	RNA	Endogenous	1	2	139	17	17.3043	1	1	225884	ENSMUSG00000058216.13	glutathione S-transferase pi 3 [Source:MGI Symbol;Acc:MGI:2385078]	19	4057477	4059569	-1	Gstp3	protein_coding	13.78	21.92	16.38	13.62	0.786243	4.26479	3.69653	0.000862113	0.0276851	3.33204
Lmtk2	Lmtk2	All Targets	RNA	Endogenous	1	4	191	24	25.8684	1	1	231876	ENSMUSG00000038970.7	lemur tyrosine kinase 2 [Source:MGI Symbol;Acc:MGI:3036247]	5	144100436	144188204	1	Lmtk2	protein_coding	28.21	40.38	31.35	25.08	0.763389	5.17358	3.67471	0.000865046	0.0277265	3.3311
Plaa	Plaa	All Targets	RNA	Endogenous	1	7	260	31	34.6202	1	1	18786	ENSMUSG00000028577.13	phospholipase A2, activating protein [Source:MGI Symbol;Acc:MGI:104810]	4	94567514	94603244	-1	Plaa	protein_coding	35.6	46	35.72	35.61	0.479653	5.48996	3.67376	0.000867284	0.0277265	3.33038
Slfn8	Slfn8	All Targets	RNA	Endogenous	1	2	141	17	17.3745	1	1	276950	ENSMUSG00000035208.16	schlafen 8 [Source:MGI Symbol;Acc:MGI:2672859]	11	83002158	83020810	-1	Slfn8	protein_coding	10.24	38.28	10.2	12.2	1.65648	4.13499	4.91471	0.000867646	0.0277265	3.33026
Ms4a4c	Ms4a4c	All Targets	RNA	Endogenous	1	5	279	37	34.8344	1	1	64380	ENSMUSG00000024675.19	membrane-spanning 4-domains, subfamily A, member 4C [Source:MGI Symbol;Acc:MGI:1927656]	19	11404770	11427246	1	Ms4a4c	protein_coding	21.13	67.21	19.37	19.45	1.73027	4.93962	4.90791	0.000875029	0.027883	3.3279
Lrrc74b	Lrrc74b	All Targets	RNA	Endogenous	1	2	122	24	24.138	1	1	74685	ENSMUSG00000022759.15	leucine rich repeat containing 74B [Source:MGI Symbol;Acc:MGI:1921935]	16	17544465	17561247	-1	Lrrc74b	protein_coding	65.16	24.13	77.81	57.26	-1.02251	5.8362	-3.67001	0.000876508	0.027883	-3.32743
Bmp4	Bmp4	All Targets	RNA	Endogenous	1	8	286	41	39.5259	1	1	12159	ENSMUSG00000021835.15	bone morphogenetic protein 4 [Source:MGI Symbol;Acc:MGI:88180]	14	46383520	46390669	-1	Bmp4	protein_coding	66.51	35.24	59.26	59.24	-0.659025	5.94296	-3.66937	0.000877809	0.027883	-3.32702
B4galt1	B4galt1	All Targets	RNA	Endogenous	1	9	357	42.5	46.3575	1	1	14595	ENSMUSG00000028413.13	UDP-Gal:betaGlcNAc beta 1,4- galactosyltransferase, polypeptide 1 [Source:MGI Symbol;Acc:MGI:95705]	4	40804602	40854005	-1	B4galt1	protein_coding	46.42	76.11	58.4	35.27	1.22874	5.92857	5.89924	0.000878239	0.027883	3.32688
Nme3	Nme3	All Targets	RNA	Endogenous	1	6	241	27.5	30.1785	1	1	79059	ENSMUSG00000073435.10	NME/NM23 nucleoside diphosphate kinase 3 [Source:MGI Symbol;Acc:MGI:1930182]	17	24896500	24897522	1	Nme3	protein_coding	40.66	23.64	37.74	42.24	-0.569217	5.37354	-3.67143	0.000880766	0.027918	-3.32608
Cyp4v3	Cyp4v3	All Targets	RNA	Endogenous	1	4	230	23	24.4415	1	1	102294	ENSMUSG00000079057.4	cytochrome P450, family 4, subfamily v, polypeptide 3 [Source:MGI Symbol;Acc:MGI:2142763]	8	45304944	45333216	-1	Cyp4v3	protein_coding	25.63	25.72	23.76	20.18	0.4832	4.83168	3.68555	0.000883062	0.0279456	3.32535
A530032D15Rik	LOC102637495,LOC100041057,A530032D15Rik,LOC100041708,LOC105242429,C130026I21Rik	All Targets	RNA	Endogenous	1	18	1535	142.5	160.86	1	1	381287	ENSMUSG00000089844.7	RIKEN cDNA A530032D15Rik gene [Source:MGI Symbol;Acc:MGI:3037746]	1	85083069	85109853	-1	A530032D15Rik	protein_coding	137.92	187.13	155.74	120.21	0.779227	7.4345	5.07238	0.000895035	0.0282788	3.3216
Kremen1	Kremen1	All Targets	RNA	Endogenous	1	9	351	40.5	40.4914	1	1	84035	ENSMUSG00000020393.16	kringle containing transmembrane protein 1 [Source:MGI Symbol;Acc:MGI:1933988]	11	5191552	5261558	-1	Kremen1	protein_coding	68.51	94.27	81.11	60.56	0.761188	6.43231	3.65874	0.000903785	0.0285092	3.31888
Naa20	Naa20	All Targets	RNA	Endogenous	1	2	243	38	37.8522	1	1	67877	ENSMUSG00000002728.14	N(alpha)-acetyltransferase 20, NatB catalytic subunit [Source:MGI Symbol;Acc:MGI:1915127]	2	145902099	145916425	1	Naa20	protein_coding	25.98	98.97	32.01	31.78	1.6457	5.53225	5.12827	0.000916111	0.0288516	3.3151
Arl2bp	Arl2bp	All Targets	RNA	Endogenous	1	6	217	30	31.5227	1	1	107566	ENSMUSG00000031776.17	ADP-ribosylation factor-like 2 binding protein [Source:MGI Symbol;Acc:MGI:1349429]	8	94666600	94674425	1	Arl2bp	protein_coding	34.03	40.93	32.41	30.59	0.609949	5.3379	3.66061	0.000921827	0.028985	3.31336
Pmepa1	Pmepa1	All Targets	RNA	Endogenous	1	5	423	36.5	41.2897	1	1	65112	ENSMUSG00000038400.15	prostate transmembrane protein, androgen induced 1 [Source:MGI Symbol;Acc:MGI:1929600]	2	173224458	173276533	-1	Pmepa1	protein_coding	35.26	73.42	51.27	35.36	1.21613	5.76857	6.33399	0.000930581	0.0292134	3.31071
Dnajc2	Dnajc2	All Targets	RNA	Endogenous	1	4	239	25	26.6726	1	1	22791	ENSMUSG00000029014.14	DnaJ heat shock protein family (Hsp40) member C2 [Source:MGI Symbol;Acc:MGI:99470]	5	21757267	21785251	-1	Dnajc2	protein_coding	22.98	35.09	26.2	23.1	0.66956	4.96059	3.64766	0.000932764	0.0292351	3.31006
Serpina3g	Serpina3g	All Targets	RNA	Endogenous	1	8	527	48.5	53.6771	1	1	20715	ENSMUSG00000041481.17	serine (or cysteine) peptidase inhibitor, clade A, member 3G [Source:MGI Symbol;Acc:MGI:105046]	12	104236245	104241939	1	Serpina3g	protein_coding	32.02	67.13	29.55	29.48	1.03313	5.4041	3.64524	0.000937854	0.0293476	3.30854
Hcar2	Hcar2	All Targets	RNA	Endogenous	1	1	173	24	20.8493	1	1	80885	ENSMUSG00000045502.6	hydroxycarboxylic acid receptor 2 [Source:MGI Symbol;Acc:MGI:1933383]	5	123863570	123865499	-1	Hcar2	protein_coding	16.27	42.83	15.73	17.77	1.25115	4.55296	3.64598	0.00094107	0.0294013	3.30758
Itprid2	Itprid2	All Targets	RNA	Endogenous	1	1	196	25.5	26.8297	1	1	70599	ENSMUSG00000027007.16	ITPR interacting domain containing 2 [Source:MGI Symbol;Acc:MGI:1917849]	2	79635352	79672966	1	Itprid2	protein_coding	23.27	36.69	23.61	23.44	0.732722	4.91913	3.64313	0.000943304	0.0294242	3.30691
Myd88	Myd88	All Targets	RNA	Endogenous	1	1	163	22	22.9117	1	1	17874	ENSMUSG00000032508.8	myeloid differentiation primary response gene 88 [Source:MGI Symbol;Acc:MGI:108005]	9	119335934	119341411	-1	Myd88	protein_coding	21.04	52.84	22.5	20.09	1.50595	4.95798	6.02452	0.000945593	0.0294487	3.30623
Gsdmd	Gsdmd	All Targets	RNA	Endogenous	1	3	260	29	28.7761	1	1	69146	ENSMUSG00000022575.5	gasdermin D [Source:MGI Symbol;Acc:MGI:1916396]	15	75862327	75867408	1	Gsdmd	protein_coding	18.67	41.86	20.86	18.68	1.23083	4.80654	5.36018	0.000961295	0.0298902	3.30162
Mkln1	Mkln1	All Targets	RNA	Endogenous	1	10	348	44.5	47.2856	1	1	27418	ENSMUSG00000025609.15	muskelin 1, intracellular mediator containing kelch motifs [Source:MGI Symbol;Acc:MGI:1351638]	6	31398735	31516811	1	Mkln1	protein_coding	50.85	54.96	47.98	49.04	0.316342	5.9089	3.63375	0.000967888	0.0300475	3.2997
Trim25	Trim25	All Targets	RNA	Endogenous	1	6	222	31	33.4172	1	1	217069	ENSMUSG00000000275.16	tripartite motif-containing 25 [Source:MGI Symbol;Acc:MGI:102749]	11	88999376	89020293	1	Trim25	protein_coding	32.19	62.28	35.12	26.63	1.37141	5.40875	5.99861	0.000974555	0.0302066	3.29777
Relb	Relb	All Targets	RNA	Endogenous	1	5	310	36	37.8077	1	1	19698	ENSMUSG00000002983.17	avian reticuloendotheliosis viral (v-rel) oncogene related B [Source:MGI Symbol;Acc:MGI:103289]	7	19606217	19629438	-1	Relb	protein_coding	31.92	75.31	27.89	25.49	1.42845	5.34756	4.57035	0.000987821	0.0305694	3.29397
Cyth1	Cyth1	All Targets	RNA	Endogenous	1	8	486	38	41.6299	1	1	19157	ENSMUSG00000017132.17	cytohesin 1 [Source:MGI Symbol;Acc:MGI:1334257]	11	118132019	118248592	-1	Cyth1	protein_coding	32.8	41.21	38	30.8	0.574304	5.38875	3.62332	0.000995861	0.0307482	3.29169
D17H6S56E-5	D17H6S56E-5	All Targets	RNA	Endogenous	1	7	638	48.5	55.6163	1	1	110956									73.25	330.3	72.23	59	2.85079	6.747	6.24559	0.000996737	0.0307482	3.29145
Klhdc10	Klhdc10	All Targets	RNA	Endogenous	1	8	246	33	35.5529	1	1	76788	ENSMUSG00000029775.14	kelch domain containing 10 [Source:MGI Symbol;Acc:MGI:1924038]	6	30401868	30455179	1	Klhdc10	protein_coding	45.48	46.77	46.52	38.51	0.504973	5.7076	3.63553	0.00100948	0.0310857	3.28787
Uvrag	Uvrag	All Targets	RNA	Endogenous	1	6	424	38	42.1296	1	1	78610	ENSMUSG00000035354.9	UV radiation resistance associated gene [Source:MGI Symbol;Acc:MGI:1925860]	7	98885021	99141141	-1	Uvrag	protein_coding	33.89	42.72	39	32.93	0.529487	5.44768	3.61785	0.00101085	0.0310857	3.28749
Akr7a5	Akr7a5	All Targets	RNA	Endogenous	1	3	221	28	27.7548	1	1	110198	ENSMUSG00000028743.7	aldo-keto reductase family 7, member A5 (aflatoxin aldehyde reductase) [Source:MGI Symbol;Acc:MGI:107796]	4	139310744	139318426	1	Akr7a5	protein_coding	36.51	22.46	39.81	36.65	-0.500588	5.29274	-3.61808	0.00101972	0.0313092	-3.28503
Ptp4a1	Gm13363,Ptp4a1	All Targets	RNA	Endogenous	1	14	496	76	82.1171	1	1	19243	ENSMUSG00000117310.2	protein tyrosine phosphatase 4a1 [Source:MGI Symbol;Acc:MGI:1277096]	1	30940302	30949770	-1	Ptp4a1	protein_coding	97.26	198.95	90.07	90.22	1.3283	7.01442	6.61156	0.00102317	0.0313353	3.28408
Trp53inp1	Trp53inp1	All Targets	RNA	Endogenous	1	1	317	30	30.3537	1	1	60599	ENSMUSG00000028211.11	transformation related protein 53 inducible nuclear protein 1 [Source:MGI Symbol;Acc:MGI:1926609]	4	11156431	11174379	1	Trp53inp1	protein_coding	38.76	41.46	32.03	31.22	0.649186	5.38445	3.63239	0.00102377	0.0313353	3.28391
Ptdss2	Ptdss2	All Targets	RNA	Endogenous	1	7	269	32	35.382	1	1	27388	ENSMUSG00000025495.15	phosphatidylserine synthase 2 [Source:MGI Symbol;Acc:MGI:1351664]	7	141122382	141157606	1	Ptdss2	protein_coding	41.75	43.22	40.97	36	0.454584	5.58613	3.62545	0.00102711	0.0313884	3.28299
2610318N02Rik	2610318N02Rik	All Targets	RNA	Endogenous	1	3	207	23	23.8218	1	1	70458	ENSMUSG00000049916.12	RIKEN cDNA 2610318N02 gene [Source:MGI Symbol;Acc:MGI:1917708]	16	17113398	17125167	-1	2610318N02Rik	protein_coding	22.27	25.37	16.72	17.63	0.683434	4.58113	3.62637	0.00103041	0.0314403	3.28209
Eva1c	Eva1c	All Targets	RNA	Endogenous	1	4	216	28.5	29.706	1	1	70967	ENSMUSG00000039903.18	eva-1 homolog C (C. elegans) [Source:MGI Symbol;Acc:MGI:1918217]	16	90826719	90905109	1	Eva1c	protein_coding	32.11	52.15	40.42	36.78	0.597059	5.54173	3.59928	0.00106345	0.0323979	3.27318
Pdpk1	Pdpk1	All Targets	RNA	Endogenous	1	3	264	35.5	35.0662	1	1	18607	ENSMUSG00000024122.16	3-phosphoinositide dependent protein kinase 1 [Source:MGI Symbol;Acc:MGI:1338068]	17	24073680	24150924	-1	Pdpk1	protein_coding	41.76	42.61	39.59	34.68	0.457536	5.53751	3.59984	0.0010729	0.0326353	3.27068
Cd164	Cd164	All Targets	RNA	Endogenous	1	12	668	72.5	85.6482	1	1	53599	ENSMUSG00000019818.15	CD164 antigen [Source:MGI Symbol;Acc:MGI:1859568]	10	41519414	41531048	1	Cd164	protein_coding	87.15	191.6	95.01	100.57	1.02889	7.03096	4.91492	0.00108545	0.0329474	3.26739
Adh1	Adh1	All Targets	RNA	Endogenous	1	5	453	34.5	37.7034	1	1	11522	ENSMUSG00000074207.10	alcohol dehydrogenase 1 (class I) [Source:MGI Symbol;Acc:MGI:87921]	3	138260991	138290698	1	Adh1	protein_coding	36.43	17.27	34.55	39.36	-0.818518	5.13448	-3.61218	0.00108653	0.0329474	-3.26711
Gda	Gda	All Targets	RNA	Endogenous	1	3	143	21	21.5826	1	1	14544	ENSMUSG00000058624.13	guanine deaminase [Source:MGI Symbol;Acc:MGI:95678]	19	21391307	21473445	-1	Gda	protein_coding	17.82	49.51	21.47	15.65	1.743	4.76467	5.90104	0.00110107	0.0333067	3.26334
Cox15	Cox15	All Targets	RNA	Endogenous	1	4	226	28.5	29.4064	1	1	226139	ENSMUSG00000040018.9	cytochrome c oxidase assembly protein 15 [Source:MGI Symbol;Acc:MGI:1920112]	19	43733254	43753000	-1	Cox15	protein_coding	30.18	36.63	28.15	25.66	0.74263	5.11855	3.5863	0.00110178	0.0333067	3.26316
Usb1	Usb1	All Targets	RNA	Endogenous	1	4	161	19	19.3052	1	1	101985	ENSMUSG00000031792.15	U6 snRNA biogenesis 1 [Source:MGI Symbol;Acc:MGI:2142454]	8	95332284	95347507	1	Usb1	protein_coding	21.56	21.4	19.84	15.37	0.691906	4.52722	3.59409	0.00110695	0.0334114	3.26183
2310030G06Rik	2310030G06Rik	All Targets	RNA	Endogenous	1	9	277	34.5	38.2981	1	1	66952	ENSMUSG00000032062.3	RIKEN cDNA 2310030G06 gene [Source:MGI Symbol;Acc:MGI:1914202]	9	50739691	50746536	-1	2310030G06Rik	protein_coding	52.08	60.49	55.75	49.16	0.446828	5.99407	3.58318	0.00111119	0.0334878	3.26075
Nat8f3	Nat8f7,Nat8f6,Nat8f3	All Targets	RNA	Endogenous	1	4	264	27.5	29.8244	1	1	93674	ENSMUSG00000051262.9	N-acetyltransferase 8 (GCN5-related) family member 3 [Source:MGI Symbol;Acc:MGI:2136449]	6	85732513	85765754	-1	Nat8f3	protein_coding	31.62	18.73	29.87	33.27	-0.746242	5.00498	-3.58432	0.00111444	0.0335052	-3.25992
Ssb	Ssb	All Targets	RNA	Endogenous	1	10	428	59	60.4127	1	1	20823	ENSMUSG00000068882.13	Sjogren syndrome antigen B [Source:MGI Symbol;Acc:MGI:98423]	2	69861562	69871846	1	Ssb	protein_coding	63.4	79.54	64.09	66.52	0.457462	6.32013	3.59259	0.0011164	0.0335052	3.25942
Cd81	Cd81	All Targets	RNA	Endogenous	1	11	676	63.5	62.2598	1	1	12520	ENSMUSG00000037706.17	CD81 antigen [Source:MGI Symbol;Acc:MGI:1096398]	7	143052739	143067934	1	Cd81	protein_coding	50.2	29.79	46.43	51.97	-0.721792	5.64112	-3.5813	0.0011169	0.0335052	-3.25929
Tatdn2	Tatdn2	All Targets	RNA	Endogenous	1	5	325	33.5	36.557	1	1	381801	ENSMUSG00000056952.13	TatD DNase domain containing 2 [Source:MGI Symbol;Acc:MGI:3576210]	6	113697050	113711069	1	Tatdn2	protein_coding	36.01	45.7	30.37	36.2	0.491656	5.44144	3.5816	0.00113275	0.0339288	3.25529
Ppp2r2c	Ppp2r2c	All Targets	RNA	Endogenous	1	2	135	19	19.4282	1	1	269643	ENSMUSG00000029120.10	protein phosphatase 2, regulatory subunit B, gamma [Source:MGI Symbol;Acc:MGI:2442660]	5	36868513	36955078	1	Ppp2r2c	protein_coding	23.33	26.11	19.33	14.93	0.939684	4.56829	3.56705	0.00116137	0.0347328	3.2482
Dap3	Dap3	All Targets	RNA	Endogenous	1	6	250	29	33.5686	1	1	65111	ENSMUSG00000068921.14	death associated protein 3 [Source:MGI Symbol;Acc:MGI:1929538]	3	88920803	88951181	-1	Dap3	protein_coding	39.51	40.81	43.46	34.81	0.433948	5.55147	3.59002	0.00116511	0.0347913	3.24729
Slc23a2	Slc23a2	All Targets	RNA	Endogenous	1	12	454	64	71.1851	1	1	54338	ENSMUSG00000027340.15	solute carrier family 23 (nucleobase transporters), member 2 [Source:MGI Symbol;Acc:MGI:1859682]	2	132052496	132145108	-1	Slc23a2	protein_coding	291.17	110.27	287.73	261.86	-1.13476	7.97275	-5.10949	0.00116687	0.0347913	-3.24686
Ano1	Ano1	All Targets	RNA	Endogenous	1	5	236	26.5	30.3929	1	1	101772	ENSMUSG00000031075.19	anoctamin 1, calcium activated chloride channel [Source:MGI Symbol;Acc:MGI:2142149]	7	144588549	144751974	-1	Ano1	protein_coding	33.86	25.86	35.65	41.57	-0.534157	5.316	-3.56096	0.00118049	0.0351438	-3.24355
Ifi205	Ifi205	All Targets	RNA	Endogenous	1	1	125	14.5	13.7494	1	1	226695	ENSMUSG00000054203.7	interferon activated gene 205 [Source:MGI Symbol;Acc:MGI:101847]	1	174011998	174031810	-1	Ifi205	protein_coding	13.4	19.83	9.24	8.56	1.18497	3.79014	3.55955	0.00118501	0.0352249	3.24246
Atg4d	Atg4d	All Targets	RNA	Endogenous	1	4	225	26	28.704	1	1	235040	ENSMUSG00000002820.6	autophagy related 4D, cysteine peptidase [Source:MGI Symbol;Acc:MGI:2444308]	9	21265293	21277772	1	Atg4d	protein_coding	31	32.78	31.64	24.77	0.587159	5.14359	3.56241	0.00119104	0.0353505	3.24102
Kcnj13	Kcnj13	All Targets	RNA	Endogenous	1	5	211	30.5	30.3936	1	1	100040591	ENSMUSG00000079436.3	potassium inwardly-rectifying channel, subfamily J, member 13 [Source:MGI Symbol;Acc:MGI:3781032]	1	87386363	87394729	-1	Kcnj13	protein_coding	56.23	23.88	48.38	42.97	-0.674178	5.55536	-3.55642	0.00119513	0.0354182	-3.24004
Sarnp	Sarnp	All Targets	RNA	Endogenous	1	10	378	43	43.3732	1	1	66118	ENSMUSG00000078427.3	SAP domain containing ribonucleoprotein [Source:MGI Symbol;Acc:MGI:1913368]	10	128817333	128877629	1	Sarnp	protein_coding	45.78	53.66	50.2	38.48	0.583425	5.77829	3.57323	0.00119698	0.0354194	3.2396
Ltf	Ltf	All Targets	RNA	Endogenous	1	4	488	17	19.3168	1	1	17002	ENSMUSG00000032496.7	lactotransferrin [Source:MGI Symbol;Acc:MGI:96837]	9	111019271	111042767	1	Ltf	protein_coding	25.27	144.6	59.64	12.3	3.05333	5.02182	3.56919	0.00120008	0.0354576	3.23886
Nup153	Nup153	All Targets	RNA	Endogenous	1	5	398	39	43.3358	1	1	218210	ENSMUSG00000021374.10	nucleoporin 153 [Source:MGI Symbol;Acc:MGI:2385621]	13	46679905	46727940	-1	Nup153	protein_coding	38.61	62.21	47.31	48.8	0.502519	5.83211	3.55364	0.0012042	0.0355256	3.23788
Prps1	Prps1l3,Prps1	All Targets	RNA	Endogenous	1	8	345	41.5	47.3256	1	1	19139	ENSMUSG00000031432.3	phosphoribosyl pyrophosphate synthetase 1 [Source:MGI Symbol;Acc:MGI:97775]	X	140456613	140476140	1	Prps1	protein_coding	50.74	61.51	62.53	56.15	0.336887	6.09084	3.57751	0.00120928	0.035622	3.23668
Prnp	Prnp	All Targets	RNA	Endogenous	1	5	446	67	67.1138	1	1	19122	ENSMUSG00000079037.9	prion protein [Source:MGI Symbol;Acc:MGI:97769]	2	131909928	131938429	1	Prnp	protein_coding	77.32	168.83	84.29	70.67	1.38702	6.7505	4.92816	0.00121198	0.0356478	3.23605
Gm46773	Gm46773	All Targets	RNA	Endogenous	1	10	271	31.5	37.8756	1	1	108168810									43.16	50.53	46.78	40.16	0.505569	5.72452	3.54762	0.00122407	0.0359496	3.23321
Eppk1	Eppk1	All Targets	RNA	Endogenous	1	5	274	36	37.0266	1	1	223650	ENSMUSG00000115388.2	epiplakin 1 [Source:MGI Symbol;Acc:MGI:2386306]	15	76101481	76120195	-1	Eppk1	protein_coding	54.27	128.23	73.08	52.47	1.55399	6.35781	6.00346	0.00122629	0.0359606	3.23269
Lst1	Lst1	All Targets	RNA	Endogenous	1	1	173	19	18.5281	1	1	16988	ENSMUSG00000073412.6	leukocyte specific transcript 1 [Source:MGI Symbol;Acc:MGI:1096324]	17	35185095	35188439	-1	Lst1	protein_coding	14.11	18.15	11.21	10.74	0.910544	3.95526	3.5443	0.00123515	0.0360725	3.23064
Spsb1	Spsb1	All Targets	RNA	Endogenous	1	7	243	30	33.8596	1	1	74646	ENSMUSG00000039911.13	splA/ryanodine receptor domain and SOCS box containing 1 [Source:MGI Symbol;Acc:MGI:1921896]	4	149896283	149955043	-1	Spsb1	protein_coding	41.81	49.64	40.01	30.33	0.766497	5.55727	4.51589	0.00123532	0.0360725	3.2306
Plekha6	Plekha6	All Targets	RNA	Endogenous	1	6	276	27.5	28.1399	1	1	240753	ENSMUSG00000041757.17	pleckstrin homology domain containing, family A member 6 [Source:MGI Symbol;Acc:MGI:2388662]	1	133164210	133303435	1	Plekha6	protein_coding	32.82	40.05	37.1	27.76	0.686941	5.32775	3.54862	0.00123563	0.0360725	3.23053
Mapk1ip1l	Mapk1ip1l	All Targets	RNA	Endogenous	1	7	361	42	44.725	1	1	218975	ENSMUSG00000021840.17	mitogen-activated protein kinase 1 interacting protein 1-like [Source:MGI Symbol;Acc:MGI:2444022]	14	47298266	47323204	1	Mapk1ip1l	protein_coding	50.22	51.89	45.86	41.88	0.542009	5.79244	3.55852	0.00124767	0.0363362	3.22775
Fkbp5	Fkbp5	All Targets	RNA	Endogenous	1	3	167	19.5	19.3413	1	1	14229	ENSMUSG00000024222.17	FK506 binding protein 5 [Source:MGI Symbol;Acc:MGI:104670]	17	28399094	28517527	-1	Fkbp5	protein_coding	13.52	22.66	12.35	15.64	0.859995	4.21027	3.5405	0.00124837	0.0363362	3.22759
Clock	Clock	All Targets	RNA	Endogenous	1	5	255	27	29.3688	1	1	12753	ENSMUSG00000029238.11	circadian locomotor output cycles kaput [Source:MGI Symbol;Acc:MGI:99698]	5	76209868	76304792	-1	Clock	protein_coding	26.33	33.84	26.35	23.93	0.647677	5.00895	3.5448	0.00125844	0.0365544	3.22529
Smg1	Smg1	All Targets	RNA	Endogenous	1	8	409	43.5	46.2692	1	1	233789	ENSMUSG00000030655.15	SMG1 homolog, phosphatidylinositol 3-kinase-related kinase (C. elegans) [Source:MGI Symbol;Acc:MGI:1919742]	7	118131308	118243670	-1	Smg1	protein_coding	41.74	59.3	43.5	44.41	0.599859	5.76766	3.53897	0.0012596	0.0365544	3.22503
Cxcl17	Cxcl17	All Targets	RNA	Endogenous	1	4	1253	33	41.4475	1	1	232983	ENSMUSG00000060188.6	chemokine (C-X-C motif) ligand 17 [Source:MGI Symbol;Acc:MGI:2387642]	7	25400053	25412886	-1	Cxcl17	protein_coding	123.8	514.61	200.64	97.72	2.7992	7.59979	6.07139	0.00127327	0.0368965	3.22194
Ell2	Ell2	All Targets	RNA	Endogenous	1	5	318	31.5	33.9014	1	1	192657	ENSMUSG00000001542.7	elongation factor RNA polymerase II 2 [Source:MGI Symbol;Acc:MGI:2183438]	13	75706757	75772364	1	Ell2	protein_coding	31.71	52.68	33.78	31.17	0.893956	5.41011	4.77459	0.00127875	0.036989	3.22071
Serpinb9	Serpinb9	All Targets	RNA	Endogenous	1	6	559	49	53.3188	1	1	20723	ENSMUSG00000045827.10	serine (or cysteine) peptidase inhibitor, clade B, member 9 [Source:MGI Symbol;Acc:MGI:106603]	13	33003250	33017957	1	Serpinb9	protein_coding	30.91	83.86	32.1	31.59	1.50322	5.53258	4.83313	0.00128205	0.036989	3.21997
Myh10	Myh10	All Targets	RNA	Endogenous	1	6	437	41.5	37.5037	1	1	77579	ENSMUSG00000020900.15	myosin, heavy polypeptide 10, non-muscle [Source:MGI Symbol;Acc:MGI:1930780]	11	68691559	68816632	1	Myh10	protein_coding	28.66	18.81	26.97	29.98	-0.537557	4.93003	-3.53055	0.00128212	0.036989	-3.21995
Acadl	Acadl	All Targets	RNA	Endogenous	1	6	556	59	62.572	1	1	11363	ENSMUSG00000026003.5	acyl-Coenzyme A dehydrogenase, long-chain [Source:MGI Symbol;Acc:MGI:87866]	1	66830839	66863277	-1	Acadl	protein_coding	72.19	230.04	82.02	93.76	1.47246	6.9396	6.13491	0.00128617	0.0370511	3.21905
Ptprs	Ptprs	All Targets	RNA	Endogenous	1	4	317	33	33.4915	1	1	19280	ENSMUSG00000013236.17	protein tyrosine phosphatase, receptor type, S [Source:MGI Symbol;Acc:MGI:97815]	17	56412426	56476483	-1	Ptprs	protein_coding	32.25	20.75	29.61	37.08	-0.655401	5.10105	-3.53463	0.00131325	0.0377757	-3.21307
Nup35	Nup35	All Targets	RNA	Endogenous	1	7	210	27	29.3697	1	1	69482	ENSMUSG00000026999.14	nucleoporin 35 [Source:MGI Symbol;Acc:MGI:1916732]	2	80617236	80658906	1	Nup35	protein_coding	29.47	28.52	26.09	23.3	0.398711	5.00738	3.52058	0.00131724	0.0377975	3.2122
Suco	Suco	All Targets	RNA	Endogenous	1	5	272	29	31.1754	1	1	226551	ENSMUSG00000040297.12	SUN domain containing ossification factor [Source:MGI Symbol;Acc:MGI:2138346]	1	161816114	161876682	-1	Suco	protein_coding	30.03	38.56	25.92	29.21	0.585673	5.16508	3.53453	0.00131787	0.0377975	3.21206
Esyt1	Esyt1	All Targets	RNA	Endogenous	1	4	422	41.5	44.3899	1	1	23943	ENSMUSG00000025366.8	extended synaptotagmin-like protein 1 [Source:MGI Symbol;Acc:MGI:1344426]	10	128509965	128525871	-1	Esyt1	protein_coding	32.35	64.34	31.41	34.62	1.03262	5.47773	4.87775	0.00133438	0.0382151	3.20848
Hnrnpu	Hnrnpu	All Targets	RNA	Endogenous	1	23	1444	125	138.114	1	1	51810	ENSMUSG00000039630.10	heterogeneous nuclear ribonucleoprotein U [Source:MGI Symbol;Acc:MGI:1858195]	1	178321108	178337797	-1	Hnrnpu	protein_coding	169.39	180.26	164.3	171.52	0.268511	7.65512	3.53408	0.00133875	0.0382843	3.20754
Tlr3	Tlr3	All Targets	RNA	Endogenous	1	1	112	17	15.5787	1	1	142980	ENSMUSG00000031639.12	toll-like receptor 3 [Source:MGI Symbol;Acc:MGI:2156367]	8	45395665	45411080	-1	Tlr3	protein_coding	13.66	43.18	11.35	10.92	2.01725	4.1837	4.67364	0.00135547	0.0387061	3.20397
Gk	Gk	All Targets	RNA	Endogenous	1	5	176	23.5	24.822	1	1	14933	ENSMUSG00000025059.16	glycerol kinase [Source:MGI Symbol;Acc:MGI:106594]	X	85701937	85776819	-1	Gk	protein_coding	24.25	31.68	24.4	21.68	0.665115	4.9018	3.50827	0.00136189	0.0388326	3.20261
Aox1	Aox1	All Targets	RNA	Endogenous	1	10	241	40	44.0576	1	1	11761	ENSMUSG00000063558.4	aldehyde oxidase 1 [Source:MGI Symbol;Acc:MGI:88035]	1	58029931	58106413	1	Aox1	protein_coding	125.13	68.31	121.41	159.75	-1.17321	6.9888	-4.85726	0.001364	0.0388363	-3.20216
Prdx6	Prdx6	All Targets	RNA	Endogenous	1	22	858	101.5	119.738	1	1	11758	ENSMUSG00000026701.15	peroxiredoxin 6 [Source:MGI Symbol;Acc:MGI:894320]	1	161240112	161251219	-1	Prdx6	protein_coding	507	320.84	345.92	607.21	-0.885181	8.86529	-3.50517	0.00137338	0.0390467	-3.20019
Pim1	Pim1	All Targets	RNA	Endogenous	1	2	343	35	34.39	1	1	18712	ENSMUSG00000024014.8	proviral integration site 1 [Source:MGI Symbol;Acc:MGI:97584]	17	29490753	29496112	1	Pim1	protein_coding	22.21	69.11	22.9	17.91	2.09973	5.00432	7.31277	0.00138098	0.0392057	3.1986
Creb3	Creb3	All Targets	RNA	Endogenous	1	7	320	44.5	46.293	1	1	12913	ENSMUSG00000028466.15	cAMP responsive element binding protein 3 [Source:MGI Symbol;Acc:MGI:99946]	4	43562332	43567060	1	Creb3	protein_coding	47.89	69.61	49.76	50.48	0.583498	5.97293	3.50189	0.00138563	0.0392659	3.19763
Gm46894	Gm41885,Gm42031,Gm43305,Gm39972,Gm40525,Gm46894	All Targets	RNA	Endogenous	1	7	1353	54.5	62.3845	1	1	108168162	ENSMUSG00000110386.1	predicted gene, 42031 [Source:MGI Symbol;Acc:MGI:5624916]	8	85125872	85132289	-1	Gm42031	lincRNA	42.65	77.28	54.14	44.29	0.928449	5.95561	4.90588	0.00138821	0.0392659	3.19709
Trim6	Trim6	All Targets	RNA	Endogenous	1	1	113	13.5	12.5715	1	1	94088	ENSMUSG00000072244.11	tripartite motif-containing 6 [Source:MGI Symbol;Acc:MGI:2137352]	7	104218793	104235152	1	Trim6	protein_coding	12.34	14.27	10.36	8.31	0.891489	3.7247	3.50051	0.00139079	0.0392659	3.19656
Serpinb6b	Serpinb6b	All Targets	RNA	Endogenous	1	7	389	47	45.6717	1	1	20708	ENSMUSG00000042842.11	serine (or cysteine) peptidase inhibitor, clade B, member 6b [Source:MGI Symbol;Acc:MGI:894688]	13	32965209	32979067	1	Serpinb6b	protein_coding	36.33	93.62	41.32	36.13	1.46357	5.77529	5.72246	0.00139111	0.0392659	3.19649
T2	T2	All Targets	RNA	Endogenous	1	5	182	32	30.8032	1	1	21331	ENSMUSG00000058159.14	brachyury 2 [Source:MGI Symbol;Acc:MGI:104658]	17	8355992	8423513	1	T2	protein_coding	70.02	34.85	89.4	64.57	-0.775839	6.1219	-3.49945	0.00139525	0.0393258	-3.19563
Sdcbp	Sdcbp	All Targets	RNA	Endogenous	1	4	625	82.5	85.683	1	1	53378	ENSMUSG00000028249.15	syndecan binding protein [Source:MGI Symbol;Acc:MGI:1337026]	4	6365650	6408423	1	Sdcbp	protein_coding	76.66	212.09	95.39	95.49	1.44964	6.97456	5.98019	0.00140137	0.0394417	3.19437
Ddx19b	Ddx19b	All Targets	RNA	Endogenous	1	4	180	20	20.8163	1	1	234733	ENSMUSG00000033658.16	DEAD (Asp-Glu-Ala-Asp) box polypeptide 19b [Source:MGI Symbol;Acc:MGI:2148251]	8	111003188	111031751	-1	Ddx19b	protein_coding	21.11	26.43	27.47	21.03	0.654728	4.81358	3.51413	0.00140673	0.0395358	3.19327
Abhd2	Abhd2	All Targets	RNA	Endogenous	1	12	658	86	83.5663	1	1	54608	ENSMUSG00000039202.12	abhydrolase domain containing 2 [Source:MGI Symbol;Acc:MGI:1914344]	7	79273199	79365508	1	Abhd2	protein_coding	71.92	102.08	100.21	66.61	0.854831	6.62349	6.18348	0.00141274	0.0395819	3.19203
Snx10	Snx10	All Targets	RNA	Endogenous	1	7	337	42	46.1164	1	1	71982	ENSMUSG00000038301.15	sorting nexin 10 [Source:MGI Symbol;Acc:MGI:1919232]	6	51523901	51590679	1	Snx10	protein_coding	42.71	69.18	41.36	38.14	1.02062	5.78059	6.28938	0.00141614	0.0395819	3.19134
Stk16	Stk16	All Targets	RNA	Endogenous	1	5	245	28	30.614	1	1	20872	ENSMUSG00000026201.12	serine/threonine kinase 16 [Source:MGI Symbol;Acc:MGI:1313271]	1	75210838	75215606	1	Stk16	protein_coding	30.1	37.86	35.67	30.78	0.492018	5.31168	3.51111	0.00142026	0.0395819	3.1905
Slc35c1	Slc35c1	All Targets	RNA	Endogenous	1	3	187	20	19.9832	1	1	228368	ENSMUSG00000049922.8	solute carrier family 35, member C1 [Source:MGI Symbol;Acc:MGI:2443301]	2	92452764	92460538	-1	Slc35c1	protein_coding	21.47	20.85	20.7	17.05	0.734204	4.5444	3.51426	0.0014223	0.0395819	3.19009
Gfra1	Gfra1	All Targets	RNA	Endogenous	1	5	153	23.5	22.9196	1	1	14585	ENSMUSG00000025089.15	glial cell line derived neurotrophic factor family receptor alpha 1 [Source:MGI Symbol;Acc:MGI:1100842]	19	58235604	58455909	-1	Gfra1	protein_coding	44.09	28.54	49.84	52.08	-0.745955	5.59263	-3.49205	0.00142296	0.0395819	-3.18995
Ptprc	Ptprc	All Targets	RNA	Endogenous	1	5	1404	43	46.0522	1	1	19264	ENSMUSG00000026395.16	protein tyrosine phosphatase, receptor type, C [Source:MGI Symbol;Acc:MGI:97810]	1	138062861	138175708	-1	Ptprc	protein_coding	22.63	29.96	24.84	17.26	0.861844	4.76094	3.49172	0.0014249	0.0395819	3.18956
Lbh	Lbh	All Targets	RNA	Endogenous	1	14	1329	85.5	96.6965	1	1	77889	ENSMUSG00000024063.13	limb-bud and heart [Source:MGI Symbol;Acc:MGI:1925139]	17	72918305	72941947	1	Lbh	protein_coding	78.94	39.73	88.44	73.75	-0.722815	6.28402	-3.50879	0.00142509	0.0395819	-3.18952
Adgrl2	Adgrl2	All Targets	RNA	Endogenous	1	2	298	42	39.3733	1	1	99633	ENSMUSG00000028184.12	adhesion G protein-coupled receptor L2 [Source:MGI Symbol;Acc:MGI:2139714]	3	148815583	148990555	-1	Adgrl2	protein_coding	29.01	42.33	30.61	28.02	0.697451	5.21	3.49132	0.00142579	0.0395819	3.18938
Junb	Junb	All Targets	RNA	Endogenous	1	6	700	83	94.785	1	1	16477	ENSMUSG00000052837.7	jun B proto-oncogene [Source:MGI Symbol;Acc:MGI:96647]	8	84976910	84978718	-1	Junb	protein_coding	76.2	415.36	119.64	85.75	2.01745	7.15683	4.59193	0.0014283	0.0395819	3.18887
Adam12	Adam12	All Targets	RNA	Endogenous	1	2	152	16.5	16.0568	1	1	11489	ENSMUSG00000054555.11	a disintegrin and metallopeptidase domain 12 (meltrin alpha) [Source:MGI Symbol;Acc:MGI:105378]	7	133883199	134232146	-1	Adam12	protein_coding	15.62	15.5	11.43	9.39	0.752161	3.93852	3.4906	0.00142858	0.0395819	3.18881
Rnaset2a	Rnaset2a,Rnaset2b	All Targets	RNA	Endogenous	1	58	2665	293	346.639	1	1	100037283	ENSMUSG00000095687.2	ribonuclease T2A [Source:MGI Symbol;Acc:MGI:1915445]	17	8115445	8148097	-1	Rnaset2a	protein_coding	353.96	604.83	368.73	316.47	1.1067	8.83912	5.73399	0.00143706	0.0397606	3.1871
Ly75	Ly75	All Targets	RNA	Endogenous	1	5	159	19	20.5614	1	1	17076	ENSMUSG00000026980.15	lymphocyte antigen 75 [Source:MGI Symbol;Acc:MGI:106662]	2	60292103	60383303	-1	Ly75	protein_coding	20.84	21.14	16.82	15	0.569855	4.45889	3.49065	0.00144307	0.0398706	3.1859
Slc15a3	Slc15a3	All Targets	RNA	Endogenous	1	2	269	25.5	26.9188	1	1	65221	ENSMUSG00000024737.2	solute carrier family 15, member 3 [Source:MGI Symbol;Acc:MGI:1929691]	19	10839727	10859362	1	Slc15a3	protein_coding	17.41	39.51	15.33	15.73	1.13773	4.51014	3.48283	0.00145885	0.0401301	3.18275
Tgfbi	Tgfbi	All Targets	RNA	Endogenous	1	2	149	18	17.8934	1	1	21810	ENSMUSG00000035493.10	transforming growth factor, beta induced [Source:MGI Symbol;Acc:MGI:99959]	13	56609523	56639562	1	Tgfbi	protein_coding	11.93	26.62	12.41	11.98	1.12144	4.07513	3.48258	0.00145986	0.0401301	3.18255
Ubr5	Ubr5	All Targets	RNA	Endogenous	1	8	393	50	55.2086	1	1	70790	ENSMUSG00000037487.7	ubiquitin protein ligase E3 component n-recognin 5 [Source:MGI Symbol;Acc:MGI:1918040]	15	37967328	38078854	-1	Ubr5	protein_coding	57.11	63	57.32	54.84	0.37547	6.09773	3.48942	0.00146024	0.0401301	3.18247
Dbt	Dbt	All Targets	RNA	Endogenous	1	4	262	34.5	32.1013	1	1	13171	ENSMUSG00000000340.10	dihydrolipoamide branched chain transacylase E2 [Source:MGI Symbol;Acc:MGI:105386]	3	116513070	116549981	1	Dbt	protein_coding	41.55	30.84	37.5	48.66	-0.538432	5.50124	-3.48736	0.00146065	0.0401301	-3.18239
Pnp	Pnp2,Pnp	All Targets	RNA	Endogenous	1	6	292	41	46.9242	1	1	18950	ENSMUSG00000115338.2	purine-nucleoside phosphorylase [Source:MGI Symbol;Acc:MGI:97365]	14	50931082	50965237	1	Pnp	protein_coding	33.67	198.41	36.79	43.38	2.34881	6.02343	6.01134	0.00146707	0.0402499	3.18112
Cnot6	Cnot6	All Targets	RNA	Endogenous	1	4	262	31	34.293	1	1	104625	ENSMUSG00000020362.13	CCR4-NOT transcription complex, subunit 6 [Source:MGI Symbol;Acc:MGI:2144529]	11	49671503	49712723	-1	Cnot6	protein_coding	33.96	38.42	33.19	31.95	0.464677	5.3429	3.49723	0.00148146	0.0405863	3.17829
Tead3	Tead3	All Targets	RNA	Endogenous	1	4	104	14	15.9089	1	1	21678	ENSMUSG00000002249.21	TEA domain family member 3 [Source:MGI Symbol;Acc:MGI:109241]	17	28331671	28350817	-1	Tead3	protein_coding	16.53	24.22	17.66	16.21	0.660198	4.46298	3.47663	0.00148347	0.0405863	3.1779
Aen	Aen	All Targets	RNA	Endogenous	1	1	200	27	26.5714	1	1	68048	ENSMUSG00000030609.18	apoptosis enhancing nuclease [Source:MGI Symbol;Acc:MGI:1915298]	7	78895854	78911209	1	Aen	protein_coding	23.58	50.01	23.76	22.51	1.28569	5.0387	6.28418	0.0014859	0.040596	3.17742
Tjp3	Tjp3	All Targets	RNA	Endogenous	1	2	187	33.5	33.3486	1	1	27375	ENSMUSG00000034917.8	tight junction protein 3 [Source:MGI Symbol;Acc:MGI:1351650]	10	81273207	81291581	-1	Tjp3	protein_coding	62.98	76.79	75.31	53.38	0.672617	6.26673	3.4813	0.00151269	0.0412703	3.17224
Pdpn	Pdpn	All Targets	RNA	Endogenous	1	5	644	64	59.4218	1	1	14726	ENSMUSG00000028583.14	podoplanin [Source:MGI Symbol;Acc:MGI:103098]	4	143267431	143299564	-1	Pdpn	protein_coding	27.18	54.6	23.4	19.27	1.49273	5.01422	4.25511	0.00154523	0.0420279	3.16605
Cdc27	Cdc27	All Targets	RNA	Endogenous	1	6	276	32	33.9359	1	1	217232	ENSMUSG00000020687.13	cell division cycle 27 [Source:MGI Symbol;Acc:MGI:102685]	11	104502745	104550620	-1	Cdc27	protein_coding	30.8	37.64	34.2	32.17	0.413207	5.32698	3.46144	0.00154563	0.0420279	3.16598
Cyp2f2	Cyp2f2	All Targets	RNA	Endogenous	1	8	11410	65.5	177.895	1	1	13107	ENSMUSG00000052974.8	cytochrome P450, family 2, subfamily f, polypeptide 2 [Source:MGI Symbol;Acc:MGI:88608]	7	27119909	27133660	1	Cyp2f2	protein_coding	6414.85	1677.86	5451.2	6686.62	-2.7043	11.9429	-4.62723	0.0015469	0.0420279	-3.16574
Hbb-b2	Hbb-b2	All Targets	RNA	Endogenous	1	9	3858	360.5	230.636	1	1	15130									80.58	56.17	55.19	128.6	-1.0581	6.27845	-3.46019	0.00155072	0.0420735	-3.16502
Plin2	Plin2	All Targets	RNA	Endogenous	1	9	972	76	74.1435	1	1	11520	ENSMUSG00000028494.12	perilipin 2 [Source:MGI Symbol;Acc:MGI:87920]	4	86648386	86670060	-1	Plin2	protein_coding	38.8	309.13	46.51	36.15	2.6267	6.14089	4.39736	0.00155487	0.0420784	3.16424
Tspan31	Tspan31	All Targets	RNA	Endogenous	1	4	202	23.5	25.7151	1	1	67125	ENSMUSG00000006736.9	tetraspanin 31 [Source:MGI Symbol;Acc:MGI:1914375]	10	127067280	127070264	-1	Tspan31	protein_coding	27.37	35.56	27.34	28.03	0.577846	5.11527	3.47651	0.0015552	0.0420784	3.16418
Rbm47	Rbm47	All Targets	RNA	Endogenous	1	5	158	22	22.3336	1	1	245945	ENSMUSG00000070780.11	RNA binding motif protein 47 [Source:MGI Symbol;Acc:MGI:2384294]	5	66016549	66173118	-1	Rbm47	protein_coding	35.16	45.82	29.94	32.43	0.725964	5.35376	3.46908	0.00155764	0.0420863	3.16373
Spink14	Spink14	All Targets	RNA	Endogenous	1	2	152	15.5	15.0502	1	1	433178	ENSMUSG00000051050.10	serine peptidase inhibitor, Kazal type 14 [Source:MGI Symbol;Acc:MGI:3646952]	18	44027869	44032417	1	Spink14	protein_coding	14.02	14.41	11.31	9.57	0.706403	3.87596	3.4564	0.00156848	0.0423207	3.16171
Col23a1	Col23a1	All Targets	RNA	Endogenous	1	4	269	27.5	28.3704	1	1	237759	ENSMUSG00000063564.13	collagen, type XXIII, alpha 1 [Source:MGI Symbol;Acc:MGI:2653243]	11	51289920	51583918	1	Col23a1	protein_coding	36.55	21.11	36.97	46	-0.943283	5.30276	-5.70822	0.00157685	0.0424882	-3.16016
Atp6ap1	Atp6ap1	All Targets	RNA	Endogenous	1	13	499	58	62.6452	1	1	54411	ENSMUSG00000019087.13	ATPase, H+ transporting, lysosomal accessory protein 1 [Source:MGI Symbol;Acc:MGI:109629]	X	74297097	74304721	1	Atp6ap1	protein_coding	61.19	75.69	65.61	68.11	0.366555	6.31655	3.46292	0.00159059	0.0427022	3.15763
Lrrc41	Lrrc41	All Targets	RNA	Endogenous	1	5	208	21	24.3011	1	1	230654	ENSMUSG00000028703.14	leucine rich repeat containing 41 [Source:MGI Symbol;Acc:MGI:2441984]	4	116075269	116097043	1	Lrrc41	protein_coding	27.44	33.33	26.2	25.35	0.586993	5.04473	3.45074	0.00159068	0.0427022	3.15761
Pcolce	Pcolce	All Targets	RNA	Endogenous	1	7	300	28.5	33.1064	1	1	18542	ENSMUSG00000029718.14	procollagen C-endopeptidase enhancer protein [Source:MGI Symbol;Acc:MGI:105099]	5	137605103	137613784	-1	Pcolce	protein_coding	26.72	30.49	30.03	21.47	0.687457	4.98826	3.45416	0.00159133	0.0427022	3.15749
Nhsl2	Nhsl2	All Targets	RNA	Endogenous	1	2	212	25.5	22.8032	1	1	100042480	ENSMUSG00000079481.11	NHS-like 2 [Source:MGI Symbol;Acc:MGI:3645090]	X	101849385	102092055	1	Nhsl2	protein_coding	18.83	12.8	16.76	23.53	-0.672894	4.37643	-3.45478	0.00159697	0.0427688	-3.15646
Plscr2	Plscr2	All Targets	RNA	Endogenous	1	2	197	26	25.1962	1	1	18828	ENSMUSG00000032372.14	phospholipid scramblase 2 [Source:MGI Symbol;Acc:MGI:1270860]	9	92275602	92297752	1	Plscr2	protein_coding	24.81	42.02	23.54	22.88	0.970426	4.99756	4.94926	0.0015995	0.0427688	3.156
Dlgap4	Dlgap4	All Targets	RNA	Endogenous	1	6	335	39.5	41.709	1	1	228836	ENSMUSG00000061689.15	DLG associated protein 4 [Source:MGI Symbol;Acc:MGI:2138865]	2	156613705	156764363	1	Dlgap4	protein_coding	36.24	58.11	42.64	33.64	0.833134	5.62352	4.76297	0.00160037	0.0427688	3.15584
Sectm1a	Sectm1a	All Targets	RNA	Endogenous	1	2	178	19	21.6505	1	1	209588	ENSMUSG00000025165.12	secreted and transmembrane 1A [Source:MGI Symbol;Acc:MGI:2384805]	11	121067407	121081220	-1	Sectm1a	protein_coding	15.9	83.33	16.61	17.99	2.09926	4.80736	4.30744	0.00165647	0.0442079	3.14578
Svs3a	Svs3b,Svs3a	All Targets	RNA	Endogenous	1	3	224	24	23.4151	1	1	64335	ENSMUSG00000017003.7	seminal vesicle secretory protein 3A [Source:MGI Symbol;Acc:MGI:1927635]	2	164289268	164291500	1	Svs3a	protein_coding	20.44	19.7	22.86	14.53	0.770808	4.49039	3.43425	0.00166283	0.0443172	3.14465
Arl8a	Arl8a	All Targets	RNA	Endogenous	1	8	373	49	50.9118	1	1	68724	ENSMUSG00000026426.10	ADP-ribosylation factor-like 8A [Source:MGI Symbol;Acc:MGI:1915974]	1	135146824	135156269	1	Arl8a	protein_coding	65.01	97.68	74.62	63.7	0.829745	6.43695	5.94452	0.00166629	0.044349	3.14405
Mettl7a1	Mettl7a1	All Targets	RNA	Endogenous	1	15	2160	288	249.973	1	1	70152	ENSMUSG00000054619.7	methyltransferase like 7A1 [Source:MGI Symbol;Acc:MGI:1916523]	15	100304140	100328662	1	Mettl7a1	protein_coding	802.37	238.54	595.1	807.07	-2.21325	9.07642	-5.50831	0.00168619	0.044818	-3.14057
Uso1	Uso1	All Targets	RNA	Endogenous	1	5	252	30.5	34.1648	1	1	56041	ENSMUSG00000029407.10	USO1 vesicle docking factor [Source:MGI Symbol;Acc:MGI:1929095]	5	92137938	92202798	1	Uso1	protein_coding	35.72	42.16	39.36	33.88	0.512198	5.47864	3.43515	0.00169029	0.0448335	3.13986
Mgp	Mgp	All Targets	RNA	Endogenous	1	27	5022	153.5	213.478	1	1	17313	ENSMUSG00000030218.2	matrix Gla protein [Source:MGI Symbol;Acc:MGI:96976]	6	136872435	136875823	-1	Mgp	protein_coding	125.7	286.27	161.26	157.84	1.27096	7.44936	3.44822	0.00169136	0.0448335	3.13967
Rarb	Rarb	All Targets	RNA	Endogenous	1	8	228	29	30.4693	1	1	218772	ENSMUSG00000017491.9	retinoic acid receptor, beta [Source:MGI Symbol;Acc:MGI:97857]	14	16430839	16819156	-1	Rarb	protein_coding	46.66	33.66	44.29	52.37	-0.501276	5.68464	-3.42694	0.00169578	0.04489	-3.13891
Orm2	Orm2	All Targets	RNA	Endogenous	1	3	346	26	26.5	1	1	18406	ENSMUSG00000061540.3	orosomucoid 2 [Source:MGI Symbol;Acc:MGI:97444]	4	63362449	63365878	1	Orm2	protein_coding	17.85	116.8	20.68	21.69	2.25968	5.1114	4.21432	0.0017076	0.0451419	3.13687
Yap1	Yap1	All Targets	RNA	Endogenous	1	4	231	32	37.7942	1	1	22601	ENSMUSG00000053110.13	yes-associated protein 1 [Source:MGI Symbol;Acc:MGI:103262]	9	7931999	8004596	-1	Yap1	protein_coding	43.14	49.92	39.53	43.47	0.385639	5.69321	3.42283	0.00171909	0.0453846	3.13491
Kctd3	Kctd3	All Targets	RNA	Endogenous	1	5	247	22	24.3486	1	1	226823	ENSMUSG00000026608.13	potassium channel tetramerisation domain containing 3 [Source:MGI Symbol;Acc:MGI:2444629]	1	188971095	189007841	-1	Kctd3	protein_coding	25.38	36.22	25.5	22.16	0.836467	4.99669	4.67652	0.00172615	0.0454627	3.1337
Ogn	Ogn	All Targets	RNA	Endogenous	1	4	510	36.5	36.7828	1	1	18295	ENSMUSG00000021390.6	osteoglycin [Source:MGI Symbol;Acc:MGI:109278]	13	49608046	49624501	1	Ogn	protein_coding	31.39	19.39	33.31	39.01	-0.816499	5.09407	-3.42021	0.00172669	0.0454627	-3.13361
Scly	Scly	All Targets	RNA	Endogenous	1	3	225	28	30.1923	1	1	50880	ENSMUSG00000026307.12	selenocysteine lyase [Source:MGI Symbol;Acc:MGI:1355310]	1	91298338	91321075	1	Scly	protein_coding	24.64	34.96	28.4	25.94	0.540362	5.06731	3.43549	0.00173233	0.0455498	3.13266
Endod1	Endod1	All Targets	RNA	Endogenous	1	4	187	27.5	29.6187	1	1	71946	ENSMUSG00000037419.9	endonuclease domain containing 1 [Source:MGI Symbol;Acc:MGI:1919196]	9	14353990	14381507	-1	Endod1	protein_coding	25.62	53.54	32.34	23.98	1.25421	5.24346	4.64635	0.00173666	0.0456026	3.13192
Ube2v1	Ube2v1	All Targets	RNA	Endogenous	1	10	414	47	52.5332	1	1	66589	ENSMUSG00000078923.10	ubiquitin-conjugating enzyme E2 variant 1 [Source:MGI Symbol;Acc:MGI:1913839]	2	167607638	167632095	-1	Ube2v1	protein_coding	50.6	69.21	55.45	60.5	0.460519	6.09926	3.43031	0.00174446	0.045746	3.13061
Plet1	Plet1	All Targets	RNA	Endogenous	1	13	340	52.5	56.045	1	1	76509	ENSMUSG00000032068.14	placenta expressed transcript 1 [Source:MGI Symbol;Acc:MGI:1923759]	9	50494525	50505482	1	Plet1	protein_coding	120.34	175.56	167.3	86.7	1.00452	7.18486	3.41815	0.00175655	0.0460014	3.12858
Serinc3	Serinc3	All Targets	RNA	Endogenous	1	38	2952	223.5	246.374	1	1	26943	ENSMUSG00000017707.9	serine incorporator 3 [Source:MGI Symbol;Acc:MGI:1349457]	2	163623272	163645131	-1	Serinc3	protein_coding	185.21	308.04	234.27	189.11	0.872936	8.03813	5.63475	0.00176059	0.0460349	3.1279
Itm2b	Itm2b	All Targets	RNA	Endogenous	1	41	1724	226.5	225.935	1	1	16432	ENSMUSG00000022108.8	integral membrane protein 2B [Source:MGI Symbol;Acc:MGI:1309517]	14	73362226	73385289	-1	Itm2b	protein_coding	250.24	410.82	273.7	221.44	1.03575	8.34476	4.53653	0.00176421	0.0460349	3.1273
Arf6	Arf6	All Targets	RNA	Endogenous	1	21	1105	90	99.4909	1	1	11845	ENSMUSG00000044147.8	ADP-ribosylation factor 6 [Source:MGI Symbol;Acc:MGI:99435]	12	69372150	69373783	1	Arf6	protein_coding	95.57	187.68	119.29	101.95	1.14706	7.14283	6.03076	0.00176488	0.0460349	3.12719
Tmem140	Tmem140	All Targets	RNA	Endogenous	1	1	181	21	20.3225	1	1	68487	ENSMUSG00000057137.9	transmembrane protein 140 [Source:MGI Symbol;Acc:MGI:1915737]	6	34863146	34874946	1	Tmem140	protein_coding	11.51	31.8	10.45	15.92	1.09301	4.2006	4.43228	0.00177078	0.0461274	3.12621
Slc39a4	Slc39a4	All Targets	RNA	Endogenous	1	8	211	35.5	35.7216	1	1	72027	ENSMUSG00000063354.7	solute carrier family 39 (zinc transporter), member 4 [Source:MGI Symbol;Acc:MGI:1919277]	15	76612383	76617384	-1	Slc39a4	protein_coding	67.24	70.44	96.03	53.33	0.778793	6.30517	3.42885	0.00179512	0.0466995	3.12219
Ptbp3	Ptbp3	All Targets	RNA	Endogenous	1	9	873	68.5	73.593	1	1	230257	ENSMUSG00000028382.15	polypyrimidine tract binding protein 3 [Source:MGI Symbol;Acc:MGI:1923334]	4	59471868	59549364	-1	Ptbp3	protein_coding	57.61	90.41	49.16	51.7	0.951219	6.13813	5.14763	0.00181432	0.0471363	3.11905
Cdcp1	Cdcp1	All Targets	RNA	Endogenous	1	4	192	24.5	26.3547	1	1	109332	ENSMUSG00000035498.10	CUB domain containing protein 1 [Source:MGI Symbol;Acc:MGI:2442010]	9	123170824	123216038	-1	Cdcp1	protein_coding	29.14	43.96	27.78	27.24	0.899102	5.22606	5.74279	0.00184404	0.047845	3.11426
Sik3	Sik3	All Targets	RNA	Endogenous	1	13	357	45.5	46.1333	1	1	70661	ENSMUSG00000034135.15	SIK family kinase 3 [Source:MGI Symbol;Acc:MGI:2446296]	9	46012820	46224194	1	Sik3	protein_coding	48	57.62	43.09	44.6	0.500327	5.82402	3.3949	0.0018479	0.0478816	3.11365
Sptlc2	Sptlc2	All Targets	RNA	Endogenous	1	6	338	47	48.7999	1	1	20773	ENSMUSG00000021036.10	serine palmitoyltransferase, long chain base subunit 2 [Source:MGI Symbol;Acc:MGI:108074]	12	87305058	87388355	-1	Sptlc2	protein_coding	37.02	76.73	34.37	36.85	1.17405	5.66138	4.85258	0.00185132	0.0479068	3.1131
Supt16	Supt16	All Targets	RNA	Endogenous	1	4	378	37	39.2152	1	1	114741	ENSMUSG00000035726.8	SPT16, facilitates chromatin remodeling subunit [Source:MGI Symbol;Acc:MGI:1890948]	14	52160414	52197416	-1	Supt16	protein_coding	35.07	45.48	43.87	40.59	0.367243	5.60515	3.41013	0.00186309	0.0481479	3.11123
Klk11	Klk11	All Targets	RNA	Endogenous	1	2	158	19	20.6564	1	1	56538	ENSMUSG00000067616.11	kallikrein related-peptidase 11 [Source:MGI Symbol;Acc:MGI:1929977]	7	43774604	43779263	1	Klk11	protein_coding	25.17	36.46	30.81	17.92	1.08493	4.89825	3.3978	0.0018933	0.0488642	3.10648
Litaf	Litaf	All Targets	RNA	Endogenous	1	5	287	33	36.8891	1	1	56722	ENSMUSG00000022500.15	LPS-induced TN factor [Source:MGI Symbol;Acc:MGI:1929512]	16	10959275	11066157	-1	Litaf	protein_coding	28.78	80.73	32.03	26.52	1.65552	5.42183	5.10177	0.00190934	0.0492133	3.10398
Gm4841	Gm4841	All Targets	RNA	Endogenous	1	1	150	19.5	19.8555	1	1	225594	ENSMUSG00000068606.6	predicted gene 4841 [Source:MGI Symbol;Acc:MGI:3643814]	18	60268305	60273272	-1	Gm4841	protein_coding	16.98	37.9	16.62	12.74	1.67479	4.44652	5.33203	0.00191973	0.0493922	3.10238
Dennd1b	Dennd1b	All Targets	RNA	Endogenous	1	4	237	24.5	27.3534	1	1	329260	ENSMUSG00000056268.15	DENN/MADD domain containing 1B [Source:MGI Symbol;Acc:MGI:2447812]	1	138963435	139178960	1	Dennd1b	protein_coding	26.92	33.43	28.62	24.88	0.495946	5.07133	3.38033	0.00192133	0.0493922	3.10213
Kpnb1	Kpnb1	All Targets	RNA	Endogenous	1	8	535	43	47.2315	1	1	16211	ENSMUSG00000001440.5	karyopherin (importin) beta 1 [Source:MGI Symbol;Acc:MGI:107532]	11	97159714	97187881	-1	Kpnb1	protein_coding	46.68	62.38	49.92	53.76	0.458081	5.95989	3.39066	0.0019442	0.0499147	3.09863
Shoc2	Shoc2	All Targets	RNA	Endogenous	1	7	305	35.5	38.0496	1	1	56392	ENSMUSG00000024976.14	Shoc2, leucine rich repeat scaffold protein [Source:MGI Symbol;Acc:MGI:1927197]	19	53944306	54033133	1	Shoc2	protein_coding	37.77	47.31	37.98	36.62	0.548377	5.54449	3.37459	0.00195101	0.0500241	3.09759
Hnrnpf	Hnrnpf	All Targets	RNA	Endogenous	1	20	1085	87	97.1448	1	1	98758	ENSMUSG00000042079.13	heterogeneous nuclear ribonucleoprotein F [Source:MGI Symbol;Acc:MGI:2138741]	6	117900324	117925622	1	Hnrnpf	protein_coding	119.82	144.57	142.22	134.58	0.314574	7.31033	3.38068	0.00195597	0.0500701	3.09684
Yrdc	Yrdc	All Targets	RNA	Endogenous	1	4	157	18	19.3641	1	1	230734	ENSMUSG00000028889.17	yrdC domain containing (E.coli) [Source:MGI Symbol;Acc:MGI:2387201]	4	124850679	124855242	1	Yrdc	protein_coding	20.03	27.73	17.32	17.96	0.689126	4.59874	3.37289	0.00195993	0.0500701	3.09624
FURIN	FURIN	All Targets	RNA	Endogenous	2	4.05769	269.827	22.3539	24.7601	5	5	5045									56.21	81.02	53.03	47.16	0.924258	6.10353	5.20855	0.00196048	0.0500701	3.09616
Stx18	Stx18	All Targets	RNA	Endogenous	1	3	192	25	24.9816	1	1	71116	ENSMUSG00000029125.14	syntaxin 18 [Source:MGI Symbol;Acc:MGI:1918366]	5	38038742	38137765	1	Stx18	protein_coding	26.21	30.7	22.71	24.81	0.560467	4.93868	3.39077	0.00196657	0.0501128	3.09523
Rnf126	Rnf126	All Targets	RNA	Endogenous	1	6	312	34	39.4397	1	1	70294	ENSMUSG00000035890.9	ring finger protein 126 [Source:MGI Symbol;Acc:MGI:1917544]	10	79758515	79766952	-1	Rnf126	protein_coding	42.86	51.66	43.58	40.49	0.540132	5.70422	3.38073	0.00196726	0.0501128	3.09513
Zfhx3	Zfhx3	All Targets	RNA	Endogenous	1	5	236	26	27.4419	1	1	11906	ENSMUSG00000038872.10	zinc finger homeobox 3 [Source:MGI Symbol;Acc:MGI:99948]	8	107942644	108961630	1	Zfhx3	protein_coding	28.76	22.23	29.81	34.16	-0.482439	5.07603	-3.3699	0.00197564	0.0502609	-3.09387
Syngr2	Syngr2	All Targets	RNA	Endogenous	1	6	558	38	42.3761	1	1	20973	ENSMUSG00000048277.15	synaptogyrin 2 [Source:MGI Symbol;Acc:MGI:1328324]	11	117809668	117814283	1	Syngr2	protein_coding	43.39	72.65	56.4	46.73	0.909708	5.97806	5.71711	0.00198482	0.0504287	3.0925
Atp10d	Atp10d	All Targets	RNA	Endogenous	1	1	148	15	17.0091	1	1	231287	ENSMUSG00000046808.17	ATPase, class V, type 10D [Source:MGI Symbol;Acc:MGI:2450125]	5	72203329	72298775	1	Atp10d	polymorphic_pseudogene	15.02	25.36	16.54	15.91	0.854537	4.41591	4.44047	0.00199442	0.0506072	3.09106
Irf2bp2	Irf2bp2	All Targets	RNA	Endogenous	1	20	828	82	87.1008	1	1	270110	ENSMUSG00000051495.7	interferon regulatory factor 2 binding protein 2 [Source:MGI Symbol;Acc:MGI:2443921]	8	126588296	126593986	-1	Irf2bp2	protein_coding	98.56	130.06	111.28	84.85	0.78943	6.94397	5.51466	0.00202276	0.0512597	3.08687
Gstm2	Gstm2	All Targets	RNA	Endogenous	1	20	480	93.5	98.7508	1	1	14863	ENSMUSG00000040562.12	glutathione S-transferase, mu 2 [Source:MGI Symbol;Acc:MGI:95861]	3	107981702	107986453	-1	Gstm2	protein_coding	268.67	125.64	212.03	313.03	-1.29844	7.91268	-4.61318	0.00202887	0.0513483	-3.08597
Limch1	Limch1	All Targets	RNA	Endogenous	1	2	860	65	62.0931	1	1	77569	ENSMUSG00000037736.20	LIM and calponin homology domains 1 [Source:MGI Symbol;Acc:MGI:1924819]	5	66745827	67057158	1	Limch1	protein_coding	43.4	23.92	42.27	46.19	-0.849643	5.40478	-3.37065	0.00203178	0.0513554	-3.08555
Cd52	Cd52	All Targets	RNA	Endogenous	1	4	2859	42	49.1338	1	1	23833	ENSMUSG00000000682.7	CD52 antigen [Source:MGI Symbol;Acc:MGI:1346088]	4	134082448	134095082	-1	Cd52	protein_coding	28.26	35.38	29.83	17.78	1.02832	4.92942	3.35864	0.00203587	0.0513926	3.08495
Acat2	Acat2	All Targets	RNA	Endogenous	1	3	259	25.5	25.8266	1	1	110460	ENSMUSG00000023832.14	acetyl-Coenzyme A acetyltransferase 2 [Source:MGI Symbol;Acc:MGI:87871]	17	12942890	12960747	-1	Acat2	protein_coding	31.63	18.86	27.21	37.05	-0.774757	4.99753	-3.35669	0.00204649	0.0515943	-3.0834
Ica1	Ica1	All Targets	RNA	Endogenous	1	4	145	19	18.5549	1	1	15893	ENSMUSG00000062995.12	islet cell autoantigen 1 [Source:MGI Symbol;Acc:MGI:96391]	6	8630527	8778488	-1	Ica1	protein_coding	21.71	23.44	14.74	17.74	0.666432	4.50644	3.35991	0.00204982	0.0516118	3.08292
Pcnx4	Pcnx4	All Targets	RNA	Endogenous	1	5	186	23	22.3715	1	1	67708	ENSMUSG00000034501.7	pecanex homolog 4 [Source:MGI Symbol;Acc:MGI:1914958]	12	72536383	72580119	1	Pcnx4	protein_coding	22.98	24.43	22.61	18.98	0.553575	4.7272	3.36805	0.00205526	0.0516822	3.08213
Amotl2	Amotl2	All Targets	RNA	Endogenous	1	10	566	78.5	74.115	1	1	56332	ENSMUSG00000032531.15	angiomotin-like 2 [Source:MGI Symbol;Acc:MGI:1929286]	9	102716672	102733418	1	Amotl2	protein_coding	67.88	102.18	65.9	66.86	0.757356	6.42322	4.36947	0.00208778	0.0524326	3.07745
Spcs2	Spcs2	All Targets	RNA	Endogenous	1	11	444	51	57.0905	1	1	66624	ENSMUSG00000035227.7	signal peptidase complex subunit 2 homolog (S. cerevisiae) [Source:MGI Symbol;Acc:MGI:1913874]	7	99837569	99863462	-1	Spcs2	protein_coding	66.77	79.47	70.68	68.26	0.396955	6.39135	3.36383	0.00209405	0.0524985	3.07656
Eif4g3	Eif4g3	All Targets	RNA	Endogenous	1	5	603	56.5	61.5851	1	1	230861	ENSMUSG00000028760.16	eukaryotic translation initiation factor 4 gamma, 3 [Source:MGI Symbol;Acc:MGI:1923935]	4	137993022	138208508	1	Eif4g3	protein_coding	68.41	93.96	79.89	71.64	0.562883	6.49034	3.35654	0.00209576	0.0524985	3.07632
Stx12	Stx12	All Targets	RNA	Endogenous	1	6	355	39.5	42.2321	1	1	100226	ENSMUSG00000028879.4	syntaxin 12 [Source:MGI Symbol;Acc:MGI:1931027]	4	132853501	132884509	-1	Stx12	protein_coding	36.82	54.14	34.11	35.59	0.719926	5.55072	4.8096	0.00210299	0.0525648	3.07529
Trim14	Trim14	All Targets	RNA	Endogenous	1	2	154	20.5	19.8751	1	1	74735	ENSMUSG00000039853.18	tripartite motif-containing 14 [Source:MGI Symbol;Acc:MGI:1921985]	4	46493781	46536141	-1	Trim14	protein_coding	16.67	32.8	16.08	14.22	1.43063	4.44355	5.75622	0.00210411	0.0525648	3.07513
Siglec1	Siglec1	All Targets	RNA	Endogenous	1	2	215	24	22.1418	1	1	20612	ENSMUSG00000027322.11	sialic acid binding Ig-like lectin 1, sialoadhesin [Source:MGI Symbol;Acc:MGI:99668]	2	131069220	131086765	-1	Siglec1	protein_coding	13.78	41.38	15.98	12.56	1.7172	4.37844	4.32694	0.00210646	0.0525648	3.0748
Rnf166	Rnf166	All Targets	RNA	Endogenous	1	3	242	23.5	25.6737	1	1	68718	ENSMUSG00000014470.4	ring finger protein 166 [Source:MGI Symbol;Acc:MGI:1915968]	8	122466147	122476064	-1	Rnf166	protein_coding	21.93	30.82	24.34	24.26	0.498611	4.89491	3.34252	0.00212522	0.0529654	3.07215
Ykt6	Ykt6	All Targets	RNA	Endogenous	1	3	162	20.5	20.955	1	1	56418	ENSMUSG00000002741.9	YKT6 v-SNARE homolog (S. cerevisiae) [Source:MGI Symbol;Acc:MGI:1927550]	11	5955693	5967780	1	Ykt6	protein_coding	18.74	27.14	17.68	19.01	0.714897	4.59251	3.34669	0.00213442	0.0531272	3.07086
Mcu	Mcu	All Targets	RNA	Endogenous	1	5	236	32	34.9345	1	1	215999	ENSMUSG00000009647.13	mitochondrial calcium uniporter [Source:MGI Symbol;Acc:MGI:3026965]	10	59446984	59616692	-1	Mcu	protein_coding	40.18	55.2	50.24	37.88	0.724444	5.7054	3.34842	0.0021429	0.0532706	3.06968
Dbp	Dbp	All Targets	RNA	Endogenous	1	13	624	90	82.9614	1	1	13170	ENSMUSG00000059824.12	D site albumin promoter binding protein [Source:MGI Symbol;Acc:MGI:94866]	7	45705088	45710203	1	Dbp	protein_coding	124.13	45.97	164.52	157.62	-1.8987	6.93984	-8.6253	0.00216859	0.0538408	-3.06612
Picalm	Picalm	All Targets	RNA	Endogenous	1	14	624	71	78.4192	1	1	233489	ENSMUSG00000039361.11	phosphatidylinositol binding clathrin assembly protein [Source:MGI Symbol;Acc:MGI:2385902]	7	90130213	90213465	1	Picalm	protein_coding	60.37	94.91	68.78	60.84	0.774432	6.35974	4.74239	0.00218936	0.0542877	3.06327
Tecr	Tecr	All Targets	RNA	Endogenous	1	16	576	68.5	73.1406	1	1	106529	ENSMUSG00000031708.17	trans-2,3-enoyl-CoA reductase [Source:MGI Symbol;Acc:MGI:1915408]	8	83571698	83607971	-1	Tecr	protein_coding	110.77	65.45	85.59	118.15	-0.703069	6.75872	-4.4757	0.00220227	0.0545093	-3.06151
Cbx7	Cbx7	All Targets	RNA	Endogenous	1	7	403	38.5	41.8409	1	1	52609	ENSMUSG00000053411.16	chromobox 7 [Source:MGI Symbol;Acc:MGI:1196439]	15	79915807	79971119	-1	Cbx7	protein_coding	54.02	30.63	54.24	54.51	-0.692989	5.76323	-3.3316	0.00220386	0.0545093	-3.06129
Fat4	Fat4	All Targets	RNA	Endogenous	1	2	242	22.5	23.0512	1	1	329628	ENSMUSG00000046743.6	FAT atypical cadherin 4 [Source:MGI Symbol;Acc:MGI:3045256]	3	38886940	39011985	1	Fat4	protein_coding	20.03	11.6	21.53	21.33	-0.727359	4.41309	-3.32753	0.00221165	0.0545865	-3.06023
Tnfrsf1b	Tnfrsf1b	All Targets	RNA	Endogenous	1	5	420	40	42.0021	1	1	21938	ENSMUSG00000028599.10	tumor necrosis factor receptor superfamily, member 1b [Source:MGI Symbol;Acc:MGI:1314883]	4	145213463	145246870	-1	Tnfrsf1b	protein_coding	29.24	64.74	25.47	29.79	1.12641	5.32382	4.54337	0.00221255	0.0545865	3.06011
Srrm1	Srrm1	All Targets	RNA	Endogenous	1	13	655	69.5	75.185	1	1	51796	ENSMUSG00000028809.16	serine/arginine repetitive matrix 1 [Source:MGI Symbol;Acc:MGI:1858303]	4	135320484	135353321	-1	Srrm1	protein_coding	84.01	96.4	93.3	83.84	0.36915	6.71622	3.33799	0.00222378	0.0547451	3.05859
Eef1akmt4	Eef1akmt4	All Targets	RNA	Endogenous	1	2	190	21	21.4576	1	1	110599566	ENSMUSG00000115219.2	EEF1A lysine methyltransferase 4 [Source:MGI Symbol;Acc:MGI:5903914]	16	20611593	20619011	1	Eef1akmt4	protein_coding	19.48	26.94	19.52	16.81	0.873549	4.55547	3.32534	0.00222457	0.0547451	3.05849
Trabd	Trabd	All Targets	RNA	Endogenous	1	5	213	27	27.4669	1	1	67976	ENSMUSG00000015363.13	TraB domain containing [Source:MGI Symbol;Acc:MGI:1915226]	15	89075124	89087077	1	Trabd	protein_coding	27.1	35.19	28.67	26.26	0.677297	5.08422	3.3283	0.00223074	0.0548221	3.05766
Nphp1	Nphp1	All Targets	RNA	Endogenous	1	6	161	24	26.0309	1	1	53885	ENSMUSG00000027378.16	nephronophthisis 1 (juvenile) homolog (human) [Source:MGI Symbol;Acc:MGI:1858233]	2	127740732	127788897	-1	Nphp1	protein_coding	34.09	37.92	40.19	29.7	0.650804	5.35891	3.33518	0.00223329	0.0548221	3.05731
Ccz1	Ccz1	All Targets	RNA	Endogenous	1	6	273	33	35.8317	1	1	231874	ENSMUSG00000029617.10	CCZ1 vacuolar protein trafficking and biogenesis associated [Source:MGI Symbol;Acc:MGI:2141070]	5	143987909	144014877	-1	Ccz1	protein_coding	34.55	48.43	38.64	38.37	0.512377	5.55173	3.3369	0.00223967	0.0549097	3.05646
4930453N24Rik	4930453N24Rik	All Targets	RNA	Endogenous	1	2	225	30.5	31.0101	1	1	67609	ENSMUSG00000059920.9	RIKEN cDNA 4930453N24 gene [Source:MGI Symbol;Acc:MGI:1914859]	16	64751751	64771161	-1	4930453N24Rik	protein_coding	26.58	40.6	32.75	30.98	0.56617	5.24558	3.32389	0.00225658	0.0552036	3.05421
Vapa	Vapa	All Targets	RNA	Endogenous	1	13	420	78.5	83.3252	1	1	30960	ENSMUSG00000024091.9	vesicle-associated membrane protein, associated protein A [Source:MGI Symbol;Acc:MGI:1353561]	17	65578327	65613555	-1	Vapa	protein_coding	125.54	170.29	153.24	122.99	0.729801	7.368	5.6751	0.00225729	0.0552036	3.05411
Cdk9	Cdk9	All Targets	RNA	Endogenous	1	14	590	59.5	71.7328	1	1	107951	ENSMUSG00000009555.16	cyclin-dependent kinase 9 (CDC2-related kinase) [Source:MGI Symbol;Acc:MGI:1328368]	2	32705784	32713076	-1	Cdk9	protein_coding	76.17	93.02	87.35	67.07	0.58916	6.57042	5.10559	0.00226246	0.055261	3.05342
Laptm4a	Laptm4a	All Targets	RNA	Endogenous	1	44	1607	248	254.975	1	1	17775	ENSMUSG00000020585.4	lysosomal-associated protein transmembrane 4A [Source:MGI Symbol;Acc:MGI:108017]	12	8921664	8938742	1	Laptm4a	protein_coding	267.27	397.35	297.02	300.23	0.609366	8.51139	5.51417	0.00228063	0.0555645	3.05102
Mdm2	Mdm2	All Targets	RNA	Endogenous	1	10	362	55.5	59.3385	1	1	17246	ENSMUSG00000020184.15	transformed mouse 3T3 cell double minute 2 [Source:MGI Symbol;Acc:MGI:96952]	10	117688875	117710758	-1	Mdm2	protein_coding	82.34	92.27	92.42	79.44	0.385953	6.66293	3.31579	0.0022861	0.0555645	3.0503
Tmem50b	Tmem50b	All Targets	RNA	Endogenous	1	5	323	44.5	45.1712	1	1	77975	ENSMUSG00000022964.14	transmembrane protein 50B [Source:MGI Symbol;Acc:MGI:1925225]	16	91574503	91597800	-1	Tmem50b	protein_coding	77.94	33.78	87.85	79.22	-1.0998	6.21323	-4.39621	0.00228722	0.0555645	-3.05016
Ets2	Ets2	All Targets	RNA	Endogenous	1	8	626	60.5	53.5113	1	1	23872	ENSMUSG00000022895.16	E26 avian leukemia oncogene 2, 3' domain [Source:MGI Symbol;Acc:MGI:95456]	16	95702075	95721051	1	Ets2	protein_coding	32.8	75.33	32.19	35.22	1.11019	5.5732	4.3255	0.00228832	0.0555645	3.05001
Zfp750	Zfp750	All Targets	RNA	Endogenous	1	4	162	23	24.4405	1	1	319530	ENSMUSG00000039238.6	zinc finger protein 750 [Source:MGI Symbol;Acc:MGI:2442210]	11	121510978	121519333	-1	Zfp750	protein_coding	35.2	42.94	30.25	28.74	0.751729	5.28776	3.31544	0.00228907	0.0555645	3.04991
Eif4e2	Eif4e2	All Targets	RNA	Endogenous	1	6	337	37	37.919	1	1	26987	ENSMUSG00000026254.17	eukaryotic translation initiation factor 4E member 2 [Source:MGI Symbol;Acc:MGI:1914440]	1	87213914	87240488	1	Eif4e2	protein_coding	34.01	50.85	38.68	41.11	0.457672	5.59158	3.32571	0.00229851	0.0557247	3.04868
Capsl	Capsl	All Targets	RNA	Endogenous	1	7	147	27	29.2996	1	1	75568	ENSMUSG00000039676.4	calcyphosine-like [Source:MGI Symbol;Acc:MGI:1922818]	15	9436028	9466038	1	Capsl	protein_coding	52.13	65.65	72.77	50.55	0.592198	6.11848	3.31463	0.00232484	0.0562933	3.04525
Pfkfb3	Pfkfb3	All Targets	RNA	Endogenous	1	3	282	32	31.5418	1	1	170768	ENSMUSG00000026773.19	6-phosphofructo-2-kinase/fructose-2,6-biphosphatase 3 [Source:MGI Symbol;Acc:MGI:2181202]	2	11471433	11554077	-1	Pfkfb3	protein_coding	18.67	32.94	17.08	18.41	0.86238	4.58486	3.30667	0.0023376	0.0565325	3.04361
Prkaa1	Prkaa1	All Targets	RNA	Endogenous	1	5	264	31.5	33.5166	1	1	105787	ENSMUSG00000050697.9	protein kinase, AMP-activated, alpha 1 catalytic subunit [Source:MGI Symbol;Acc:MGI:2145955]	15	5143861	5181899	1	Prkaa1	protein_coding	29.19	37.48	33.74	31.19	0.498673	5.27985	3.31983	0.00234898	0.0567376	3.04215
Setdb2	Gm45935,Setdb2	All Targets	RNA	Endogenous	1	2	176	19.5	20.9924	1	1	239122	ENSMUSG00000071350.12	SET domain, bifurcated 2 [Source:MGI Symbol;Acc:MGI:2685139]	14	59402009	59440884	-1	Setdb2	protein_coding	15.53	23.44	17.74	12.28	0.993324	4.3245	4.40119	0.00235528	0.0568196	3.04134
Gm13889	Gm13889	All Targets	RNA	Endogenous	1	1	466	23.5	26.3372	1	1	620695	ENSMUSG00000087006.3	predicted gene 13889 [Source:MGI Symbol;Acc:MGI:3652053]	2	93955810	93957201	-1	Gm13889	protein_coding	18	49.92	19.84	17.03	1.3729	4.64681	3.30326	0.00236091	0.0568389	3.04062
Krtap17-1	Krtap17-1	All Targets	RNA	Endogenous	1	2	141	18.5	18.0296	1	1	77914	ENSMUSG00000078252.1	keratin associated protein 17-1 [Source:MGI Symbol;Acc:MGI:1925164]	11	99993234	99993994	-1	Krtap17-1	protein_coding	20.1	11.73	17.13	22.98	-0.77927	4.34675	-3.30755	0.00236228	0.0568389	-3.04045
Smco4	Smco4	All Targets	RNA	Endogenous	1	4	241	34.5	35.9183	1	1	170748	ENSMUSG00000058173.12	single-pass membrane protein with coiled-coil domains 4 [Source:MGI Symbol;Acc:MGI:3039636]	9	15493432	15545260	1	Smco4	protein_coding	54.11	36.09	59.06	58.13	-0.511839	5.8846	-3.30607	0.00236478	0.0568389	-3.04013
Smim15	Smim15	All Targets	RNA	Endogenous	1	10	234	32	34.9787	1	1	75616	ENSMUSG00000071180.5	small integral membrane protein 15 [Source:MGI Symbol;Acc:MGI:1922866]	13	108044446	108049172	1	Smim15	protein_coding	43.63	49.88	40.31	42.01	0.44408	5.7004	3.30703	0.0023764	0.0569924	3.03865
Kif13a	Kif13a	All Targets	RNA	Endogenous	1	3	293	32	30.3717	1	1	16553	ENSMUSG00000021375.11	kinesin family member 13A [Source:MGI Symbol;Acc:MGI:1098264]	13	46749087	46929867	-1	Kif13a	protein_coding	24.08	21.01	25.94	31.36	-0.449721	4.91438	-3.30037	0.00237699	0.0569924	-3.03858
Rraga	Rraga	All Targets	RNA	Endogenous	1	8	460	55	57.8094	1	1	68441	ENSMUSG00000070934.6	Ras-related GTP binding A [Source:MGI Symbol;Acc:MGI:1915691]	4	86575668	86577285	1	Rraga	protein_coding	55.92	70.34	61.47	62.83	0.379044	6.19722	3.3184	0.00238004	0.0569959	3.03819
Dzank1	Dzank1	All Targets	RNA	Endogenous	1	4	136	20	20.6409	1	1	241688	ENSMUSG00000037259.15	double zinc ribbon and ankyrin repeat domains 1 [Source:MGI Symbol;Acc:MGI:2139080]	2	144470557	144527414	-1	Dzank1	protein_coding	29.37	19.7	34	30.73	-0.540301	5.03915	-3.29823	0.00239046	0.0571756	-3.03687
Tnfaip2	Tnfaip2	All Targets	RNA	Endogenous	1	4	194	22	22.8506	1	1	21928	ENSMUSG00000021281.15	tumor necrosis factor, alpha-induced protein 2 [Source:MGI Symbol;Acc:MGI:104960]	12	111442469	111455018	1	Tnfaip2	protein_coding	14.55	28.54	16.56	15.77	0.805367	4.41435	3.29772	0.00239381	0.0571859	3.03645
C2	C2	All Targets	RNA	Endogenous	1	2	271	22.5	23.3155	1	1	12263	ENSMUSG00000024371.14	complement component 2 (within H-2S) [Source:MGI Symbol;Acc:MGI:88226]	17	34862604	34898265	-1	C2	protein_coding	16.96	124.58	14.44	14.62	2.56109	4.74163	3.84768	0.00240818	0.0574589	3.03465
Srgn	Srgn	All Targets	RNA	Endogenous	1	9	1370	86	76.7865	1	1	19073	ENSMUSG00000020077.14	serglycin [Source:MGI Symbol;Acc:MGI:97756]	10	62493833	62527451	-1	Srgn	protein_coding	39.18	61.46	31.9	29.56	1.01843	5.43213	3.29483	0.00241209	0.0574822	3.03416
Bcl2l1	Bcl2l1	All Targets	RNA	Endogenous	1	6	307	49	50.0519	1	1	12048	ENSMUSG00000007659.18	BCL2-like 1 [Source:MGI Symbol;Acc:MGI:88139]	2	152780668	152831728	-1	Bcl2l1	protein_coding	43.28	84.96	53.62	46.47	0.925801	6.00036	4.33142	0.00242421	0.0577009	3.03264
Faap24	Faap24	All Targets	RNA	Endogenous	1	1	221	21	20.9342	1	1	101831	ENSMUSG00000030493.13	Fanconi anemia core complex associated protein 24 [Source:MGI Symbol;Acc:MGI:2142208]	7	35392152	35396836	-1	Faap24	protein_coding	17.54	20.01	19.89	13.37	0.748859	4.35469	3.29787	0.00242771	0.057714	3.03221
Ptpn2	Ptpn2	All Targets	RNA	Endogenous	1	6	249	32.5	34.7448	1	1	19255	ENSMUSG00000024539.17	protein tyrosine phosphatase, non-receptor type 2 [Source:MGI Symbol;Acc:MGI:97806]	18	67665511	67724595	-1	Ptpn2	protein_coding	31.99	60.25	32.5	27.59	1.25715	5.4111	5.32906	0.00244039	0.0578892	3.03064
Palmd	Palmd	All Targets	RNA	Endogenous	1	5	218	27.5	28.1221	1	1	114301	ENSMUSG00000033377.14	palmdelphin [Source:MGI Symbol;Acc:MGI:2148896]	3	116918258	116968987	-1	Palmd	protein_coding	38.01	28.01	28.51	45.01	-0.720323	5.26926	-3.30179	0.00244099	0.0578892	-3.03056
Npc2	Npc2	All Targets	RNA	Endogenous	1	53	5665	365.5	377.88	1	1	67963	ENSMUSG00000021242.9	NPC intracellular cholesterol transporter 2 [Source:MGI Symbol;Acc:MGI:1915213]	12	84754562	84773152	-1	Npc2	protein_coding	564.09	1728.2	525.34	582.66	1.52945	9.66336	4.17899	0.0024603	0.0582767	3.02818
Xbp1	Xbp1	All Targets	RNA	Endogenous	1	15	850	73	85.6611	1	1	22433	ENSMUSG00000020484.19	X-box binding protein 1 [Source:MGI Symbol;Acc:MGI:98970]	11	5520659	5525893	1	Xbp1	protein_coding	77.49	225.37	86.26	71.39	1.57987	6.83832	4.14495	0.00247184	0.0584658	3.02677
Dnajc12	Dnajc12	All Targets	RNA	Endogenous	1	7	192	27.5	28.5809	1	1	30045	ENSMUSG00000036764.12	DnaJ heat shock protein family (Hsp40) member C12 [Source:MGI Symbol;Acc:MGI:1353428]	10	63382443	63410576	1	Dnajc12	protein_coding	35.84	43.5	37.97	38.02	0.49623	5.51477	3.30218	0.00247425	0.0584658	3.02647
Fcgr1	Fcgr1	All Targets	RNA	Endogenous	1	1	232	24	26.3646	1	1	14129	ENSMUSG00000015947.10	Fc receptor, IgG, high affinity I [Source:MGI Symbol;Acc:MGI:95498]	3	96282909	96293969	-1	Fcgr1	protein_coding	22.24	35.4	17.28	16.55	1.07103	4.60497	3.283	0.00248879	0.0587385	3.0247
Mxd1	Mxd1	All Targets	RNA	Endogenous	1	3	237	30	30.2298	1	1	17119	ENSMUSG00000001156.9	MAX dimerization protein 1 [Source:MGI Symbol;Acc:MGI:96908]	6	86647042	86669161	-1	Mxd1	protein_coding	22.91	73.76	22.74	19.62	1.87633	5.04019	4.92904	0.00251202	0.0592096	3.02189
Cdh1	Cdh1	All Targets	RNA	Endogenous	1	15	734	88.5	90.6235	1	1	12550	ENSMUSG00000000303.12	cadherin 1 [Source:MGI Symbol;Acc:MGI:88354]	8	106603351	106670246	1	Cdh1	protein_coding	218.72	400.64	266.83	225.2	1.08103	8.27442	5.3374	0.0025148	0.0592096	3.02156
Zc2hc1a	Zc2hc1a	All Targets	RNA	Endogenous	1	3	127	19.5	19.9954	1	1	67306	ENSMUSG00000043542.12	zinc finger, C2HC-type containing 1A [Source:MGI Symbol;Acc:MGI:1914556]	3	7503483	7553836	1	Zc2hc1a	protein_coding	28.85	42.53	40.34	28.8	0.691842	5.31895	3.28614	0.00252135	0.0592925	3.02077
Sh3pxd2b	Sh3pxd2b	All Targets	RNA	Endogenous	1	6	450	48	49.8465	1	1	268396	ENSMUSG00000040711.8	SH3 and PX domains 2B [Source:MGI Symbol;Acc:MGI:2442062]	11	32347820	32428173	1	Sh3pxd2b	protein_coding	40.22	63.08	30.33	40.71	0.689887	5.60599	3.27573	0.0025371	0.0595915	3.01888
Ezr	Ezr	All Targets	RNA	Endogenous	1	13	626	103	106.156	1	1	22350	ENSMUSG00000052397.8	ezrin [Source:MGI Symbol;Acc:MGI:98931]	17	6738041	6782784	-1	Ezr	protein_coding	190.07	364.92	246.72	170.5	1.28258	8.0482	5.24923	0.00254793	0.0597741	3.01759
Ankrd11	Ankrd11	All Targets	RNA	Endogenous	1	9	374	38.5	41.4868	1	1	77087	ENSMUSG00000035569.17	ankyrin repeat domain 11 [Source:MGI Symbol;Acc:MGI:1924337]	8	122883822	123042277	-1	Ankrd11	protein_coding	42.53	47.2	38.26	36.88	0.515604	5.59646	3.27296	0.00255578	0.0598865	3.01666
Mmgt1	Mmgt1	All Targets	RNA	Endogenous	1	2	169	18	17.5572	1	1	236792	ENSMUSG00000061273.3	membrane magnesium transporter 1 [Source:MGI Symbol;Acc:MGI:2384305]	X	56585512	56598069	-1	Mmgt1	protein_coding	15.02	11.83	15.09	20.49	-0.654356	4.18597	-3.27066	0.00257132	0.0601788	-3.01482
Actn4	Actn4	All Targets	RNA	Endogenous	1	12	582	82.5	85.4532	1	1	60595	ENSMUSG00000054808.15	actinin alpha 4 [Source:MGI Symbol;Acc:MGI:1890773]	7	28893248	28962340	-1	Actn4	protein_coding	91.44	167.7	95.63	99.66	0.96802	7.00304	5.35148	0.00258844	0.0605071	3.01281
St3gal1	St3gal1	All Targets	RNA	Endogenous	1	4	349	39	41.5956	1	1	20442	ENSMUSG00000013846.10	ST3 beta-galactoside alpha-2,3-sialyltransferase 1 [Source:MGI Symbol;Acc:MGI:98304]	15	67102875	67176830	-1	St3gal1	protein_coding	30.44	70.82	33.71	28.32	1.44047	5.44942	4.8186	0.00260762	0.0608218	3.01056
F9	F9	All Targets	RNA	Endogenous	1	1	165	17	16.5674	1	1	14071	ENSMUSG00000031138.4	coagulation factor IX [Source:MGI Symbol;Acc:MGI:88384]	X	59999464	60030759	1	F9	protein_coding	15.47	10.19	12.44	17.97	-0.680032	4.02759	-3.26528	0.00260811	0.0608218	-3.01051
Fbxo6	Fbxo6	All Targets	RNA	Endogenous	1	3	242	33.5	36.0499	1	1	50762	ENSMUSG00000055401.14	F-box protein 6 [Source:MGI Symbol;Acc:MGI:1354743]	4	148145716	148152140	-1	Fbxo6	protein_coding	39.15	51.56	40.3	40.06	0.52106	5.63656	3.26518	0.0026238	0.0611148	3.00869
Fnbp1l	Fnbp1l	All Targets	RNA	Endogenous	1	1	304	39.5	37.3884	1	1	214459	ENSMUSG00000039735.16	formin binding protein 1-like [Source:MGI Symbol;Acc:MGI:1925642]	3	122538719	122619715	-1	Fnbp1l	protein_coding	26.87	41.04	31.04	31.84	0.5228	5.22877	3.27275	0.00263097	0.0612029	3.00786
Atf6	Atf6	All Targets	RNA	Endogenous	1	6	329	40	44.1283	1	1	226641	ENSMUSG00000026663.6	activating transcription factor 6 [Source:MGI Symbol;Acc:MGI:1926157]	1	170704674	170867771	-1	Atf6	protein_coding	38.54	51.4	50.74	42.02	0.410531	5.74483	3.27713	0.00263383	0.0612029	3.00753
Dync1li1	Dync1li1	All Targets	RNA	Endogenous	1	6	247	33.5	35.4771	1	1	235661	ENSMUSG00000032435.9	dynein cytoplasmic 1 light intermediate chain 1 [Source:MGI Symbol;Acc:MGI:2135610]	9	114688790	114724302	1	Dync1li1	protein_coding	33.5	46.83	32.41	31.86	0.710696	5.41111	4.70138	0.00264783	0.0614554	3.00591
Il22ra1	Il22ra1	All Targets	RNA	Endogenous	1	4	120	14	14.2641	1	1	230828	ENSMUSG00000037157.8	interleukin 22 receptor, alpha 1 [Source:MGI Symbol;Acc:MGI:2663588]	4	135728172	135752140	1	Il22ra1	protein_coding	21.59	18.31	16.48	13.58	0.671627	4.37077	3.26213	0.00266641	0.0618134	3.00379
Gipc2	Gipc2	All Targets	RNA	Endogenous	1	12	223	35	36.6734	1	1	54120	ENSMUSG00000039131.15	GIPC PDZ domain containing family, member 2 [Source:MGI Symbol;Acc:MGI:1889209]	3	152093533	152166230	-1	Gipc2	protein_coding	69.99	50	72.47	80.15	-0.542986	6.29327	-3.25541	0.00268068	0.0620707	-3.00216
Arl3	Arl3	All Targets	RNA	Endogenous	1	12	289	54	51.8345	1	1	56350	ENSMUSG00000025035.9	ADP-ribosylation factor-like 3 [Source:MGI Symbol;Acc:MGI:1929699]	19	46531096	46573198	-1	Arl3	protein_coding	112.44	69.38	123.26	114.39	-0.610153	6.88956	-4.17855	0.00268449	0.0620855	-3.00173
Krit1	Krit1	All Targets	RNA	Endogenous	1	5	263	29	31.098	1	1	79264	ENSMUSG00000000600.15	KRIT1, ankyrin repeat containing [Source:MGI Symbol;Acc:MGI:1930618]	5	3803184	3845564	1	Krit1	protein_coding	28.61	32.24	30.43	24.59	0.47092	5.10023	3.2516	0.00270389	0.0624606	2.99954
Fuca1	Fuca1	All Targets	RNA	Endogenous	1	11	414	49	54.0789	1	1	71665	ENSMUSG00000028673.10	fucosidase, alpha-L- 1, tissue [Source:MGI Symbol;Acc:MGI:95593]	4	135920735	135940311	1	Fuca1	protein_coding	66.51	115.24	61.38	57.76	1.18424	6.38621	5.09532	0.00270936	0.0625131	2.99892
Clic1	Clic1	All Targets	RNA	Endogenous	1	18	1056	94	99.1123	1	1	114584	ENSMUSG00000007041.9	chloride intracellular channel 1 [Source:MGI Symbol;Acc:MGI:2148924]	17	35049966	35058749	1	Clic1	protein_coding	110.03	228.65	114.24	110.15	1.34438	7.25901	5.28009	0.00272512	0.0628029	2.99715
Abcc1	Abcc1	All Targets	RNA	Endogenous	1	4	200	27	29.6029	1	1	17250	ENSMUSG00000023088.17	ATP-binding cassette, sub-family C (CFTR/MRP), member 1 [Source:MGI Symbol;Acc:MGI:102676]	16	14361558	14475737	1	Abcc1	protein_coding	35.95	47.9	43.72	37.24	0.498578	5.59113	3.25382	0.00273273	0.06288	2.99631
Ranbp9	Ranbp9	All Targets	RNA	Endogenous	1	13	431	45	49.8069	1	1	56705	ENSMUSG00000038546.9	RAN binding protein 9 [Source:MGI Symbol;Acc:MGI:1928741]	13	43402675	43481282	-1	Ranbp9	protein_coding	59.39	63.64	62.4	52.35	0.425881	6.13068	3.25472	0.00273489	0.06288	2.99606
Socs2	Socs2	All Targets	RNA	Endogenous	1	1	129	13.5	13.1217	1	1	216233	ENSMUSG00000020027.18	suppressor of cytokine signaling 2 [Source:MGI Symbol;Acc:MGI:1201787]	10	95385362	95417180	-1	Socs2	protein_coding	13.35	24.62	9.89	11.42	1.16689	4.03025	3.99252	0.00274304	0.0629935	2.99516
Eif4b	Eif4b	All Targets	RNA	Endogenous	1	18	902	81	85.591	1	1	75705	ENSMUSG00000058655.9	eukaryotic translation initiation factor 4B [Source:MGI Symbol;Acc:MGI:95304]	15	102073773	102097173	1	Eif4b	protein_coding	124.03	106.48	134.51	154.15	-0.394719	7.22323	-3.24451	0.00275487	0.0631911	-2.99384
Gck	Gck	All Targets	RNA	Endogenous	1	2	160	18	18.7035	1	1	103988	ENSMUSG00000041798.15	glucokinase [Source:MGI Symbol;Acc:MGI:1270854]	11	5900820	5950081	-1	Gck	protein_coding	19.13	24.41	21.93	14.67	0.83899	4.48655	3.25865	0.00276725	0.0634007	2.99248
Spindoc	Spindoc	All Targets	RNA	Endogenous	1	6	294	29.5	29.821	1	1	68229	ENSMUSG00000024970.5	spindlin interactor and repressor of chromatin binding [Source:MGI Symbol;Acc:MGI:2147611]	19	7354078	7382994	-1	Spindoc	protein_coding	25.46	30.11	28.49	23.19	0.577619	4.96741	3.23966	0.00279028	0.0638538	2.98994
Rbms2	Rbms2	All Targets	RNA	Endogenous	1	5	303	38.5	38.5599	1	1	56516	ENSMUSG00000040043.17	RNA binding motif, single stranded interacting protein 2 [Source:MGI Symbol;Acc:MGI:1861776]	10	128131558	128180297	-1	Rbms2	protein_coding	29.42	56.63	28.95	35.17	0.767616	5.41536	4.37688	0.00279746	0.0639433	2.98916
Anpep	Anpep	All Targets	RNA	Endogenous	1	1	367	27	29.92	1	1	16790	ENSMUSG00000039062.15	alanyl (membrane) aminopeptidase [Source:MGI Symbol;Acc:MGI:5000466]	7	79821803	79861059	-1	Anpep	protein_coding	21.5	43.7	28.86	20.45	1.11244	4.96729	4.14555	0.00280507	0.0640427	2.98833
Gabarapl1	Gabarapl1	All Targets	RNA	Endogenous	1	12	676	83.5	84.8486	1	1	57436	ENSMUSG00000030161.8	gamma-aminobutyric acid (GABA) A receptor-associated protein-like 1 [Source:MGI Symbol;Acc:MGI:1914980]	6	129533160	129542346	1	Gabarapl1	protein_coding	107.98	87.65	127.37	137.05	-0.480401	7.04081	-3.24168	0.00282447	0.0644105	-2.98622
Insig2	Insig2	All Targets	RNA	Endogenous	1	6	222	33.5	34.4796	1	1	72999	ENSMUSG00000003721.14	insulin induced gene 2 [Source:MGI Symbol;Acc:MGI:1920249]	1	121304353	121332589	-1	Insig2	protein_coding	49.71	49.42	47.4	41.87	0.44931	5.7945	3.24012	0.00283416	0.0645562	2.98518
Mettl9	Mettl9	All Targets	RNA	Endogenous	1	5	203	27	27.3824	1	1	59052	ENSMUSG00000030876.7	methyltransferase like 9 [Source:MGI Symbol;Acc:MGI:1914862]	7	121034445	121078329	1	Mettl9	protein_coding	25.99	40.96	29.57	24.03	0.915535	5.11752	4.35459	0.00284199	0.0646593	2.98433
BC005537	BC005537	All Targets	RNA	Endogenous	1	11	463	66.5	69.1988	1	1	79555	ENSMUSG00000019132.11	cDNA sequence BC005537 [Source:MGI Symbol;Acc:MGI:2441726]	13	24801657	24816197	1	BC005537	protein_coding	96.33	103.83	94.71	90.58	0.355198	6.81357	3.23063	0.00285734	0.0649333	2.98268
Mme	Mme	All Targets	RNA	Endogenous	1	4	344	40.5	36.0356	1	1	17380	ENSMUSG00000027820.12	membrane metallo endopeptidase [Source:MGI Symbol;Acc:MGI:97004]	3	63241537	63386030	1	Mme	protein_coding	41.24	22.85	22.76	41.48	-0.749511	5.12457	-3.22902	0.00286952	0.0650905	-2.98138
Hacd3	Hacd3	All Targets	RNA	Endogenous	1	9	471	59.5	59.5164	1	1	57874	ENSMUSG00000033629.6	3-hydroxyacyl-CoA dehydratase 3 [Source:MGI Symbol;Acc:MGI:1889341]	9	64986983	65021693	-1	Hacd3	protein_coding	95.42	50.62	84.57	106.08	-0.980246	6.5429	-4.44841	0.00287222	0.0650905	-2.98109
Bmp2k	Bmp2k	All Targets	RNA	Endogenous	1	4	320	26	28.6133	1	1	140780	ENSMUSG00000034663.13	BMP2 inducible kinase [Source:MGI Symbol;Acc:MGI:2155456]	5	96997689	97091867	1	Bmp2k	protein_coding	26.98	36.91	30.56	26.13	0.601149	5.13662	3.22894	0.00287423	0.0650905	2.98088
Mapk6	Mapk6	All Targets	RNA	Endogenous	1	5	225	28	29.6306	1	1	50772	ENSMUSG00000042688.16	mitogen-activated protein kinase 6 [Source:MGI Symbol;Acc:MGI:1354946]	9	75369062	75410005	-1	Mapk6	protein_coding	25.34	39.11	27.19	28.42	0.541272	5.12412	3.22746	0.00288125	0.0651026	2.98013
Otud5	Otud5	All Targets	RNA	Endogenous	1	9	372	44.5	47.1927	1	1	54644	ENSMUSG00000031154.15	OTU domain containing 5 [Source:MGI Symbol;Acc:MGI:1859615]	X	7841364	7876626	1	Otud5	protein_coding	43.82	58.01	49.88	41.34	0.643575	5.82675	4.68048	0.00288141	0.0651026	2.98011
Ptpn9	Ptpn9	All Targets	RNA	Endogenous	1	8	255	31.5	33.9123	1	1	56294	ENSMUSG00000032290.7	protein tyrosine phosphatase, non-receptor type 9 [Source:MGI Symbol;Acc:MGI:1928376]	9	56994923	57062807	1	Ptpn9	protein_coding	36.87	45.8	30.56	37.39	0.454879	5.45894	3.22618	0.00290418	0.0655414	2.9777
Csrp2	Csrp2	All Targets	RNA	Endogenous	1	6	172	33.5	34.7806	1	1	13008	ENSMUSG00000020186.7	cysteine and glycine-rich protein 2 [Source:MGI Symbol;Acc:MGI:1202907]	10	110919789	110939622	1	Csrp2	protein_coding	65.25	30.84	103.64	57.09	-0.74258	6.0621	-3.22217	0.00292159	0.0658585	-2.97587
Otud4	Otud4	All Targets	RNA	Endogenous	1	3	252	30	32.1317	1	1	73945	ENSMUSG00000036990.13	OTU domain containing 4 [Source:MGI Symbol;Acc:MGI:1098801]	8	79639618	79677724	1	Otud4	protein_coding	34.37	40.41	33.92	32.66	0.468077	5.37106	3.21915	0.00294483	0.0663061	2.97344
Fam120a	Fam120a	All Targets	RNA	Endogenous	1	9	607	67	71.4323	1	1	218236	ENSMUSG00000038014.7	family with sequence similarity 120, member A [Source:MGI Symbol;Acc:MGI:2446163]	13	48879219	48968017	-1	Fam120a	protein_coding	79.49	99.57	85.55	86.22	0.40299	6.67858	3.2272	0.00296517	0.0666873	2.97133
Pparg	Pparg	All Targets	RNA	Endogenous	1	6	269	27	29.1444	1	1	19016	ENSMUSG00000000440.12	peroxisome proliferator activated receptor gamma [Source:MGI Symbol;Acc:MGI:97747]	6	115360951	115490399	1	Pparg	protein_coding	34.81	22.44	25.59	35.17	-0.566459	5.08477	-3.2115	0.00301411	0.0677103	-2.9663
Rnaseh2c	Rnaseh2c	All Targets	RNA	Endogenous	1	6	275	30.5	32.1636	1	1	68209	ENSMUSG00000024925.11	ribonuclease H2, subunit C [Source:MGI Symbol;Acc:MGI:1915459]	19	5601873	5607019	1	Rnaseh2c	protein_coding	34.19	23.51	34.37	38.2	-0.579348	5.23688	-3.21614	0.00303277	0.0679932	-2.9644
Gsta3	Gsta3	All Targets	RNA	Endogenous	1	7	514	50	59.3449	1	1	14859	ENSMUSG00000025934.15	glutathione S-transferase, alpha 3 [Source:MGI Symbol;Acc:MGI:95856]	1	21240589	21265661	1	Gsta3	protein_coding	267.6	82.14	163.81	359.61	-2.41345	7.56205	-5.23822	0.00303364	0.0679932	-2.96431
Odc1	Odc1	All Targets	RNA	Endogenous	1	15	696	88.5	99.4117	1	1	18263	ENSMUSG00000011179.8	ornithine decarboxylase, structural 1 [Source:MGI Symbol;Acc:MGI:97402]	12	17544794	17551505	1	Odc1	protein_coding	104.56	129.07	146.3	115.79	0.454648	7.1631	3.22528	0.00304231	0.0680569	2.96343
Tapbpl	Tapbpl	All Targets	RNA	Endogenous	1	3	215	24	26.2565	1	1	213233	ENSMUSG00000038213.7	TAP binding protein-like [Source:MGI Symbol;Acc:MGI:2384853]	6	125223933	125231860	-1	Tapbpl	protein_coding	18.39	45.48	18.74	20.99	1.26537	4.82566	6.03537	0.00304343	0.0680569	2.96332
Gm10354	Gm21190,Speer4d,Gm21083,Gm10354,Gm21149,Speer4c,Speer5-ps1,Speer4b,Speer4e,Gm17019,4930572O03Rik,Gm9758	All Targets	RNA	Endogenous	1	21	1179	127.5	139.763	1	1	100503549	ENSMUSG00000072188.4	predicted gene 10354 [Source:MGI Symbol;Acc:MGI:3809109]	5	14974113	14978935	-1	Gm10354	protein_coding	102.24	134.21	155.27	97.12	0.570408	7.11541	3.2056	0.00305139	0.068157	2.96251
Xab2	Xab2	All Targets	RNA	Endogenous	1	5	214	20.5	23.0783	1	1	67439	ENSMUSG00000019470.12	XPA binding protein 2 [Source:MGI Symbol;Acc:MGI:1914689]	8	3608421	3621316	-1	Xab2	protein_coding	24.47	26.53	23.25	21.77	0.463196	4.84221	3.20481	0.00305775	0.0682212	2.96187
Gdpd2	Gdpd2	All Targets	RNA	Endogenous	1	1	138	13	13.4383	1	1	71584	ENSMUSG00000019359.14	glycerophosphodiester phosphodiesterase domain containing 2 [Source:MGI Symbol;Acc:MGI:1918834]	X	100729873	100738895	1	Gdpd2	protein_coding	10.76	14.19	13.79	10.74	0.912642	3.83818	3.20994	0.00307267	0.0684762	2.96037
Alas1	Alas1	All Targets	RNA	Endogenous	1	11	1122	66.5	89.9239	1	1	11655	ENSMUSG00000032786.16	aminolevulinic acid synthase 1 [Source:MGI Symbol;Acc:MGI:87989]	9	106233455	106248654	-1	Alas1	protein_coding	687.48	283.24	495.63	684.62	-1.56346	9.02643	-4.23228	0.0030766	0.0684859	-2.95998
Ccdc189	Ccdc189	All Targets	RNA	Endogenous	1	3	125	19	19.6246	1	1	233899	ENSMUSG00000057176.4	coiled-coil domain containing 189 [Source:MGI Symbol;Acc:MGI:2685012]	7	127582383	127588595	-1	Ccdc189	protein_coding	28.81	35.67	32.45	27.22	0.558161	5.18179	3.20128	0.00309695	0.0688606	2.95795
Fhdc1	Fhdc1	All Targets	RNA	Endogenous	1	6	220	36.5	36.7375	1	1	229474	ENSMUSG00000041842.15	FH2 domain containing 1 [Source:MGI Symbol;Acc:MGI:2684972]	3	84442198	84480429	-1	Fhdc1	protein_coding	116.29	58.41	123.4	123.74	-0.964238	6.81026	-4.16769	0.00310548	0.0688959	-2.9571
Grhpr	Grhpr	All Targets	RNA	Endogenous	1	4	229	27.5	28.9	1	1	76238	ENSMUSG00000035637.14	glyoxylate reductase/hydroxypyruvate reductase [Source:MGI Symbol;Acc:MGI:1923488]	4	44981395	44990734	1	Grhpr	protein_coding	40.85	27.19	41.96	43.27	-0.501107	5.46665	-3.19888	0.00310557	0.0688959	-2.95709
Klhl17	Klhl17	All Targets	RNA	Endogenous	1	2	255	26	28.7123	1	1	231003									28.05	23.91	30.33	35.04	-0.437694	5.09872	-3.19024	0.00317665	0.0703929	-2.95011
Nwd1	Nwd1	All Targets	RNA	Endogenous	1	2	163	18	19.8614	1	1	319555	ENSMUSG00000048148.18	NACHT and WD repeat domain containing 1 [Source:MGI Symbol;Acc:MGI:2442268]	8	72646711	72717876	1	Nwd1	protein_coding	26.31	34.21	25.7	18.24	1.0313	4.84172	3.20084	0.00318318	0.070458	2.94947
Prss22	Prss22	All Targets	RNA	Endogenous	1	3	408	19.5	23.1826	1	1	70835	ENSMUSG00000045027.7	protease, serine 22 [Source:MGI Symbol;Acc:MGI:1918085]	17	23993534	23998100	-1	Prss22	protein_coding	15.77	279.15	17.48	16.05	3.31724	5.05672	3.70552	0.00320361	0.0706753	2.94749
Btg1	Btg1	All Targets	RNA	Endogenous	1	5	1795	73	84.1619	1	1	12226	ENSMUSG00000036478.8	BTG anti-proliferation factor 1 [Source:MGI Symbol;Acc:MGI:88215]	10	96617006	96622809	1	Btg1	protein_coding	88.63	150.02	110.63	92.23	0.892475	6.9575	4.98192	0.0032037	0.0706753	2.94749
Tspan14	Tspan14	All Targets	RNA	Endogenous	1	4	184	20	21.4156	1	1	52588	ENSMUSG00000037824.6	tetraspanin 14 [Source:MGI Symbol;Acc:MGI:1196325]	14	40906445	40966807	-1	Tspan14	protein_coding	19.4	23.36	17.79	17.03	0.800651	4.48812	3.18685	0.00320517	0.0706753	2.94734
Sbno2	Sbno2	All Targets	RNA	Endogenous	1	2	318	35.5	38.0176	1	1	216161	ENSMUSG00000035673.10	strawberry notch 2 [Source:MGI Symbol;Acc:MGI:2448490]	10	80056992	80105571	-1	Sbno2	protein_coding	27.88	55.46	31.86	24.06	1.28315	5.2548	4.53044	0.00320945	0.0706753	2.94693
Tacstd2	Tacstd2	All Targets	RNA	Endogenous	1	10	313	43.5	48.4225	1	1	56753	ENSMUSG00000051397.5	tumor-associated calcium signal transducer 2 [Source:MGI Symbol;Acc:MGI:1861606]	6	67534062	67535796	-1	Tacstd2	protein_coding	49.02	199.52	57.36	60.51	1.77355	6.44046	4.16071	0.00321104	0.0706753	2.94678
Gns	Gns	All Targets	RNA	Endogenous	1	7	457	53.5	56.7934	1	1	75612	ENSMUSG00000034707.7	glucosamine (N-acetyl)-6-sulfatase [Source:MGI Symbol;Acc:MGI:1922862]	10	121365090	121397249	1	Gns	protein_coding	65.32	112.77	80.4	66.99	0.916773	6.52696	4.25553	0.00322906	0.0709922	2.94505
Kyat1	Kyat1	All Targets	RNA	Endogenous	1	4	210	27.5	28.6595	1	1	70266	ENSMUSG00000039648.14	kynurenine aminotransferase 1 [Source:MGI Symbol;Acc:MGI:1917516]	2	30185124	30205847	-1	Kyat1	protein_coding	39.13	21.02	41.09	43.48	-0.857447	5.34871	-4.68177	0.00324989	0.0712704	-2.94306
Lztr1	Lztr1	All Targets	RNA	Endogenous	1	7	259	24	27.7123	1	1	66863	ENSMUSG00000022761.12	leucine-zipper-like transcriptional regulator, 1 [Source:MGI Symbol;Acc:MGI:1914113]	16	17508688	17526333	1	Lztr1	protein_coding	28.55	29.52	27.21	24.01	0.430839	5.02144	3.18125	0.00325221	0.0712704	2.94284
Hs3st1	Hs3st1	All Targets	RNA	Endogenous	1	1	120	16	14.7953	1	1	15476	ENSMUSG00000051022.7	heparan sulfate (glucosamine) 3-O-sulfotransferase 1 [Source:MGI Symbol;Acc:MGI:1201606]	5	39613935	39755475	-1	Hs3st1	protein_coding	14.45	19.09	10.67	11.44	0.93659	3.96754	3.18083	0.00325581	0.0712704	2.94249
Fzd6	Fzd6	All Targets	RNA	Endogenous	1	5	211	26	28.2847	1	1	14368	ENSMUSG00000022297.15	frizzled class receptor 6 [Source:MGI Symbol;Acc:MGI:108474]	15	39006034	39038188	1	Fzd6	protein_coding	35.24	41.01	38.31	30.26	0.52534	5.40356	3.18077	0.00325626	0.0712704	2.94245
Skil	Skil	All Targets	RNA	Endogenous	1	2	196	21	20.3668	1	1	20482	ENSMUSG00000027660.16	SKI-like [Source:MGI Symbol;Acc:MGI:106203]	3	31095058	31122577	1	Skil	protein_coding	14.1	23.72	18.28	12.39	1.07115	4.30428	3.95757	0.00327264	0.0715488	2.9409
Lama5	Lama5	All Targets	RNA	Endogenous	1	8	420	65.5	69.2345	1	1	16776	ENSMUSG00000015647.9	laminin, alpha 5 [Source:MGI Symbol;Acc:MGI:105382]	2	180176373	180225859	-1	Lama5	protein_coding	87.47	132.47	100.99	93.49	0.702849	6.89817	5.12605	0.0032834	0.0717039	2.93988
Sema4d	Sema4d	All Targets	RNA	Endogenous	1	6	626	41	46.0098	1	1	20354	ENSMUSG00000021451.16	sema domain, immunoglobulin domain (Ig), transmembrane domain (TM) and short cytoplasmic domain, (semaphorin) 4D [Source:MGI Symbol;Acc:MGI:109244]	13	51685529	51793747	-1	Sema4d	protein_coding	35.41	42.43	37.71	35.46	0.404846	5.48315	3.17752	0.00328899	0.0717461	2.93935
Ttc30b	Ttc30b	All Targets	RNA	Endogenous	1	2	85	15	14.804	1	1	72421	ENSMUSG00000075273.4	tetratricopeptide repeat domain 30B [Source:MGI Symbol;Acc:MGI:1919671]	2	75935849	75938585	-1	Ttc30b	protein_coding	22.02	25.74	27.13	19.47	0.540072	4.80306	3.17809	0.0032996	0.0718277	2.93835
2210016F16Rik	2210016F16Rik	All Targets	RNA	Endogenous	1	5	244	29	32.3457	1	1	70153	ENSMUSG00000021550.6	RIKEN cDNA 2210016F16 gene [Source:MGI Symbol;Acc:MGI:1917403]	13	58379817	58385225	-1	2210016F16Rik	protein_coding	36.85	39.4	39.03	31.45	0.478518	5.4326	3.18511	0.00330006	0.0718277	2.93831
Fus	Fus	All Targets	RNA	Endogenous	1	9	922	79.5	82.478	1	1	233908	ENSMUSG00000030795.18	fused in sarcoma [Source:MGI Symbol;Acc:MGI:1353633]	7	127967457	127985701	1	Fus	protein_coding	93.05	118.79	113.45	103.98	0.351871	6.96333	3.17575	0.00330693	0.0718972	2.93767
2310034G01Rik	2310034G01Rik	All Targets	RNA	Endogenous	1	4	159	22	23.2418	1	1	75579	ENSMUSG00000099655.2	RIKEN cDNA 2310034G01 gene [Source:MGI Symbol;Acc:MGI:1922829]	19	46348201	46350302	-1	2310034G01Rik	protein_coding	37.83	39.2	41.31	27.64	0.609983	5.39708	3.17957	0.00331222	0.0719326	2.93717
Unc119b	Unc119b	All Targets	RNA	Endogenous	1	5	137	16.5	18.5539	1	1	106840	ENSMUSG00000046562.5	unc-119 lipid binding chaperone B [Source:MGI Symbol;Acc:MGI:2147162]	5	115122550	115134975	-1	Unc119b	protein_coding	29.13	25.35	22.63	19.06	0.63853	4.79803	3.18752	0.00332065	0.0720356	2.93638
Itga3	Itga3	All Targets	RNA	Endogenous	1	12	339	60.5	61.3285	1	1	16400	ENSMUSG00000001507.16	integrin alpha 3 [Source:MGI Symbol;Acc:MGI:96602]	11	95044474	95076801	-1	Itga3	protein_coding	51.22	129.67	61.18	54.89	1.19596	6.30734	4.06198	0.00334898	0.0725699	2.93375
Prdm4	Prdm4	All Targets	RNA	Endogenous	1	5	195	23.5	23.5937	1	1	72843	ENSMUSG00000035529.10	PR domain containing 4 [Source:MGI Symbol;Acc:MGI:1920093]	10	85891966	85917142	-1	Prdm4	protein_coding	23.62	30.65	21.87	22.49	0.635305	4.84627	3.16869	0.00336065	0.0727424	2.93267
Lratd2	Lratd2	All Targets	RNA	Endogenous	1	5	205	37	39.9176	1	1	399603	ENSMUSG00000072568.4	LRAT domain containing 1 [Source:MGI Symbol;Acc:MGI:3026924]	15	60818994	60853778	-1	Lratd2	protein_coding	91.08	97.46	105.67	74.92	0.658817	6.69817	3.17972	0.00337663	0.0728849	2.93119
Nfkbia	Nfkbia	All Targets	RNA	Endogenous	1	7	410	43.5	49.177	1	1	18035	ENSMUSG00000021025.8	nuclear factor of kappa light polypeptide gene enhancer in B cells inhibitor, alpha [Source:MGI Symbol;Acc:MGI:104741]	12	55489410	55492647	-1	Nfkbia	protein_coding	38.63	126.89	45.5	35.42	1.61605	5.83437	3.92199	0.00338032	0.0728849	2.93085
Fam177a	Fam177a,Fam177a2	All Targets	RNA	Endogenous	1	10	394	53	57.7948	1	1	73385	ENSMUSG00000095595.2	family with sequence similarity 177, member A [Source:MGI Symbol;Acc:MGI:1920635]	12	55124469	55142104	1	Fam177a	protein_coding	66.96	88.61	69.79	58.65	0.749388	6.36603	4.68665	0.00338058	0.0728849	2.93083
Ctdspl	Ctdspl	All Targets	RNA	Endogenous	1	7	371	40	42.9519	1	1	69274	ENSMUSG00000047409.13	CTD (carboxy-terminal domain, RNA polymerase II, polypeptide A) small phosphatase-like [Source:MGI Symbol;Acc:MGI:1916524]	9	118926453	119043998	1	Ctdspl	protein_coding	44.79	29.49	40.2	46.79	-0.506343	5.5401	-3.16594	0.00338488	0.0728849	-2.93043
Rhbdf2	Rhbdf2	All Targets	RNA	Endogenous	1	7	377	40	43.7164	1	1	217344	ENSMUSG00000020806.15	rhomboid 5 homolog 2 [Source:MGI Symbol;Acc:MGI:2442473]	11	116598165	116627019	-1	Rhbdf2	protein_coding	36.95	57.58	36.5	33.78	0.762344	5.55306	3.90528	0.00338774	0.0728849	2.93017
Por	Por	All Targets	RNA	Endogenous	1	18	893	102	114.503	1	1	18984	ENSMUSG00000005514.14	P450 (cytochrome) oxidoreductase [Source:MGI Symbol;Acc:MGI:97744]	5	135670033	135735326	1	Por	protein_coding	551.13	251.04	513.45	599.55	-1.36893	8.9235	-4.22898	0.00338956	0.0728849	-2.93001
Hadh	Hadh	All Targets	RNA	Endogenous	1	8	384	56	54.8878	1	1	15107	ENSMUSG00000027984.8	hydroxyacyl-Coenzyme A dehydrogenase [Source:MGI Symbol;Acc:MGI:96009]	3	131233419	131272101	-1	Hadh	protein_coding	86.43	58.91	92.97	96.48	-0.633102	6.5503	-3.1649	0.0033941	0.0729024	-2.92959
Epcam	Epcam	All Targets	RNA	Endogenous	1	6	300	54.5	56.6381	1	1	17075	ENSMUSG00000045394.9	epithelial cell adhesion molecule [Source:MGI Symbol;Acc:MGI:106653]	17	87635979	87651129	1	Epcam	protein_coding	105.92	194.92	123.36	109.89	1.0225	7.20042	5.20576	0.00341117	0.0731888	2.92803
Fads1	Fads1	All Targets	RNA	Endogenous	1	13	456	58	59.8476	1	1	76267	ENSMUSG00000010663.5	fatty acid desaturase 1 [Source:MGI Symbol;Acc:MGI:1923517]	19	10182888	10196877	1	Fads1	protein_coding	73.78	40.07	61.5	88.3	-1.05163	6.18744	-4.852	0.00341832	0.073262	-2.92738
Tent5a	Tent5a	All Targets	RNA	Endogenous	1	4	220	24.5	26.0723	1	1	212943	ENSMUSG00000032265.14	terminal nucleotidyltransferase 5A [Source:MGI Symbol;Acc:MGI:2670964]	9	85320439	85327348	-1	Tent5a	protein_coding	27.83	43.59	20.69	23.37	1.00873	5.02968	4.82418	0.00342618	0.0732623	2.92666
Tbc1d30	Tbc1d30	All Targets	RNA	Endogenous	1	2	132	20.5	19.8598	1	1	74694	ENSMUSG00000052302.6	TBC1 domain family, member 30 [Source:MGI Symbol;Acc:MGI:1921944]	10	121263820	121351278	-1	Tbc1d30	protein_coding	33.12	20.58	34.41	33.68	-0.560387	5.11282	-3.16127	0.00342638	0.0732623	-2.92665
Pde8a	Pde8a	All Targets	RNA	Endogenous	1	2	161	18	18.0646	1	1	18584	ENSMUSG00000025584.17	phosphodiesterase 8A [Source:MGI Symbol;Acc:MGI:1277116]	7	81213596	81334533	1	Pde8a	protein_coding	14.95	21.36	17.58	15.22	0.658929	4.33293	3.16091	0.00342955	0.0732623	2.92636
Vwa5a	Vwa5a	All Targets	RNA	Endogenous	1	2	213	24.5	26.0536	1	1	67776	ENSMUSG00000023186.14	von Willebrand factor A domain containing 5A [Source:MGI Symbol;Acc:MGI:1915026]	9	38718268	38743337	1	Vwa5a	protein_coding	23.93	32.04	21.29	17.59	1.0898	4.79168	5.169	0.0034348	0.0732945	2.92588
Lgals8	Lgals8	All Targets	RNA	Endogenous	1	5	224	31	33.3866	1	1	56048	ENSMUSG00000057554.13	lectin, galactose binding, soluble 8 [Source:MGI Symbol;Acc:MGI:1928481]	13	12439415	12464944	-1	Lgals8	protein_coding	29.26	52.36	27.68	30.68	0.863181	5.31877	4.68179	0.00344857	0.0735082	2.92464
Rnf139	Rnf139	All Targets	RNA	Endogenous	1	5	340	45	45.2676	1	1	75841	ENSMUSG00000037075.7	ring finger protein 139 [Source:MGI Symbol;Acc:MGI:1923091]	15	58889229	58907057	1	Rnf139	protein_coding	42.77	48.49	46.32	39.82	0.459378	5.70504	3.16197	0.00345312	0.0735253	2.92423
Pi4k2a	Pi4k2a	All Targets	RNA	Endogenous	1	10	371	47.5	49.7985	1	1	84095	ENSMUSG00000025178.9	phosphatidylinositol 4-kinase type 2 alpha [Source:MGI Symbol;Acc:MGI:1934031]	19	42090470	42122087	1	Pi4k2a	protein_coding	46.89	68.07	46.14	43.57	0.79338	5.88707	4.76109	0.00345823	0.0735541	2.92377
Strn4	Strn4	All Targets	RNA	Endogenous	1	10	384	48.5	49.184	1	1	97387	ENSMUSG00000030374.15	striatin, calmodulin binding protein 4 [Source:MGI Symbol;Acc:MGI:2142346]	7	16815889	16840931	1	Strn4	protein_coding	51.17	65.84	57.08	52.53	0.464809	6.05112	3.158	0.00346287	0.0735728	2.92335
Skp1a	Skp1	All Targets	RNA	Endogenous	1	20	591	109	108.333	1	1	21402	ENSMUSG00000036309.14	S-phase kinase-associated protein 1A [Source:MGI Symbol;Acc:MGI:103575]	11	52231995	52246858	1	Skp1a	protein_coding	195.29	116.05	202.43	226.45	-0.851789	7.69775	-5.16602	0.0034848	0.0739585	-2.92138
Prkaa2	Prkaa2	All Targets	RNA	Endogenous	1	5	251	28.5	29.811	1	1	108079	ENSMUSG00000028518.8	protein kinase, AMP-activated, alpha 2 catalytic subunit [Source:MGI Symbol;Acc:MGI:1336173]	4	105029874	105109890	-1	Prkaa2	protein_coding	42.3	23.64	31.33	37.56	-0.546984	5.27356	-3.15393	0.00349967	0.0741938	-2.92006
Lamc2	Lamc2	All Targets	RNA	Endogenous	1	4	223	32	32.8996	1	1	16782	ENSMUSG00000026479.13	laminin, gamma 2 [Source:MGI Symbol;Acc:MGI:99913]	1	153122756	153186447	-1	Lamc2	protein_coding	23.91	79.42	23.99	25.43	1.69707	5.23971	4.57584	0.00353176	0.0747265	2.91721
Slc16a13	Slc16a13	All Targets	RNA	Endogenous	1	5	194	22	23.3874	1	1	69309	ENSMUSG00000044367.7	solute carrier family 16 (monocarboxylic acid transporters), member 13 [Source:MGI Symbol;Acc:MGI:1916559]	11	70216789	70221064	-1	Slc16a13	protein_coding	25.95	17.48	24.71	26.96	-0.4247	4.80652	-3.16348	0.00353938	0.0747265	-2.91654
Ehmt2	Ehmt2	All Targets	RNA	Endogenous	1	11	502	51	60.2591	1	1	110147	ENSMUSG00000013787.15	euchromatic histone lysine N-methyltransferase 2 [Source:MGI Symbol;Acc:MGI:2148922]	17	34898469	34914052	1	Ehmt2	protein_coding	69.86	75.42	75.46	63.89	0.401618	6.38092	3.14873	0.00354016	0.0747265	2.91647
Gars	Gars	All Targets	RNA	Endogenous	1	11	261	37.5	40.9609	1	1	353172	ENSMUSG00000029777.10	glycyl-tRNA synthetase [Source:MGI Symbol;Acc:MGI:2449057]	6	55038007	55079500	1	Gars	protein_coding	41.53	54.45	36.29	39.06	0.676876	5.61409	3.15385	0.00354502	0.0747265	2.91604
Ifnar1	Ifnar1	All Targets	RNA	Endogenous	1	4	237	25	24.9559	1	1	15975	ENSMUSG00000022967.13	interferon (alpha and beta) receptor 1 [Source:MGI Symbol;Acc:MGI:107658]	16	91485238	91507441	1	Ifnar1	protein_coding	20.87	23.04	21.95	16.13	0.665611	4.59276	3.1504	0.00354875	0.0747265	2.91571
Zfp36	Zfp36	All Targets	RNA	Endogenous	1	12	526	70	78.2367	1	1	22695	ENSMUSG00000044786.6	zinc finger protein 36 [Source:MGI Symbol;Acc:MGI:99180]	7	28376784	28380253	-1	Zfp36	protein_coding	65.27	183.94	80.72	74.17	1.24762	6.68318	4.07355	0.00355068	0.0747265	2.91554
Ncoa3	Ncoa3	All Targets	RNA	Endogenous	1	6	360	29.5	31.9633	1	1	17979	ENSMUSG00000027678.17	nuclear receptor coactivator 3 [Source:MGI Symbol;Acc:MGI:1276535]	2	165992636	166073242	1	Ncoa3	protein_coding	29.77	34.9	30.72	27.1	0.527823	5.16893	3.14715	0.00355467	0.0747265	2.91519
D1Ertd622e	Macir	All Targets	RNA	Endogenous	1	7	230	36	36.8795	1	1	52392	ENSMUSG00000044768.16	DNA segment, Chr 1, ERATO Doi 622, expressed [Source:MGI Symbol;Acc:MGI:1277184]	1	97606318	97662074	-1	D1Ertd622e	protein_coding	58.8	57.55	63.15	47.89	0.453991	6.0481	3.15719	0.00355532	0.0747265	2.91514
Ccdc85c	Ccdc85c	All Targets	RNA	Endogenous	1	6	244	27	26.7905	1	1	668158	ENSMUSG00000084883.2	coiled-coil domain containing 85C [Source:MGI Symbol;Acc:MGI:3644008]	12	108203602	108275425	-1	Ccdc85c	protein_coding	29.9	22.77	24.18	36.35	-0.503829	5.03952	-3.14653	0.00356048	0.0747372	-2.91468
Ctps	Ctps	All Targets	RNA	Endogenous	1	5	212	26	29.1002	1	1	51797	ENSMUSG00000028633.7	cytidine 5'-triphosphate synthase [Source:MGI Symbol;Acc:MGI:1858304]	4	120539868	120570276	-1	Ctps	protein_coding	22.05	75.8	19.41	24.23	1.61962	5.08438	4.03118	0.00356345	0.0747372	2.91442
Aff1	Aff1	All Targets	RNA	Endogenous	1	8	279	36.5	38.1477	1	1	17355	ENSMUSG00000029313.18	AF4/FMR2 family, member 1 [Source:MGI Symbol;Acc:MGI:1100819]	5	103692374	103855322	1	Aff1	protein_coding	35.83	57.3	39.27	33.94	0.960226	5.57582	5.74723	0.00357387	0.0748753	2.91351
S100a1	S100a1	All Targets	RNA	Endogenous	1	14	456	61	66.5895	1	1	20193	ENSMUSG00000044080.9	S100 calcium binding protein A1 [Source:MGI Symbol;Acc:MGI:1338917]	3	90511034	90514392	-1	S100a1	protein_coding	140.51	195.89	162.02	136.84	0.590582	7.49195	3.14416	0.00358247	0.0749754	2.91276
Ptpn12	Ptpn12	All Targets	RNA	Endogenous	1	3	233	33	29.7349	1	1	19248	ENSMUSG00000028771.13	protein tyrosine phosphatase, non-receptor type 12 [Source:MGI Symbol;Acc:MGI:104673]	5	20986645	21055911	-1	Ptpn12	protein_coding	22.59	34.71	22.92	21.31	0.815779	4.86416	4.25757	0.00358837	0.0750187	2.91225
9530068E07Rik	9530068E07Rik	All Targets	RNA	Endogenous	1	15	445	60	66.1522	1	1	213673	ENSMUSG00000036275.13	RIKEN cDNA 9530068E07 gene [Source:MGI Symbol;Acc:MGI:2654705]	11	52396428	52408728	1	9530068E07Rik	protein_coding	76.67	77.03	82.75	68.39	0.379441	6.48617	3.16015	0.00359402	0.0750568	2.91176
Stat3	Stat3	All Targets	RNA	Endogenous	1	11	607	70.5	81.9464	1	1	20848	ENSMUSG00000004040.16	signal transducer and activator of transcription 3 [Source:MGI Symbol;Acc:MGI:103038]	11	100885098	100939540	-1	Stat3	protein_coding	72.91	149.52	91.57	77.63	1.06981	6.77138	4.70717	0.00360178	0.0750618	2.91108
Blcap	Blcap	All Targets	RNA	Endogenous	1	6	232	26	28.8567	1	1	53619	ENSMUSG00000067787.10	bladder cancer associated protein [Source:MGI Symbol;Acc:MGI:1858907]	2	157556362	157571274	-1	Blcap	protein_coding	34.32	33.32	27.3	25.28	0.537821	5.13702	3.14208	0.00360193	0.0750618	2.91107
Ppp1r11	Ppp1r11	All Targets	RNA	Endogenous	1	6	353	44.5	49.5704	1	1	76497	ENSMUSG00000036398.13	protein phosphatase 1, regulatory inhibitor subunit 11 [Source:MGI Symbol;Acc:MGI:1923747]	17	36948356	36951741	-1	Ppp1r11	protein_coding	50.61	81.72	53.37	55.14	0.721348	6.11663	4.24254	0.00360594	0.0750656	2.91072
Naxe	Naxe	All Targets	RNA	Endogenous	1	19	366	68	68.4615	1	1	246703	ENSMUSG00000028070.7	NAD(P)HX epimerase [Source:MGI Symbol;Acc:MGI:2180167]	3	88056520	88058495	-1	Naxe	protein_coding	130.73	72.93	137.29	110.7	-0.469027	6.9966	-3.14314	0.00361607	0.0751198	-2.90985
Akt3	Akt3	All Targets	RNA	Endogenous	1	4	293	33	32.3036	1	1	23797	ENSMUSG00000019699.16	thymoma viral proto-oncogene 3 [Source:MGI Symbol;Acc:MGI:1345147]	1	177020073	177258203	-1	Akt3	protein_coding	22.67	38.67	21.82	25.3	0.673213	4.93888	3.14056	0.00361621	0.0751198	2.90983
Tyro3	Tyro3	All Targets	RNA	Endogenous	1	1	101	13	11.9336	1	1	22174	ENSMUSG00000027298.17	TYRO3 protein tyrosine kinase 3 [Source:MGI Symbol;Acc:MGI:104294]	2	119797733	119818104	1	Tyro3	protein_coding	13.33	9.62	13.98	17.42	-0.695836	3.97337	-3.15024	0.00362564	0.0752358	-2.90902
Ctsl	Ctsl	All Targets	RNA	Endogenous	1	7	2047	74	86.2173	1	1	13039	ENSMUSG00000021477.9	cathepsin L [Source:MGI Symbol;Acc:MGI:88564]	13	64359337	64370890	-1	Ctsl	protein_coding	64.78	162.48	78.91	71.27	1.28008	6.62587	4.29405	0.00364668	0.075537	2.90721
Ppp3ca	Ppp3ca	All Targets	RNA	Endogenous	1	13	396	48.5	53.6949	1	1	19055	ENSMUSG00000028161.17	protein phosphatase 3, catalytic subunit, alpha isoform [Source:MGI Symbol;Acc:MGI:107164]	3	136670124	136937727	1	Ppp3ca	protein_coding	66.2	47.61	64.04	72.36	-0.556143	6.15856	-3.1372	0.00364786	0.075537	-2.90711
Ctss	Ctss	All Targets	RNA	Endogenous	1	4	2837	102.5	103.942	1	1	13040	ENSMUSG00000038642.10	cathepsin S [Source:MGI Symbol;Acc:MGI:107341]	3	95526786	95556403	1	Ctss	protein_coding	62.46	135.3	48.27	38.87	1.82701	6.06631	4.02941	0.00365735	0.0756535	2.9063
Dram2	Dram2	All Targets	RNA	Endogenous	1	7	365	42	43.6884	1	1	67171	ENSMUSG00000027900.15	DNA-damage regulated autophagy modulator 2 [Source:MGI Symbol;Acc:MGI:1914421]	3	106547798	106575890	1	Dram2	protein_coding	40.01	67.25	34.34	41.87	0.80822	5.69333	3.97633	0.00366981	0.0758085	2.90523
Slc27a2	Slc27a2	All Targets	RNA	Endogenous	1	1	175	18	18.6646	1	1	26458	ENSMUSG00000027359.16	solute carrier family 27 (fatty acid transporter), member 2 [Source:MGI Symbol;Acc:MGI:1347099]	2	126552407	126588243	1	Slc27a2	protein_coding	23.46	19.62	22.25	12.06	0.868473	4.43025	3.13461	0.00367258	0.0758085	2.905
Arhgef3	Arhgef3	All Targets	RNA	Endogenous	1	6	650	70	62.767	1	1	71704	ENSMUSG00000021895.10	Rho guanine nucleotide exchange factor (GEF) 3 [Source:MGI Symbol;Acc:MGI:1918954]	14	27114899	27403911	1	Arhgef3	protein_coding	38.97	48.55	37.58	37.4	0.445531	5.58226	3.13678	0.00368342	0.0759521	2.90407
Socs1	Socs1	All Targets	RNA	Endogenous	1	1	109	11	10.977	1	1	12703	ENSMUSG00000038037.5	suppressor of cytokine signaling 1 [Source:MGI Symbol;Acc:MGI:1354910]	16	10782240	10785536	-1	Socs1	protein_coding	9.61	17.15	7.54	8.15	1.04116	3.57289	3.13297	0.00369659	0.0761436	2.90296
Zfp687	Zfp687	All Targets	RNA	Endogenous	1	4	245	28	30.2799	1	1	78266	ENSMUSG00000019338.13	zinc finger protein 687 [Source:MGI Symbol;Acc:MGI:1925516]	3	95006590	95015448	-1	Zfp687	protein_coding	32.68	36.04	32.65	31.16	0.400324	5.29408	3.14561	0.00370735	0.076157	2.90205
Tmsb10	Tmsb10	All Targets	RNA	Endogenous	1	21	3079	165	176.768	1	1	19240	ENSMUSG00000079523.8	thymosin, beta 10 [Source:MGI Symbol;Acc:MGI:109146]	6	72957347	72958748	-1	Tmsb10	protein_coding	98.77	219.92	110.35	94.36	1.3024	7.13129	4.96875	0.00371101	0.076157	2.90174
Plk1	Plk1	All Targets	RNA	Endogenous	1	2	148	16	16.0856	1	1	18817	ENSMUSG00000030867.7	polo like kinase 1 [Source:MGI Symbol;Acc:MGI:97621]	7	122159439	122169873	1	Plk1	protein_coding	13.79	17.23	10.05	12.16	0.732089	3.95493	3.13048	0.00371218	0.076157	2.90164
Stxbp3	Stxbp3	All Targets	RNA	Endogenous	1	7	283	29	32.5715	1	1	20912	ENSMUSG00000027882.18	syntaxin binding protein 3 [Source:MGI Symbol;Acc:MGI:107362]	3	108793176	108840526	-1	Stxbp3	protein_coding	30.11	49.27	30.08	27.12	1.00551	5.30578	4.92253	0.0037128	0.076157	2.90159
Ciapin1	Ciapin1	All Targets	RNA	Endogenous	1	7	254	29	29.8949	1	1	109006	ENSMUSG00000031781.14	cytokine induced apoptosis inhibitor 1 [Source:MGI Symbol;Acc:MGI:1922083]	8	94819804	94838358	-1	Ciapin1	protein_coding	28.29	33.34	34.9	28.42	0.484683	5.20973	3.13626	0.00372569	0.0763415	2.9005
Socs3	Socs3	All Targets	RNA	Endogenous	1	3	182	21	22.8936	1	1	12702	ENSMUSG00000053113.3	suppressor of cytokine signaling 3 [Source:MGI Symbol;Acc:MGI:1201791]	11	117966079	117970047	-1	Socs3	protein_coding	18.03	60.8	15.72	18.03	2.04155	4.71533	4.81846	0.00373214	0.076378	2.89996
Chchd10	Chchd10	All Targets	RNA	Endogenous	1	12	726	90.5	94.7448	1	1	103172	ENSMUSG00000049422.7	coiled-coil-helix-coiled-coil-helix domain containing 10 [Source:MGI Symbol;Acc:MGI:2143558]	10	75933130	75937747	1	Chchd10	protein_coding	369.1	164.17	382.9	383.69	-1.11152	8.44003	-4.61438	0.00373527	0.076378	-2.89969
Coro2a	Coro2a	All Targets	RNA	Endogenous	1	3	150	22	22.702	1	1	107684	ENSMUSG00000028337.14	coronin, actin binding protein 2A [Source:MGI Symbol;Acc:MGI:1345966]	4	46536937	46602202	-1	Coro2a	protein_coding	23.78	32.18	27.04	24.57	0.538324	4.98056	3.12719	0.00374402	0.0764162	2.89896
Plekha1	Plekha1	All Targets	RNA	Endogenous	1	12	325	53	51.8765	1	1	101476	ENSMUSG00000040268.17	pleckstrin homology domain containing, family A (phosphoinositide binding specific) member 1 [Source:MGI Symbol;Acc:MGI:2442213]	7	130865756	130913312	1	Plekha1	protein_coding	60.74	97	64.54	49.77	1.12848	6.26873	4.73491	0.00374493	0.0764162	2.89888
B4galt5	B4galt5	All Targets	RNA	Endogenous	1	5	227	27	31.1712	1	1	56336	ENSMUSG00000017929.13	UDP-Gal:betaGlcNAc beta 1,4-galactosyltransferase, polypeptide 5 [Source:MGI Symbol;Acc:MGI:1927169]	2	167298444	167349183	-1	B4galt5	protein_coding	32.93	65.14	37.85	31.46	1.02831	5.51692	3.88173	0.00376254	0.0766955	2.89741
Naa15	Naa15	All Targets	RNA	Endogenous	1	5	236	29	31.5125	1	1	74838	ENSMUSG00000063273.11	N(alpha)-acetyltransferase 15, NatA auxiliary subunit [Source:MGI Symbol;Acc:MGI:1922088]	3	51415148	51476507	1	Naa15	protein_coding	33.55	41.61	32.85	33.38	0.481286	5.37574	3.12353	0.0037797	0.0769653	2.89599
Ostc	Ostc	All Targets	RNA	Endogenous	1	7	272	29	33.8617	1	1	66357	ENSMUSG00000041084.8	oligosaccharyltransferase complex subunit (non-catalytic) [Source:MGI Symbol;Acc:MGI:1913607]	3	130695912	130709444	-1	Ostc	protein_coding	38.59	34.34	32.38	31.87	0.378826	5.34568	3.14158	0.00378899	0.0770742	2.89522
Wdr26	Wdr26	All Targets	RNA	Endogenous	1	12	413	50.5	55.7792	1	1	226757	ENSMUSG00000038733.14	WD repeat domain 26 [Source:MGI Symbol;Acc:MGI:1923825]	1	181173228	181212001	-1	Wdr26	protein_coding	60.85	64.05	60.14	53.43	0.385779	6.13587	3.12412	0.00379879	0.0771935	2.8944
Rab5c	Rab5c	All Targets	RNA	Endogenous	1	8	510	62	66.5086	1	1	19345	ENSMUSG00000019173.11	RAB5C, member RAS oncogene family [Source:MGI Symbol;Acc:MGI:105306]	11	100715009	100738215	-1	Rab5c	protein_coding	59.21	133.68	65.86	67.49	1.15161	6.48689	4.60455	0.0038489	0.0781307	2.89029
Ripk1	Ripk1	All Targets	RNA	Endogenous	1	4	274	35	33.8228	1	1	19766	ENSMUSG00000021408.15	receptor (TNFRSF)-interacting serine-threonine kinase 1 [Source:MGI Symbol;Acc:MGI:108212]	13	34002363	34037147	1	Ripk1	protein_coding	28.67	36.38	30.21	25.17	0.640203	5.10918	3.115	0.00386433	0.0783627	2.88903
Gch1	Gch1	All Targets	RNA	Endogenous	1	7	205	30.5	32.7599	1	1	14528	ENSMUSG00000037580.10	GTP cyclohydrolase 1 [Source:MGI Symbol;Acc:MGI:95675]	14	47153895	47189413	-1	Gch1	protein_coding	33.97	100.71	41.21	30.94	1.81676	5.69842	4.505	0.00387055	0.0784077	2.88852
Dgkd	Dgkd	All Targets	RNA	Endogenous	1	6	411	34.5	37.2628	1	1	227333	ENSMUSG00000070738.10	diacylglycerol kinase, delta [Source:MGI Symbol;Acc:MGI:2138334]	1	87853287	87945180	1	Dgkd	protein_coding	33.29	37.99	37.72	31.11	0.452274	5.36367	3.12251	0.00387944	0.0785065	2.8878
Lpgat1	Lpgat1	All Targets	RNA	Endogenous	1	5	247	34	36.6774	1	1	226856	ENSMUSG00000026623.16	lysophosphatidylglycerol acyltransferase 1 [Source:MGI Symbol;Acc:MGI:2446186]	1	191717834	191784255	1	Lpgat1	protein_coding	42.73	54.68	54.32	42.56	0.514819	5.81602	3.11554	0.00390137	0.078869	2.88603
Cpd	Cpd	All Targets	RNA	Endogenous	1	7	372	47	45.1846	1	1	12874	ENSMUSG00000020841.5	carboxypeptidase D [Source:MGI Symbol;Acc:MGI:107265]	11	76778424	76847018	-1	Cpd	protein_coding	41.16	51.13	42.82	36.85	0.573443	5.6444	3.11483	0.00391743	0.0791118	2.88474
Rab21	Rab21	All Targets	RNA	Endogenous	1	10	399	44	48.6316	1	1	216344	ENSMUSG00000020132.10	RAB21, member RAS oncogene family [Source:MGI Symbol;Acc:MGI:894308]	10	115287084	115315594	-1	Rab21	protein_coding	48.24	72.56	42.12	46.44	0.778355	5.90993	4.27501	0.00392961	0.0792762	2.88376
Trim21	Trim21	All Targets	RNA	Endogenous	1	3	184	23.5	24.1797	1	1	20821	ENSMUSG00000030966.13	tripartite motif-containing 21 [Source:MGI Symbol;Acc:MGI:106657]	7	102557921	102565486	-1	Trim21	protein_coding	18.9	43.55	18.14	21.32	1.05068	4.79863	4.83814	0.00393394	0.0792818	2.88341
Selenop	Selenop	All Targets	RNA	Endogenous	1	9	1098	111	98.1797	1	1	20363	ENSMUSG00000064373.12	selenoprotein P [Source:MGI Symbol;Acc:MGI:894288]	15	3268547	3280508	1	Selenop	protein_coding	72.68	49.14	79.83	76.05	-0.636235	6.2728	-3.11496	0.00396293	0.079784	-2.8811
Orai2	Orai2	All Targets	RNA	Endogenous	1	4	228	20.5	24.2421	1	1	269717	ENSMUSG00000039747.11	ORAI calcium release-activated calcium modulator 2 [Source:MGI Symbol;Acc:MGI:2443195]	5	136147459	136170713	-1	Orai2	protein_coding	24.25	35.67	26.73	16.55	1.23034	4.87078	4.43622	0.00397805	0.0800062	2.8799
Cldn2	Cldn2	All Targets	RNA	Endogenous	1	4	177	19	20.0515	1	1	12738	ENSMUSG00000047230.6	claudin 2 [Source:MGI Symbol;Acc:MGI:1276110]	X	139800828	139811386	1	Cldn2	protein_coding	16.84	44.31	17.27	15.87	1.51191	4.61481	4.44214	0.00403305	0.0810292	2.87556
Eif4e	Eif4e	All Targets	RNA	Endogenous	1	9	343	41.5	46.1667	1	1	13684	ENSMUSG00000028156.12	eukaryotic translation initiation factor 4E [Source:MGI Symbol;Acc:MGI:95305]	3	138526179	138559696	1	Eif4e	protein_coding	46.92	60.6	48.93	50.19	0.428261	5.92481	3.09938	0.00404461	0.081095	2.87466
Ppp6r3	Ppp6r3	All Targets	RNA	Endogenous	1	7	251	33.5	34.4626	1	1	52036	ENSMUSG00000024908.15	protein phosphatase 6, regulatory subunit 3 [Source:MGI Symbol;Acc:MGI:1921807]	19	3454928	3575749	-1	Ppp6r3	protein_coding	42.95	43.33	37.17	38.98	0.327228	5.58854	3.09739	0.00404461	0.081095	2.87466
Creld2	Creld2	All Targets	RNA	Endogenous	1	4	281	27.5	31.4039	1	1	76737	ENSMUSG00000023272.4	cysteine-rich with EGF-like domains 2 [Source:MGI Symbol;Acc:MGI:1923987]	15	88819646	88826683	1	Creld2	protein_coding	34.42	52.94	36.03	34.67	0.912807	5.5009	5.01514	0.00405127	0.0811455	2.87414
Cd53	Cd53	All Targets	RNA	Endogenous	1	4	889	38	41.3298	1	1	12508	ENSMUSG00000040747.9	CD53 antigen [Source:MGI Symbol;Acc:MGI:88341]	3	106759921	106790149	-1	Cd53	protein_coding	21.67	44.14	25.69	21.67	1.05593	4.94901	3.93772	0.0040681	0.0813994	2.87283
Lgi3	Lgi3	All Targets	RNA	Endogenous	1	3	556	34	39.1952	1	1	213469	ENSMUSG00000033595.7	leucine-rich repeat LGI family, member 3 [Source:MGI Symbol;Acc:MGI:2182619]	14	70530685	70538324	1	Lgi3	protein_coding	33.28	17.44	29.16	37.72	-1.04415	5.00852	-3.98379	0.00410257	0.0820053	-2.87017
Cnksr1	Cnksr1	All Targets	RNA	Endogenous	1	4	225	30	30.2546	1	1	194231	ENSMUSG00000028841.14	connector enhancer of kinase suppressor of Ras 1 [Source:MGI Symbol;Acc:MGI:2670958]	4	134228041	134238399	-1	Cnksr1	protein_coding	35.09	53.26	36.62	32.55	0.835183	5.49772	4.63189	0.00411676	0.0821339	2.86907
Isca2	Isca2	All Targets	RNA	Endogenous	1	7	180	26	29.0399	1	1	74316	ENSMUSG00000021241.7	iron-sulfur cluster assembly 2 [Source:MGI Symbol;Acc:MGI:1921566]	12	84773251	84775088	1	Isca2	protein_coding	31.25	44.68	35.26	30.7	0.69069	5.38869	4.92488	0.00412058	0.0821339	2.86878
Xylt1	Xylt1	All Targets	RNA	Endogenous	1	1	143	14	12.7528	1	1	233781	ENSMUSG00000030657.11	xylosyltransferase 1 [Source:MGI Symbol;Acc:MGI:2451073]	7	117380979	117673580	1	Xylt1	protein_coding	8.2	7.89	10.57	16.91	-0.806267	3.64451	-3.09025	0.00412158	0.0821339	-2.8687
Ifna6	Ifna6,Ifna15	All Targets	RNA	Endogenous	1	1	151	15	15.0753	1	1	15969	ENSMUSG00000101252.1	interferon alpha 6 [Source:MGI Symbol;Acc:MGI:107662]	4	88827416	88827985	1	Ifna6	protein_coding	12.78	27.58	14.17	12.19	1.1019	4.12032	3.08917	0.00413139	0.0822457	2.86795
Mpp1	Mpp1	All Targets	RNA	Endogenous	1	7	319	36.5	38.1787	1	1	17524	ENSMUSG00000031402.12	membrane protein, palmitoylated [Source:MGI Symbol;Acc:MGI:105941]	X	75109733	75131016	-1	Mpp1	protein_coding	35.55	42.59	32.21	32.54	0.589649	5.37802	3.08852	0.00414214	0.082376	2.86713
Wars	Wars	All Targets	RNA	Endogenous	1	3	506	33.5	38.2741	1	1	22375	ENSMUSG00000021266.16	tryptophanyl-tRNA synthetase [Source:MGI Symbol;Acc:MGI:104630]	12	108860030	108894174	-1	Wars	protein_coding	31.07	156.64	30.1	29.54	2.33283	5.6525	4.3545	0.00415882	0.0826239	2.86586
Cenpj	Cenpj	All Targets	RNA	Endogenous	1	4	187	21	22.5397	1	1	219103	ENSMUSG00000064128.8	centromere protein J [Source:MGI Symbol;Acc:MGI:2684927]	14	56526761	56575425	-1	Cenpj	protein_coding	20.24	25.34	20.41	18.05	0.596673	4.62105	3.08573	0.00416825	0.0826851	2.86514
Fhl2	Fhl2	All Targets	RNA	Endogenous	1	4	152	20.5	20.6907	1	1	14200	ENSMUSG00000008136.14	four and a half LIM domains 2 [Source:MGI Symbol;Acc:MGI:1338762]	1	43123074	43196984	-1	Fhl2	protein_coding	19.37	39.3	18.64	16.55	1.08579	4.67363	3.67046	0.0041705	0.0826851	2.86497
Tiam1	Tiam1	All Targets	RNA	Endogenous	1	10	273	32	35.2409	1	1	21844	ENSMUSG00000002489.16	T cell lymphoma invasion and metastasis 1 [Source:MGI Symbol;Acc:MGI:103306]	16	89787111	90143769	-1	Tiam1	protein_coding	55.65	32.01	57.56	49.07	-0.506717	5.79416	-3.08515	0.00417457	0.0826851	-2.86466
Cd180	Cd180	All Targets	RNA	Endogenous	1	3	582	24	27.2844	1	1	17079	ENSMUSG00000021624.9	CD180 antigen [Source:MGI Symbol;Acc:MGI:1194924]	13	102693558	102739629	1	Cd180	protein_coding	24.05	25.32	17.12	17.1	0.746548	4.5671	3.08382	0.00418886	0.0828844	2.86358
Fbxw11	Fbxw11	All Targets	RNA	Endogenous	1	4	269	39	38.4885	1	1	103583	ENSMUSG00000020271.17	F-box and WD-40 domain protein 11 [Source:MGI Symbol;Acc:MGI:2144023]	11	32642724	32746816	1	Fbxw11	protein_coding	36	66.22	36.47	42.69	0.813324	5.69875	4.85932	0.00419537	0.0829294	2.86309
Smndc1	Smndc1	All Targets	RNA	Endogenous	1	5	277	33	34.5046	1	1	76479	ENSMUSG00000025024.7	survival motor neuron domain containing 1 [Source:MGI Symbol;Acc:MGI:1923729]	19	53379390	53390578	-1	Smndc1	protein_coding	31.18	47.39	35.62	36.12	0.51886	5.44296	3.08262	0.00420192	0.0829753	2.86259
Scimp	Scimp	All Targets	RNA	Endogenous	1	2	260	21	20.982	1	1	327957	ENSMUSG00000057135.12	SLP adaptor and CSK interacting membrane protein [Source:MGI Symbol;Acc:MGI:3610314]	11	70790932	70812586	-1	Scimp	protein_coding	17.62	22.86	15.76	12.4	0.883924	4.29655	3.57999	0.00421529	0.0831554	2.86158
Akt1	Akt1	All Targets	RNA	Endogenous	1	7	409	48	50.5993	1	1	11651	ENSMUSG00000001729.14	thymoma viral proto-oncogene 1 [Source:MGI Symbol;Acc:MGI:87986]	12	112653821	112674884	-1	Akt1	protein_coding	41.91	74.43	52.63	52.33	0.726841	5.98852	4.99066	0.00421991	0.0831628	2.86124
Ppp4c	Ppp4c	All Targets	RNA	Endogenous	1	7	414	40.5	43.6518	1	1	56420	ENSMUSG00000030697.7	protein phosphatase 4, catalytic subunit [Source:MGI Symbol;Acc:MGI:1891763]	7	126785866	126792496	-1	Ppp4c	protein_coding	40.86	56.77	46.24	47.77	0.425708	5.81241	3.08861	0.00422502	0.0831799	2.86085
Dnajc16	Dnajc16	All Targets	RNA	Endogenous	1	2	174	24.5	26.2127	1	1	214063	ENSMUSG00000040697.10	DnaJ heat shock protein family (Hsp40) member C16 [Source:MGI Symbol;Acc:MGI:2442146]	4	141760189	141790931	-1	Dnajc16	protein_coding	29.35	37.89	40.06	31.65	0.457106	5.34277	3.08024	0.00423268	0.083247	2.86028
Utrn	Utrn	All Targets	RNA	Endogenous	1	3	194	19.5	18.4023	1	1	22288	ENSMUSG00000019820.11	utrophin [Source:MGI Symbol;Acc:MGI:104631]	10	12382188	12869365	-1	Utrn	protein_coding	16.64	16.14	14.46	11.12	0.679551	4.10852	3.07867	0.00424494	0.083287	2.85936
Aig1	Aig1	All Targets	RNA	Endogenous	1	8	274	42	42.0752	1	1	66253	ENSMUSG00000019806.13	androgen-induced 1 [Source:MGI Symbol;Acc:MGI:1913503]	10	13647054	13868980	-1	Aig1	protein_coding	65.66	82.06	70.72	67.81	0.394874	6.38731	3.07898	0.00425177	0.083287	2.85885
Ino80	Ino80	All Targets	RNA	Endogenous	1	1	148	18	19.257	1	1	68142	ENSMUSG00000034154.15	INO80 complex subunit [Source:MGI Symbol;Acc:MGI:1915392]	2	119373042	119477687	-1	Ino80	protein_coding	16.57	23.36	20.64	15.78	0.820805	4.43682	3.0778	0.00425448	0.083287	2.85865
Sfxn5	Sfxn5	All Targets	RNA	Endogenous	1	3	183	23	22.4241	1	1	94282	ENSMUSG00000033720.12	sideroflexin 5 [Source:MGI Symbol;Acc:MGI:2137681]	6	85213049	85333422	-1	Sfxn5	protein_coding	19.82	17.33	21.97	27.51	-0.51085	4.67147	-3.08095	0.00425835	0.083287	-2.85836
Cfap157	Cfap157	All Targets	RNA	Endogenous	1	6	153	30.5	30.5508	1	1	227736	ENSMUSG00000038987.8	cilia and flagella associated protein 157 [Source:MGI Symbol;Acc:MGI:2447809]	2	32777381	32784428	-1	Cfap157	protein_coding	59.51	32.34	71.48	57.45	-0.639496	5.93355	-3.079	0.00426254	0.083287	-2.85805
Smim11	Smim11	All Targets	RNA	Endogenous	1	4	220	30	29.5236	1	1	68936	ENSMUSG00000051989.11	small integral membrane protein 11 [Source:MGI Symbol;Acc:MGI:1916186]	16	92301286	92313041	1	Smim11	protein_coding	31.17	24.38	35.53	39.45	-0.508982	5.23805	-3.0768	0.00426551	0.083287	-2.85783
Ppp4r3a	Ppp4r3a	All Targets	RNA	Endogenous	1	8	387	44	45.8675	1	1	68734	ENSMUSG00000041846.15	protein phosphatase 4 regulatory subunit 3A [Source:MGI Symbol;Acc:MGI:1915984]	12	101039409	101083702	-1	Ppp4r3a	protein_coding	48.79	55.87	47.4	47.7	0.324028	5.88301	3.09111	0.00426725	0.083287	2.8577
Crnn	Crnn	All Targets	RNA	Endogenous	1	1	141	17	15.5801	1	1	381457	ENSMUSG00000078657.6	cornulin [Source:MGI Symbol;Acc:MGI:2685861]	3	93144787	93149819	1	Crnn	protein_coding	11.76	11	14.29	19.63	-0.657103	4.04983	-3.0765	0.00426873	0.083287	-2.85759
Cnfn	Cnfn	All Targets	RNA	Endogenous	1	2	139	14.5	14.1432	1	1	72383	ENSMUSG00000063651.11	cornifelin [Source:MGI Symbol;Acc:MGI:1919633]	7	25367620	25369724	-1	Cnfn	protein_coding	11.45	15.2	11.36	8.94	0.886697	3.76527	3.0748	0.00428759	0.0835717	2.85619
Trip4	Trip4	All Targets	RNA	Endogenous	1	4	153	17	18.5621	1	1	56404	ENSMUSG00000032386.15	thyroid hormone receptor interactor 4 [Source:MGI Symbol;Acc:MGI:1928469]	9	65828930	65908794	-1	Trip4	protein_coding	17.51	21.96	19.33	16.26	0.651085	4.46952	3.08282	0.00429796	0.0836907	2.85542
Hexim1	Hexim1	All Targets	RNA	Endogenous	1	3	216	24.5	27.2548	1	1	192231	ENSMUSG00000048878.6	hexamethylene bis-acetamide inducible 1 [Source:MGI Symbol;Acc:MGI:2385923]	11	103116231	103119725	1	Hexim1	protein_coding	34.24	35.93	35.36	29.51	0.55741	5.28306	3.08228	0.00431941	0.0840248	2.85384
4430402I18Rik	Spata6l	All Targets	RNA	Endogenous	1	6	179	25.5	26.098	1	1	381218	ENSMUSG00000064202.15	RIKEN cDNA 4430402I18 gene [Source:MGI Symbol;Acc:MGI:1918036]	19	28893042	28967800	-1	4430402I18Rik	protein_coding	38.96	25.38	48.01	39.81	-0.547493	5.44171	-3.0773	0.00433331	0.084135	-2.85282
Akirin2	Akirin2	All Targets	RNA	Endogenous	1	6	306	36.5	38.9797	1	1	433693	ENSMUSG00000028291.7	akirin 2 [Source:MGI Symbol;Acc:MGI:1889364]	4	34550937	34566908	1	Akirin2	protein_coding	38.24	49.55	44.03	43.21	0.395052	5.68616	3.07556	0.00433367	0.084135	2.85279
Mndal	Mndal	All Targets	RNA	Endogenous	1	3	444	47.5	42.7959	1	1	100040462	ENSMUSG00000090272.9	myeloid nuclear differentiation antigen like [Source:MGI Symbol;Acc:MGI:3780953]	1	173849126	173880881	-1	Mndal	protein_coding	22.09	60.11	20.13	18.15	1.47293	4.87572	4.20696	0.00434351	0.0842425	2.85207
Gid8	Gid8	All Targets	RNA	Endogenous	1	8	328	39.5	44.8578	1	1	76425	ENSMUSG00000027573.11	GID complex subunit 8 [Source:MGI Symbol;Acc:MGI:1923675]	2	180710117	180718733	1	Gid8	protein_coding	44.27	48.26	49.97	44.22	0.294812	5.79027	3.06792	0.00436422	0.0845605	2.85056
Chd4	Chd4	All Targets	RNA	Endogenous	1	14	992	99.5	105.44	1	1	107932	ENSMUSG00000063870.12	chromodomain helicase DNA binding protein 4 [Source:MGI Symbol;Acc:MGI:1344380]	6	125095981	125130591	1	Chd4	protein_coding	135.1	163.9	150.27	136.82	0.465578	7.418	4.96956	0.00437377	0.0846618	2.84987
Elovl7	Elovl7	All Targets	RNA	Endogenous	1	2	197	21	21.8127	1	1	74559	ENSMUSG00000021696.9	ELOVL family member 7, elongation of long chain fatty acids (yeast) [Source:MGI Symbol;Acc:MGI:1921809]	13	108214404	108285683	1	Elovl7	protein_coding	17.1	27.5	18.1	20.24	0.567922	4.59021	3.06669	0.00437813	0.0846626	2.84955
Msrb1	Msrb1	All Targets	RNA	Endogenous	1	7	339	37	40.2666	1	1	27361	ENSMUSG00000075705.12	methionine sulfoxide reductase B1 [Source:MGI Symbol;Acc:MGI:1351642]	17	24736642	24742778	1	Msrb1	protein_coding	32.79	47.82	36.39	35.77	0.48752	5.4683	3.06616	0.0043841	0.0846944	2.84912
Syne4	Syne4	All Targets	RNA	Endogenous	1	5	275	22	23.892	1	1	233066	ENSMUSG00000019737.14	spectrin repeat containing, nuclear envelope family member 4 [Source:MGI Symbol;Acc:MGI:2141950]	7	30314807	30319046	1	Syne4	protein_coding	32.78	79.04	29.43	27.29	1.25278	5.37239	3.72967	0.00439715	0.0847851	2.84817
Cxcl13	Cxcl13	All Targets	RNA	Endogenous	1	5	838	20	23.7274	1	1	55985	ENSMUSG00000023078.6	chemokine (C-X-C motif) ligand 13 [Source:MGI Symbol;Acc:MGI:1888499]	5	95956951	95961068	1	Cxcl13	protein_coding	19.94	47.84	16.14	15.46	1.15403	4.56053	3.06498	0.00439745	0.0847851	2.84815
Rtca	Rtca	All Targets	RNA	Endogenous	1	10	328	36.5	41.4768	1	1	66368	ENSMUSG00000000339.14	RNA 3'-terminal phosphate cyclase [Source:MGI Symbol;Acc:MGI:1913618]	3	116488963	116508208	-1	Rtca	protein_coding	45.8	56.51	42.4	44.9	0.479557	5.79074	3.06437	0.00440433	0.0848343	2.84765
Tjp2	Tjp2	All Targets	RNA	Endogenous	1	5	371	49	47.6896	1	1	21873	ENSMUSG00000024812.11	tight junction protein 2 [Source:MGI Symbol;Acc:MGI:1341872]	19	24094505	24225030	-1	Tjp2	protein_coding	37.75	72.09	42.94	41.23	0.887792	5.75708	4.50585	0.00440976	0.0848553	2.84726
Clcn3	Clcn3	All Targets	RNA	Endogenous	1	5	152	20.5	21.4799	1	1	12725	ENSMUSG00000004319.15	chloride channel, voltage-sensitive 3 [Source:MGI Symbol;Acc:MGI:103555]	8	60910389	60983300	-1	Clcn3	protein_coding	27.24	25.8	23.22	21.33	0.442109	4.8623	3.06092	0.0044436	0.0854227	2.84482
Cdc42se2	Cdc42se2	All Targets	RNA	Endogenous	1	5	396	39.5	39.6776	1	1	72729	ENSMUSG00000052298.12	CDC42 small effector 2 [Source:MGI Symbol;Acc:MGI:1919979]	11	54717456	54787675	-1	Cdc42se2	protein_coding	33.34	42.29	35.84	32.34	0.501365	5.39734	3.07343	0.00445152	0.0854673	2.84426
Tra2a	Tra2a	All Targets	RNA	Endogenous	1	6	168	24.5	25.9654	1	1	101214	ENSMUSG00000029817.11	transformer 2 alpha [Source:MGI Symbol;Acc:MGI:1933972]	6	49243924	49264033	-1	Tra2a	protein_coding	29.05	30.31	25.76	25.32	0.476057	5.03019	3.05996	0.00445465	0.0854673	2.84403
F11r	F11r	All Targets	RNA	Endogenous	1	11	413	62.5	62.8476	1	1	16456	ENSMUSG00000038235.4	F11 receptor [Source:MGI Symbol;Acc:MGI:1321398]	1	171437535	171464603	1	F11r	protein_coding	80.06	130.21	92.4	79.87	0.889623	6.77664	4.58793	0.00447262	0.0856524	2.84275
Hif1a	Hif1a	All Targets	RNA	Endogenous	1	5	353	31.5	34.8373	1	1	15251	ENSMUSG00000021109.13	hypoxia inducible factor 1, alpha subunit [Source:MGI Symbol;Acc:MGI:106918]	12	73901375	73947530	1	Hif1a	protein_coding	28.36	48.85	27.88	31.97	0.610243	5.27524	3.05836	0.00447304	0.0856524	2.84272
Anxa2	Anxa2	All Targets	RNA	Endogenous	1	20	715	138	141.013	1	1	12306	ENSMUSG00000032231.14	annexin A2 [Source:MGI Symbol;Acc:MGI:88246]	9	69453620	69491795	1	Anxa2	protein_coding	214.62	538.46	306.06	236.91	1.37499	8.40286	4.69756	0.00448067	0.0857147	2.84218
Trim8	Trim8	All Targets	RNA	Endogenous	1	6	308	39	41.8248	1	1	93679	ENSMUSG00000025034.9	tripartite motif-containing 8 [Source:MGI Symbol;Acc:MGI:1933302]	19	46501702	46516848	1	Trim8	protein_coding	39.19	62.98	39.7	39.22	0.951647	5.69286	5.21848	0.00452273	0.086435	2.8392
Cep350	Cep350	All Targets	RNA	Endogenous	1	4	221	31	31.7725	1	1	74081	ENSMUSG00000033671.18	centrosomal protein 350 [Source:MGI Symbol;Acc:MGI:1921331]	1	155844964	155973255	-1	Cep350	protein_coding	35.79	42.79	31.78	31.8	0.436033	5.37068	3.05374	0.00455091	0.0868886	2.83721
Lman2	Lman2	All Targets	RNA	Endogenous	1	6	345	36	40.0407	1	1	66890	ENSMUSG00000021484.8	lectin, mannose-binding 2 [Source:MGI Symbol;Acc:MGI:1914140]	13	55343833	55362783	-1	Lman2	protein_coding	41	50.76	47.77	46.37	0.386817	5.77205	3.06211	0.00456031	0.0869833	2.83656
Csnk1g3	Csnk1g3	All Targets	RNA	Endogenous	1	6	290	33	34.6943	1	1	70425	ENSMUSG00000073563.3	casein kinase 1, gamma 3 [Source:MGI Symbol;Acc:MGI:1917675]	18	53862122	53955548	1	Csnk1g3	protein_coding	28.99	36.07	33.36	27.82	0.495342	5.21485	3.05101	0.00457107	0.0871039	2.8358
Ube2f	Gm5434,Gm7099,Ube2f	All Targets	RNA	Endogenous	1	3	147	22.5	23.3885	1	1	67921	ENSMUSG00000034343.14	ubiquitin-conjugating enzyme E2F (putative) [Source:MGI Symbol;Acc:MGI:1915171]	1	91250304	91290337	1	Ube2f	protein_coding	21.12	34.59	22.37	21.29	0.783826	4.85294	4.41083	0.00462927	0.0881271	2.83176
Oaf	Oaf	All Targets	RNA	Endogenous	1	3	198	20.5	21.3672	1	1	102644	ENSMUSG00000032014.6	out at first homolog [Source:MGI Symbol;Acc:MGI:94852]	9	43221235	43239911	-1	Oaf	protein_coding	14.4	22.67	19.74	17.68	0.556238	4.46014	3.04816	0.00464621	0.0883637	2.83059
Sh3bp5l	Sh3bp5l	All Targets	RNA	Endogenous	1	5	277	32.5	32.596	1	1	79566	ENSMUSG00000013646.17	SH3 binding domain protein 5 like [Source:MGI Symbol;Acc:MGI:1933124]	11	58330724	58347728	1	Sh3bp5l	protein_coding	32.48	35.24	30.82	26.73	0.533669	5.19788	3.04431	0.00466149	0.0885683	2.82954
Cybb	Cybb	All Targets	RNA	Endogenous	1	4	597	43	43.8294	1	1	13058	ENSMUSG00000015340.10	cytochrome b-245, beta polypeptide [Source:MGI Symbol;Acc:MGI:88574]	X	9435252	9487771	-1	Cybb	protein_coding	27.54	78.2	18.19	25.54	1.48941	5.14814	3.79445	0.00469663	0.0891495	2.82714
Taf6	Taf6	All Targets	RNA	Endogenous	1	7	219	26	27.9892	1	1	21343	ENSMUSG00000036980.13	TATA-box binding protein associated factor 6 [Source:MGI Symbol;Acc:MGI:109129]	5	138178617	138187451	-1	Taf6	protein_coding	33.33	35.18	33.07	27.67	0.524068	5.24933	3.04318	0.00470242	0.0891729	2.82674
Ppp1r15a	Ppp1r15a	All Targets	RNA	Endogenous	1	4	268	31.5	33.093	1	1	17872	ENSMUSG00000040435.12	protein phosphatase 1, regulatory subunit 15A [Source:MGI Symbol;Acc:MGI:1927072]	7	45522916	45526268	-1	Ppp1r15a	protein_coding	26.49	94.08	26.65	25.01	1.71963	5.33743	3.78004	0.00476213	0.0901871	2.8227
2210407C18Rik	Lypd8l	All Targets	RNA	Endogenous	1	2	201	22	21.7207	1	1	78354	ENSMUSG00000037145.14	RIKEN cDNA 2210407C18 gene [Source:MGI Symbol;Acc:MGI:1925604]	11	58608204	58616075	-1	2210407C18Rik	protein_coding	21.32	73.37	16.04	15.63	1.59506	4.67597	3.03506	0.00476511	0.0901871	2.8225
Brox	Brox	All Targets	RNA	Endogenous	1	4	314	35.5	36.7172	1	1	71678	ENSMUSG00000046836.13	BRO1 domain and CAAX motif containing [Source:MGI Symbol;Acc:MGI:1918928]	1	183276352	183297269	-1	Brox	protein_coding	28.38	36.65	33.74	28.55	0.502911	5.21953	3.03278	0.00477678	0.0903208	2.82171
Gatd3a	Gatd3a	All Targets	RNA	Endogenous	1	7	311	34	37.0713	1	1	28295	ENSMUSG00000053329.7	glutamine amidotransferase like class 1 domain containing 3A [Source:MGI Symbol;Acc:MGI:1351861]	10	78162066	78169782	-1	Gatd3a	protein_coding	42.59	29.77	42.3	45.9	-0.584986	5.52581	-3.03186	0.0047881	0.0903775	-2.82095
Mob1a	Mob1a	All Targets	RNA	Endogenous	1	5	614	57.5	60.2345	1	1	232157	ENSMUSG00000043131.14	MOB kinase activator 1A [Source:MGI Symbol;Acc:MGI:2442631]	6	83326016	83343776	1	Mob1a	protein_coding	52.4	65.78	53.47	47.62	0.709221	5.99383	4.8037	0.00478901	0.0903775	2.82089
Ppa1	Ppa1	All Targets	RNA	Endogenous	1	5	229	32.5	32.7135	1	1	67895	ENSMUSG00000020089.8	pyrophosphatase (inorganic) 1 [Source:MGI Symbol;Acc:MGI:97831]	10	61648552	61674168	1	Ppa1	protein_coding	25.45	77.63	25.88	32.87	1.42769	5.38215	4.52591	0.00481031	0.0906922	2.81947
Fos	Fos	All Targets	RNA	Endogenous	1	3	222	30.5	31.2118	1	1	14281	ENSMUSG00000021250.13	FBJ osteosarcoma oncogene [Source:MGI Symbol;Acc:MGI:95574]	12	85473890	85477273	1	Fos	protein_coding	26.75	66.89	39.52	25.14	1.53488	5.32675	3.84145	0.00486163	0.0915716	2.81606
Cdc42ep3	Cdc42ep3	All Targets	RNA	Endogenous	1	4	197	33	33.9635	1	1	260409	ENSMUSG00000036533.9	CDC42 effector protein (Rho GTPase binding) 3 [Source:MGI Symbol;Acc:MGI:2384718]	17	79333727	79355091	-1	Cdc42ep3	protein_coding	55.63	33.67	57.67	56.44	-0.759427	5.8436	-4.46457	0.00486774	0.0915985	-2.81566
Ciao2a	Ciao2a	All Targets	RNA	Endogenous	1	2	204	23	24.2937	1	1	68250	ENSMUSG00000032381.5	cytosolic iron-sulfur assembly component 2A [Source:MGI Symbol;Acc:MGI:1915500]	9	66126611	66138955	1	Ciao2a	protein_coding	20.79	33.05	25.22	24.84	0.560642	4.91065	3.02355	0.00489109	0.0919497	2.81412
Bspry	Bspry	All Targets	RNA	Endogenous	1	7	212	27	29.3035	1	1	192120	ENSMUSG00000028392.15	B-box and SPRY domain containing [Source:MGI Symbol;Acc:MGI:2177191]	4	62480053	62497298	1	Bspry	protein_coding	45.18	49.56	37.09	41.21	0.467891	5.65897	3.02828	0.00491392	0.0922903	2.81262
Ccl20	Ccl20	All Targets	RNA	Endogenous	1	4	134	15	15.6419	1	1	20297	ENSMUSG00000026166.14	chemokine (C-C motif) ligand 20 [Source:MGI Symbol;Acc:MGI:1329031]	1	83116766	83119167	1	Ccl20	protein_coding	15.37	64.51	14	9.92	2.32582	4.37921	3.51313	0.00492487	0.0924073	2.81191
1700084M14Rik	1700084M14Rik	All Targets	RNA	Endogenous	1	1	119	12.5	12.2198	1	1	73487	ENSMUSG00000057805.4	RIKEN cDNA 1700084M14 gene [Source:MGI Symbol;Acc:MGI:1920737]	X	91575210	91575911	-1	1700084M14Rik	protein_coding	9.6	7.69	12.81	14.21	-0.746004	3.6842	-3.02041	0.00493066	0.0924274	-2.81153
Prrc2c	Prrc2c	All Targets	RNA	Endogenous	1	1	695	67	70.7267	1	1	226562	ENSMUSG00000040225.15	proline-rich coiled-coil 2C [Source:MGI Symbol;Acc:MGI:1913754]	1	162670725	162740556	-1	Prrc2c	protein_coding	69.44	94.19	81.33	70.75	0.559324	6.46568	3.02247	0.0049371	0.0924598	2.81111
Bbof1	Bbof1	All Targets	RNA	Endogenous	1	3	136	23	22.6215	1	1	72873	ENSMUSG00000057265.13	basal body orientation factor 1 [Source:MGI Symbol;Acc:MGI:1920123]	12	84409071	84442887	1	Bbof1	protein_coding	64.87	26.6	74.05	69.85	-1.25029	5.94417	-4.99308	0.00495338	0.0926761	-2.81005
Tmem176b	Tmem176b	All Targets	RNA	Endogenous	1	33	2895	199	202.683	1	1	65963	ENSMUSG00000029810.15	transmembrane protein 176B [Source:MGI Symbol;Acc:MGI:1916348]	6	48833818	48841496	-1	Tmem176b	protein_coding	310.8	964.45	392	345.21	1.66229	8.97105	4.39969	0.00495898	0.0926923	2.80969
Ccdc85b	Ccdc85b	All Targets	RNA	Endogenous	1	9	597	54	53.3614	1	1	240514	ENSMUSG00000095098.2	coiled-coil domain containing 85B [Source:MGI Symbol;Acc:MGI:2147607]	19	5453180	5457894	-1	Ccdc85b	protein_coding	40.02	28.61	42.22	41.39	-0.459317	5.47001	-3.02683	0.00498195	0.0928923	-2.8082
Rasgef1b	Rasgef1b	All Targets	RNA	Endogenous	1	3	254	29	30.28	1	1	320292	ENSMUSG00000089809.9	RasGEF domain family, member 1B [Source:MGI Symbol;Acc:MGI:2443755]	5	99217426	99729065	-1	Rasgef1b	protein_coding	23.63	45.85	29.59	27.37	0.749913	5.16794	3.76944	0.00498237	0.0928923	2.80817
Hmgxb3	Hmgxb3	All Targets	RNA	Endogenous	1	3	134	16	16.6997	1	1	106894	ENSMUSG00000024622.8	HMG box domain containing 3 [Source:MGI Symbol;Acc:MGI:2441817]	18	61131277	61177050	-1	Hmgxb3	protein_coding	16.32	21.33	19.67	15.65	0.57386	4.42988	3.01621	0.00498391	0.0928923	2.80807
Cldn7	Cldn7	All Targets	RNA	Endogenous	1	8	215	40.5	39.4142	1	1	53624	ENSMUSG00000018569.12	claudin 7 [Source:MGI Symbol;Acc:MGI:1859285]	11	69964779	69967885	1	Cldn7	protein_coding	85.92	144.03	88.06	79.8	1.07023	6.79454	4.54763	0.00502352	0.0935416	2.80552
Tmem248	Tmem248	All Targets	RNA	Endogenous	1	6	172	24	24.5155	1	1	71667	ENSMUSG00000053094.15	transmembrane protein 248 [Source:MGI Symbol;Acc:MGI:1918917]	5	130217081	130243765	1	Tmem248	protein_coding	26.61	39.59	24.54	28.61	0.565748	5.10756	3.01254	0.00503094	0.0935909	2.80505
Rb1cc1	Rb1cc1	All Targets	RNA	Endogenous	1	5	250	34	34.0022	1	1	12421	ENSMUSG00000025907.14	RB1-inducible coiled-coil 1 [Source:MGI Symbol;Acc:MGI:1341850]	1	6206197	6276648	1	Rb1cc1	protein_coding	34.13	46.21	39.54	39.79	0.40392	5.55071	3.02334	0.00504394	0.0937436	2.80421
Osbpl9	Osbpl9	All Targets	RNA	Endogenous	1	9	434	55	57.4191	1	1	100273	ENSMUSG00000028559.17	oxysterol binding protein-like 9 [Source:MGI Symbol;Acc:MGI:1923784]	4	109061145	109202272	-1	Osbpl9	protein_coding	56.05	79.13	62.22	57.84	0.575097	6.21564	4.04981	0.00506305	0.0939825	2.80299
Ly6d	Ly6d	All Targets	RNA	Endogenous	1	1	151	13	14.3469	1	1	17068	ENSMUSG00000034634.7	lymphocyte antigen 6 complex, locus D [Source:MGI Symbol;Acc:MGI:96881]	15	74762056	74763620	-1	Ly6d	protein_coding	12.02	19	11.76	11.5	0.796366	3.96505	3.01129	0.00507082	0.0939825	2.8025
Fbxl5	Fbxl5	All Targets	RNA	Endogenous	1	6	267	37.5	38.9244	1	1	242960	ENSMUSG00000039753.16	F-box and leucine-rich repeat protein 5 [Source:MGI Symbol;Acc:MGI:2152883]	5	43744615	43821638	-1	Fbxl5	protein_coding	37.08	51.14	38.94	37.64	0.571071	5.59819	4.60964	0.00507119	0.0939825	2.80248
Agr2	Agr2	All Targets	RNA	Endogenous	1	2	110	13.5	13.3942	1	1	23795	ENSMUSG00000020581.11	anterior gradient 2 [Source:MGI Symbol;Acc:MGI:1344405]	12	35992907	36004087	1	Agr2	protein_coding	15.18	27.16	13.54	9.53	1.22946	4.06719	3.00829	0.00508586	0.0940107	2.80154
Nfib	Nfib	All Targets	RNA	Endogenous	1	12	665	86	87.555	1	1	18028	ENSMUSG00000008575.17	nuclear factor I/B [Source:MGI Symbol;Acc:MGI:103188]	4	82290173	82705750	-1	Nfib	protein_coding	99.84	68.9	95.21	103	-0.429673	6.72299	-3.01841	0.00508695	0.0940107	-2.80148
Tspan12	Tspan12	All Targets	RNA	Endogenous	1	4	256	36	34.4589	1	1	269831	ENSMUSG00000029669.14	tetraspanin 12 [Source:MGI Symbol;Acc:MGI:1889818]	6	21771395	21852515	-1	Tspan12	protein_coding	40.85	21.88	40.52	35.38	-0.517946	5.29884	-3.00819	0.00508711	0.0940107	-2.80147
Lag3	Lag3	All Targets	RNA	Endogenous	1	1	162	15.5	16.7417	1	1	16768	ENSMUSG00000030124.2	lymphocyte-activation gene 3 [Source:MGI Symbol;Acc:MGI:106588]	6	124904361	124911705	-1	Lag3	protein_coding	13.32	17.66	12.12	9.41	0.922937	3.91583	3.46066	0.00509736	0.0940976	2.80082
Nrros	Nrros	All Targets	RNA	Endogenous	1	3	418	36.5	34.7271	1	1	224109	ENSMUSG00000052384.14	negative regulator of reactive oxygen species [Source:MGI Symbol;Acc:MGI:2445095]	16	32142785	32165594	-1	Nrros	protein_coding	22.34	27.56	18.48	19.21	0.588488	4.66463	3.0071	0.00510142	0.0940976	2.80056
Tcf25	Tcf25	All Targets	RNA	Endogenous	1	10	536	63	68.173	1	1	66855	ENSMUSG00000001472.17	transcription factor 25 (basic helix-loop-helix) [Source:MGI Symbol;Acc:MGI:1914105]	8	123373753	123403835	1	Tcf25	protein_coding	74.05	92.04	80.7	81.05	0.364678	6.57828	3.00884	0.00513677	0.0946605	2.79833
Cd40	Cd40	All Targets	RNA	Endogenous	1	1	164	15	14.9166	1	1	21939	ENSMUSG00000017652.16	CD40 antigen [Source:MGI Symbol;Acc:MGI:88336]	2	165055627	165072948	1	Cd40	protein_coding	8.74	14.8	10.65	8.94	0.813675	3.64218	3.00246	0.00516218	0.0950393	2.79674
Manf	Manf	All Targets	RNA	Endogenous	1	2	359	35	38.502	1	1	74840	ENSMUSG00000032575.16	mesencephalic astrocyte-derived neurotrophic factor [Source:MGI Symbol;Acc:MGI:1922090]	9	106838312	106891979	-1	Manf	protein_coding	36.68	69.58	40.84	43.13	1.04302	5.70811	4.59921	0.00517934	0.0952659	2.79566
Actn1	Actn1	All Targets	RNA	Endogenous	1	15	350	76	76.008	1	1	109711	ENSMUSG00000015143.15	actinin, alpha 1 [Source:MGI Symbol;Acc:MGI:2137706]	12	80167547	80260371	-1	Actn1	protein_coding	112.15	149.98	137.3	114.51	0.519131	7.22106	4.37172	0.00519577	0.0954664	2.79464
Rnf225	Rnf225	All Targets	RNA	Endogenous	1	5	174	19.5	19.5364	1	1	381845	ENSMUSG00000033967.4	ring finger protein 225 [Source:MGI Symbol;Acc:MGI:1924198]	7	12927416	12931072	1	Rnf225	protein_coding	18.87	29.81	15.6	13.85	1.00296	4.45518	3.79081	0.00520036	0.0954664	2.79435
Plagl2	Plagl2	All Targets	RNA	Endogenous	1	3	175	19	20.9215	1	1	54711	ENSMUSG00000051413.17	pleiomorphic adenoma gene-like 2 [Source:MGI Symbol;Acc:MGI:1933165]	2	153227759	153241426	-1	Plagl2	protein_coding	23.59	28.38	20.91	22.1	0.564212	4.79999	2.99936	0.00520914	0.0954664	2.79381
Sidt1	Sidt1	All Targets	RNA	Endogenous	1	4	293	27	29.1106	1	1	320007	ENSMUSG00000022696.17	SID1 transmembrane family, member 1 [Source:MGI Symbol;Acc:MGI:2443155]	16	44240180	44333196	-1	Sidt1	protein_coding	28.58	39.61	28.23	25.43	0.788672	5.14192	4.42899	0.00521231	0.0954664	2.79361
S	S	viral genes, Viral genes, All Targets	RNA	Endogenous	2	1.88818	58622	16.9655	34.2457	5	5										15.66	22524.7	9.71	10.79	8.15118	5.71915	3.21928	0.00521461	0.0954664	2.79347
Anxa1	Anxa1	All Targets	RNA	Endogenous	1	24	748	119.5	121.644	1	1	16952	ENSMUSG00000024659.15	annexin A1 [Source:MGI Symbol;Acc:MGI:96819]	19	20373428	20390944	-1	Anxa1	protein_coding	174.79	409.27	243.44	181.88	1.44224	8.05774	4.5379	0.00524645	0.0959367	2.7915
Klhdc3	Klhdc3	All Targets	RNA	Endogenous	1	9	306	32.5	37.642	1	1	71765	ENSMUSG00000063576.12	kelch domain containing 3 [Source:MGI Symbol;Acc:MGI:2651568]	17	46674550	46680914	-1	Klhdc3	protein_coding	41.46	49.5	44.4	40.74	0.475462	5.69211	3.00283	0.00525089	0.0959367	2.79123
Atf3	Atf3	All Targets	RNA	Endogenous	1	3	227	21	22.9097	1	1	11910	ENSMUSG00000026628.13	activating transcription factor 3 [Source:MGI Symbol;Acc:MGI:109384]	1	191170296	191218039	-1	Atf3	protein_coding	21.12	44.19	17.26	15.09	1.35705	4.63255	3.48488	0.00525499	0.0959367	2.79097
Ltbp4	Ltbp4	All Targets	RNA	Endogenous	1	4	647	53	52.6129	1	1	108075	ENSMUSG00000040488.18	latent transforming growth factor beta binding protein 4 [Source:MGI Symbol;Acc:MGI:1321395]	7	27305136	27337692	-1	Ltbp4	protein_coding	44.06	21.16	47.09	49.45	-0.895595	5.40046	-2.99384	0.00527702	0.0962491	-2.78962
Cidea	Cidea	All Targets	RNA	Endogenous	1	5	123	18	18.2648	1	1	12683	ENSMUSG00000024526.9	cell death-inducing DNA fragmentation factor, alpha subunit-like effector A [Source:MGI Symbol;Acc:MGI:1270845]	18	67343604	67367785	1	Cidea	protein_coding	25	34.14	27.28	17.87	1.06014	4.81304	3.00104	0.00528602	0.0963235	2.78907
Lipe	Lipe	All Targets	RNA	Endogenous	1	6	343	34.5	34.7675	1	1	16890	ENSMUSG00000003123.15	lipase, hormone sensitive [Source:MGI Symbol;Acc:MGI:96790]	7	25379527	25398710	-1	Lipe	protein_coding	28.4	49.59	28.8	26.76	1.01923	5.23728	4.43574	0.0052928	0.0963575	2.78865
Ints7	Ints7	All Targets	RNA	Endogenous	1	3	234	26	28.3814	1	1	77065	ENSMUSG00000037461.10	integrator complex subunit 7 [Source:MGI Symbol;Acc:MGI:1924315]	1	191575636	191623688	1	Ints7	protein_coding	26.88	29.83	27.31	24.61	0.405757	5.00559	2.99204	0.00530126	0.0964218	2.78813
Ccr1	Ccr1	All Targets	RNA	Endogenous	1	4	244	26	27.0404	1	1	12768	ENSMUSG00000025804.5	chemokine (C-C motif) receptor 1 [Source:MGI Symbol;Acc:MGI:104618]	9	123962124	123968692	-1	Ccr1	protein_coding	19.28	27.33	17.24	18.41	0.686001	4.55321	2.99292	0.00530641	0.096426	2.78782
Serinc5	Serinc5	All Targets	RNA	Endogenous	1	7	377	40	44.6854	1	1	218442	ENSMUSG00000021703.9	serine incorporator 5 [Source:MGI Symbol;Acc:MGI:2444223]	13	92611091	92711947	1	Serinc5	protein_coding	52.71	36.06	52.9	61.31	-0.596994	5.84201	-2.99126	0.00531189	0.0964362	-2.78748
Cdk11b	Cdk11b	All Targets	RNA	Endogenous	1	8	424	48.5	51.8924	1	1	12537	ENSMUSG00000029062.14	cyclin-dependent kinase 11B [Source:MGI Symbol;Acc:MGI:88353]	4	155624854	155649938	1	Cdk11b	protein_coding	46.89	54.09	49.5	45.81	0.350601	5.85932	2.99209	0.00532194	0.0965291	2.78687
Kcnk2	Kcnk2	All Targets	RNA	Endogenous	1	10	193	34	36.6217	1	1	16526	ENSMUSG00000037624.15	potassium channel, subfamily K, member 2 [Source:MGI Symbol;Acc:MGI:109366]	1	189207930	189402273	-1	Kcnk2	protein_coding	95.72	63.43	91.64	101.86	-0.676633	6.60955	-2.98829	0.00535217	0.0969876	-2.78504
Rps6ka4	Rps6ka4	All Targets	RNA	Endogenous	1	3	237	26.5	28.0503	1	1	56613	ENSMUSG00000024952.13	ribosomal protein S6 kinase, polypeptide 4 [Source:MGI Symbol;Acc:MGI:1930076]	19	6829085	6840636	-1	Rps6ka4	protein_coding	24.56	31.47	20.69	25.16	0.51368	4.89209	2.9947	0.00537077	0.097147	2.78391
Pnpt1	Pnpt1	All Targets	RNA	Endogenous	1	2	166	20.5	21.197	1	1	71701	ENSMUSG00000020464.15	polyribonucleotide nucleotidyltransferase 1 [Source:MGI Symbol;Acc:MGI:1918951]	11	29130744	29161828	1	Pnpt1	protein_coding	18.72	30.26	21.85	21.08	0.665501	4.70592	2.98692	0.00537088	0.097147	2.7839
Ltbp1	Ltbp1	All Targets	RNA	Endogenous	1	7	312	37	39.103	1	1	268977	ENSMUSG00000001870.16	latent transforming growth factor beta binding protein 1 [Source:MGI Symbol;Acc:MGI:109151]	17	75005568	75392512	1	Ltbp1	protein_coding	32.09	56.05	32.47	29.21	1.05261	5.37551	3.96488	0.00538067	0.0972344	2.78331
Nqo1	Nqo1	All Targets	RNA	Endogenous	1	5	231	27.5	28.214	1	1	18104	ENSMUSG00000003849.8	NAD(P)H dehydrogenase, quinone 1 [Source:MGI Symbol;Acc:MGI:103187]	8	107388225	107403206	-1	Nqo1	protein_coding	35.94	20.63	26.37	57.65	-1.21779	5.23691	-3.6535	0.00543514	0.0981282	-2.78004
Myl12b	Myl12b	All Targets	RNA	Endogenous	1	38	1524	185.5	199.05	1	1	67938	ENSMUSG00000034868.9	myosin, light chain 12B, regulatory [Source:MGI Symbol;Acc:MGI:107494]	17	70973133	70990890	-1	Myl12b	protein_coding	203.63	173.92	207.72	226.62	-0.254791	7.88962	-2.98162	0.00544395	0.0981967	-2.77952
Olfr631	Olfr631	All Targets	RNA	Endogenous	1	1	170	15	14.1653	1	1	258961	ENSMUSG00000042219.6	olfactory receptor 631 [Source:MGI Symbol;Acc:MGI:3030465]	7	103928825	103929784	1	Olfr631	protein_coding	14.53	18.8	12.21	8.38	0.977092	3.88864	2.98088	0.00545417	0.0982647	2.77891
Pds5b	Pds5b	All Targets	RNA	Endogenous	1	3	200	23	23.6965	1	1	100710	ENSMUSG00000034021.15	PDS5 cohesin associated factor B [Source:MGI Symbol;Acc:MGI:2140945]	5	150673739	150810690	1	Pds5b	protein_coding	23	18.74	20.17	28.51	-0.461063	4.73013	-2.98062	0.00545776	0.0982647	-2.7787
Actr2	Actr2	All Targets	RNA	Endogenous	1	6	660	52.5	56.0603	1	1	66713	ENSMUSG00000020152.7	ARP2 actin-related protein 2 [Source:MGI Symbol;Acc:MGI:1913963]	11	20062304	20112913	-1	Actr2	protein_coding	47.19	87.21	54.98	52.69	0.907704	6.1032	4.48419	0.00548189	0.0986085	2.77726
Slc9a6	Slc9a6	All Targets	RNA	Endogenous	1	4	297	32.5	32.4494	1	1	236794	ENSMUSG00000060681.15	solute carrier family 9 (sodium/hydrogen exchanger), member 6 [Source:MGI Symbol;Acc:MGI:2443511]	X	56609757	56664230	1	Slc9a6	protein_coding	32.83	25.7	32.05	43.42	-0.594746	5.2544	-2.97461	0.00554187	0.099596	-2.77372
1700067P10Rik	1700067P10Rik	All Targets	RNA	Endogenous	1	3	139	16.5	16.6118	1	1	68224	ENSMUSG00000021545.5	RIKEN cDNA 1700067P10 gene [Source:MGI Symbol;Acc:MGI:1915474]	17	48089319	48090918	1	1700067P10Rik	protein_coding	15.33	11.46	13.08	17.97	-0.508107	4.1057	-2.97524	0.00554874	0.0996281	-2.77332
Cnst	Cnst	All Targets	RNA	Endogenous	1	2	245	28.5	29.0601	1	1	226744	ENSMUSG00000038949.8	consortin, connexin sorting protein [Source:MGI Symbol;Acc:MGI:2445141]	1	179546370	179627478	1	Cnst	protein_coding	30.43	23.79	33.33	35.83	-0.458506	5.15619	-2.97324	0.00556125	0.0997614	-2.77259
Cry2	Cry2	All Targets	RNA	Endogenous	1	5	198	32	33.3075	1	1	12953	ENSMUSG00000068742.11	cryptochrome 2 (photolyase-like) [Source:MGI Symbol;Acc:MGI:1270859]	2	92403646	92434043	-1	Cry2	protein_coding	63.01	35.18	67.31	54.58	-0.429461	5.96375	-2.97223	0.00557552	0.0999258	-2.77175
Rpe	Rpe	All Targets	RNA	Endogenous	1	5	276	32.5	34.6592	1	1	66646	ENSMUSG00000026005.15	ribulose-5-phosphate-3-epimerase [Source:MGI Symbol;Acc:MGI:1913896]	1	66700831	66719805	1	Rpe	protein_coding	32.83	39.14	34.03	31.92	0.564812	5.32029	2.97495	0.00558651	0.100031	2.77111
Brd4	Brd4	All Targets	RNA	Endogenous	1	6	490	41	42.7782	1	1	57261	ENSMUSG00000024002.18	bromodomain containing 4 [Source:MGI Symbol;Acc:MGI:1888520]	17	32196274	32284722	-1	Brd4	protein_coding	43.16	67.03	50.12	49.4	0.645491	5.92893	4.6363	0.00560111	0.100201	2.77026
Eif4g2	Eif4g2	All Targets	RNA	Endogenous	1	9	640	63	63.3235	1	1	13690	ENSMUSG00000005610.17	eukaryotic translation initiation factor 4, gamma 2 [Source:MGI Symbol;Acc:MGI:109207]	7	111067750	111083030	-1	Eif4g2	protein_coding	66.94	115.13	79.66	73.49	0.863551	6.56747	4.52853	0.00562612	0.100557	2.76881
Dennd2d	Dennd2d	All Targets	RNA	Endogenous	1	8	301	31.5	35.9096	1	1	72121	ENSMUSG00000027901.12	DENN/MADD domain containing 2D [Source:MGI Symbol;Acc:MGI:2181193]	3	106482405	106503030	1	Dennd2d	protein_coding	42.77	63.14	39.1	40.54	0.734892	5.73864	3.61823	0.00564518	0.100805	2.76771
Rab11fip1	Rab11fip1	All Targets	RNA	Endogenous	1	17	604	78	81.1421	1	1	75767	ENSMUSG00000031488.14	RAB11 family interacting protein 1 (class I) [Source:MGI Symbol;Acc:MGI:1923017]	8	27138773	27174646	-1	Rab11fip1	protein_coding	82.93	147.45	82.34	100.19	0.652041	6.88024	3.74759	0.00565827	0.100831	2.76695
Vars	Vars	All Targets	RNA	Endogenous	1	6	477	33.5	38.1843	1	1	22321	ENSMUSG00000007029.16	valyl-tRNA synthetase [Source:MGI Symbol;Acc:MGI:90675]	17	35000987	35016322	1	Vars	protein_coding	43.2	86.37	44.5	49.01	1.01389	5.95582	4.26535	0.00566039	0.100831	2.76683
Pfkp	Pfkp	All Targets	RNA	Endogenous	1	4	210	21.5	23.2904	1	1	56421	ENSMUSG00000021196.14	phosphofructokinase, platelet [Source:MGI Symbol;Acc:MGI:1891833]	13	6579768	6648777	-1	Pfkp	protein_coding	19.98	27.57	20.2	19.01	0.554174	4.67891	2.9705	0.00566206	0.100831	2.76674
Dnajc13	Dnajc13	All Targets	RNA	Endogenous	1	4	216	29	31.4588	1	1	235567	ENSMUSG00000032560.14	DnaJ heat shock protein family (Hsp40) member C13 [Source:MGI Symbol;Acc:MGI:2676368]	9	104151282	104262930	-1	Dnajc13	protein_coding	28.07	42.04	33.4	28.76	0.697408	5.27948	4.31711	0.00567225	0.100921	2.76615
Foxp4	Foxp4	All Targets	RNA	Endogenous	1	5	220	32.5	32.5875	1	1	74123	ENSMUSG00000023991.16	forkhead box P4 [Source:MGI Symbol;Acc:MGI:1921373]	17	47867133	47924645	-1	Foxp4	protein_coding	44.89	51.18	53.55	47.57	0.338501	5.85707	2.97669	0.00569096	0.10111	2.76508
Psmd9	Psmd9	All Targets	RNA	Endogenous	1	9	301	43.5	44.4908	1	1	67151	ENSMUSG00000029440.15	proteasome (prosome, macropain) 26S subunit, non-ATPase, 9 [Source:MGI Symbol;Acc:MGI:1914401]	5	123169413	123250131	1	Psmd9	protein_coding	59.78	62.41	67.92	53.1	0.416217	6.15491	2.97288	0.00569323	0.10111	2.76495
Aldh4a1	Aldh4a1	All Targets	RNA	Endogenous	1	3	175	19.5	20.6829	1	1	212647	ENSMUSG00000028737.15	aldehyde dehydrogenase 4 family, member A1 [Source:MGI Symbol;Acc:MGI:2443883]	4	139622866	139649690	1	Aldh4a1	protein_coding	25.32	18.04	25.14	28.39	-0.490776	4.82543	-2.96194	0.00572336	0.101553	-2.76322
Gphn	Gphn	All Targets	RNA	Endogenous	1	7	271	30.5	34.5391	1	1	268566	ENSMUSG00000047454.12	gephyrin [Source:MGI Symbol;Acc:MGI:109602]	12	78226379	78684772	1	Gphn	protein_coding	40.25	50.84	38.04	40.59	0.516672	5.62031	2.9664	0.00574097	0.101774	2.76222
Ric8a	Ric8a	All Targets	RNA	Endogenous	1	3	252	35	36.7199	1	1	101489	ENSMUSG00000025485.13	RIC8 guanine nucleotide exchange factor A [Source:MGI Symbol;Acc:MGI:2141866]	7	140856957	140864372	1	Ric8a	protein_coding	41.28	47.63	46.12	39.27	0.427568	5.66267	2.96071	0.00576968	0.10219	2.76059
H2-M11	H2-M11	All Targets	RNA	Endogenous	1	1	112	13.5	12.5897	1	1	224754	ENSMUSG00000037537.6	histocompatibility 2, M region locus 11 [Source:MGI Symbol;Acc:MGI:2676637]	17	36547075	36549250	1	H2-M11	protein_coding	16.56	10.35	14.4	20.12	-0.800761	4.10162	-2.95783	0.00578333	0.102339	-2.75982
Slc39a14	Slc39a14	All Targets	RNA	Endogenous	1	2	212	28.5	27.7366	1	1	213053	ENSMUSG00000022094.15	solute carrier family 39 (zinc transporter), member 14 [Source:MGI Symbol;Acc:MGI:2384851]	14	70303469	70351425	-1	Slc39a14	protein_coding	18.3	33.48	24.14	19.23	0.807698	4.71365	2.95717	0.00579297	0.102341	2.75928
Rffl	Rffl	All Targets	RNA	Endogenous	1	5	198	25	24.42	1	1	67338	ENSMUSG00000020696.18	ring finger and FYVE like domain containing protein [Source:MGI Symbol;Acc:MGI:1914588]	11	82802449	82871210	-1	Rffl	protein_coding	20.59	27.73	23.69	21.17	0.457436	4.79061	2.95711	0.00579387	0.102341	2.75922
Rcor1	Rcor1	All Targets	RNA	Endogenous	1	2	315	36	39.946	1	1	217864	ENSMUSG00000037896.17	REST corepressor 1 [Source:MGI Symbol;Acc:MGI:106340]	12	111039351	111115901	1	Rcor1	protein_coding	30.81	48.69	42.58	38.6	0.450582	5.53142	2.95887	0.00580407	0.102429	2.75865
Hnrnpk	Hnrnpk	All Targets	RNA	Endogenous	1	15	1210	97.5	102.851	1	1	15387	ENSMUSG00000021546.18	heterogeneous nuclear ribonucleoprotein K [Source:MGI Symbol;Acc:MGI:99894]	13	58391142	58403343	-1	Hnrnpk	protein_coding	122.3	179.25	137.68	144.94	0.556337	7.40218	4.47935	0.00581457	0.102522	2.75806
Ccdc88c	Ccdc88c	All Targets	RNA	Endogenous	1	8	362	42.5	42.6716	1	1	68339	ENSMUSG00000021182.16	coiled-coil domain containing 88C [Source:MGI Symbol;Acc:MGI:1915589]	12	100911523	101029056	-1	Ccdc88c	protein_coding	77.12	55.8	103.32	84.98	-0.47954	6.50347	-2.95528	0.00582436	0.102602	-2.75751
Scd2	Scd2	All Targets	RNA	Endogenous	1	7	920	70.5	76.1255	1	1	20250	ENSMUSG00000025203.6	stearoyl-Coenzyme A desaturase 2 [Source:MGI Symbol;Acc:MGI:98240]	19	44293674	44306864	1	Scd2	protein_coding	71.28	24.81	69.01	77.07	-1.40764	5.97263	-3.62345	0.00583661	0.102725	-2.75682
Ccl7	Ccl7	All Targets	RNA	Endogenous	1	1	170	19	17.921	1	1	20306	ENSMUSG00000035373.2	chemokine (C-C motif) ligand 7 [Source:MGI Symbol;Acc:MGI:99512]	11	82045712	82047525	1	Ccl7	protein_coding	11.22	53.17	11.63	11.91	1.5951	4.09556	2.95285	0.00585686	0.102899	2.75569
Ube2z	Ube2z	All Targets	RNA	Endogenous	1	6	182	25	25.8968	1	1	268470	ENSMUSG00000014349.7	ubiquitin-conjugating enzyme E2Z [Source:MGI Symbol;Acc:MGI:1343160]	11	96047432	96065388	-1	Ube2z	protein_coding	28.68	34.84	29.5	29.07	0.431045	5.17219	2.96354	0.005857	0.102899	2.75568
R3hdm4	R3hdm4	All Targets	RNA	Endogenous	1	11	548	77	82.2354	1	1	109284	ENSMUSG00000035781.14	R3H domain containing 4 [Source:MGI Symbol;Acc:MGI:1924814]	10	79910052	79921208	-1	R3hdm4	protein_coding	105.78	163.71	107.99	104.17	0.852574	7.09508	4.44145	0.00586488	0.102945	2.75524
Ctsb	Ctsb	All Targets	RNA	Endogenous	1	11	1172	60.5	74.6344	1	1	13030	ENSMUSG00000021939.8	cathepsin B [Source:MGI Symbol;Acc:MGI:88561]	14	63122462	63145923	1	Ctsb	protein_coding	64.24	183.44	69.08	70.31	1.46408	6.62901	3.71163	0.00587378	0.102952	2.75475
Hpx	Hpx	All Targets	RNA	Endogenous	1	1	157	15	15.22	1	1	15458	ENSMUSG00000030895.9	hemopexin [Source:MGI Symbol;Acc:MGI:105112]	7	105591613	105600137	-1	Hpx	protein_coding	11.56	41.36	11.85	13.03	1.71014	4.22291	4.07554	0.00587576	0.102952	2.75464
Aktip	Aktip	All Targets	RNA	Endogenous	1	4	254	28	29.6989	1	1	14339	ENSMUSG00000031667.16	thymoma viral proto-oncogene 1 interacting protein [Source:MGI Symbol;Acc:MGI:3693832]	8	91111784	91199976	-1	Aktip	protein_coding	39.1	27.73	35.28	40.66	-0.470476	5.37602	-2.94968	0.00590539	0.103379	-2.75299
Rab28	Rab28	All Targets	RNA	Endogenous	1	5	286	44.5	44.4381	1	1	100972	ENSMUSG00000029128.12	RAB28, member RAS oncogene family [Source:MGI Symbol;Acc:MGI:1917285]	5	41624976	41708157	-1	Rab28	protein_coding	51.21	72.75	55.53	55.22	0.474493	6.07898	2.95041	0.00591378	0.103433	2.75252
Ccl5	Ccl5	All Targets	RNA	Endogenous	1	5	616	36.5	42.3397	1	1	20304	ENSMUSG00000035042.2	chemokine (C-C motif) ligand 5 [Source:MGI Symbol;Acc:MGI:98262]	11	83525778	83530518	-1	Ccl5	protein_coding	20.39	94.72	17.73	16.47	2.08804	4.9051	3.46239	0.00593	0.103581	2.75163
Ajm1	Ajm1	All Targets	RNA	Endogenous	1	1	125	13	12.0648	1	1	381353	ENSMUSG00000029419.8	apical junction component 1 [Source:MGI Symbol;Acc:MGI:2685842]	2	25575416	25581757	-1	Ajm1	protein_coding	11.79	8	10.07	13.69	-0.782326	3.64635	-2.94761	0.00593524	0.103581	-2.75134
Cnksr2	Cnksr2	All Targets	RNA	Endogenous	1	2	138	23	21.3596	1	1	245684	ENSMUSG00000025658.16	connector enhancer of kinase suppressor of Ras 2 [Source:MGI Symbol;Acc:MGI:2661175]	X	157821436	158043294	-1	Cnksr2	protein_coding	32.22	23.79	37.88	42.93	-0.801661	5.23781	-3.62023	0.00593807	0.103581	-2.75118
Smap2	Smap2	All Targets	RNA	Endogenous	1	11	715	39.5	43.7852	1	1	69780	ENSMUSG00000032870.8	small ArfGAP 2 [Source:MGI Symbol;Acc:MGI:1917030]	4	120968317	121017247	-1	Smap2	protein_coding	35.03	46.16	45.22	36.7	0.481147	5.56405	2.94713	0.00595553	0.103793	2.75022
Zrsr2	Zrsr2	All Targets	RNA	Endogenous	1	8	272	30.5	34.9062	1	1	22184	ENSMUSG00000031370.12	zinc finger (CCCH type), RNA binding motif and serine/arginine rich 2 [Source:MGI Symbol;Acc:MGI:103287]	X	163935443	163958661	-1	Zrsr2	protein_coding	34.65	40.24	36.79	32	0.432903	5.40335	2.94508	0.00597334	0.10401	2.74924
Gon4l	Gon4l	All Targets	RNA	Endogenous	1	5	244	28.5	30.2284	1	1	76022	ENSMUSG00000054199.17	gon-4-like (C.elegans) [Source:MGI Symbol;Acc:MGI:1917579]	3	88835231	88910103	1	Gon4l	protein_coding	32	32.98	32.87	27.03	0.387966	5.20992	2.94933	0.00599421	0.104281	2.7481
Cd68	Cd68	All Targets	RNA	Endogenous	1	5	535	34	36.4097	1	1	12514	ENSMUSG00000018774.13	CD68 antigen [Source:MGI Symbol;Acc:MGI:88342]	11	69664213	69666153	-1	Cd68	protein_coding	23.79	73.68	24.02	24.45	1.39515	5.16269	3.59608	0.00601469	0.104488	2.74698
Sdc3	Sdc3	All Targets	RNA	Endogenous	1	8	692	81.5	70.4619	1	1	20970	ENSMUSG00000025743.14	syndecan 3 [Source:MGI Symbol;Acc:MGI:1349163]	4	130792537	130826319	1	Sdc3	protein_coding	35.91	78.56	30.28	32.33	1.29146	5.47477	3.67703	0.00601676	0.104488	2.74687
Gm21992	Gm21992,Rbm14	All Targets	RNA	Endogenous	1	8	316	34.5	38.4571	1	1	102902673	ENSMUSG00000096370.8	predicted gene 21992 [Source:MGI Symbol;Acc:MGI:5439461]	19	4742913	4811612	-1	Gm21992	protein_coding	41.6	31.71	44.93	47.5	-0.310357	5.607	-2.95518	0.00602379	0.104517	-2.74648
Rcan1	Rcan1	All Targets	RNA	Endogenous	1	3	215	25	24.8455	1	1	54720	ENSMUSG00000022951.16	regulator of calcineurin 1 [Source:MGI Symbol;Acc:MGI:1890564]	16	92391953	92470867	-1	Rcan1	protein_coding	20.34	37.54	20.09	19.67	1.0485	4.79291	4.17737	0.00603115	0.104552	2.74608
Clu	Clu	All Targets	RNA	Endogenous	1	5	1841	65	77.3756	1	1	12759	ENSMUSG00000022037.15	clusterin [Source:MGI Symbol;Acc:MGI:88423]	14	65968483	65981547	1	Clu	protein_coding	94.7	670.52	189.81	133.83	3.07533	7.48258	4.21841	0.00604094	0.104555	2.74555
Dpep3	Dpep3	All Targets	RNA	Endogenous	1	2	119	13	12.3152	1	1	71854	ENSMUSG00000031898.9	dipeptidase 3 [Source:MGI Symbol;Acc:MGI:1919104]	8	105973513	105979429	-1	Dpep3	protein_coding	9.87	7.71	10.07	13.27	-0.632069	3.62567	-2.94244	0.00604578	0.104555	-2.74529
Fads6	Fads6	All Targets	RNA	Endogenous	1	4	156	22	21.9905	1	1	328035	ENSMUSG00000044788.10	fatty acid desaturase domain family, member 6 [Source:MGI Symbol;Acc:MGI:3039592]	11	115279622	115297663	-1	Fads6	protein_coding	29.2	19.05	26.99	31.17	-0.539283	4.93172	-2.9407	0.00605267	0.104555	-2.74491
Irx3	Irx3	All Targets	RNA	Endogenous	1	9	274	41.5	44.5047	1	1	16373	ENSMUSG00000031734.13	Iroquois related homeobox 3 [Source:MGI Symbol;Acc:MGI:1197522]	8	91798525	91802067	-1	Irx3	protein_coding	81.21	50.71	86.52	72.58	-0.457991	6.37529	-2.9394	0.00605992	0.104555	-2.74452
Mfap4	Mfap4	All Targets	RNA	Endogenous	1	6	3072	131	136.935	1	1	76293	ENSMUSG00000042436.12	microfibrillar-associated protein 4 [Source:MGI Symbol;Acc:MGI:1342276]	11	61485431	61488900	1	Mfap4	protein_coding	72.63	25.27	68.94	54.45	-1.01615	5.781	-2.94009	0.00606087	0.104555	-2.74447
Tdg	Tdg-ps2,Tdg,Tdg-ps	All Targets	RNA	Endogenous	1	3	182	19	20.504	1	1	21665	ENSMUSG00000034674.18	thymine DNA glycosylase [Source:MGI Symbol;Acc:MGI:108247]	10	82629828	82650799	1	Tdg	protein_coding	16.74	23.4	19.53	17.34	0.612916	4.49437	2.93944	0.0060633	0.104555	2.74434
Ttc9	Ttc9	All Targets	RNA	Endogenous	1	3	113	17.5	18.915	1	1	69480	ENSMUSG00000042734.6	tetratricopeptide repeat domain 9 [Source:MGI Symbol;Acc:MGI:1916730]	12	81631249	81667557	1	Ttc9	protein_coding	31.62	60.32	33.9	28.61	1.12416	5.40313	4.20179	0.00607865	0.10463	2.74351
M6pr	M6pr	All Targets	RNA	Endogenous	1	6	347	38.5	41.1415	1	1	17113	ENSMUSG00000007458.14	mannose-6-phosphate receptor, cation dependent [Source:MGI Symbol;Acc:MGI:96904]	6	122308720	122317680	1	M6pr	protein_coding	37.99	51.11	41.28	41.28	0.48794	5.64754	2.9378	0.00608781	0.10463	2.74301
Atp2a2	Atp2a2	All Targets	RNA	Endogenous	1	7	274	40.5	42.7633	1	1	11938	ENSMUSG00000029467.15	ATPase, Ca++ transporting, cardiac muscle, slow twitch 2 [Source:MGI Symbol;Acc:MGI:88110]	5	122453513	122502225	-1	Atp2a2	protein_coding	60.04	98.92	72.92	52	1.08809	6.31621	4.19732	0.00608787	0.10463	2.74301
Tbc1d9	Tbc1d9	All Targets	RNA	Endogenous	1	2	138	16	17.2042	1	1	71310	ENSMUSG00000031709.15	TBC1 domain family, member 9 [Source:MGI Symbol;Acc:MGI:1918560]	8	83165352	83272934	1	Tbc1d9	protein_coding	15.72	24.64	17.69	12.54	1.04523	4.31957	3.5724	0.00608904	0.10463	2.74295
Slc3a2	Slc3a2	All Targets	RNA	Endogenous	1	14	591	98.5	102.625	1	1	17254	ENSMUSG00000010095.13	solute carrier family 3 (activators of dibasic and neutral amino acid transport), member 2 [Source:MGI Symbol;Acc:MGI:96955]	19	8706882	8723369	-1	Slc3a2	protein_coding	101.62	219.26	98.16	121.39	0.974188	7.19808	4.22315	0.00609885	0.104707	2.74242
Phyh	Phyh	All Targets	RNA	Endogenous	1	8	359	51.5	57.9393	1	1	16922	ENSMUSG00000026664.7	phytanoyl-CoA hydroxylase [Source:MGI Symbol;Acc:MGI:891978]	2	4919019	4938730	1	Phyh	protein_coding	80.35	103.34	78.94	78.24	0.62146	6.62351	4.39374	0.00610865	0.104783	2.74189
Mgat4b	Mgat4b	All Targets	RNA	Endogenous	1	5	250	29	33.0698	1	1	103534	ENSMUSG00000036620.14	mannoside acetylglucosaminyltransferase 4, isoenzyme B [Source:MGI Symbol;Acc:MGI:2143974]	11	50210890	50235103	1	Mgat4b	protein_coding	37.25	50.68	38.42	35.85	0.725506	5.56021	4.52623	0.00612541	0.104979	2.74099
Pigr	Pigr	All Targets	RNA	Endogenous	1	7	1620	31.5	39.3462	1	1	18703	ENSMUSG00000026417.13	polymeric immunoglobulin receptor [Source:MGI Symbol;Acc:MGI:103080]	1	130826684	130852249	1	Pigr	protein_coding	91.23	442.99	130.67	57.18	2.58015	7.00699	3.52936	0.00614083	0.105151	2.74017
Cox18	Cox18	All Targets	RNA	Endogenous	1	3	199	23.5	23.8228	1	1	231430	ENSMUSG00000035505.14	cytochrome c oxidase assembly protein 18 [Source:MGI Symbol;Acc:MGI:2448532]	5	90214724	90224001	-1	Cox18	protein_coding	24.64	37.04	19.42	21.18	0.970587	4.8668	4.47346	0.00615162	0.105244	2.73959
Lap3	Lap3	All Targets	RNA	Endogenous	1	10	334	40.5	47.0508	1	1	66988	ENSMUSG00000039682.12	leucine aminopeptidase 3 [Source:MGI Symbol;Acc:MGI:1914238]	5	45493374	45512691	1	Lap3	protein_coding	50.23	106.81	54.56	46.3	1.38844	6.09462	4.11234	0.00616174	0.105278	2.73905
Sugct	Sugct	All Targets	RNA	Endogenous	1	2	152	14	13.9067	1	1	192136	ENSMUSG00000055137.7	succinyl-CoA glutarate-CoA transferase [Source:MGI Symbol;Acc:MGI:1923221]	13	16857472	17695553	-1	Sugct	protein_coding	14.62	14.77	14.5	9.16	0.779963	3.94304	2.9325	0.0061666	0.105278	2.73879
Cemip2	Cemip2	All Targets	RNA	Endogenous	1	7	331	58.5	54.0501	1	1	83921	ENSMUSG00000024754.13	cell migration inducing hyaluronidase 2 [Source:MGI Symbol;Acc:MGI:1890373]	19	21778342	21858360	1	Cemip2	protein_coding	38.26	56.66	31.02	26.9	1.10559	5.39247	3.72956	0.00618714	0.105278	2.73769
Mad2l2	Mad2l2	All Targets	RNA	Endogenous	1	4	282	33	33.8978	1	1	71890	ENSMUSG00000029003.11	MAD2 mitotic arrest deficient-like 2 [Source:MGI Symbol;Acc:MGI:1919140]	4	148130384	148145699	1	Mad2l2	protein_coding	31.24	43.04	25.23	27.75	0.793838	5.20563	4.68406	0.00618773	0.105278	2.73766
Kat2b	Kat2b	All Targets	RNA	Endogenous	1	5	354	41.5	40.4283	1	1	18519	ENSMUSG00000000708.14	K(lysine) acetyltransferase 2B [Source:MGI Symbol;Acc:MGI:1343094]	17	53566861	53672720	1	Kat2b	protein_coding	32.27	44.95	30.82	28.58	0.809658	5.30537	4.5739	0.00619403	0.105278	2.73733
Ccdc6	Ccdc6	All Targets	RNA	Endogenous	1	13	291	35.5	39.5433	1	1	76551	ENSMUSG00000048701.13	coiled-coil domain containing 6 [Source:MGI Symbol;Acc:MGI:1923801]	10	70097121	70193200	1	Ccdc6	protein_coding	47.81	60.51	41.77	38.56	0.881459	5.77246	4.5329	0.00619614	0.105278	2.73722
Cdkn1c	Cdkn1c	All Targets	RNA	Endogenous	1	5	187	32.5	31.0037	1	1	12577	ENSMUSG00000037664.13	cyclin-dependent kinase inhibitor 1C (P57) [Source:MGI Symbol;Acc:MGI:104564]	7	143458339	143461050	-1	Cdkn1c	protein_coding	49.88	33.25	44.99	58.96	-0.72027	5.68449	-2.93048	0.00619818	0.105278	-2.73711
Zup1	Zup1	All Targets	RNA	Endogenous	1	3	238	34.5	35.1965	1	1	72580	ENSMUSG00000039531.8	zinc finger containing ubiquitin peptidase 1 [Source:MGI Symbol;Acc:MGI:1919830]	10	33919142	33951269	-1	Zup1	protein_coding	31.31	51.17	26.66	28.32	0.958236	5.27736	3.65016	0.00619904	0.105278	2.73706
Rnf4	Rnf4	All Targets	RNA	Endogenous	1	11	336	39.5	43.4322	1	1	19822	ENSMUSG00000029110.13	ring finger protein 4 [Source:MGI Symbol;Acc:MGI:1201691]	5	34336289	34355629	1	Rnf4	protein_coding	45.58	51.59	42.7	39.76	0.498384	5.72298	3.60212	0.00620197	0.105278	2.73691
Nr2c2ap	Nr2c2ap	All Targets	RNA	Endogenous	1	6	227	31	33.279	1	1	75692	ENSMUSG00000071078.6	nuclear receptor 2C2-associated protein [Source:MGI Symbol;Acc:MGI:1922942]	8	70131333	70133749	1	Nr2c2ap	protein_coding	42.11	44.13	43.27	38.11	0.40348	5.62317	2.93777	0.00621804	0.105459	2.73606
Shc1	Shc1	All Targets	RNA	Endogenous	1	6	300	38	40.5088	1	1	20416	ENSMUSG00000042626.13	src homology 2 domain-containing transforming protein C1 [Source:MGI Symbol;Acc:MGI:98296]	3	89418443	89430027	1	Shc1	protein_coding	38.61	59.68	45.52	43.16	0.597841	5.76677	4.17643	0.00625552	0.10597	2.73408
Kctd5	Kctd5	All Targets	RNA	Endogenous	1	6	238	27.5	29.3423	1	1	69259	ENSMUSG00000016946.6	potassium channel tetramerisation domain containing 5 [Source:MGI Symbol;Acc:MGI:1916509]	17	24047734	24073485	-1	Kctd5	protein_coding	29.83	32.09	25.41	26.22	0.472571	5.07089	2.93014	0.00625897	0.10597	2.7339
ORF1ab	orf1ab	Viral genes, All Targets	RNA	Endogenous	2	2.16894	47384.5	16.6461	34.2418	5	5										13.97	19226.8	8.6	12.52	7.76567	5.62914	3.15678	0.00628924	0.10639	2.73231
Dnttip2	Dnttip2	All Targets	RNA	Endogenous	1	2	255	28.5	31.4998	1	1	99480	ENSMUSG00000039756.12	deoxynucleotidyltransferase, terminal, interacting protein 2 [Source:MGI Symbol;Acc:MGI:1923173]	3	122274388	122285271	1	Dnttip2	protein_coding	33.85	44.32	29.79	37.31	0.382833	5.40054	2.92351	0.0063082	0.106619	2.73132
Nsd3	Nsd3	All Targets	RNA	Endogenous	1	9	475	50	54.0109	1	1	234135	ENSMUSG00000054823.16	nuclear receptor binding SET domain protein 3 [Source:MGI Symbol;Acc:MGI:2142581]	8	25601601	25719667	1	Nsd3	protein_coding	51.49	78.55	57.43	55.53	0.634894	6.14124	4.49754	0.00633358	0.106956	2.72999
Tmem94	Tmem94	All Targets	RNA	Endogenous	1	1	218	28	26.9151	1	1	71947	ENSMUSG00000020747.18	transmembrane protein 94 [Source:MGI Symbol;Acc:MGI:1919197]	11	115765433	115799366	1	Tmem94	protein_coding	42.01	26.4	49.99	42.91	-0.519922	5.49334	-2.9199	0.006366	0.10741	-2.72831
Csrnp1	Csrnp1	All Targets	RNA	Endogenous	1	1	196	24.5	25.476	1	1	215418	ENSMUSG00000032515.8	cysteine-serine-rich nuclear protein 1 [Source:MGI Symbol;Acc:MGI:2387989]	9	119971163	119984658	-1	Csrnp1	protein_coding	14.66	61.39	21.48	15.76	1.72539	4.66793	3.36416	0.00637756	0.107428	2.72771
Fgl2	Fgl2	All Targets	RNA	Endogenous	1	1	279	27	29.37	1	1	14190	ENSMUSG00000039899.5	fibrinogen-like protein 2 [Source:MGI Symbol;Acc:MGI:103266]	5	21372642	21378374	1	Fgl2	protein_coding	17.57	34.69	22.19	17.09	0.968662	4.59629	2.91915	0.00637803	0.107428	2.72769
1700001O22Rik	1700001O22Rik	All Targets	RNA	Endogenous	1	2	129	14	14.811	1	1	73598	ENSMUSG00000044320.14	RIKEN cDNA 1700001O22 gene [Source:MGI Symbol;Acc:MGI:1923631]	2	30794769	30803661	-1	1700001O22Rik	protein_coding	14.17	10.85	16.84	16.94	-0.493011	4.13192	-2.93049	0.00639373	0.1076	-2.72687
Triobp	Triobp	All Targets	RNA	Endogenous	1	4	216	26	26.6848	1	1	110253	ENSMUSG00000033088.19	TRIO and F-actin binding protein [Source:MGI Symbol;Acc:MGI:1349410]	15	78947724	79005869	1	Triobp	protein_coding	20.79	41.06	25.56	22.67	0.894098	4.97669	3.68909	0.00642735	0.108061	2.72514
Phf13	Phf13	All Targets	RNA	Endogenous	1	4	204	23	23.7468	1	1	230936	ENSMUSG00000047777.9	PHD finger protein 13 [Source:MGI Symbol;Acc:MGI:2446217]	4	151989633	151996258	-1	Phf13	protein_coding	24.52	23.96	20.55	21.96	0.361844	4.76533	2.92632	0.00643211	0.108061	2.7249
Psmd13	Psmd13	All Targets	RNA	Endogenous	1	7	357	46	53.0325	1	1	23997	ENSMUSG00000025487.15	proteasome (prosome, macropain) 26S subunit, non-ATPase, 13 [Source:MGI Symbol;Acc:MGI:1345192]	7	140881968	140898643	1	Psmd13	protein_coding	55.76	77.71	62.3	59.74	0.664389	6.20795	4.60809	0.00645272	0.108314	2.72384
Rcn3	Rcn3	All Targets	RNA	Endogenous	1	5	313	24.5	29.0476	1	1	52377	ENSMUSG00000019539.11	reticulocalbin 3, EF-hand calcium binding domain [Source:MGI Symbol;Acc:MGI:1277122]	7	45082913	45092221	-1	Rcn3	protein_coding	22.12	15.73	27.21	25.54	-0.64743	4.70615	-2.92171	0.00647125	0.108532	-2.7229
Spink5	Spink5	All Targets	RNA	Endogenous	1	1	169	18	17.2655	1	1	72432	ENSMUSG00000055561.9	serine peptidase inhibitor, Kazal type 5 [Source:MGI Symbol;Acc:MGI:1919682]	18	43963235	44022501	1	Spink5	protein_coding	15.33	18.51	15.11	11.58	0.765601	4.13185	2.91245	0.00648684	0.1087	2.7221
Insig1	Insig1	All Targets	RNA	Endogenous	1	5	319	38	40.2094	1	1	231070	ENSMUSG00000045294.11	insulin induced gene 1 [Source:MGI Symbol;Acc:MGI:1916289]	5	28071363	28078662	1	Insig1	protein_coding	52.28	30.78	53.63	58.93	-0.778879	5.77767	-3.82858	0.00649496	0.108743	-2.72169
Pdk4	Pdk4	All Targets	RNA	Endogenous	1	2	147	19	18.4463	1	1	27273	ENSMUSG00000019577.6	pyruvate dehydrogenase kinase, isoenzyme 4 [Source:MGI Symbol;Acc:MGI:1351481]	6	5483351	5496309	-1	Pdk4	protein_coding	14.18	59.33	16.13	13.71	1.80933	4.54728	3.46959	0.00650846	0.10879	2.721
Fgfbp1	Fgfbp1	All Targets	RNA	Endogenous	1	4	166	24	24.1435	1	1	14181	ENSMUSG00000048373.8	fibroblast growth factor binding protein 1 [Source:MGI Symbol;Acc:MGI:1096350]	5	43978858	43981779	-1	Fgfbp1	protein_coding	38.71	31.98	33.15	66.95	-1.05085	5.4906	-3.85181	0.00651113	0.10879	-2.72087
Piezo1	Piezo1	All Targets	RNA	Endogenous	1	13	369	47	47.8451	1	1	234839	ENSMUSG00000014444.17	piezo-type mechanosensitive ion channel component 1 [Source:MGI Symbol;Acc:MGI:3603204]	8	122481698	122551329	-1	Piezo1	protein_coding	44.78	61.64	45.05	47.8	0.483889	5.85035	2.91076	0.00651443	0.10879	2.7207
Sort1	Sort1	All Targets	RNA	Endogenous	1	8	550	50.5	56.0689	1	1	20661	ENSMUSG00000068747.14	sortilin 1 [Source:MGI Symbol;Acc:MGI:1338015]	3	108284082	108361511	1	Sort1	protein_coding	67.95	46.55	67.69	70.83	-0.495884	6.17436	-2.90972	0.00653166	0.108894	-2.71982
Rab20	Rab20	All Targets	RNA	Endogenous	1	3	229	28	28.1672	1	1	19332	ENSMUSG00000031504.6	RAB20, member RAS oncogene family [Source:MGI Symbol;Acc:MGI:102789]	8	11453518	11478710	-1	Rab20	protein_coding	24.94	40.57	25.97	23.83	0.829499	5.05308	3.86018	0.00653191	0.108894	2.71981
Arf4	Arf4	All Targets	RNA	Endogenous	1	16	436	64.5	70.7043	1	1	11843	ENSMUSG00000021877.12	ADP-ribosylation factor 4 [Source:MGI Symbol;Acc:MGI:99433]	14	26638074	26665084	1	Arf4	protein_coding	79.6	110.97	81.91	89.03	0.559154	6.71183	4.3963	0.00653728	0.108894	2.71954
Lactb	Lactb	All Targets	RNA	Endogenous	1	2	226	25.5	24.2685	1	1	80907	ENSMUSG00000032370.8	lactamase, beta [Source:MGI Symbol;Acc:MGI:1933395]	9	66955388	66975484	-1	Lactb	protein_coding	22.7	21.57	16.07	17	0.629251	4.4722	2.91619	0.00656034	0.109185	2.71838
Ep400	Ep400	All Targets	RNA	Endogenous	1	7	516	42.5	46.4386	1	1	75560	ENSMUSG00000029505.17	E1A binding protein p400 [Source:MGI Symbol;Acc:MGI:1276124]	5	110664373	110770717	-1	Ep400	protein_coding	49	57.22	42.15	48.56	0.43561	5.83947	2.91123	0.00660174	0.109742	2.71629
Pbp2	Pbp2	All Targets	RNA	Endogenous	1	1	153	15.5	15.115	1	1	76400	ENSMUSG00000047104.5	phosphatidylethanolamine binding protein 2 [Source:MGI Symbol;Acc:MGI:1923650]	6	135309127	135310405	-1	Pbp2	protein_coding	17.38	15.23	9.89	10.69	0.722949	3.95158	2.90888	0.00660501	0.109742	2.71613
Sv2c	Sv2c	All Targets	RNA	Endogenous	1	5	594	43	49.1801	1	1	75209	ENSMUSG00000051111.16	synaptic vesicle glycoprotein 2c [Source:MGI Symbol;Acc:MGI:1922459]	13	95954594	96132577	-1	Sv2c	protein_coding	317.05	69.07	311.45	334.88	-2.06688	7.79816	-4.01219	0.00661732	0.109806	-2.71551
Ptges	Ptges	All Targets	RNA	Endogenous	1	3	171	23	23.5855	1	1	64292	ENSMUSG00000050737.13	prostaglandin E synthase [Source:MGI Symbol;Acc:MGI:1927593]	2	30889471	30929863	-1	Ptges	protein_coding	14.17	40.8	44.27	11.88	1.89322	4.69534	3.74099	0.00662007	0.109806	2.71538
Dusp6	Dusp6	All Targets	RNA	Endogenous	1	3	325	34	33.3531	1	1	67603	ENSMUSG00000019960.8	dual specificity phosphatase 6 [Source:MGI Symbol;Acc:MGI:1914853]	10	99263231	99267489	1	Dusp6	protein_coding	24.49	40.33	23.84	24.4	0.739349	5.01238	3.79266	0.00664631	0.110148	2.71406
Nectin2	Nectin2	All Targets	RNA	Endogenous	1	9	284	43	47.292	1	1	19294	ENSMUSG00000062300.14	nectin cell adhesion molecule 2 [Source:MGI Symbol;Acc:MGI:97822]	7	19716644	19750483	-1	Nectin2	protein_coding	66.85	121.57	72.87	69.77	0.890615	6.53747	3.63478	0.00666511	0.110366	2.71313
St3gal4	St3gal4	All Targets	RNA	Endogenous	1	10	452	47.5	53.4103	1	1	20443	ENSMUSG00000032038.7	ST3 beta-galactoside alpha-2,3-sialyltransferase 4 [Source:MGI Symbol;Acc:MGI:1316743]	9	35046576	35119268	-1	St3gal4	protein_coding	54.48	139.99	55.69	41.69	1.72498	6.18829	3.9964	0.00667462	0.11043	2.71266
Irf2bp1	Irf2bp1	All Targets	RNA	Endogenous	1	11	344	39.5	44.8314	1	1	272359	ENSMUSG00000044030.4	interferon regulatory factor 2 binding protein 1 [Source:MGI Symbol;Acc:MGI:2442159]	7	19004044	19006777	1	Irf2bp1	protein_coding	58.67	36.72	60.87	57.06	-0.471946	5.93776	-2.90066	0.00668229	0.110464	-2.71228
Dnase1l1	Dnase1l1	All Targets	RNA	Endogenous	1	4	289	27.5	28.6773	1	1	69537	ENSMUSG00000019088.14	deoxyribonuclease 1-like 1 [Source:MGI Symbol;Acc:MGI:109628]	X	74273217	74282337	-1	Dnase1l1	protein_coding	22.11	31.62	24.17	25.42	0.447492	4.92579	2.89875	0.00671456	0.110798	2.71068
Sdf4	Sdf4	All Targets	RNA	Endogenous	1	13	615	67.5	75.3522	1	1	20318	ENSMUSG00000029076.14	stromal cell derived factor 4 [Source:MGI Symbol;Acc:MGI:108079]	4	155992872	156013610	1	Sdf4	protein_coding	79.41	91	81.22	75.62	0.4614	6.57216	2.90561	0.00671992	0.110798	2.71041
Akr1a1	Akr1a1	All Targets	RNA	Endogenous	1	15	730	96.5	105.933	1	1	58810	ENSMUSG00000028692.14	aldo-keto reductase family 1, member A1 (aldehyde reductase) [Source:MGI Symbol;Acc:MGI:1929955]	4	116636510	116651680	-1	Akr1a1	protein_coding	134.77	270.01	134.63	152.18	0.928985	7.56692	3.63785	0.00672157	0.110798	2.71033
Rln3	Rln3	All Targets	RNA	Endogenous	1	3	163	18	18.3257	1	1	212108	ENSMUSG00000045232.4	relaxin 3 [Source:MGI Symbol;Acc:MGI:2158015]	8	84042929	84045000	-1	Rln3	protein_coding	18.03	20.21	16.98	15.43	0.603349	4.37246	2.89882	0.00672513	0.110798	2.71016
Lyve1	Lyve1	All Targets	RNA	Endogenous	1	3	210	29	27.9712	1	1	114332	ENSMUSG00000030787.4	lymphatic vessel endothelial hyaluronan receptor 1 [Source:MGI Symbol;Acc:MGI:2136348]	7	110850607	110863239	-1	Lyve1	protein_coding	19.89	27	16.04	15.4	0.788657	4.45072	2.89653	0.00675212	0.111149	2.70883
Maob	Maob	All Targets	RNA	Endogenous	1	5	264	31	30.7393	1	1	109731	ENSMUSG00000040147.14	monoamine oxidase B [Source:MGI Symbol;Acc:MGI:96916]	X	16709282	16817366	-1	Maob	protein_coding	34.32	31.43	29.07	53.76	-0.78224	5.31597	-2.89604	0.00676041	0.111192	-2.70842
Adrm1	Adrm1	All Targets	RNA	Endogenous	1	3	314	42	45.8282	1	1	56436	ENSMUSG00000039041.15	adhesion regulating molecule 1 [Source:MGI Symbol;Acc:MGI:1929289]	2	180171485	180176286	1	Adrm1	protein_coding	48.86	57.14	49.46	50.06	0.401545	5.90184	2.89593	0.00678684	0.111533	2.70713
Ctnnd1	Ctnnd1	All Targets	RNA	Endogenous	1	10	336	51	51.3053	1	1	12388	ENSMUSG00000034101.14	catenin (cadherin associated protein), delta 1 [Source:MGI Symbol;Acc:MGI:105100]	2	84600071	84650765	-1	Ctnnd1	protein_coding	53.48	84.28	58.45	54.79	0.743795	6.18196	3.63698	0.00679685	0.111604	2.70664
Aass	Aass	All Targets	RNA	Endogenous	1	8	355	34	40.4431	1	1	30956	ENSMUSG00000029695.13	aminoadipate-semialdehyde synthase [Source:MGI Symbol;Acc:MGI:1353573]	6	23072173	23132986	-1	Aass	protein_coding	44.7	49.41	45.62	44.68	0.317577	5.76455	2.89277	0.00681624	0.111829	2.70569
Dhx9	Dhx9	All Targets	RNA	Endogenous	1	4	519	41	45.4185	1	1	13211	ENSMUSG00000042699.11	DEAH (Asp-Glu-Ala-His) box polypeptide 9 [Source:MGI Symbol;Acc:MGI:108177]	1	153455758	153487660	-1	Dhx9	protein_coding	45.42	67.74	49.81	53.71	0.453208	5.95858	2.89345	0.00682303	0.111846	2.70536
Peli1	Peli1	All Targets	RNA	Endogenous	1	10	381	59.5	62.7778	1	1	67245	ENSMUSG00000020134.13	pellino 1 [Source:MGI Symbol;Acc:MGI:1914495]	11	21091291	21150323	1	Peli1	protein_coding	79.6	102.72	71.4	76.78	0.571289	6.57126	4.08092	0.00685397	0.112259	2.70386
Flot1	Flot1	All Targets	RNA	Endogenous	1	9	313	44	46.2086	1	1	14251	ENSMUSG00000059714.13	flotillin 1 [Source:MGI Symbol;Acc:MGI:1100500]	17	35823230	35832791	1	Flot1	protein_coding	57.23	66.28	63.96	49.55	0.583419	6.11826	4.23959	0.00688272	0.112636	2.70247
Flot2	Flot2	All Targets	RNA	Endogenous	1	6	280	34.5	38.6879	1	1	14252	ENSMUSG00000061981.14	flotillin 2 [Source:MGI Symbol;Acc:MGI:103309]	11	78037931	78060434	1	Flot2	protein_coding	35.92	61.84	38.59	35.22	1.03857	5.60329	4.32684	0.00690314	0.112824	2.70148
Prkab1	Prkab1	All Targets	RNA	Endogenous	1	8	278	38.5	41.5216	1	1	19079	ENSMUSG00000029513.14	protein kinase, AMP-activated, beta 1 non-catalytic subunit [Source:MGI Symbol;Acc:MGI:1336167]	5	116013586	116024508	-1	Prkab1	protein_coding	60.41	92.13	64.32	58	0.741592	6.29259	3.53705	0.00691326	0.112824	2.70099
Fam71a	Fam71a	All Targets	RNA	Endogenous	1	3	177	16	15.4157	1	1	619288	ENSMUSG00000091017.1	family with sequence similarity 71, member A [Source:MGI Symbol;Acc:MGI:3588202]	1	191162584	191164817	-1	Fam71a	protein_coding	15.37	16.42	12.03	10.63	0.69073	3.97441	2.88642	0.00692598	0.112824	2.70038
Ebag9	Ebag9	All Targets	RNA	Endogenous	1	2	237	27	28.5202	1	1	55960	ENSMUSG00000022339.9	estrogen receptor-binding fragment-associated gene 9 [Source:MGI Symbol;Acc:MGI:1859920]	15	44619175	44641515	1	Ebag9	protein_coding	29.54	30.45	29.75	23.21	0.547177	5.028	2.88626	0.00692872	0.112824	2.70025
Sft2d2	Sft2d2	All Targets	RNA	Endogenous	1	7	371	38.5	40.9286	1	1	108735	ENSMUSG00000040848.11	SFT2 domain containing 2 [Source:MGI Symbol;Acc:MGI:1917362]	1	165174337	165194438	-1	Sft2d2	protein_coding	45.43	34.65	48.16	50.13	-0.394052	5.70298	-2.88603	0.00693261	0.112824	-2.70006
Entr1	Entr1	All Targets	RNA	Endogenous	1	7	367	42	45.8065	1	1	68112	ENSMUSG00000026927.17	endosome associated trafficking regulator 1 [Source:MGI Symbol;Acc:MGI:1915362]	2	26382802	26389316	-1	Entr1	protein_coding	41.83	53.57	41.64	41.58	0.478763	5.72144	4.9784	0.00693556	0.112824	2.69992
Gm867	Gm867	All Targets	RNA	Endogenous	1	3	307	31.5	34.0022	1	1	333670	ENSMUSG00000050157.6	predicted gene 867 [Source:MGI Symbol;Acc:MGI:2685713]	10	75937723	75940672	-1	Gm867	protein_coding	114.61	145.41	156.97	91.8	0.734758	7.11895	2.88583	0.0069368	0.112824	2.69986
Ago2	Ago2	All Targets	RNA	Endogenous	1	7	353	36	39.7143	1	1	239528	ENSMUSG00000036698.11	argonaute RISC catalytic subunit 2 [Source:MGI Symbol;Acc:MGI:2446632]	15	73095844	73184935	-1	Ago2	protein_coding	38.97	50.38	40.64	32.31	0.720027	5.55151	3.71715	0.00694027	0.112824	2.6997
Slc6a8	Slc6a8	All Targets	RNA	Endogenous	1	6	418	39.5	42.2127	1	1	102857	ENSMUSG00000019558.14	solute carrier family 6 (neurotransmitter transporter, creatine), member 8 [Source:MGI Symbol;Acc:MGI:2147834]	X	73673150	73682502	1	Slc6a8	protein_coding	37.23	68.06	41.09	41.43	0.908995	5.74093	4.33254	0.00696753	0.113173	2.69839
Ap2b1	Ap2b1	All Targets	RNA	Endogenous	1	10	387	52.5	56.7513	1	1	71770	ENSMUSG00000035152.14	adaptor-related protein complex 2, beta 1 subunit [Source:MGI Symbol;Acc:MGI:1919020]	11	83299024	83405035	1	Ap2b1	protein_coding	61.64	87.94	65.43	66.13	0.679542	6.35164	4.75649	0.00698232	0.11332	2.69769
Qsox1	Qsox1	All Targets	RNA	Endogenous	1	6	378	38	45.8312	1	1	104009	ENSMUSG00000033684.14	quiescin Q6 sulfhydryl oxidase 1 [Source:MGI Symbol;Acc:MGI:1330818]	1	155776029	155812889	-1	Qsox1	protein_coding	60.38	137.13	65.79	43.65	1.87535	6.11398	4.01493	0.00700162	0.113395	2.69677
Mbd2	Mbd2	All Targets	RNA	Endogenous	1	17	1235	113	115.574	1	1	17191	ENSMUSG00000024513.16	methyl-CpG binding domain protein 2 [Source:MGI Symbol;Acc:MGI:1333813]	18	70568189	70626131	1	Mbd2	protein_coding	82.25	126.28	84.33	93.42	0.576526	6.8074	3.67236	0.00700654	0.113395	2.69653
Eci2	Eci2	All Targets	RNA	Endogenous	1	7	258	33	36.7951	1	1	23986	ENSMUSG00000021417.15	enoyl-Coenzyme A delta isomerase 2 [Source:MGI Symbol;Acc:MGI:1346064]	13	34977748	35027096	-1	Eci2	protein_coding	36.94	55.75	37.72	40.47	0.530663	5.61486	2.88179	0.00700683	0.113395	2.69652
Ccdc25	Ccdc25	All Targets	RNA	Endogenous	1	4	216	25	27.0939	1	1	67179	ENSMUSG00000022035.6	coiled-coil domain containing 25 [Source:MGI Symbol;Acc:MGI:1914429]	14	65837302	65866607	1	Ccdc25	protein_coding	26.55	35.27	26.88	21.67	0.934741	5.00627	4.26128	0.00701011	0.113395	2.69636
Tead1	Tead1	All Targets	RNA	Endogenous	1	5	224	29	29.9272	1	1	21676	ENSMUSG00000055320.18	TEA domain family member 1 [Source:MGI Symbol;Acc:MGI:101876]	7	112679318	112906807	1	Tead1	protein_coding	32.7	42.58	34.87	28.37	0.69306	5.32188	3.68146	0.00701668	0.113407	2.69605
Ccdc96	Ccdc96	All Targets	RNA	Endogenous	1	4	157	23	23.1906	1	1	66717	ENSMUSG00000050677.2	coiled-coil domain containing 96 [Source:MGI Symbol;Acc:MGI:1913967]	5	36484588	36488172	1	Ccdc96	protein_coding	33.97	46.5	44.74	28.71	0.862814	5.47052	4.3092	0.00703748	0.113602	2.69507
Mon1b	Mon1b	All Targets	RNA	Endogenous	1	5	198	24.5	25.8821	1	1	270096	ENSMUSG00000078908.10	MON1 homolog B, secretory traffciking associated [Source:MGI Symbol;Acc:MGI:1923231]	8	113635587	113645179	1	Mon1b	protein_coding	29.56	27.35	25.51	22.78	0.452672	4.95412	2.87977	0.00704242	0.113602	2.69483
Slc9a1	Slc9a1	All Targets	RNA	Endogenous	1	5	308	34	35.9385	1	1	20544	ENSMUSG00000028854.9	solute carrier family 9 (sodium/hydrogen exchanger), member 1 [Source:MGI Symbol;Acc:MGI:102462]	4	133369706	133423702	1	Slc9a1	protein_coding	31.97	49.21	32.81	28.28	0.974859	5.3558	4.69286	0.00704614	0.113602	2.69466
Gm20594	Gm20594	All Targets	RNA	Endogenous	1	609	56782	3632.5	3887.57	1	1	100463512	ENSMUSG00000096887.2	predicted gene, 20594 [Source:MGI Symbol;Acc:MGI:5295700]	6	79817916	79818364	1	Gm20594	protein_coding	6486.59	6930.27	6107.76	5309.89	0.561724	12.798	3.61422	0.00705704	0.113623	2.69414
Ttc3	Ttc3	All Targets	RNA	Endogenous	1	4	180	20	21.1553	1	1	22129	ENSMUSG00000040785.19	tetratricopeptide repeat domain 3 [Source:MGI Symbol;Acc:MGI:1276539]	16	94370618	94469343	1	Ttc3	protein_coding	23.64	15.42	19.02	25.62	-0.479687	4.61671	-2.88034	0.007059	0.113623	-2.69405
Zfp444	Zfp444	All Targets	RNA	Endogenous	1	3	153	15	16.9952	1	1	72667	ENSMUSG00000044876.15	zinc finger protein 444 [Source:MGI Symbol;Acc:MGI:1923365]	7	6172226	6193811	1	Zfp444	protein_coding	17.82	12.33	18.11	21.19	-0.622943	4.34308	-2.87623	0.00710535	0.114275	-2.69187
Senp6	Senp6	All Targets	RNA	Endogenous	1	7	263	32.5	36.1266	1	1	215351	ENSMUSG00000034252.14	SUMO/sentrin specific peptidase 6 [Source:MGI Symbol;Acc:MGI:1922075]	9	80066903	80144953	1	Senp6	protein_coding	40.02	46.7	43.77	35.22	0.55349	5.6184	4.43264	0.00714308	0.114787	2.6901
Scamp2	Scamp2	All Targets	RNA	Endogenous	1	3	264	29	31.8379	1	1	24044	ENSMUSG00000040188.10	secretory carrier membrane protein 2 [Source:MGI Symbol;Acc:MGI:1346518]	9	57560943	57588795	1	Scamp2	protein_coding	29.56	37.78	28.07	31.31	0.443856	5.21039	2.88321	0.00715593	0.114845	2.6895
Percc1	Percc1	All Targets	RNA	Endogenous	1	3	202	27.5	28.0696	1	1	102643076									47.78	28.15	56.48	41.91	-0.54248	5.60248	-2.87369	0.00715892	0.114845	-2.68936
Acot13	Acot13	All Targets	RNA	Endogenous	1	6	257	39.5	39.8226	1	1	66834	ENSMUSG00000006717.7	acyl-CoA thioesterase 13 [Source:MGI Symbol;Acc:MGI:1914084]	13	24817948	24831540	-1	Acot13	protein_coding	59.05	43.54	62.74	67.42	-0.473843	6.061	-2.87495	0.00716426	0.114845	-2.68911
Myo5c	Myo5c	All Targets	RNA	Endogenous	1	14	354	68	69.4599	1	1	208943	ENSMUSG00000033590.8	myosin VC [Source:MGI Symbol;Acc:MGI:2442485]	9	75232020	75305451	1	Myo5c	protein_coding	173.52	120.33	166.93	193.94	-0.624594	7.53732	-3.62895	0.00717951	0.114931	-2.6884
Igf2r	Igf2r	All Targets	RNA	Endogenous	1	7	199	28	29.9054	1	1	16004	ENSMUSG00000023830.14	insulin-like growth factor 2 receptor [Source:MGI Symbol;Acc:MGI:96435]	17	12682406	12769664	-1	Igf2r	protein_coding	34.22	42.27	39.49	36.13	0.423884	5.48557	2.88225	0.00718505	0.114931	2.68814
Dynll1	Dynll1	All Targets	RNA	Endogenous	1	30	1086	177	189.976	1	1	56455	ENSMUSG00000009013.5	dynein light chain LC8-type 1 [Source:MGI Symbol;Acc:MGI:1861457]	5	115297110	115300999	-1	Dynll1	protein_coding	339.08	390.71	417.35	306.78	0.607295	8.70468	4.50045	0.00719485	0.114931	2.68769
Zfp672	Zfp672	All Targets	RNA	Endogenous	1	3	175	21.5	21.931	1	1	319475	ENSMUSG00000049755.14	zinc finger protein 672 [Source:MGI Symbol;Acc:MGI:2442105]	11	58315114	58330339	-1	Zfp672	protein_coding	22.27	27.47	23.2	21.15	0.470205	4.78588	2.87981	0.00720451	0.114931	2.68724
Ddx52	Ddx52	All Targets	RNA	Endogenous	1	6	262	31	32.314	1	1	78394	ENSMUSG00000020677.7	DEAD (Asp-Glu-Ala-Asp) box polypeptide 52 [Source:MGI Symbol;Acc:MGI:1925644]	11	83942062	83963088	1	Ddx52	protein_coding	29.96	35.39	31.36	27.56	0.446789	5.20199	2.87075	0.00720476	0.114931	2.68723
Chfr	Chfr	All Targets	RNA	Endogenous	1	5	221	26	27.7286	1	1	231600	ENSMUSG00000014668.15	checkpoint with forkhead and ring finger domains [Source:MGI Symbol;Acc:MGI:2444898]	5	110135842	110171972	1	Chfr	protein_coding	25.29	29.06	25.04	24.75	0.499941	4.94257	2.87849	0.00720484	0.114931	2.68723
Ces1f	Ces1f	All Targets	RNA	Endogenous	1	2	168	21	21.2284	1	1	234564	ENSMUSG00000031725.8	carboxylesterase 1F [Source:MGI Symbol;Acc:MGI:2142687]	8	93256236	93279747	-1	Ces1f	protein_coding	40.65	17.04	26.97	49.23	-1.61541	5.09997	-7.59726	0.00722498	0.115038	-2.68629
Wbp1l	Wbp1l	All Targets	RNA	Endogenous	1	4	204	23	26.0029	1	1	226178	ENSMUSG00000047731.17	WW domain binding protein 1 like [Source:MGI Symbol;Acc:MGI:107577]	19	46599084	46657389	1	Wbp1l	protein_coding	28.04	35.51	28.16	24.5	0.767814	5.08423	3.9255	0.00723101	0.115038	2.68601
Zfp598	Zfp598	All Targets	RNA	Endogenous	1	3	254	31	30.9535	1	1	213753	ENSMUSG00000041130.10	zinc finger protein 598 [Source:MGI Symbol;Acc:MGI:2670965]	17	24669687	24682016	1	Zfp598	protein_coding	33.26	44.17	32.85	25.34	0.940258	5.28035	5.29008	0.0072347	0.115038	2.68584
Eif3d	Eif3d	All Targets	RNA	Endogenous	1	7	337	41	41.9214	1	1	55944	ENSMUSG00000016554.9	eukaryotic translation initiation factor 3, subunit D [Source:MGI Symbol;Acc:MGI:1933181]	15	77958998	77970813	-1	Eif3d	protein_coding	40.07	62.78	42.34	43.71	0.698714	5.78042	4.21558	0.00723503	0.115038	2.68583
Adamts10	Adamts10	All Targets	RNA	Endogenous	1	5	469	48	45.8996	1	1	224697	ENSMUSG00000024299.17	a disintegrin-like and metallopeptidase (reprolysin type) with thrombospondin type 1 motif, 10 [Source:MGI Symbol;Acc:MGI:2449112]	17	33524204	33553782	1	Adamts10	protein_coding	37.6	19.6	33.92	40.41	-0.858583	5.20112	-3.66293	0.00724314	0.115074	-2.68545
Col4a2	Col4a2	All Targets	RNA	Endogenous	1	3	656	56	55.8486	1	1	12827	ENSMUSG00000031503.13	collagen, type IV, alpha 2 [Source:MGI Symbol;Acc:MGI:88455]	8	11312805	11449287	1	Col4a2	protein_coding	25.03	41.86	27.63	23.96	0.835272	5.01441	2.87218	0.00726882	0.115388	2.68427
Ppp1r14a	Ppp1r14a	All Targets	RNA	Endogenous	1	8	831	75	70.4314	1	1	68458	ENSMUSG00000037166.5	protein phosphatase 1, regulatory inhibitor subunit 14A [Source:MGI Symbol;Acc:MGI:1931139]	7	29289308	29293801	1	Ppp1r14a	protein_coding	48.49	34.1	43.78	56.16	-0.632027	5.67424	-2.8664	0.00728256	0.115513	-2.68364
Gm14295	Gm14288,2210418O10Rik,Zfp968,Gm4631,Gm14410,Gm14434,Zfp965,Gm14432,Zfp967,Zfp966,Gm14393,Gm4724,Gm2026,Gm2004,Gm2007,Gm14403,Gm14440,Zfp931,Zfp973,Zfp970,Zfp971,Gm14296,Gm14295,Gm14391,Gm6710,Gm14430,Gm14308,Gm14327,Gm14326,Gm14325,Gm14305,Gm14322	All Targets	RNA	Endogenous	1	27	1323	140	157.945	1	1	100039123	ENSMUSG00000078877.11	predicted gene 14295 [Source:MGI Symbol;Acc:MGI:3709624]	2	176798612	176811223	1	Gm14295	protein_coding	155.3	109.82	159.26	154.1	-0.367723	7.38631	-2.86119	0.00737895	0.116947	-2.67924
Armc8	Armc8	All Targets	RNA	Endogenous	1	1	237	29.5	30.8783	1	1	74125	ENSMUSG00000032468.11	armadillo repeat containing 8 [Source:MGI Symbol;Acc:MGI:1921375]	9	99478372	99568899	-1	Armc8	protein_coding	28.72	37.35	30.43	26.53	0.508135	5.14257	2.86469	0.0074204	0.117509	2.67736
Rcbtb1	Rcbtb1	All Targets	RNA	Endogenous	1	2	236	26	27.6976	1	1	71330	ENSMUSG00000035469.17	regulator of chromosome condensation (RCC1) and BTB (POZ) domain containing protein 1 [Source:MGI Symbol;Acc:MGI:1918580]	14	59201209	59237265	1	Rcbtb1	protein_coding	26.95	30.62	26.17	21.91	0.530611	4.93987	2.85754	0.00744582	0.117816	2.67622
Hdac1	Hdac1	All Targets	RNA	Endogenous	1	10	482	45	51.4601	1	1	433759	ENSMUSG00000028800.15	histone deacetylase 1 [Source:MGI Symbol;Acc:MGI:108086]	4	129516104	129542713	-1	Hdac1	protein_coding	49.65	53.82	48.28	45.12	0.3575	5.86161	2.86054	0.00746734	0.118061	2.67525
Scgb3a2	Scgb3a2	All Targets	RNA	Endogenous	1	9	10462	54	136.442	1	1	117158	ENSMUSG00000038791.14	secretoglobin, family 3A, member 2 [Source:MGI Symbol;Acc:MGI:2153470]	18	43764289	43767399	1	Scgb3a2	protein_coding	2844.92	1550.97	4090.07	2760.08	-1.75067	11.1847	-2.8558	0.00747813	0.118136	-2.67477
Slc11a2	Slc11a2	All Targets	RNA	Endogenous	1	10	246	46	46.7566	1	1	18174	ENSMUSG00000023030.16	solute carrier family 11 (proton-coupled divalent metal ion transporters), member 2 [Source:MGI Symbol;Acc:MGI:1345279]	15	100387898	100425072	-1	Slc11a2	protein_coding	123.27	54.32	133.23	116.07	-1.0128	6.82747	-3.91153	0.0074906	0.118233	-2.67421
Znrf2	Znrf2	All Targets	RNA	Endogenous	1	7	371	40	44.1684	1	1	387524	ENSMUSG00000058446.14	zinc and ring finger 2 [Source:MGI Symbol;Acc:MGI:1196246]	6	54816916	54893500	1	Znrf2	protein_coding	41.44	57.51	44.34	50.49	0.396715	5.82182	2.85529	0.00749632	0.118233	2.67395
Tmem183a	Tmem183a	All Targets	RNA	Endogenous	1	2	165	23	21.9574	1	1	57439	ENSMUSG00000042305.12	transmembrane protein 183A [Source:MGI Symbol;Acc:MGI:1914729]	1	134346097	134361979	-1	Tmem183a	protein_coding	18.63	28.93	21.15	21.42	0.591914	4.7272	3.6995	0.00753536	0.118713	2.67221
Slc16a12	Slc16a12	All Targets	RNA	Endogenous	1	3	174	23	23.1197	1	1	240638	ENSMUSG00000009378.4	solute carrier family 16 (monocarboxylic acid transporters), member 12 [Source:MGI Symbol;Acc:MGI:2147716]	19	34668403	34747289	-1	Slc16a12	protein_coding	29.88	20.51	30.43	35	-0.595914	5.06683	-3.5136	0.0075429	0.118713	-2.67187
Gprasp2	Gprasp2	All Targets	RNA	Endogenous	1	2	183	17	17.293	1	1	245607	ENSMUSG00000072966.11	G protein-coupled receptor associated sorting protein 2 [Source:MGI Symbol;Acc:MGI:2442071]	X	135839034	135844730	1	Gprasp2	protein_coding	19.05	10.31	14.87	17.58	-0.548606	4.1763	-2.85836	0.00755111	0.118713	-2.67151
Icam1	Icam1	All Targets	RNA	Endogenous	1	10	546	70.5	73.0457	1	1	15894	ENSMUSG00000037405.8	intercellular adhesion molecule 1 [Source:MGI Symbol;Acc:MGI:96392]	9	21015985	21028817	1	Icam1	protein_coding	47.23	164.2	45	43.23	2.02151	6.06	3.92596	0.00755475	0.118713	2.67135
Resf1	Resf1	All Targets	RNA	Endogenous	1	4	224	28	30.5005	1	1	67246	ENSMUSG00000032712.16	retroelement silencing factor 1 [Source:MGI Symbol;Acc:MGI:1914496]	6	149309414	149335663	1	Resf1	protein_coding	28.2	55.25	30.12	31.97	0.957195	5.36852	4.23451	0.00755703	0.118713	2.67125
Zfp91	Zfp91	All Targets	RNA	Endogenous	1	7	379	48.5	51.1333	1	1	109910	ENSMUSG00000024695.16	zinc finger protein 91 [Source:MGI Symbol;Acc:MGI:104854]	19	12767020	12796126	-1	Zfp91	protein_coding	58.67	79.51	63.8	52.09	0.766024	6.20528	4.20282	0.00759857	0.119248	2.66941
Chuk	Chuk	All Targets	RNA	Endogenous	1	9	277	44.5	44.7904	1	1	12675	ENSMUSG00000025199.16	conserved helix-loop-helix ubiquitous kinase [Source:MGI Symbol;Acc:MGI:99484]	19	44073335	44107480	-1	Chuk	protein_coding	65.53	67.86	68.12	60.32	0.389607	6.26204	2.86198	0.0076033	0.119248	2.6692
Iqcd	Iqcd	All Targets	RNA	Endogenous	1	6	213	28	27.2386	1	1	75732	ENSMUSG00000029601.13	IQ motif containing D [Source:MGI Symbol;Acc:MGI:1922982]	5	120589016	120607118	1	Iqcd	protein_coding	43.83	22.26	44.19	39.56	-0.63966	5.38274	-2.84849	0.00761598	0.119352	-2.66864
Mthfr	Mthfr	All Targets	RNA	Endogenous	1	9	321	36	39.9857	1	1	17769	ENSMUSG00000029009.17	methylenetetrahydrofolate reductase [Source:MGI Symbol;Acc:MGI:106639]	4	148039077	148059551	1	Mthfr	protein_coding	37.29	47.7	34.79	32.2	0.698049	5.48643	4.28253	0.00762793	0.119443	2.66811
Cilk1	Cilk1	All Targets	RNA	Endogenous	1	4	275	39	38.1291	1	1	56542	ENSMUSG00000009828.15	ciliogenesis associated kinase 1 [Source:MGI Symbol;Acc:MGI:1934157]	9	78109192	78172107	1	Cilk1	protein_coding	35.49	61.72	38.25	40.18	0.800586	5.6334	3.99073	0.00765611	0.119789	2.66687
Fam118b	Fam118b	All Targets	RNA	Endogenous	1	3	166	22	21.7333	1	1	109229	ENSMUSG00000050471.17	family with sequence similarity 118, member B [Source:MGI Symbol;Acc:MGI:1924483]	9	35216965	35267805	-1	Fam118b	protein_coding	22.69	24.98	21.81	15.7	0.917846	4.63726	4.62095	0.00769367	0.12022	2.66523
Zfp217	Zfp217	All Targets	RNA	Endogenous	1	5	293	29.5	32.9794	1	1	228913	ENSMUSG00000052056.14	zinc finger protein 217 [Source:MGI Symbol;Acc:MGI:2685408]	2	170108643	170148103	-1	Zfp217	protein_coding	33.66	31.16	31.93	26.26	0.448405	5.18175	2.85221	0.007703	0.12022	2.66482
Smarcd2	Smarcd2	All Targets	RNA	Endogenous	1	7	392	41	44.9107	1	1	83796	ENSMUSG00000078619.10	SWI/SNF related, matrix associated, actin dependent regulator of chromatin, subfamily d, member 2 [Source:MGI Symbol;Acc:MGI:1933621]	11	106263179	106272972	-1	Smarcd2	protein_coding	60.46	42.16	65.36	58.54	-0.290934	6.04517	-2.84533	0.00770569	0.12022	-2.6647
Fbxw9	Fbxw9	All Targets	RNA	Endogenous	1	6	277	37	40.8323	1	1	68628	ENSMUSG00000008167.14	F-box and WD-40 domain protein 9 [Source:MGI Symbol;Acc:MGI:1915878]	8	85060055	85067124	1	Fbxw9	protein_coding	55.52	65.97	67.9	52.22	0.470403	6.13199	2.85209	0.00770819	0.12022	2.66459
Arl6ip5	Arl6ip5	All Targets	RNA	Endogenous	1	10	489	50.5	54.4524	1	1	65106	ENSMUSG00000035199.6	ADP-ribosylation factor-like 6 interacting protein 5 [Source:MGI Symbol;Acc:MGI:1929501]	6	97210689	97233315	1	Arl6ip5	protein_coding	48.48	65.21	48.1	45.07	0.790987	5.90918	4.53646	0.00773856	0.120597	2.66327
Vmn2r60	Vmn2r60	All Targets	RNA	Endogenous	1	1	104	12	11.2082	1	1	637898	ENSMUSG00000090619.2	vomeronasal 2, receptor 60 [Source:MGI Symbol;Acc:MGI:3647050]	7	42107770	42196208	1	Vmn2r60	protein_coding	9.02	7.68	8.52	13.19	-0.661077	3.49176	-2.84988	0.00779183	0.121331	-2.66096
Sdcbp2	Sdcbp2	All Targets	RNA	Endogenous	1	4	138	19	17.7079	1	1	228765	ENSMUSG00000027456.8	syndecan binding protein (syntenin) 2 [Source:MGI Symbol;Acc:MGI:2385156]	2	151572622	151590005	1	Sdcbp2	protein_coding	18.32	21.81	14.92	13.52	0.7939	4.30622	2.83869	0.00782003	0.121673	2.65974
Gadd45g	Gadd45g	All Targets	RNA	Endogenous	1	6	222	23	26.1865	1	1	23882	ENSMUSG00000021453.2	growth arrest and DNA-damage-inducible 45 gamma [Source:MGI Symbol;Acc:MGI:1346325]	13	51846678	51848468	1	Gadd45g	protein_coding	20.23	63.82	16.84	22.1	1.55947	4.91892	4.03786	0.00783277	0.121775	2.65919
Dcun1d3	Dcun1d3	All Targets	RNA	Endogenous	1	4	227	28.5	28.7834	1	1	233805	ENSMUSG00000048787.13	DCN1, defective in cullin neddylation 1, domain containing 3 (S. cerevisiae) [Source:MGI Symbol;Acc:MGI:2679003]	7	119852796	119896298	-1	Dcun1d3	protein_coding	28.35	42.34	30.77	30.35	0.60904	5.25899	3.56827	0.0078602	0.12199	2.65802
Kdm5c	Kdm5c	All Targets	RNA	Endogenous	1	14	449	59	66.4904	1	1	20591	ENSMUSG00000025332.14	lysine (K)-specific demethylase 5C [Source:MGI Symbol;Acc:MGI:99781]	X	152233020	152274535	1	Kdm5c	protein_coding	73.79	99.64	84.32	81.41	0.434048	6.6362	3.68459	0.00786465	0.12199	2.65783
Cenpl	Cenpl	All Targets	RNA	Endogenous	1	5	214	23	23.6768	1	1	70454	ENSMUSG00000026708.16	centromere protein L [Source:MGI Symbol;Acc:MGI:1917704]	1	161070713	161086724	1	Cenpl	protein_coding	24	21.08	21.66	15.25	0.601716	4.60718	3.73406	0.00786528	0.12199	2.6578
Cwc25	Cwc25	All Targets	RNA	Endogenous	1	5	242	28.5	29.7127	1	1	67480	ENSMUSG00000018541.10	CWC25 spliceosome-associated protein [Source:MGI Symbol;Acc:MGI:1914730]	11	97745481	97766556	-1	Cwc25	protein_coding	27.15	30.59	30.93	24.56	0.435237	5.05977	2.83631	0.00787625	0.12199	2.65733
Plec	Plec	All Targets	RNA	Endogenous	1	12	512	68.5	70.4966	1	1	18810	ENSMUSG00000022565.15	plectin [Source:MGI Symbol;Acc:MGI:1277961]	15	76170974	76232574	-1	Plec	protein_coding	57.43	96.3	74.3	58.57	0.87228	6.35238	4.1589	0.00787776	0.12199	2.65726
Katnal1	Katnal1	All Targets	RNA	Endogenous	1	5	218	24.5	25.0932	1	1	231912	ENSMUSG00000041298.15	katanin p60 subunit A-like 1 [Source:MGI Symbol;Acc:MGI:2387638]	5	148871584	148929320	-1	Katnal1	protein_coding	30.65	21.22	26.5	31.9	-0.43237	5.01123	-2.83432	0.00789012	0.122085	-2.65674
Slc12a2	Slc12a2	All Targets	RNA	Endogenous	1	16	428	65	64.6887	1	1	20496	ENSMUSG00000024597.11	solute carrier family 12, member 2 [Source:MGI Symbol;Acc:MGI:101924]	18	57878678	57946821	1	Slc12a2	protein_coding	97.04	156.18	84.8	106.21	0.734783	6.96569	3.80639	0.00791921	0.122438	2.65549
Ikbke	Ikbke	All Targets	RNA	Endogenous	1	4	182	22	23.4438	1	1	56489	ENSMUSG00000042349.13	inhibitor of kappaB kinase epsilon [Source:MGI Symbol;Acc:MGI:1929612]	1	131254343	131279606	-1	Ikbke	protein_coding	28.08	28.08	25.15	20.86	0.492916	4.90594	2.83222	0.00793135	0.122529	2.65498
Rab29	Rab29	All Targets	RNA	Endogenous	1	3	203	20	21.9794	1	1	226422	ENSMUSG00000026433.13	RAB29, member RAS oncogene family [Source:MGI Symbol;Acc:MGI:2385107]	1	131867224	131872887	1	Rab29	protein_coding	18.56	21.45	18.48	16.55	0.505952	4.48175	2.83148	0.00794603	0.122659	2.65435
Cnn3	Cnn3	All Targets	RNA	Endogenous	1	7	426	56.5	50.1334	1	1	71994	ENSMUSG00000053931.11	calponin 3, acidic [Source:MGI Symbol;Acc:MGI:1919244]	3	121426497	121458207	1	Cnn3	protein_coding	29.67	43.59	27.99	29.97	0.576794	5.24071	2.83006	0.00797413	0.122996	2.65316
Ska2	Ska2	All Targets	RNA	Endogenous	1	3	177	24	23.0089	1	1	66140	ENSMUSG00000020492.11	spindle and kinetochore associated complex subunit 2 [Source:MGI Symbol;Acc:MGI:1913390]	11	87109234	87124635	1	Ska2	protein_coding	21.1	20.67	22.46	16.39	0.571728	4.56503	2.83498	0.00800787	0.123419	2.65174
Sgpl1	Sgpl1	All Targets	RNA	Endogenous	1	6	290	33	33.9734	1	1	20397	ENSMUSG00000020097.14	sphingosine phosphate lyase 1 [Source:MGI Symbol;Acc:MGI:1261415]	10	61098642	61147703	-1	Sgpl1	protein_coding	31.06	44.09	37.88	31.34	0.610836	5.39515	4.10046	0.00802485	0.12349	2.65102
Mpdu1	Mpdu1	All Targets	RNA	Endogenous	1	4	259	29	30.4073	1	1	24070	ENSMUSG00000018761.14	mannose-P-dolichol utilization defect 1 [Source:MGI Symbol;Acc:MGI:1346040]	11	69656697	69662642	-1	Mpdu1	protein_coding	33.56	39.52	38.01	31.85	0.472949	5.38514	2.82739	0.00802735	0.12349	2.65092
Adam8	Adam8	All Targets	RNA	Endogenous	1	4	265	28.5	30.0411	1	1	11501	ENSMUSG00000025473.16	a disintegrin and metallopeptidase domain 8 [Source:MGI Symbol;Acc:MGI:107825]	7	139978932	139992562	-1	Adam8	protein_coding	32.42	74.02	60.39	20.9	1.75715	5.48126	3.57511	0.00803134	0.12349	2.65075
Qars	Qars	All Targets	RNA	Endogenous	1	11	317	38.5	44.4706	1	1	97541	ENSMUSG00000032604.16	glutaminyl-tRNA synthetase [Source:MGI Symbol;Acc:MGI:1915851]	9	108507706	108515941	1	Qars	protein_coding	51.61	62.78	61.2	52.83	0.430925	6.06902	2.83319	0.00804672	0.123567	2.6501
Adam15	Adam15	All Targets	RNA	Endogenous	1	4	347	32	34.5714	1	1	11490	ENSMUSG00000028041.17	a disintegrin and metallopeptidase domain 15 (metargidin) [Source:MGI Symbol;Acc:MGI:1333882]	3	89338542	89349996	-1	Adam15	protein_coding	23.81	36.08	29.39	25.99	0.677033	5.06417	3.52483	0.00804903	0.123567	2.65001
Myo1b	Myo1b	All Targets	RNA	Endogenous	1	12	723	71.5	62.0953	1	1	17912	ENSMUSG00000018417.14	myosin IB [Source:MGI Symbol;Acc:MGI:107752]	1	51749765	51916071	-1	Myo1b	protein_coding	45.86	57.1	47.3	45.8	0.444623	5.83945	2.83597	0.00805529	0.123567	2.64974
Spock2	Spock2	All Targets	RNA	Endogenous	1	6	1016	79.5	64.8132	1	1	94214	ENSMUSG00000058297.16	sparc/osteonectin, cwcv and kazal-like domains proteoglycan 2 [Source:MGI Symbol;Acc:MGI:1891351]	10	60106219	60135198	1	Spock2	protein_coding	40.06	21.46	27.97	36.9	-0.651061	5.10353	-2.82497	0.00807597	0.123705	-2.64888
Smad4	Smad4	All Targets	RNA	Endogenous	1	3	292	44.5	47.7044	1	1	17128	ENSMUSG00000024515.13	SMAD family member 4 [Source:MGI Symbol;Acc:MGI:894293]	18	73639009	73703780	-1	Smad4	protein_coding	56.15	71.38	56.06	56.36	0.497243	6.11446	3.84237	0.00807695	0.123705	2.64884
Csad	Csad	All Targets	RNA	Endogenous	1	3	232	30.5	31.5984	1	1	246277	ENSMUSG00000023044.2	cysteine sulfinic acid decarboxylase [Source:MGI Symbol;Acc:MGI:2180098]	15	102176999	102204724	-1	Csad	protein_coding	38.71	27.12	38.69	41.15	-0.451494	5.38802	-2.82392	0.00809696	0.123915	-2.648
Lrrc23	Lrrc23	All Targets	RNA	Endogenous	1	4	263	26.5	30.0556	1	1	16977	ENSMUSG00000030125.11	leucine rich repeat containing 23 [Source:MGI Symbol;Acc:MGI:1315192]	6	124769863	124779727	-1	Lrrc23	protein_coding	121.32	51.26	147.54	99.85	-0.827197	6.79506	-3.49652	0.00813167	0.124349	-2.64655
Slc46a3	Slc46a3	All Targets	RNA	Endogenous	1	5	227	30	29.2468	1	1	71706	ENSMUSG00000029650.10	solute carrier family 46, member 3 [Source:MGI Symbol;Acc:MGI:1918956]	5	147878437	147894815	-1	Slc46a3	protein_coding	44.77	22.64	39.14	45.91	-0.879775	5.41976	-3.59146	0.00815908	0.124669	-2.64541
Adora2b	Adora2b	All Targets	RNA	Endogenous	1	3	174	21	21.2971	1	1	11541	ENSMUSG00000018500.2	adenosine A2b receptor [Source:MGI Symbol;Acc:MGI:99403]	11	62248984	62266453	1	Adora2b	protein_coding	18.41	44.31	18.67	16.61	1.47907	4.69863	3.67491	0.00816786	0.124669	2.64505
Rxrb	Rxrb	All Targets	RNA	Endogenous	1	8	332	40	42.3469	1	1	20182	ENSMUSG00000039656.17	retinoid X receptor beta [Source:MGI Symbol;Acc:MGI:98215]	17	34031812	34038399	1	Rxrb	protein_coding	44.23	50.27	39.85	40.21	0.439743	5.67445	2.82023	0.00817166	0.124669	2.64489
Ap1m1	Ap1m1	All Targets	RNA	Endogenous	1	6	320	32.5	34.4027	1	1	11767	ENSMUSG00000003033.15	adaptor-related protein complex AP-1, mu subunit 1 [Source:MGI Symbol;Acc:MGI:102776]	8	72240018	72257385	1	Ap1m1	protein_coding	44.5	50.43	45.43	37.11	0.682555	5.69718	4.13404	0.00821136	0.125099	2.64325
Noct	Noct	All Targets	RNA	Endogenous	1	2	191	29	28.4974	1	1	12457	ENSMUSG00000023087.15	nocturnin [Source:MGI Symbol;Acc:MGI:109382]	3	51224447	51251644	1	Noct	protein_coding	27.24	58	28.82	25.75	1.10588	5.22271	3.35795	0.00821764	0.125099	2.64299
Hbb-b1	Hbb-bt,Hbb-b1,Hbb-bs	All Targets	RNA	Endogenous	1	6	4473	356.5	226.022	1	1	15129									69.19	60.61	49.48	120.29	-0.880677	6.17316	-2.8179	0.00821903	0.125099	-2.64294
Cbx3	Cbx3	All Targets	RNA	Endogenous	1	12	699	67.5	72.1272	1	1	12417	ENSMUSG00000029836.15	chromobox 3 [Source:MGI Symbol;Acc:MGI:108515]	6	51470360	51483704	1	Cbx3	protein_coding	79.82	55.59	84.6	84.43	-0.394416	6.45385	-2.82367	0.00824015	0.125166	-2.64207
Csnk1a1	Csnk1a1	All Targets	RNA	Endogenous	1	20	755	91.5	98.0687	1	1	93687	ENSMUSG00000024576.14	casein kinase 1, alpha 1 [Source:MGI Symbol;Acc:MGI:1934950]	18	61555274	61590061	1	Csnk1a1	protein_coding	120.15	143.21	127.42	119.45	0.493066	7.22448	4.13633	0.0082413	0.125166	2.64202
Il1b	Il1b	All Targets	RNA	Endogenous	1	1	211	20.5	20.7954	1	1	16176	ENSMUSG00000027398.13	interleukin 1 beta [Source:MGI Symbol;Acc:MGI:96543]	2	129364570	129371139	-1	Il1b	protein_coding	13.97	37.16	13.1	10.55	1.49614	4.16689	3.25338	0.0082476	0.125166	2.64176
Myo18a	Myo18a	All Targets	RNA	Endogenous	1	5	264	32	33.4171	1	1	360013	ENSMUSG00000000631.20	myosin XVIIIA [Source:MGI Symbol;Acc:MGI:2667185]	11	77763246	77865980	1	Myo18a	protein_coding	37.01	39.41	34.76	33.39	0.471309	5.3998	2.82365	0.00824898	0.125166	2.64171
Dynll2	Dynll2	All Targets	RNA	Endogenous	1	10	399	53.5	58.908	1	1	68097	ENSMUSG00000020483.14	dynein light chain LC8-type 2 [Source:MGI Symbol;Acc:MGI:1915347]	11	87979525	87987533	-1	Dynll2	protein_coding	87.77	64.05	77.26	92.76	-0.38785	6.54533	-2.81768	0.00826692	0.125252	-2.64097
Ntrk1	Ntrk1	All Targets	RNA	Endogenous	1	2	137	15.5	15.6815	1	1	18211	ENSMUSG00000028072.6	neurotrophic tyrosine kinase, receptor, type 1 [Source:MGI Symbol;Acc:MGI:97383]	3	87778244	87795162	-1	Ntrk1	protein_coding	15.03	9.25	10.92	17.38	-0.667064	3.89565	-2.82193	0.00826741	0.125252	-2.64095
Tbc1d13	Tbc1d13	All Targets	RNA	Endogenous	1	6	185	21.5	22.5104	1	1	70296	ENSMUSG00000039678.12	TBC1 domain family, member 13 [Source:MGI Symbol;Acc:MGI:2385326]	2	30133746	30152013	1	Tbc1d13	protein_coding	23.49	25.58	21.76	17.98	0.541977	4.70562	2.81912	0.00829926	0.125637	2.63965
Ttc19	Ttc19	All Targets	RNA	Endogenous	1	2	134	16.5	17	1	1	72795	ENSMUSG00000042298.18	tetratricopeptide repeat domain 19 [Source:MGI Symbol;Acc:MGI:1920045]	11	62281473	62328451	1	Ttc19	protein_coding	17.99	18.11	15.58	15.72	0.329948	4.3485	2.81365	0.00830642	0.125648	2.63935
Rad23b	Rad23b	All Targets	RNA	Endogenous	1	11	388	42.5	45.5556	1	1	19359	ENSMUSG00000028426.10	RAD23 homolog B, nucleotide excision repair protein [Source:MGI Symbol;Acc:MGI:105128]	4	55350043	55392237	1	Rad23b	protein_coding	53.58	68.5	48.49	48.09	0.708086	6.00458	4.14674	0.00831842	0.125699	2.63886
Bloc1s6	Bloc1s6	All Targets	RNA	Endogenous	1	1	131	17.5	17.9214	1	1	18457	ENSMUSG00000005804.14	biogenesis of lysosomal organelles complex-1, subunit 6, pallidin [Source:MGI Symbol;Acc:MGI:1927580]	2	122738503	122749475	1	Bloc1s6	protein_coding	16.64	23.17	13.89	17.01	0.627515	4.33766	2.8126	0.0083281	0.125699	2.63847
Ucp2	Ucp2	All Targets	RNA	Endogenous	1	13	1303	107.5	111.462	1	1	22228	ENSMUSG00000033685.13	uncoupling protein 2 (mitochondrial, proton carrier) [Source:MGI Symbol;Acc:MGI:109354]	7	100493337	100502020	1	Ucp2	protein_coding	116.78	185	131.19	111.55	0.976606	7.26237	4.0581	0.00833159	0.125699	2.63833
Tgif1	Tgif1	All Targets	RNA	Endogenous	1	3	150	19	19.6671	1	1	21815	ENSMUSG00000047407.17	TGFB-induced factor homeobox 1 [Source:MGI Symbol;Acc:MGI:1194497]	17	70844205	70853546	-1	Tgif1	protein_coding	18.66	33.08	22.48	19.46	0.798289	4.74338	3.49309	0.00833544	0.125699	2.63817
Ldlrap1	Ldlrap1	All Targets	RNA	Endogenous	1	2	234	26.5	27.4865	1	1	100017	ENSMUSG00000037295.7	low density lipoprotein receptor adaptor protein 1 [Source:MGI Symbol;Acc:MGI:2140175]	4	134741554	134768024	-1	Ldlrap1	protein_coding	26.88	32.64	21.25	26.45	0.533698	4.95218	2.81143	0.00835425	0.125886	2.63741
Ppp2r1b	Ppp2r1b	All Targets	RNA	Endogenous	1	4	199	21	22.3616	1	1	73699	ENSMUSG00000032058.14	protein phosphatase 2, regulatory subunit A, beta [Source:MGI Symbol;Acc:MGI:1920949]	9	50845301	50894229	1	Ppp2r1b	protein_coding	20.26	23.7	18.57	19.03	0.543042	4.57312	2.8208	0.00836778	0.125993	2.63686
Olfr520	Olfr520	All Targets	RNA	Endogenous	1	3	146	17	16.0217	1	1	259066	ENSMUSG00000073998.2	olfactory receptor 520 [Source:MGI Symbol;Acc:MGI:3030354]	7	99730273	99736399	1	Olfr520	protein_coding	17.16	14.55	12.35	10.76	0.590934	4.02929	2.80813	0.00842094	0.126696	2.63471
Smad6	Smad6	All Targets	RNA	Endogenous	1	2	317	61.5	46.4628	1	1	17130	ENSMUSG00000036867.7	SMAD family member 6 [Source:MGI Symbol;Acc:MGI:1336883]	9	63953076	64022059	-1	Smad6	protein_coding	29.28	15.82	24.1	33.96	-0.915718	4.82388	-3.73591	0.0084308	0.126747	-2.63431
Bclaf1	Bclaf1	All Targets	RNA	Endogenous	1	5	249	29	30.6906	1	1	72567	ENSMUSG00000037608.16	BCL2-associated transcription factor 1 [Source:MGI Symbol;Acc:MGI:1917580]	10	20312469	20344613	1	Bclaf1	protein_coding	39.22	44.6	40.37	39.18	0.461309	5.5777	2.81599	0.00843755	0.126751	2.63404
Mettl6	Mettl6	All Targets	RNA	Endogenous	1	4	214	25.5	26.4985	1	1	67011	ENSMUSG00000021891.8	methyltransferase like 6 [Source:MGI Symbol;Acc:MGI:1914261]	14	31473578	31495040	-1	Mettl6	protein_coding	27	28.65	25.17	23.07	0.448709	4.94386	2.81782	0.0084506	0.126792	2.63352
Sbf2	Sbf2	All Targets	RNA	Endogenous	1	5	336	42.5	43.954	1	1	319934	ENSMUSG00000038371.15	SET binding factor 2 [Source:MGI Symbol;Acc:MGI:1921831]	7	110308013	110614922	-1	Sbf2	protein_coding	38.36	50.07	43.11	40.88	0.420686	5.65838	2.81104	0.00845325	0.126792	2.63341
Sf3b1	Sf3b1	All Targets	RNA	Endogenous	1	10	700	68.5	75.5497	1	1	81898	ENSMUSG00000025982.13	splicing factor 3b, subunit 1 [Source:MGI Symbol;Acc:MGI:1932339]	1	54985169	55027481	-1	Sf3b1	protein_coding	79	92.03	84.47	72.45	0.512036	6.58289	4.07054	0.00848009	0.127097	2.63233
Asap3	Asap3	All Targets	RNA	Endogenous	1	2	120	16	16.7542	1	1	230837	ENSMUSG00000036995.7	ArfGAP with SH3 domain, ankyrin repeat and PH domain 3 [Source:MGI Symbol;Acc:MGI:2684986]	4	136206365	136245216	1	Asap3	protein_coding	20.17	31.64	15.37	15.56	1.30191	4.50932	4.83132	0.00851306	0.127413	2.63101
Herc3	Herc3	All Targets	RNA	Endogenous	1	3	242	24.5	26.1698	1	1	73998	ENSMUSG00000029804.17	hect domain and RLD 3 [Source:MGI Symbol;Acc:MGI:1921248]	6	58831465	58920398	1	Herc3	protein_coding	28.08	25.73	20.96	19.92	0.475913	4.81429	3.385	0.00851414	0.127413	2.63097
Aptx	Aptx	All Targets	RNA	Endogenous	1	5	216	27.5	28.3723	1	1	66408	ENSMUSG00000028411.15	aprataxin [Source:MGI Symbol;Acc:MGI:1913658]	4	40682382	40703194	-1	Aptx	protein_coding	28.3	33.6	30.74	27.01	0.434026	5.14684	2.80295	0.00852989	0.127551	2.63034
Abhd14b	Abhd14b	All Targets	RNA	Endogenous	1	4	230	28.5	28.0906	1	1	76491	ENSMUSG00000042073.15	abhydrolase domain containing 14b [Source:MGI Symbol;Acc:MGI:1923741]	9	106447459	106452923	1	Abhd14b	protein_coding	40.42	24.8	39.86	46.11	-0.799764	5.41342	-3.84337	0.00854511	0.127681	-2.62974
Gramd1a	Gramd1a	All Targets	RNA	Endogenous	1	4	379	30	30.1642	1	1	52857	ENSMUSG00000001248.15	GRAM domain containing 1A [Source:MGI Symbol;Acc:MGI:105490]	7	31130127	31155896	-1	Gramd1a	protein_coding	29.05	31.83	27.67	23.28	0.511849	5.02377	2.80132	0.0085644	0.127872	2.62897
Rbm3	Rbm3	All Targets	RNA	Endogenous	1	10	1416	127	133.135	1	1	19652	ENSMUSG00000031167.16	RNA binding motif (RNP1, RRM) protein 3 [Source:MGI Symbol;Acc:MGI:1099460]	X	8138975	8145880	-1	Rbm3	protein_coding	132.38	264.53	161.93	158.52	0.955548	7.64246	3.98145	0.00857407	0.127919	2.62859
Spred1	Spred1	All Targets	RNA	Endogenous	1	9	346	50	49.4715	1	1	114715	ENSMUSG00000027351.14	sprouty protein with EVH-1 domain 1, related sequence [Source:MGI Symbol;Acc:MGI:2150016]	2	117121374	117182279	1	Spred1	protein_coding	44.22	62.53	49.73	42.04	0.694855	5.8384	3.49353	0.0086042	0.128205	2.62739
Zcrb1	Zcrb1	All Targets	RNA	Endogenous	1	3	177	22	22.1606	1	1	67197	ENSMUSG00000022635.9	zinc finger CCHC-type and RNA binding motif 1 [Source:MGI Symbol;Acc:MGI:1914447]	15	93386097	93398334	-1	Zcrb1	protein_coding	24.52	25.9	21.74	20.32	0.600462	4.7516	2.80156	0.00860809	0.128205	2.62724
Npdc1	Npdc1	All Targets	RNA	Endogenous	1	5	301	33	36.284	1	1	18146	ENSMUSG00000015094.16	neural proliferation, differentiation and control 1 [Source:MGI Symbol;Acc:MGI:1099802]	2	25399351	25409494	1	Npdc1	protein_coding	34.63	45.93	35.96	30.43	0.735693	5.41309	3.43182	0.00861286	0.128205	2.62705
Pkia	Pkia	All Targets	RNA	Endogenous	1	4	202	24	23.5863	1	1	18767	ENSMUSG00000027499.12	protein kinase inhibitor, alpha [Source:MGI Symbol;Acc:MGI:104747]	3	7366669	7445366	1	Pkia	protein_coding	23.78	27.52	27.35	20.37	0.545673	4.85912	2.80188	0.00862535	0.128242	2.62656
Ifngr2	Ifngr2	All Targets	RNA	Endogenous	1	4	216	24.5	24.6076	1	1	15980	ENSMUSG00000022965.8	interferon gamma receptor 2 [Source:MGI Symbol;Acc:MGI:107654]	16	91547072	91565623	1	Ifngr2	protein_coding	26.7	26.42	21.4	18.62	0.607484	4.74478	2.79831	0.00862847	0.128242	2.62643
Tle2	Tle2	All Targets	RNA	Endogenous	1	3	170	21	21.9747	1	1	21886	ENSMUSG00000034771.15	transducin-like enhancer of split 2 [Source:MGI Symbol;Acc:MGI:104635]	10	81574561	81590845	1	Tle2	protein_coding	23.5	18.53	24.39	27.51	-0.467806	4.78065	-2.7958	0.00868242	0.128869	-2.62431
Pex19	Pex19	All Targets	RNA	Endogenous	1	6	318	36	37.3248	1	1	19298	ENSMUSG00000003464.13	peroxisomal biogenesis factor 19 [Source:MGI Symbol;Acc:MGI:1334458]	1	172126755	172136493	1	Pex19	protein_coding	37.98	40.17	36.6	34.19	0.408706	5.46085	2.79929	0.00868384	0.128869	2.62426
Rnase4	Rnase4	All Targets	RNA	Endogenous	1	10	1255	71.5	70.8968	1	1	58809	ENSMUSG00000021876.15	ribonuclease, RNase A family 4 [Source:MGI Symbol;Acc:MGI:1926217]	14	51091077	51106151	1	Rnase4	protein_coding	37.86	42.58	42.86	35.06	0.582362	5.51539	2.79531	0.00871066	0.129008	2.62321
Hacd2	Hacd2	All Targets	RNA	Endogenous	1	8	263	30	33.0161	1	1	70757	ENSMUSG00000035376.10	3-hydroxyacyl-CoA dehydratase 2 [Source:MGI Symbol;Acc:MGI:1918007]	16	35022428	35109177	1	Hacd2	protein_coding	38.95	43.4	32.14	38.42	0.423456	5.48596	2.7944	0.00871241	0.129008	2.62314
Arpc3	Arpc3	All Targets	RNA	Endogenous	1	12	890	60	66.4979	1	1	56378	ENSMUSG00000029465.14	actin related protein 2/3 complex, subunit 3 [Source:MGI Symbol;Acc:MGI:1928375]	5	122391878	122414184	1	Arpc3	protein_coding	59.52	110.98	68.12	77.12	0.746505	6.48391	3.97534	0.00873073	0.129008	2.62242
Fn3krp	Fn3krp	All Targets	RNA	Endogenous	1	2	166	21	20.4769	1	1	238024	ENSMUSG00000039253.7	fructosamine 3 kinase related protein [Source:MGI Symbol;Acc:MGI:2679256]	11	121421401	121431288	1	Fn3krp	protein_coding	19.24	24.39	26.91	17.38	0.650422	4.68537	3.32503	0.00873129	0.129008	2.6224
Carhsp1	Carhsp1	All Targets	RNA	Endogenous	1	6	278	32.5	32.0099	1	1	52502	ENSMUSG00000008393.9	calcium regulated heat stable protein 1 [Source:MGI Symbol;Acc:MGI:1196368]	16	8658580	8672155	-1	Carhsp1	protein_coding	23.23	36.84	23.99	25.83	0.611288	4.97673	2.79321	0.0087381	0.129008	2.62213
Zfand3	Zfand3	All Targets	RNA	Endogenous	1	7	261	32	32.9305	1	1	21769	ENSMUSG00000044477.12	zinc finger, AN1-type domain 3 [Source:MGI Symbol;Acc:MGI:1096572]	17	30004733	30210828	1	Zfand3	protein_coding	27.24	45.1	31.19	33.64	0.562061	5.31997	3.69591	0.00874457	0.129008	2.62188
Ttll1	Ttll1	All Targets	RNA	Endogenous	1	2	132	15	15.0136	1	1	319953	ENSMUSG00000022442.16	tubulin tyrosine ligase-like 1 [Source:MGI Symbol;Acc:MGI:2443047]	15	83483769	83510893	-1	Ttll1	protein_coding	15.48	12.11	16.15	17.16	-0.582612	4.15947	-2.79988	0.00875416	0.129008	-2.62151
Epha2	Epha2	All Targets	RNA	Endogenous	1	8	276	37.5	39.3179	1	1	13836	ENSMUSG00000006445.3	Eph receptor A2 [Source:MGI Symbol;Acc:MGI:95278]	4	141301240	141329384	1	Epha2	protein_coding	42.82	109.54	40.57	41.24	1.25166	5.88883	3.36636	0.00875973	0.129008	2.62129
Fmo6	Fmo6	All Targets	RNA	Endogenous	1	2	175	16.5	15.9586	1	1	226565	ENSMUSG00000095576.5	flavin containing monooxygenase 6 [Source:MGI Symbol;Acc:MGI:2681841]	1	162916551	162937515	-1	Fmo6	protein_coding	15.94	15.32	13.2	10.46	0.738847	3.98981	2.79207	0.00876289	0.129008	2.62117
Osbpl6	Osbpl6	All Targets	RNA	Endogenous	1	9	212	32	35.6936	1	1	99031	ENSMUSG00000042359.18	oxysterol binding protein-like 6 [Source:MGI Symbol;Acc:MGI:2139014]	2	76406508	76600647	1	Osbpl6	protein_coding	75.7	40.08	87.43	71.46	-0.686603	6.26687	-4.21784	0.00877013	0.129008	-2.62089
Ammecr1l	Ammecr1l	All Targets	RNA	Endogenous	1	4	288	35.5	36.9667	1	1	225339	ENSMUSG00000041915.9	AMME chromosomal region gene 1-like [Source:MGI Symbol;Acc:MGI:2442711]	18	31759826	31782743	1	Ammecr1l	protein_coding	35.2	45.14	38.58	33.61	0.521833	5.45367	2.79164	0.00877218	0.129008	2.62081
Dram1	Dram1	All Targets	RNA	Endogenous	1	14	744	66.5	71.4746	1	1	71712	ENSMUSG00000020057.2	DNA-damage regulated autophagy modulator 1 [Source:MGI Symbol;Acc:MGI:1918962]	10	88322804	88379080	-1	Dram1	protein_coding	70.59	117.39	69.71	58.58	1.04038	6.39656	3.30057	0.00877219	0.129008	2.62081
Fcgr4	Fcgr4	All Targets	RNA	Endogenous	1	4	213	24	24.5864	1	1	246256	ENSMUSG00000059089.4	Fc receptor, IgG, low affinity IV [Source:MGI Symbol;Acc:MGI:2179523]	1	171018920	171029761	1	Fcgr4	protein_coding	17.74	34.14	15.84	15.38	1.17911	4.50088	3.58068	0.00878485	0.129048	2.62032
Cd44	Cd44	All Targets	RNA	Endogenous	1	6	409	48	52.7864	1	1	12505	ENSMUSG00000005087.17	CD44 antigen [Source:MGI Symbol;Acc:MGI:88338]	2	102811141	102901665	-1	Cd44	protein_coding	49.68	80.9	59.28	45.31	0.995106	6.02819	4.04086	0.00878852	0.129048	2.62017
Bmp8b	Bmp8b	All Targets	RNA	Endogenous	1	2	163	16	15.101	1	1	12164	ENSMUSG00000002384.2	bone morphogenetic protein 8b [Source:MGI Symbol;Acc:MGI:107335]	4	123105165	123132099	1	Bmp8b	protein_coding	14.27	14.88	12.91	10.16	0.651386	3.93229	2.79061	0.00879467	0.129048	2.61993
Stard3	Stard3	All Targets	RNA	Endogenous	1	5	269	32	31.6438	1	1	59045	ENSMUSG00000018167.10	START domain containing 3 [Source:MGI Symbol;Acc:MGI:1929618]	11	98358368	98381112	1	Stard3	protein_coding	26.72	51.82	25.03	29.82	0.871289	5.21097	3.40809	0.00880425	0.129092	2.61956
Gm6958	Gm42048,Gm6958	All Targets	RNA	Endogenous	1	68	2927	323.5	350.254	1	1	629242									267.5	285.35	326.56	240.99	0.373539	8.35237	3.40624	0.00881766	0.129192	2.61904
Trim37	Trim37	All Targets	RNA	Endogenous	1	4	143	22	22.1234	1	1	68729	ENSMUSG00000018548.15	tripartite motif-containing 37 [Source:MGI Symbol;Acc:MGI:2153072]	11	87127077	87220683	1	Trim37	protein_coding	32.54	22.32	32.87	35.42	-0.459055	5.16428	-2.78969	0.00882471	0.129198	-2.61877
Itgb6	Itgb6	All Targets	RNA	Endogenous	1	4	264	36	35.5539	1	1	16420	ENSMUSG00000026971.15	integrin beta 6 [Source:MGI Symbol;Acc:MGI:96615]	2	60598292	60722643	-1	Itgb6	protein_coding	24.88	64.54	26.26	24.99	1.2795	5.16036	3.28753	0.00884013	0.129327	2.61818
Nfe2l1	Nfe2l1	All Targets	RNA	Endogenous	1	7	346	43	45.4472	1	1	18023	ENSMUSG00000038615.17	nuclear factor, erythroid derived 2,-like 1 [Source:MGI Symbol;Acc:MGI:99421]	11	96817414	96829968	-1	Nfe2l1	protein_coding	46.31	69.35	53.68	48.89	0.681582	5.9853	4.10482	0.00885615	0.129371	2.61756
Sstr3	Sstr3	All Targets	RNA	Endogenous	1	1	116	14	12.4287	1	1	20607	ENSMUSG00000044933.3	somatostatin receptor 3 [Source:MGI Symbol;Acc:MGI:98329]	15	78537008	78544685	-1	Sstr3	protein_coding	12.43	12.59	9.14	8.52	0.692649	3.65521	2.78798	0.00885635	0.129371	2.61755
Lrch1	Lrch1	All Targets	RNA	Endogenous	1	1	263	28.5	27.7395	1	1	380916	ENSMUSG00000068015.8	leucine-rich repeats and calponin homology (CH) domain containing 1 [Source:MGI Symbol;Acc:MGI:2443390]	14	74754675	74947876	-1	Lrch1	protein_coding	17.42	28.93	21.39	22.28	0.44609	4.70999	2.78622	0.00889064	0.129716	2.61623
Calhm6	Calhm6	All Targets	RNA	Endogenous	1	1	91	12	12.3348	1	1	215900	ENSMUSG00000046031.7	calcium homeostasis modulator family member 6 [Source:MGI Symbol;Acc:MGI:2443082]	10	34126067	34127984	-1	Calhm6	protein_coding	10.23	14.11	9.48	7.63	0.848051	3.59039	2.78582	0.00889946	0.129716	2.61589
Ankub1	Ankub1	All Targets	RNA	Endogenous	1	2	143	17	18.1164	1	1	242037	ENSMUSG00000074591.8	ankrin repeat and ubiquitin domain containing 1 [Source:MGI Symbol;Acc:MGI:2685256]	3	57657393	57692799	-1	Ankub1	protein_coding	23.54	33.31	24.23	13.31	1.20944	4.56882	2.79215	0.00889979	0.129716	2.61588
Kif9	Kif9	All Targets	RNA	Endogenous	1	2	131	25	25.3702	1	1	16578	ENSMUSG00000032489.17	kinesin family member 9 [Source:MGI Symbol;Acc:MGI:1098237]	9	110476958	110525179	1	Kif9	protein_coding	38.7	47.15	49.43	38.09	0.481143	5.64226	2.79055	0.00891216	0.129799	2.61541
Rbmxl1	Rbmxl1	All Targets	RNA	Endogenous	1	5	287	32.5	34.9155	1	1	19656	ENSMUSG00000037070.10	RNA binding motif protein, X-linked like-1 [Source:MGI Symbol;Acc:MGI:1343045]	8	78505269	78508898	-1	Rbmxl1	protein_coding	31.44	41.79	34.38	35.73	0.408071	5.39429	2.78802	0.00893565	0.129955	2.61451
Cxcr4	Cxcr4	All Targets	RNA	Endogenous	1	2	856	39.5	39.627	1	1	12767	ENSMUSG00000045382.6	chemokine (C-X-C motif) receptor 4 [Source:MGI Symbol;Acc:MGI:109563]	1	128588199	128592293	-1	Cxcr4	protein_coding	23.82	19.33	29.81	31.08	-0.526804	4.90005	-2.78627	0.00893612	0.129955	-2.61449
Eya2	Eya2	All Targets	RNA	Endogenous	1	7	199	26.5	29.4352	1	1	14049	ENSMUSG00000017897.18	EYA transcriptional coactivator and phosphatase 2 [Source:MGI Symbol;Acc:MGI:109341]	2	165595032	165771727	1	Eya2	protein_coding	41.92	51.62	37.24	37.21	0.753955	5.60048	3.81349	0.00898374	0.130551	2.61267
Cct2	Cct2	All Targets	RNA	Endogenous	1	8	636	62	69.0004	1	1	12461	ENSMUSG00000034024.8	chaperonin containing Tcp1, subunit 2 (beta) [Source:MGI Symbol;Acc:MGI:107186]	10	117051001	117063814	-1	Cct2	protein_coding	81.46	98.02	85.96	82.84	0.512382	6.66052	4.23834	0.00906785	0.131645	2.60949
Tmc4	Tmc4	All Targets	RNA	Endogenous	1	1	155	26	24.71	1	1	353499	ENSMUSG00000019734.16	transmembrane channel-like gene family 4 [Source:MGI Symbol;Acc:MGI:2669035]	7	3665790	3677553	-1	Tmc4	protein_coding	40.31	74.59	52.78	35.99	1.15404	5.80663	3.78702	0.00907287	0.131645	2.6093
Setd3	Setd3	All Targets	RNA	Endogenous	1	12	467	56	59.4763	1	1	52690	ENSMUSG00000056770.15	SET domain containing 3 [Source:MGI Symbol;Acc:MGI:1289184]	12	108106431	108179314	-1	Setd3	protein_coding	56.31	64.03	61.24	57.91	0.293781	6.14312	2.77773	0.00907918	0.131645	2.60906
Gpc3	Gpc3	All Targets	RNA	Endogenous	1	4	358	34	35.7898	1	1	14734	ENSMUSG00000055653.13	glypican 3 [Source:MGI Symbol;Acc:MGI:104903]	X	52272426	52613950	-1	Gpc3	protein_coding	34.17	17.92	31.53	33.15	-0.870567	4.95742	-2.77735	0.00908761	0.131659	-2.60874
Mlf2	Mlf2	All Targets	RNA	Endogenous	1	13	470	63	70.1783	1	1	30853	ENSMUSG00000030120.14	myeloid leukemia factor 2 [Source:MGI Symbol;Acc:MGI:1353554]	6	124931386	124937238	1	Mlf2	protein_coding	74.49	92.51	87.87	82.79	0.365453	6.62223	2.78747	0.00909363	0.131659	2.60851
Spi1	Spi1	All Targets	RNA	Endogenous	1	3	391	31	29.362	1	1	20375	ENSMUSG00000002111.8	spleen focus forming virus (SFFV) proviral integration oncogene [Source:MGI Symbol;Acc:MGI:98282]	2	91082390	91115756	1	Spi1	protein_coding	15.16	29.48	18.31	20.26	0.565436	4.57285	2.77626	0.00911201	0.131828	2.60782
Cars	Cars	All Targets	RNA	Endogenous	1	9	297	38	41.0705	1	1	27267	ENSMUSG00000010755.17	cysteinyl-tRNA synthetase [Source:MGI Symbol;Acc:MGI:1351477]	7	143557230	143600090	-1	Cars	protein_coding	47.29	70.67	42.83	43.36	0.798586	5.87988	3.61839	0.00913795	0.132106	2.60685
Ilrun	Ilrun	All Targets	RNA	Endogenous	1	6	362	42.5	45.5526	1	1	224647	ENSMUSG00000056692.13	inflammation and lipid regulator with UBA-like and NBR1-like domains [Source:MGI Symbol;Acc:MGI:106281]	17	27751235	27820648	-1	Ilrun	protein_coding	49.25	62	45.7	44.11	0.644501	5.87392	4.29357	0.00916609	0.132398	2.6058
Psmd12	Psmd12	All Targets	RNA	Endogenous	1	6	260	33.5	35.7961	1	1	66997	ENSMUSG00000020720.13	proteasome (prosome, macropain) 26S subunit, non-ATPase, 12 [Source:MGI Symbol;Acc:MGI:1914247]	11	107479484	107504362	1	Psmd12	protein_coding	38.22	46.56	36.1	46.63	0.27691	5.62142	2.78527	0.00917678	0.132398	2.6054
Gpr137b	Gpr137b,Gpr137b-ps	All Targets	RNA	Endogenous	1	10	707	74	79.8903	1	1	83924	ENSMUSG00000021306.11	G protein-coupled receptor 137B [Source:MGI Symbol;Acc:MGI:1891463]	13	13357620	13394014	-1	Gpr137b	protein_coding	93.37	79.86	99.43	108.27	-0.335792	6.77964	-2.77425	0.00917871	0.132398	-2.60533
Stxbp1	Stxbp1	All Targets	RNA	Endogenous	1	2	266	32.5	29.7372	1	1	20910	ENSMUSG00000026797.16	syntaxin binding protein 1 [Source:MGI Symbol;Acc:MGI:107363]	2	32787602	32847245	-1	Stxbp1	protein_coding	19.28	28.29	22.27	17.49	0.647976	4.64465	2.77302	0.00918518	0.132398	2.60508
Btg3	Gm7334,Btg3	All Targets	RNA	Endogenous	1	5	391	44	42.9364	1	1	12228	ENSMUSG00000022863.15	BTG anti-proliferation factor 3 [Source:MGI Symbol;Acc:MGI:109532]	16	78332637	78377192	-1	Btg3	protein_coding	33.32	91.23	33.94	34.13	1.34859	5.62025	3.3513	0.0092157	0.13274	2.60395
Tacc2	Tacc2	All Targets	RNA	Endogenous	1	11	265	39	41.2071	1	1	57752	ENSMUSG00000030852.18	transforming, acidic coiled-coil containing protein 2 [Source:MGI Symbol;Acc:MGI:1928899]	7	130577438	130764785	1	Tacc2	protein_coding	61	73.91	69.26	56.41	0.557821	6.25283	3.95593	0.00922377	0.132759	2.60365
Mbnl2	Mbnl2	All Targets	RNA	Endogenous	1	9	488	73.5	72.8287	1	1	105559	ENSMUSG00000022139.17	muscleblind like splicing factor 2 [Source:MGI Symbol;Acc:MGI:2145597]	14	120275669	120431697	1	Mbnl2	protein_coding	83.43	95.81	89.14	87.36	0.459451	6.69164	4.19967	0.00925559	0.133119	2.60247
Rab23	Rab23	All Targets	RNA	Endogenous	1	5	230	25.5	27.9352	1	1	19335	ENSMUSG00000004768.14	RAB23, member RAS oncogene family [Source:MGI Symbol;Acc:MGI:99833]	1	33719887	33742564	1	Rab23	protein_coding	32.67	38.43	25.98	27.44	0.564152	5.16589	2.76877	0.00928208	0.133402	2.60149
Angpt4	Angpt4	All Targets	RNA	Endogenous	1	1	146	16	15.7857	1	1	11602	ENSMUSG00000027460.7	angiopoietin 4 [Source:MGI Symbol;Acc:MGI:1336887]	2	151911210	151945337	1	Angpt4	protein_coding	13.74	10.38	11.12	16.92	-0.616523	3.91842	-2.77003	0.00930308	0.133483	-2.60071
Prss8	Prss8	All Targets	RNA	Endogenous	1	14	425	65	66.7707	1	1	76560	ENSMUSG00000030800.10	protease, serine 8 (prostasin) [Source:MGI Symbol;Acc:MGI:1923810]	7	127925716	127930104	-1	Prss8	protein_coding	146.79	112.76	134.14	170.27	-0.58212	7.2848	-2.76757	0.00930965	0.133483	-2.60047
Klf6	Klf6	All Targets	RNA	Endogenous	1	14	635	75	79.2663	1	1	23849	ENSMUSG00000000078.7	Kruppel-like factor 6 [Source:MGI Symbol;Acc:MGI:1346318]	13	5861482	5870394	1	Klf6	protein_coding	63.05	184.68	71.64	66.55	1.20073	6.5695	3.83723	0.00931839	0.133483	2.60015
Ccdc8	Ccdc8	All Targets	RNA	Endogenous	1	3	200	23	21.3191	1	1	434130	ENSMUSG00000041117.8	coiled-coil domain containing 8 [Source:MGI Symbol;Acc:MGI:3612184]	7	16992708	16997516	1	Ccdc8	protein_coding	19.83	12.91	16.02	21.04	-0.547902	4.3515	-2.76702	0.0093254	0.133483	-2.59989
Pik3cd	Pik3cd	All Targets	RNA	Endogenous	1	4	485	26	29.8121	1	1	18707	ENSMUSG00000039936.18	phosphatidylinositol-4,5-bisphosphate 3-kinase catalytic subunit delta [Source:MGI Symbol;Acc:MGI:1098211]	4	149649168	149702571	-1	Pik3cd	protein_coding	18.9	23.09	20.61	16.11	0.575211	4.53937	2.76685	0.00932608	0.133483	2.59986
Dek	Dek	All Targets	RNA	Endogenous	1	9	494	43	49.7844	1	1	110052	ENSMUSG00000021377.15	DEK oncogene (DNA binding) [Source:MGI Symbol;Acc:MGI:1926209]	13	47084775	47106201	-1	Dek	protein_coding	51.3	58.96	49	51.07	0.340503	5.95464	2.76746	0.00932862	0.133483	2.59977
Ier5	Ier5	All Targets	RNA	Endogenous	1	4	266	33.5	36.3839	1	1	15939	ENSMUSG00000056708.5	immediate early response 5 [Source:MGI Symbol;Acc:MGI:1337072]	1	155096361	155099636	-1	Ier5	protein_coding	37.97	76.92	35.45	33.34	1.07532	5.59089	3.29541	0.00941007	0.134348	2.59679
SCGB1A1	SCGB1A1	All Targets	RNA	Endogenous	2	1.18921	151.24	10.525	10.6229	4	5	7356									196774	37719.3	192037	195216	-2.24432	16.9459	-3.69272	0.00941283	0.134348	-2.59668
Tmem176a	Tmem176a	All Targets	RNA	Endogenous	1	19	1379	101.5	104.915	1	1	66058	ENSMUSG00000023367.14	transmembrane protein 176A [Source:MGI Symbol;Acc:MGI:1913308]	6	48840919	48847071	1	Tmem176a	protein_coding	162.5	446.1	198.33	173.95	1.42108	7.96487	3.70838	0.00941737	0.134348	2.59652
Mvp	Mvp	All Targets	RNA	Endogenous	1	9	301	41	43.8552	1	1	78388	ENSMUSG00000030681.18	major vault protein [Source:MGI Symbol;Acc:MGI:1925638]	7	126986860	127014621	-1	Mvp	protein_coding	36.57	86.84	43.22	43.96	1.123	5.85469	3.43585	0.00942268	0.134348	2.59633
Kcnk1	Kcnk1	All Targets	RNA	Endogenous	1	2	217	30	30.5612	1	1	16525	ENSMUSG00000033998.9	potassium channel, subfamily K, member 1 [Source:MGI Symbol;Acc:MGI:109322]	8	125995170	126030685	1	Kcnk1	protein_coding	37.05	54.56	34.37	37.14	0.669644	5.53848	3.60811	0.00942403	0.134348	2.59628
Ash1l	Ash1l	All Targets	RNA	Endogenous	1	7	365	41	45.8375	1	1	192195	ENSMUSG00000028053.13	ASH1 like histone lysine methyltransferase [Source:MGI Symbol;Acc:MGI:2183158]	3	88950622	89079375	1	Ash1l	protein_coding	49.56	50.64	53.59	46.51	0.276026	5.88775	2.76234	0.00943022	0.134348	2.59605
Nus1	Nus1	All Targets	RNA	Endogenous	1	7	368	47.5	49.1113	1	1	52014	ENSMUSG00000023068.16	NUS1 dehydrodolichyl diphosphate synthase subunit [Source:MGI Symbol;Acc:MGI:1196365]	10	52417547	52440183	1	Nus1	protein_coding	44.33	67.17	44.66	44.04	0.688324	5.84419	3.66677	0.00944026	0.134393	2.59568
Ptch1	Ptch1	All Targets	RNA	Endogenous	1	8	284	41	41.2943	1	1	19206	ENSMUSG00000021466.12	patched 1 [Source:MGI Symbol;Acc:MGI:105373]	13	63508328	63573598	-1	Ptch1	protein_coding	48.62	31.68	47.23	47.89	-0.492492	5.65361	-2.76397	0.00946881	0.134702	-2.59465
Samd4b	Samd4b	All Targets	RNA	Endogenous	1	4	251	31	32.3593	1	1	233033	ENSMUSG00000109336.1	sterile alpha motif domain containing 4B [Source:MGI Symbol;Acc:MGI:2448542]	7	28399522	28598144	-1	Samd4b	protein_coding	33.21	41.89	35.48	30.63	0.626091	5.36487	3.77335	0.00952991	0.135473	2.59244
Nbl1	Nbl1	All Targets	RNA	Endogenous	1	5	665	50	56.0324	1	1	17965	ENSMUSG00000041120.6	NBL1, DAN family BMP antagonist [Source:MGI Symbol;Acc:MGI:104591]	4	139082284	139092993	-1	Nbl1	protein_coding	44.59	60.91	71.67	51.08	0.547015	5.99738	2.77142	0.00954465	0.135584	2.5919
Clcn7	Clcn7	All Targets	RNA	Endogenous	1	6	286	30	33.2123	1	1	26373	ENSMUSG00000036636.10	chloride channel, voltage-sensitive 7 [Source:MGI Symbol;Acc:MGI:1347048]	17	25133391	25162104	1	Clcn7	protein_coding	26.14	44.6	25.18	28.25	0.728761	5.15875	3.46152	0.00956116	0.13572	2.59131
Kars	Kars	All Targets	RNA	Endogenous	1	3	377	39.5	42.7125	1	1	85305	ENSMUSG00000031948.14	lysyl-tRNA synthetase [Source:MGI Symbol;Acc:MGI:1934754]	8	111993443	112011323	-1	Kars	protein_coding	37.65	69.73	44.39	45.46	0.738925	5.80493	3.76416	0.00957704	0.135762	2.59074
Elf2	Elf2	All Targets	RNA	Endogenous	1	8	348	37.5	41.0657	1	1	69257	ENSMUSG00000037174.18	E74-like factor 2 [Source:MGI Symbol;Acc:MGI:1916507]	3	51252720	51340663	-1	Elf2	protein_coding	44.17	40.44	41.93	36.59	0.319791	5.59293	2.76174	0.009578	0.135762	2.5907
[truncated: 18,207 more rows]

## Sheet: Airway D15 intact vs mock
TargetName	HUGOSymbol	TargetGroup	AnalyteType	CodeClass	ProbePool	MinCount	MaxCount	MedianCount	GeomeanCount	NumberOfProbesIncluded	NumberOfProbesTotal	GeneID	Ensgid	Description	Chr	Start	End	Strand	Gene	Genetype	D15_Healthy_mean	D2_Disease_mean	D30_Healthy_mean	Mock_Healthy_mean	logFC	AveExpr	t	P.Value	adj.P.Val	z.std
[truncated: 19,589 more rows]

[truncated: 16 more sheets: Airway D30 intact vs mock, Airway D15 intact vs D2 dis, Airway D30 intact vs D2 dis, Airway D30 vs D15 intact, Alveolar D2 dis vs mock, Alveolar D15 dis vs mock, Alveolar D30 dis vs mock, Alveolar D15 intact vs mock, Alveolar D30 intact vs mock, Alveolar D15 dis vs intact, Alveolar D30 dis vs intact, Alveolar D15 dis vs D2 dis, Alveolar D30 dis vs D2 dis, Alveolar D15 intact vs D2 dis, Alveolar D30 intact vs D2 dis, Diseased Alv vs Airway at 2 dpi]
