# Supplementary material for: SARS-CoV-2 infection produces chronic pulmonary epithelial and immune cell dysfunction with fibrosis in mice
Source: Sci Transl Med. 2022 Jul 7:eabo5070. doi: 10.1126/scitranslmed.abo5070 (PMC9273046; doi:10.1126/scitranslmed.abo5070)
Supplement: Supplementary file 3 — Data files S1 to S7 [file scitranslmed.abo5070_data_files.zip › abo5070_data_file_s5.xlsx]

## Sheet: Index for Data File S5
Data File S5 presents pathways analyes for REACTOME pathways for all comparisons presented in the main text. Each comparison is shown in a separate tab with each tab labelled according to the comparison that was made.
Abbreviations to aid in deciphering the Tab names	Airway = regions of interest selected from distal/terminal bronchioles
	Alveolar = regions of interest selected from peripheral lung/alveolar region
	mock = samples from mice not infected with virus
	D2 = day 2 post infection
	D15 = day 15 post infection
	D30 = day 30 post infection
	dis = regions defined histologically as either having evidence of active virus infection (applies to D2) or the appearance of disease (alveolar only at D15 and D30)
	intact = alveolar regions that come from virus infected mice at D15 and D30 that appeared histologically normal
Please refer to STAR Methods in orignal manuscript for more information as to how these analyses were conducted and futher information related to region of interest selection.

## Sheet: Airway D2 dis vs mock
	Description	pval	padj	ES	NES	nMoreExtreme	size	leadingEdge
R-MMU-6798695	Neutrophil degranulation	1.00006e-06	6.79924e-05	0.566861	1.86273	0	481	Lcn2,Bst2,B2m,Orm1,Ceacam1,Ltf,Cd177,Pigr,Ifi211,Pnp,Orm2,Lilr4b,Cd14,Qsox1,Enpp4,C3,Ctss,Sting1,Tcirg1,Adam8,Cxcl2,Plac8,Npc2,Cybb,Mndal,Ctsb,Sdcbp,Grn,Cd68,Anxa2,S100a11,Cd47,Dbnl,Cxcl1,Pglyrp1,Gsdmd,B4galt1,Ifi205,Fuca1,Rab5c,Fcer1g,Tnfrsf1b,Mvp,Bst1,Anpep,Rnaset2a,Serpina3i,Rab27a,Cxcl3,Tlr2,Cd53,Chil1,Cd44,Ctsc,Cmtm6,Iqgap2,Fgl2,Ctsz,Ubr4,Psma5,Cstb,Gns,Actr2,Tyrobp,Psap,Slc27a2,H2-M10.2,Hsp…
R-MMU-1280215	Cytokine Signaling in Immune system	1.00045e-06	6.79924e-05	0.634101	2.07171	0	361	Isg15,Usp18,Oasl1,Stat2,Psmb8,Ube2l6,Ddx58,Psmb10,Irf9,Uba7,Eif2ak2,Socs3,Jun,Psme1,Psme2,Birc3,Nfkbia,Osmr,Fos,Myd88,Il1b,Il1rn,Ifnl2,Relb,Trim25,Nfkb2,Ptpn2,Gsdmd,Ifnar2,Socs2,Tnfrsf1b,Il13ra1,Il1a,Jak2,Ifna6,Tnf,Ifna4,Stat3,Casp1,Tbk1,Irak2,Socs1,Tnfrsf1a,Psma5,Tnfrsf9,Nod1,Tnfrsf12a,Eif4g2,Csf2rb2,Ptk2b,Csf1,Il34,Cd40,Fbxw11,Vav1,Ifnb1,Il15ra,Ltbr,Ubb,Flt3l,Csf2ra,Pde12,Nfkb1,Ifna2,H3c1,Dusp6…
R-MMU-983169	Class I MHC mediated antigen processing & presentation	1.00064e-06	6.79924e-05	0.536965	1.75198	0	340	B2m,Herc6,Rnf213,Tap1,Psmb8,Ube2l6,Dtx3l,Tap2,Tapbp,Psmb10,Uba7,Socs3,Rnf114,Psme1,Psme2,Rnf19b,Fbxw17,Cybb,Arel1,Fcgr1,Trim21,Socs1,Ubr4,Psma5,Asb13,Rnf14,H2-M10.2,Cyba,Fbxw11,Ube2f,Ubb,Spsb1,H2-Q6,Ube2s,Wsb1,Trip12,Psmd13,Ube2j2,Psmd4,Smurf1,Ube2a,H2-Q10,Hspa5,Psmb2,Sec24b,Psma7,Znrf1,Lrrc41,Ube2n,Fbxl5,Fzr1,Calr,Psmc4,Keap1,Rnf126,Psmd3,Rnf25,Fbxo6,Asb1,Psma4,Gm11127,Rnf4,H2-T23,Fbxo4,Uba1,Ube…
DATPoverlapMarkers	Mouse DATP/PATP/ADI markes	1.00072e-06	6.79924e-05	0.609943	1.98858	0	330	Irf7,B2m,Clu,H2-D1,Anxa3,S100a6,Areg,Nupr1,Jun,Icam1,Cdkn1a,Psme2,Basp1,Tacstd2,F3,Tbrg1,Nfkbia,Hbegf,Timp1,Serpinb9,Lgals3,Anxa1,Cxcl16,Krt18,Anxa2,S100a11,Clic1,Krt8,Tmsb10,Ctsl,Itgb6,Ier3,Klf6,Krt7,Dusp1,Sfn,Eif6,Tpm4,S100a10,Gadd45b,Epcam,H3f3b,Cd44,2200002D01Rik,Sat1,Psma5,Tspo,Cldn4,Cstb,Hspb1,Krt19,Msn,Tnip3,F11r,Tnfrsf12a,Etf1,Actb,Eif4g2,Lsr,Tpm3,Rnh1,Mboat1,Rab11a,Ubb,Arpc2,Phlda1,Tpd52…
R-MMU-983168	Antigen processing: Ubiquitination & Proteasome degradation	1.0014e-06	6.79924e-05	0.53203	1.72837	0	287	Herc6,Rnf213,Psmb8,Ube2l6,Dtx3l,Psmb10,Uba7,Socs3,Rnf114,Psme1,Psme2,Rnf19b,Fbxw17,Arel1,Trim21,Socs1,Ubr4,Psma5,Asb13,Rnf14,Fbxw11,Ube2f,Ubb,Spsb1,Ube2s,Wsb1,Trip12,Psmd13,Ube2j2,Psmd4,Smurf1,Ube2a,Psmb2,Psma7,Znrf1,Lrrc41,Ube2n,Fbxl5,Fzr1,Psmc4,Keap1,Rnf126,Psmd3,Rnf25,Fbxo6,Asb1,Psma4,Rnf4,Fbxo4,Uba1,Ube2m,Uba3,Eloc,Herc3,Psmd2,Ube2e1,Fbxw9,Ube2v1,Mex3c,Klhl42,Psme3,Trim11,Rchy1,Cdc34,Psmb4,Ps…
R-MMU-449147	Signaling by Interleukins	1.003e-06	6.79924e-05	0.609724	1.9714	0	245	Stat2,Psmb8,Psmb10,Socs3,Jun,Psme1,Psme2,Nfkbia,Osmr,Fos,Myd88,Il1b,Il1rn,Ifnl2,Nfkb2,Gsdmd,Il13ra1,Il1a,Jak2,Stat3,Casp1,Tbk1,Irak2,Socs1,Psma5,Nod1,Csf2rb2,Ptk2b,Csf1,Il34,Fbxw11,Vav1,Il15ra,Ubb,Csf2ra,Nfkb1,H3c1,Dusp6,H3c15,Il4ra,Ywhaz,Lyn,Ppp2ca,H3c2,Il22ra1,Psmd13,Psmd4,Psmb2,Shc1,Stx3,Grb2,Psma7,Mapkapk2,App,Pik3cd,Ube2n,Peli1,Map3k8,Psmc4,Il1rl2,Ppp2r1b,Il6,Dusp4,Psmd3,Ptpn6,Nfkbib,Clcf1,P…
R-MMU-5688426	Deubiquitination	1.00372e-06	6.79924e-05	0.54533	1.75971	0	231	Usp18,Psmb8,Ddx58,Psmb10,Ifih1,Psme1,Psme2,Birc3,Nfkbia,Myc,Tnip1,Psma5,Tnfaip3,Nod1,Usp25,Tnip3,Actb,Ino80,Kat2b,Ubb,Rad23b,Hgs,Taf10,Psmd13,Psmd4,Ripk1,Psmb2,Traf3,Hif1a,Usp8,Psma7,Cdc25a,Psmc4,Keap1,Usp3,Psmd3,Smad1,Usp16,Usp17lb,Usp24,Psma4,Smad4,Becn1,Ccp110,Tomm20,Stam2,Psmd2,Rad23a,Usp4,Psme3,Tnks,Psmb4,Axin2,Psmd8,Vdac2,Psmc6,Psma6,Birc2,Psmb6,Usp47,Nod2,Psmd9,Tfpt,Ino80d,Adrm1,Uchl5,Foxk…
R-MMU-5689880	Ub-specific processing proteases	1.01179e-06	6.79924e-05	0.575348	1.83074	0	165	Usp18,Psmb8,Ddx58,Psmb10,Ifih1,Psme1,Psme2,Birc3,Nfkbia,Myc,Psma5,Usp25,Ubb,Hgs,Taf10,Psmd13,Psmd4,Ripk1,Psmb2,Hif1a,Usp8,Psma7,Cdc25a,Psmc4,Keap1,Usp3,Psmd3,Smad1,Usp16,Usp17lb,Usp24,Psma4,Smad4,Becn1,Ccp110,Tomm20,Stam2,Psmd2,Usp4,Psme3,Tnks,Psmb4,Axin2,Psmd8,Vdac2,Psmc6,Psma6,Birc2,Psmb6,Usp47,Psmd9,Adrm1,Mdm2,Kat2a,Traf2,Rnf123,Usp12,Suds3,Tada2b,Usp19,Cyld,Usp7,Psma3,Snx3,Psmc1,Psma2,Mul1,Ps…
R-MMU-168898	Toll-like Receptor Cascades	1.02062e-06	6.79924e-05	0.659096	2.07251	0	133	Irf7,Lbp,Jun,Cd14,Ctss,Birc3,Nfkbia,Fos,Ctsb,Nfkb2,Ctsl,Gsdmd,Tirap,Ctsk,Tlr2,Tbk1,Unc93b1,Irak2,Lgmn,Nod1,Fbxw11,Itgb2,Ubb,Nfkb1,Cd180,Dusp6,Tlr7,Tank,Ppp2ca,Sftpd,Ripk1,Traf3,S100a1,Mapkapk2,App,Ube2n,Peli1,Map3k8,Ppp2r1b,Casp8,Dusp4,Ly86,Nfkbib,Tlr8,Ikbke,Fgg,S100a8,Dusp7,Ikbkb,Ube2v1,Ticam1,Dnm2,Eea1,Birc2,S100a9,Nod2,Rps6ka2
R-MMU-2454202	Fc epsilon receptor (FCERI) signaling	1.02787e-06	6.79924e-05	0.612404	1.90935	0	117	Psmb8,Psmb10,Jun,Psme1,Psme2,Nfkbia,Fos,Fcer1g,Lcp2,Psma5,Fbxw11,Vav1,Ubb,Nfkb1,Lyn,Vav2,Psmd13,Psmd4,Psmb2,Shc1,Grb2,Psma7,Ube2n,Psmc4,Psmd3,Psma4,Kras,Rac1,Psmd2,Ikbkb,Ube2v1,Psme3,Pdpk1,Bcl10,Cdc34,Psmb4,Psmd8,Psmc6,Psma6,Psmb6,Psmd9,Syk,Chuk,Ppp3cb,Sos1,Malt1,Map2k4,Rela,Calm1,Psma3,Calm3,Psmc1,Psma2,Psmd7,Psma8,Psmc3,Txk,Mapk9,Psmc5,Fcer1a,Psmb7,Psma1,Pak2,Psme4,Psmd12,Pik3ca,Psmf1,Mapk1,Gra…
R-MMU-446652	Interleukin-1 family signaling	1.03376e-06	6.79924e-05	0.647059	2.00417	0	107	Psmb8,Psmb10,Psme1,Psme2,Nfkbia,Myd88,Il1b,Il1rn,Nfkb2,Gsdmd,Il1a,Stat3,Casp1,Tbk1,Irak2,Psma5,Nod1,Fbxw11,Ubb,Nfkb1,Psmd13,Psmd4,Psmb2,Psma7,App,Ube2n,Peli1,Map3k8,Psmc4,Il1rl2,Psmd3,Nfkbib,Psma4,Psmd2,Ikbkb,Ube2v1,Psme3,Psmb4,Psmd8,Psmc6,Psma6,Psmb6,Nod2,Psmd9,Tollip,Chuk,Rela,S100b,Psma3,Irak3,Psmc1,Psma2,Psmd7,Tnip2,Psma8,Psmc3,Psmc5,Nkiras1,Psmb7,Nkiras2,Psma1,Psme4
R-MMU-166016	Toll Like Receptor 4 (TLR4) Cascade	1.03501e-06	6.79924e-05	0.646754	2.00019	0	105	Irf7,Lbp,Jun,Cd14,Birc3,Nfkbia,Fos,Nfkb2,Tirap,Tbk1,Irak2,Nod1,Fbxw11,Itgb2,Ubb,Nfkb1,Cd180,Dusp6,Tank,Ppp2ca,Sftpd,Ripk1,Traf3,Mapkapk2,App,Ube2n,Peli1,Map3k8,Ppp2r1b,Casp8,Dusp4,Ly86,Nfkbib,Ikbke,Dusp7,Ikbkb,Ube2v1,Ticam1,Dnm2,Birc2,Nod2,Rps6ka2,Chuk,Ube2d3,Map2k4,Tlr4,Rela,Ptpn11,S100b,Atf1
R-MMU-202403	TCR signaling	1.03634e-06	6.79924e-05	0.626519	1.93472	0	103	H2-Eb1,H2-Eb2,Psmb8,Psmb10,Psme1,Psme2,Nfkbia,Lcp2,Psma5,Ptprc,Fbxw11,Ubb,Nfkb1,Psmd13,Psmd4,Psmb2,Psma7,Ube2n,Psmc4,Psmd3,Ptprj,Psma4,Psmd2,Ikbkb,Ube2v1,Psme3,Pdpk1,Bcl10,Cdc34,Psmb4,Psmd8,Psmc6,Psma6,Psmb6,Psmd9,Nck1,Chuk,Malt1,Inpp5d,Rela,Psma3,Psmc1,Psma2,Psmd7,Psma8,Psmc3,Psmc5,Psmb7,Psma1,Pak2,Psme4,Fyb,Psmd12,Csk,Pik3ca,Psmf1,Grap2,Ripk2,Psmc2,Card11,Psmd10
R-MMU-983705	Signaling by the B Cell Receptor (BCR)	1.03849e-06	6.79924e-05	0.621375	1.91434	0	100	Psmb8,Psmb10,Psme1,Psme2,Nfkbia,Psma5,Pik3ap1,Fbxw11,Vav1,Ubb,Nfkb1,Lyn,Psmd13,Psmd4,Psmb2,Grb2,Psma7,Pik3cd,Psmc4,Psmd3,Rel,Ptpn6,Cd22,Nfkbib,Psma4,Kras,Fkbp1a,Psmd2,Ikbkb,Psme3,Bcl10,Psmb4,Psmd8,Psmc6,Psma6,Psmb6,Psmd9,Syk,Nck1,Chuk,Ppp3cb,Sos1,Malt1,Sh3kbp1,Rela,Calm1,Psma3,Calm3,Psmc1,Psma2,Psmd7,Itpr3,Psma8,Psmc3,Psmc5,Nfkbie,Trpc1,Dapp1,Psmb7,Psma1,Psme4
R-MMU-198933	Immunoregulatory interactions between a Lymphoid and a non-Lymphoid cell	1.04152e-06	6.79924e-05	0.630231	1.93532	0	96	Ifitm3,B2m,Ifitm1,Icam1,C3,Siglec1,Fcgr4,Cd200,Cxadr,Vcam1,Nectin2,H2-M10.2,Cd40,Ifitm2,Itgb2,H2-Q6,Npdc1,Pvr,Col3a1,Sftpd,H2-Q10,Slamf6,Itgb1,Lair1,Cd22,Gm11127,H2-T23,Cd300c2
R-MMU-9020702	Interleukin-1 signaling	1.04391e-06	6.79924e-05	0.649436	1.98904	0	93	Psmb8,Psmb10,Psme1,Psme2,Nfkbia,Myd88,Il1b,Il1rn,Nfkb2,Il1a,Irak2,Psma5,Nod1,Fbxw11,Ubb,Nfkb1,Psmd13,Psmd4,Psmb2,Psma7,App,Ube2n,Peli1,Map3k8,Psmc4,Psmd3,Nfkbib,Psma4,Psmd2,Ikbkb,Ube2v1,Psme3,Psmb4,Psmd8,Psmc6,Psma6,Psmb6,Nod2,Psmd9,Tollip,Chuk,Rela,S100b,Psma3,Irak3,Psmc1,Psma2,Psmd7,Tnip2,Psma8,Psmc3,Psmc5,Nkiras1,Psmb7,Nkiras2,Psma1,Psme4
BaricT1ISGs	Baric mBio Type I ISGs mouse homologs	1.04481e-06	6.79924e-05	0.942575	2.88411	0	92	Irf7,Isg15,Ifit2,Cxcl10,Ifi44,Ifitm3,Gbp3,Zbp1,Rsad2,Oas1a,Usp18,Gbp2,Rtp4,Bst2,Oasl1,Lgals9,Herc6,Xaf1,Gbp5,Tap1,Ifitm1,Oas2,Dhx58,Parp12,Znfx1,Isg20,Ube2l6,Cfb,Ifit1bl1,Ifi44l,Oas3,Dtx3l,Serping1,Stat1,Samhd1,Parp9,Irf1,Ddx58,Irf9,Epsti1,Uba7,Samd9l,Eif2ak2,Ifih1,Ifi35,Tlr3,Adar,Nmi,Tdrd7,Myd88,Trim14,Cd68,Lap3,Hsh2d,Zc3hav1,Ifi209,Apol6,Slc15a3,Tmem140,Mlkl,Casp1,Trim21,Tent5a,Pik3ap1,Batf2,Zc…
R-MMU-166166	MyD88-independent TLR4 cascade	1.04856e-06	6.79924e-05	0.641138	1.95397	0	88	Irf7,Jun,Cd14,Birc3,Nfkbia,Fos,Nfkb2,Tbk1,Irak2,Nod1,Fbxw11,Ubb,Nfkb1,Dusp6,Tank,Ppp2ca,Ripk1,Traf3,Mapkapk2,App,Ube2n,Map3k8,Ppp2r1b,Casp8,Dusp4,Nfkbib,Ikbke,Dusp7,Ikbkb,Ube2v1,Ticam1,Birc2,Nod2,Rps6ka2,Chuk,Ube2d3,Map2k4,Tlr4,Rela,Ptpn11,S100b,Atf1,Tnip2,Mapk9,Irf3,Nkiras1,Mapk11,Nkiras2,Ppp2r1a,Vrk3
R-MMU-937061	TRIF(TICAM1)-mediated TLR4 signaling	1.04856e-06	6.79924e-05	0.641138	1.95397	0	88	Irf7,Jun,Cd14,Birc3,Nfkbia,Fos,Nfkb2,Tbk1,Irak2,Nod1,Fbxw11,Ubb,Nfkb1,Dusp6,Tank,Ppp2ca,Ripk1,Traf3,Mapkapk2,App,Ube2n,Map3k8,Ppp2r1b,Casp8,Dusp4,Nfkbib,Ikbke,Dusp7,Ikbkb,Ube2v1,Ticam1,Birc2,Nod2,Rps6ka2,Chuk,Ube2d3,Map2k4,Tlr4,Rela,Ptpn11,S100b,Atf1,Tnip2,Mapk9,Irf3,Nkiras1,Mapk11,Nkiras2,Ppp2r1a,Vrk3
R-MMU-5668541	TNFR2 non-canonical NF-kB pathway	1.04964e-06	6.79924e-05	0.63156	1.92282	0	87	Psmb8,Psmb10,Psme1,Psme2,Birc3,Relb,Nfkb2,Tnfrsf1b,Tnf,Tnfrsf1a,Psma5,Tnfrsf9,Tnfrsf12a,Cd40,Fbxw11,Ltbr,Ubb,Psmd13,Psmd4,Psmb2,Traf3,Psma7,Psmc4,Psmd3,Psma4,Ube2m,Uba3,Psmd2,Tnfrsf14,Psme3,Psmb4,Psmd8,Psmc6,Psma6,Birc2,Psmb6,Psmd9,Ltb,Chuk,Traf2,Tnfrsf25,Psma3,Psmc1,Psma2,Psmd7,Tnfrsf11a,Psma8,Psmc3,Psmc5,Psmb7,Psma1,Psme4
R-MMU-202424	Downstream TCR signaling	1.05167e-06	6.79924e-05	0.637044	1.93541	0	85	H2-Eb1,H2-Eb2,Psmb8,Psmb10,Psme1,Psme2,Nfkbia,Psma5,Fbxw11,Ubb,Nfkb1,Psmd13,Psmd4,Psmb2,Psma7,Ube2n,Psmc4,Psmd3,Psma4,Psmd2,Ikbkb,Ube2v1,Psme3,Pdpk1,Bcl10,Cdc34,Psmb4,Psmd8,Psmc6,Psma6,Psmb6,Psmd9,Chuk,Malt1,Inpp5d,Rela,Psma3,Psmc1,Psma2,Psmd7,Psma8,Psmc3,Psmc5,Psmb7,Psma1,Psme4,Psmd12,Pik3ca,Psmf1,Ripk2,Psmc2,Card11,Psmd10
R-MMU-913531	Interferon Signaling	1.08762e-06	6.79924e-05	0.793694	2.32584	0	60	Isg15,Usp18,Oasl1,Stat2,Ube2l6,Ddx58,Irf9,Uba7,Eif2ak2,Socs3,Trim25,Ptpn2,Ifnar2,Jak2,Ifna6,Ifna4,Socs1,Eif4g2,Ifnb1,Pde12,Ifna2,Eif4a1,Eif4g1,Ifnar1,Arih1,Ptpn1,Ifngr2,Camk2d,Ube2n,Eif4g3,Ptpn6,Prkcd,Rnasel,Ube2e1,Kpnb1,Eif4e2
R-MMU-380108	Chemokine receptors bind chemokines	1.11304e-06	6.79924e-05	0.746259	2.13281	0	49	Cxcl10,Ccrl2,Ccl20,Ccl5,Ccl7,Cxcl2,Ccl3,Cxcl9,Cxcl16,Cxcl1,Cxcl13,Cxcl3,Ccl4,Cxcl5,Ccl12
R-MMU-1169410	Antiviral mechanism by IFN-stimulated genes	1.18558e-06	6.94061e-05	0.802218	2.13369	0	30	Isg15,Usp18,Oasl1,Ube2l6,Ddx58,Uba7,Eif2ak2,Trim25,Eif4g2,Pde12,Eif4a1,Eif4g1,Arih1,Ube2n,Eif4g3,Rnasel,Ube2e1,Eif4e2
R-MMU-5621481	C-type lectin receptors (CLRs)	2.06751e-06	0.000115063	0.607317	1.88108	1	107	Psmb8,Psmb10,Psme1,Psme2,Nfkbia,Relb,Nfkb2,Clec4e,Fcer1g,Psma5,Fbxw11,Ubb,Nfkb1,Lyn,Psmd13,Src,Psmd4,Psmb2,Psma7,Ube2n,Psmc4,Casp8,Psmd3,Prkcd,Psma4,Kras,Ube2m,Uba3,Psmd2,Ikbkb,Ube2v1,Psme3,Pdpk1,Bcl10,Cdc34,Psmb4,Psmd8,Psmc6,Psma6,Raf1,Psmb6,Psmd9,Syk,Chuk,Ppp3cb,Malt1,Rela,Calm1,Psma3,Calm3,Psmc1,Psma2,Psmd7,Psma8,Psmc3,Psmc5,Psmb7,Psma1,Pak2,Psme4
R-MMU-2871837	FCERI mediated NF-kB activation	2.12927e-06	0.000115063	0.650887	1.95102	1	74	Psmb8,Psmb10,Psme1,Psme2,Nfkbia,Fcer1g,Psma5,Fbxw11,Ubb,Nfkb1,Lyn,Psmd13,Psmd4,Psmb2,Psma7,Ube2n,Psmc4,Psmd3,Psma4,Psmd2,Ikbkb,Ube2v1,Psme3,Pdpk1,Bcl10,Cdc34,Psmb4,Psmd8,Psmc6,Psma6,Psmb6,Psmd9,Chuk,Malt1,Rela,Psma3,Psmc1,Psma2,Psmd7,Psma8,Psmc3,Psmc5,Fcer1a,Psmb7,Psma1,Psme4,Psmd12
R-MMU-5607764	CLEC7A (Dectin-1) signaling	3.14568e-06	0.000163692	0.619417	1.88777	2	88	Psmb8,Psmb10,Psme1,Psme2,Nfkbia,Relb,Nfkb2,Psma5,Fbxw11,Ubb,Nfkb1,Psmd13,Src,Psmd4,Psmb2,Psma7,Ube2n,Psmc4,Casp8,Psmd3,Prkcd,Psma4,Ube2m,Uba3,Psmd2,Ikbkb,Ube2v1,Psme3,Pdpk1,Bcl10,Cdc34,Psmb4,Psmd8,Psmc6,Psma6,Psmb6,Psmd9,Chuk,Ppp3cb,Malt1,Rela,Calm1,Psma3,Calm3,Psmc1,Psma2,Psmd7,Psma8,Psmc3,Psmc5,Psmb7,Psma1,Psme4
R-MMU-909733	Interferon alpha/beta signaling	3.73558e-06	0.000187446	0.831033	2.07959	2	21	Usp18,Stat2,Irf9,Socs3,Ifnar2,Ifna6,Ifna4,Socs1,Ifnb1,Ifna2,Ifnar1,Ptpn1,Ptpn6,Rnasel,Kpnb1
R-MMU-76002	Platelet activation, signaling and aggregation	5.01435e-06	0.000239308	0.50985	1.64893	4	247	Lgals3bp,Orm1,Clu,Serping1,Orm2,Qsox1,Thbs1,Timp1,Pdpn,Ecm1,Endod1,Serpine1,Fcer1g,Serpina3i,Manf,Srgn,Stxbp3,Lcp2,Actn4,Actg1,Gng12,Psap,Vav1,Lamp2,Bcar1,Abhd12,Akt1,Gtpbp2,Rap1b,Ywhaz,Gna14,Lyn,Trf,Vav2,Src,Plek,Rac2,Apbb1ip,Fermt3,Wdr1,Rhog,Ptpn1,Gnai3,Shc1,Grb2,App,Rhob,Rarres2,Tgfb1,Gna13,Cdc42,Gngt2,Gnai2,Ptpn6,Actn1,Prkcd,Fgg,Prkch,Rac1,Gnb1,Pdpk1,Dgkd,Gnb2,Itgb3,Pros1,Raf1,Anxa5,Syk,Abhd6…
R-MMU-5357801	Programmed Cell Death	5.10978e-06	0.000239308	0.577095	1.81205	4	130	Chmp4b,Casp4,Cd14,Tnfsf10,Birc3,Il1b,Sdcbp,Dbnl,Gsdmd,Cflar,Sfn,Casp7,Il1a,Mlkl,Casp1,Flot2,Ctnnb1,Bcl2l1,Tjp2,Bak1,Plec,Ubb,Cycs,Ywhaz,Ripk1,H1f1,Ywhah,Dynll1,Flot1,Peli1,Chmp2b,Dsg3,Casp8,Prkcd,Ywhae,Pdcd6ip,Kpnb1,Ticam1,Birc2,Chmp6,Casp3,Traf2,Fas,Tlr4,Ywhaq,Nmt1,Apaf1
R-MMU-8878171	Transcriptional regulation by RUNX1	6.08813e-06	0.00027593	0.556866	1.76443	5	152	H2ab2,Psmb8,Psmb10,Pml,Psme1,Psme2,Phc2,Ctsl,Ctsk,H2bc8,H3f3b,Psma5,Kat2b,Ubb,H3c1,Ccnd2,H3c15,Pcgf5,H3c2,Elf1,Psmd13,Psmd4,Psmb2,Psma7,Psmc4,Psmd3,Sin3b,Psma4,Csnk2b,Psmd2,H2ab1,H4c11,Psme3,Psmb4,Psmd8,Psmc6,Psma6,Psmb6,Smarca4,Psmd9,Csnk2a2,Ccnd1,Yap1,Rybp,H2az2,Hdac1,Itch,Cbfb,Ptpn11,Prmt1,H4c1,Psma3,Ash2l,Hipk2,Psmc1,Elf2,Psma2,Psmd7,Psma8,Psmc3,H2ax,Rnf2,Psmc5,Smarcc1,Psmb7,Psma1,Psme4,H2ac1…
R-MMU-1169091	Activation of NF-kappaB in B cells	6.50156e-06	0.000277543	0.666084	1.95936	5	62	Psmb8,Psmb10,Psme1,Psme2,Nfkbia,Psma5,Fbxw11,Ubb,Nfkb1,Psmd13,Psmd4,Psmb2,Psma7,Psmc4,Psmd3,Rel,Nfkbib,Psma4,Psmd2,Ikbkb,Psme3,Bcl10,Psmb4,Psmd8,Psmc6,Psma6,Psmb6,Psmd9,Chuk,Malt1,Rela,Psma3,Psmc1,Psma2,Psmd7,Psma8,Psmc3,Psmc5,Nfkbie,Psmb7,Psma1,Psme4,Psmd12
R-MMU-202430	Translocation of ZAP-70 to Immunological synapse	6.75041e-06	0.000277543	0.905041	2.02778	4	12	H2-Eb1,H2-Eb2,Cd3g
R-MMU-71384	Ethanol oxidation	6.8708e-06	0.000277543	-0.922511	-2.39214	1	9	Aldh2,Aldh1a1,Adh7,Adh1,Acss1,Acss2
R-MMU-977606	Regulation of Complement cascade	6.91388e-06	0.000277543	0.741206	2.03698	5	37	Clu,Cfb,Serping1,C2,C3,C1ra,C4b,C1qb,C6,C1qc,Hc,C1qa
R-MMU-1169408	ISG15 antiviral mechanism	7.25178e-06	0.000283021	0.799899	2.07821	5	26	Isg15,Usp18,Ube2l6,Ddx58,Uba7,Eif2ak2,Trim25,Eif4g2,Eif4a1,Eif4g1,Arih1,Ube2n,Eif4g3
R-MMU-168181	Toll Like Receptor 7/8 (TLR7/8) Cascade	9.54615e-06	0.000362496	0.627974	1.88992	8	77	Irf7,Jun,Cd14,Nfkbia,Fos,Nfkb2,Irak2,Nod1,Fbxw11,Ubb,Nfkb1,Dusp6,Tlr7,Ppp2ca,Mapkapk2,App,Ube2n,Peli1,Map3k8,Ppp2r1b,Dusp4,Nfkbib,Dusp7,Ikbkb,Ube2v1,Ticam1,Nod2,Rps6ka2,Chuk,Map2k4,Tlr4,Rela,S100b,Atf1,Tnip2,Mapk9,Nkiras1,Mapk11,Nkiras2,Ppp2r1a,Vrk3
R-MMU-5218859	Regulated Necrosis	1.00408e-05	0.000371244	0.702877	2.00346	8	48	Chmp4b,Casp4,Tnfsf10,Birc3,Il1b,Sdcbp,Gsdmd,Cflar,Il1a,Mlkl,Casp1,Flot2,Bak1,Ubb,Cycs,Ripk1,Flot1,Peli1,Chmp2b,Casp8,Pdcd6ip,Birc2,Chmp6,Casp3,Traf2,Fas
R-MMU-975155	MyD88 dependent cascade initiated on endosome	1.38025e-05	0.000497245	0.625328	1.87961	12	76	Irf7,Jun,Cd14,Nfkbia,Fos,Nfkb2,Irak2,Nod1,Fbxw11,Ubb,Nfkb1,Dusp6,Ppp2ca,Mapkapk2,App,Ube2n,Peli1,Map3k8,Ppp2r1b,Dusp4,Nfkbib,Dusp7,Ikbkb,Ube2v1,Ticam1,Nod2,Rps6ka2,Chuk,Map2k4,Tlr4,Rela,S100b,Atf1,Tnip2,Mapk9,Nkiras1,Mapk11,Nkiras2,Ppp2r1a,Vrk3
R-MMU-2029480	Fcgamma receptor (FCGR) dependent phagocytosis	1.48304e-05	0.000508211	0.624679	1.88251	13	78	Fcgr4,Fcgr1,Arpc1b,Actg1,Actr2,Actb,Vav1,Nckap1l,Arpc2,Arpc3,Actr3,Lyn,Vav2,Src,Arpc4,Grb2,Arpc5,Myo1c,Wipf1,Cdc42,Baiap2,Nckap1,Fgr,Pld3,Wasf2,Prkcd,Cyfip1,Elmo2,Myh9,Rac1,Abi1,Syk,Crk,Pld4,Nck1,Fcgr2b,Hck
R-MMU-8878159	Transcriptional regulation by RUNX3	1.48304e-05	0.000508211	0.624214	1.88111	13	78	Psmb8,Psmb10,Psme1,Psme2,Brd2,Ctnnb1,Psma5,Kat2b,Ubb,Tead1,Psmd13,Src,Tead3,Psmd4,Smurf1,Psmb2,Psma7,Tgfb1,Tcf7l2,Psmc4,Psmd3,Psma4,Smad4,Kras,Psmd2,Psme3,Rbpj,Psmb4,Psmd8,Psmc6,Psma6,Maml1,Psmb6,Psmd9,Ccnd1,Mdm2,Yap1,Kat2a,Cbfb,Psma3,Psmc1,Psma2,Psmd7,Psmc3,Psmc5,Psmb7,Psma1
R-MMU-1236975	Antigen processing-Cross presentation	1.68267e-05	0.000562894	0.610674	1.8553	15	85	B2m,Tap1,Psmb8,Tap2,Tapbp,Psmb10,Psme1,Psme2,Cybb,Fcgr1,Psma5,H2-M10.2,Cyba,H2-Q6,Psmd13,Psmd4,H2-Q10,Psmb2,Psma7,Calr,Psmc4,Psmd3,Psma4,Gm11127,H2-T23,Psmd2,Psme3,Psmb4,Psmd8,Psmc6,Psma6,Psmb6,Psmd9,Itgav,Vamp8,Pdia3
R-MMU-2132295	MHC class II antigen presentation	1.74068e-05	0.000568757	0.569492	1.78373	16	125	H2-Eb1,H2-Eb2,Ctss,Ctsb,Ctsl,Kif19a,Ctsk,Capza2,Cd74,Lgmn,Ctsc,Lag3,Ctsd,Dync1li1,Ap1m1,Ap2b1,Dync1h1,Capzb,Kif13b,Kif3c,Sec24b,Dynll1,Ctsa,Actr1b,Kif3b,Ap2s1,Tubb6,Actr10,Kif5b,Kif23,Ap2m1,Kif20a,Kif9,Kif1c,Dnm2,Ctsh,Dctn2,Tuba8,Cltc,Rab7,Cenpe,Ctso,Kif2b,Tuba1b
R-MMU-168138	Toll Like Receptor 9 (TLR9) Cascade	1.79698e-05	0.000573807	0.620005	1.87301	16	80	Irf7,Jun,Cd14,Nfkbia,Fos,Nfkb2,Irak2,Nod1,Fbxw11,Ubb,Nfkb1,Dusp6,Ppp2ca,Mapkapk2,App,Ube2n,Peli1,Map3k8,Ppp2r1b,Dusp4,Nfkbib,Dusp7,Ikbkb,Ube2v1,Ticam1,Eea1,Nod2,Rps6ka2,Chuk,Map2k4,Tlr4,Rela,S100b,Atf1,Tnip2,Mapk9,Nkiras1,Mapk11,Nkiras2,Ppp2r1a,Vrk3
R-MMU-1168372	Downstream signaling events of B Cell Receptor (BCR)	2.01729e-05	0.000629844	0.622787	1.87197	18	76	Psmb8,Psmb10,Psme1,Psme2,Nfkbia,Psma5,Fbxw11,Ubb,Nfkb1,Psmd13,Psmd4,Psmb2,Psma7,Psmc4,Psmd3,Rel,Nfkbib,Psma4,Kras,Fkbp1a,Psmd2,Ikbkb,Psme3,Bcl10,Psmb4,Psmd8,Psmc6,Psma6,Psmb6,Psmd9,Chuk,Ppp3cb,Malt1,Rela,Calm1,Psma3,Calm3,Psmc1,Psma2,Psmd7,Psma8,Psmc3,Psmc5,Nfkbie,Psmb7,Psma1,Psme4,Psmd12
R-MMU-211981	Xenobiotics	2.25901e-05	0.000689979	-0.654925	-2.2893	3	25	Cyp2f2,Cyp2b10,Cyp3a13,Cyp2d22,Cyp2a4,Cyp2s1,Cyp2c37
R-MMU-211945	Phase I - Functionalization of compounds	2.95604e-05	0.000881443	-0.549626	-2.59851	0	105	Cyp2f2,Ephx1,Ces1d,Aldh2,Aldh1a1,Cyp2b10,Adh7,Cyp4b1,Adh1,Maob,Fmo3,Acss1,Acss2,Cbr3,Aldh3a1,Cyp3a13,Cyb5b,Cyp2d22,Mtarc1,Fmo1,Cyb5r3,Cyp1b1,Cyp2a4,Maoa,Cyp4f15,Cyp4a14,Cmbl,Cyp2s1,Cyp2c37,Adh5,Cyp39a1,Aoc2,Cyp2u1,Cyp4a30b
R-MMU-5607761	Dectin-1 mediated noncanonical NF-kB signaling	3.07407e-05	0.000881443	0.666029	1.93178	27	55	Psmb8,Psmb10,Psme1,Psme2,Relb,Nfkb2,Psma5,Fbxw11,Ubb,Psmd13,Psmd4,Psmb2,Psma7,Psmc4,Psmd3,Psma4,Ube2m,Uba3,Psmd2,Psme3,Psmb4,Psmd8,Psmc6,Psma6,Psmb6,Psmd9,Chuk,Psma3,Psmc1,Psma2,Psmd7,Psma8,Psmc3,Psmc5,Psmb7,Psma1,Psme4,Psmd12
R-MMU-5676590	NIK-->noncanonical NF-kB signaling	3.07407e-05	0.000881443	0.666029	1.93178	27	55	Psmb8,Psmb10,Psme1,Psme2,Relb,Nfkb2,Psma5,Fbxw11,Ubb,Psmd13,Psmd4,Psmb2,Psma7,Psmc4,Psmd3,Psma4,Ube2m,Uba3,Psmd2,Psme3,Psmb4,Psmd8,Psmc6,Psma6,Psmb6,Psmd9,Chuk,Psma3,Psmc1,Psma2,Psmd7,Psma8,Psmc3,Psmc5,Psmb7,Psma1,Psme4,Psmd12
R-MMU-450531	Regulation of mRNA stability by proteins that bind AU-rich elements	3.37572e-05	0.00094481	0.608685	1.84302	31	82	Psmb8,Psmb10,Psme1,Psme2,Dcp2,Zfp36,Psma5,Hspb1,Hspa1a,Ubb,Akt1,Ywhaz,Eif4g1,Psmd13,Psmd4,Psmb2,Psma7,Mapkapk2,Psmc4,Psmd3,Prkcd,Psma4,Psmd2,Psme3,Hnrnpd,Psmb4,Psmd8,Psmc6,Psma6,Psmb6,Hspa8,Psmd9,Xrn1,Psma3,Dcp1a,Psmc1,Set,Psma2,Psmd7,Psma8,Psmc3,Psmc5,Psmb7,Psma1,Psme4,Xpo1,Psmd12,Psmf1,Zfp36l1,Dis3,Psmc2,Psmd10,Elavl1,Exosc1,Psmd11,Exosc3
R-MMU-168164	Toll Like Receptor 3 (TLR3) Cascade	3.42956e-05	0.00094481	0.627538	1.86772	31	69	Irf7,Jun,Nfkbia,Fos,Nfkb2,Irak2,Nod1,Fbxw11,Ubb,Nfkb1,Dusp6,Ppp2ca,Mapkapk2,App,Ube2n,Map3k8,Ppp2r1b,Dusp4,Nfkbib,Dusp7,Ikbkb,Ube2v1,Nod2,Rps6ka2,Chuk,Map2k4,Rela,S100b,Atf1,Tnip2,Mapk9,Irf3,Nkiras1,Mapk11,Nkiras2,Ppp2r1a,Vrk3
R-MMU-5658442	Regulation of RAS by GAPs	3.55817e-05	0.000961389	0.63602	1.88094	32	65	Psmb8,Psmb10,Psme1,Psme2,Psma5,Rasa4,Ubb,Spred1,Psmd13,Psmd4,Psmb2,Psma7,Psmc4,Psmd3,Psma4,Kras,Psmd2,Rasal3,Psme3,Psmb4,Psmd8,Psmc6,Psma6,Psmb6,Psmd9,Rasa2,Psma3,Psmc1,Dab2ip,Nf1,Psma2,Psmd7,Psma8,Psmc3,Psmc5,Spred3,Psmb7,Psma1,Spred2,Psme4,Psmd12
R-MMU-166658	Complement cascade	3.80254e-05	0.000997743	0.686465	1.95143	33	47	Clu,Cfb,Serping1,C2,C3,C1ra,C4b,C1qb,C6,C1qc,Hc,C1qa
R-MMU-211935	Fatty acids	3.83474e-05	0.000997743	-0.714056	-2.31866	7	19	Cyp2f2,Cyp2b10,Cyp4b1,Cyp2d22,Cyp2a4,Cyp4f15,Cyp4a14
R-MMU-450408	AUF1 (hnRNP D0) binds and destabilizes mRNA	4.19088e-05	0.00107058	0.662639	1.91292	37	53	Psmb8,Psmb10,Psme1,Psme2,Psma5,Hspb1,Hspa1a,Ubb,Eif4g1,Psmd13,Psmd4,Psmb2,Psma7,Psmc4,Psmd3,Psma4,Psmd2,Psme3,Hnrnpd,Psmb4,Psmd8,Psmc6,Psma6,Psmb6,Hspa8,Psmd9,Psma3,Psmc1,Psma2,Psmd7,Psma8,Psmc3,Psmc5,Psmb7,Psma1,Psme4,Psmd12
R-MMU-5656169	Termination of translesion DNA synthesis	4.83962e-05	0.00119534	0.740985	1.98125	40	31	Isg15,Ube2l6,Uba7,Trim25,Ubb,Pold3
R-MMU-389948	PD-1 signaling	4.92242e-05	0.00119534	0.8363	1.98684	37	16	H2-Eb1,H2-Eb2,Cd274,Ptpn6
R-MMU-211999	CYP2E1 reactions	4.9345e-05	0.00119534	-0.889597	-2.2202	14	8	Cyp2f2,Cyp2b10,Cyp2d22,Cyp2a4,Cyp2s1
R-MMU-69275	G2/M Transition	5.05008e-05	0.00120135	0.519994	1.65884	49	174	Psmb8,Psmb10,Cdkn1a,Psme1,Psme2,Nek2,Optn,Psma5,Cntrl,Tubb5,Fbxw11,Ubb,Phlda1,Plk1,Haus2,Ppp2ca,Dync1h1,Psmd13,Psmd4,Ppp2r2a,Psmb2,Rab8a,Dynll1,Cenpj,Psma7,Cdc25a,Psmc4,Ppp2r1b,Tubb6,Psmd3,Pafah1b1,Psma4,Ywhae,Tpx2,Ccp110,Psmd2,Psme3,Psmb4,Psmd8,Psmc6,Dctn2,Tuba8,Psma6,Ssna1,Psmb6,Psmd9,Nme7,Tuba1b,Fbxl18,Csnk1d,Ppme1,Tubgcp6,Cdk11b,Ppp1r12a,Bora,Ckap5,Psma3,Psmc1,Psma2,Psmd7,Tubb4b,Tuba1a,Psma8,…
R-MMU-2029482	Regulation of actin dynamics for phagocytic cup formation	5.13031e-05	0.00120135	0.647353	1.88949	46	58	Fcgr4,Fcgr1,Arpc1b,Actg1,Actr2,Actb,Vav1,Nckap1l,Arpc2,Arpc3,Actr3,Vav2,Arpc4,Grb2,Arpc5,Myo1c,Wipf1,Cdc42,Baiap2,Nckap1,Wasf2,Cyfip1,Elmo2,Myh9,Rac1,Abi1,Syk,Crk,Nck1
R-MMU-1834949	Cytosolic sensors of pathogen-associated DNA	5.33513e-05	0.00121271	0.744776	1.9809	44	30	Irf7,Sting1,Nfkbia,Myd88,Nfkb2,Tbk1,Trim21,Ctnnb1,Ubb,Trim56,Nfkb1,Nfkbib,Ikbkb,Dhx9,Chuk,Dtx4,Ddx41,Stat6,Rela
R-MMU-453274	Mitotic G2-G2/M phases	5.35147e-05	0.00121271	0.518263	1.65417	52	176	Psmb8,Psmb10,Cdkn1a,Psme1,Psme2,Nek2,Optn,Psma5,Cntrl,Tubb5,Fbxw11,Ubb,Phlda1,Plk1,Haus2,Ppp2ca,Dync1h1,Psmd13,Psmd4,Ppp2r2a,Psmb2,Rab8a,Dynll1,Cenpj,Psma7,Cdc25a,Psmc4,Ppp2r1b,Tubb6,Psmd3,Pafah1b1,Psma4,Ywhae,Tpx2,Ccp110,Psmd2,Psme3,Psmb4,Psmd8,Psmc6,Dctn2,Tuba8,Psma6,Ssna1,Psmb6,Psmd9,Nme7,Tuba1b,Fbxl18,Csnk1d,Ppme1,Tubgcp6,Cdk11b,Ppp1r12a,Bora,Ckap5,Psma3,Psmc1,Psma2,Psmd7,Tubb4b,Tuba1a,Psma8,…
R-MMU-912694	Regulation of IFNA signaling	5.81172e-05	0.00129611	0.853434	1.97391	43	14	Usp18,Stat2,Ifnar2,Ifna6,Ifna4,Ifnb1,Ifna2,Ifnar1,Ptpn1,Ptpn6
R-MMU-176814	Activation of APC/C and APC/C:Cdc20 mediated degradation of mitotic proteins	6.28135e-05	0.00137895	0.611122	1.83182	58	74	Psmb8,Psmb10,Psme1,Psme2,Nek2,Psma5,Pttg1,Ubb,Ube2s,Plk1,Psmd13,Psmd4,Psmb2,Psma7,Psmc4,Psmd3,Bub1b,Psma4,Psmd2,Ube2e1,Psme3,Psmb4,Psmd8,Anapc15,Psmc6,Psma6,Psmb6,Psmd9,Cdc27,Cdc26,Psma3,Psmc1,Psma2,Psmd7,Psma8,Psmc3,Ccna1,Psmc5,Psmb7,Psma1,Psme4,Psmd12
R-MMU-8852276	The role of GTSE1 in G2/M progression after G2 checkpoint	6.5376e-05	0.00139176	0.617311	1.83728	60	69	Psmb8,Psmb10,Cdkn1a,Psme1,Psme2,Psma5,Ubb,Plk1,Psmd13,Psmd4,Psmb2,Psma7,Psmc4,Tubb6,Psmd3,Psma4,Psmd2,Psme3,Psmb4,Psmd8,Psmc6,Tuba8,Psma6,Psmb6,Psmd9,Tuba1b,Psma3,Psmc1,Psma2,Psmd7,Tubb4b,Tuba1a,Psma8,Psmc3,Psmc5,Psmb7,Psma1,Psme4,Psmd12
R-MMU-8878166	Transcriptional regulation by RUNX2	6.5378e-05	0.00139176	0.639581	1.87054	59	59	Psmb8,Psmb10,Psme1,Psme2,Psma5,Ubb,Psmd13,Psmd4,Sox9,Psmb2,Psma7,Psmc4,Psmd3,Smad1,Psma4,Smad4,Psmd2,Psme3,Psmb4,Psmd8,Psmc6,Psma6,Psmb6,Psmd9,Ccnd1,Cbfb,Psma3,Psmc1,Psma2,Psmd7,Psmc3,Psmc5,Psmb7,Psma1
R-MMU-388841	Costimulation by the CD28 family	7.05566e-05	0.00147958	0.632679	1.85767	64	61	H2-Eb1,H2-Eb2,Cd274,Vav1,Akt1,Lyn,Ppp2ca,Akt3,Src,Akt2,Grb2,Ppp2r5b,Map3k8,Cdc42,Ppp2r1b,Ptpn6,Rac1,Tnfrsf14,Pdpk1
R-MMU-69017	CDK-mediated phosphorylation and removal of Cdc6	7.81295e-05	0.00161429	0.613271	1.82792	72	70	Psmb8,Psmb10,Psme1,Psme2,Psma5,Ubb,Ube2s,Psmd13,Psmd4,Psmb2,Psma7,Fzr1,Psmc4,Psmd3,Psma4,Psmd2,Ube2e1,Psme3,Psmb4,Psmd8,Anapc15,Psmc6,Psma6,Psmb6,Psmd9,Cdc27,Cdc26,Psma3,Ccne2,Psmc1,Psma2,Psmd7,Psma8,Psmc3,Ccna1,Psmc5,Psmb7,Psma1,Psme4,Psmd12
R-MMU-69278	Cell Cycle, Mitotic	8.5006e-05	0.00170963	0.429647	1.4112	84	469	H2ab2,Psmb8,Psmb10,Chmp4b,Cdkn1a,Psme1,Psme2,Nek2,H2bc8,Jak2,Optn,Psma5,Cntrl,Pttg1,Tubb5,Fbxw11,Ubb,Phlda1,Pold3,Ccnd2,Nup50,Ube2s,Plk1,Haus2,Akt1,Dync1li1,Lyn,Ppp2ca,Dync1h1,Akt3,Psmd13,Src,Psmd4,Ppp2r2a,Akt2,Psmb2,Rab8a,Dynll1,Cenpl,Cenpj,Rab1a,Psma7,Ppp2r5b,Ska2,Cdc25a,Fzr1,Chmp2b,Gorasp2,Psmc4,Ppp2r1b,Tubb6,Psmd3,Fen1,Kif23,Pafah1b1,Ctdnep1,Mcm4,Bub1b,Kif20a,Nup153,Psma4,Pom121,Ywhae,Tpx2,Cc…
R-MMU-195258	RHO GTPase Effectors	8.51773e-05	0.00170963	0.47414	1.53701	84	266	H2ab2,Rhoc,Cybb,Noxo1,Sfn,H2bc8,Ctnnb1,H3f3b,Arpc1b,Iqgap2,Actg1,Actr2,Actb,Cyba,Fmnl2,Kdm1a,Nckap1l,Arpc2,H3c1,Arpc3,Srf,Plk1,H3c15,Actr3,Rhpn2,Dync1li1,Ywhaz,Ppp2ca,Dync1h1,Pfn1,H3c2,Iqgap3,Src,Rac2,Arpc4,Diaph2,Ywhah,Rhog,Dynll1,Cenpl,Ktn1,Grb2,Rhob,Ppp2r5b,Arpc5,Ska2,Wipf1,Cdc42,Ppp2r1b,Baiap2,Nckap1,Tubb6,Kif5b,Pafah1b1,Wasf2,Prkcd,Bub1b,Evl,Cyfip1,Ywhae,Myh9,Rac1,Abi1,S100a8,H2ab1,H4c11,Pdp…
R-MMU-69615	G1/S DNA Damage Checkpoints	8.94933e-05	0.00177096	0.621467	1.8379	82	65	Psmb8,Psmb10,Cdkn1a,Psme1,Psme2,Psma5,Ubb,Psmd13,Psmd4,Psmb2,Psma7,Cdc25a,Psmc4,Psmd3,Psma4,Psmd2,Psme3,Psmb4,Psmd8,Psmc6,Psma6,Psmb6,Psmd9,Mdm2,Chek1,Atm,Psma3,Ccne2,Cop1,Psmc1,Psma2,Psmd7,Psma8,Psmc3,Ccna1,Psmc5,Psmb7,Psma1,Psme4,Psmd12
R-MMU-174178	APC/C:Cdh1 mediated degradation of Cdc20 and other APC/C:Cdh1 targeted proteins in late mitosis/early G1	9.31133e-05	0.00180411	0.60999	1.81814	86	70	Psmb8,Psmb10,Psme1,Psme2,Psma5,Pttg1,Ubb,Ube2s,Plk1,Psmd13,Psmd4,Psmb2,Psma7,Fzr1,Psmc4,Psmd3,Psma4,Psmd2,Ube2e1,Psme3,Psmb4,Psmd8,Anapc15,Psmc6,Psma6,Psmb6,Psmd9,Cdc27,Cdc26,Psma3,Psmc1,Psma2,Psmd7,Psma8,Psmc3,Psmc5,Psmb7,Psma1,Psme4,Psmd12,Psmf1,Aurka
R-MMU-176409	APC/C:Cdc20 mediated degradation of mitotic proteins	9.38092e-05	0.00180411	0.60776	1.81922	87	73	Psmb8,Psmb10,Psme1,Psme2,Nek2,Psma5,Pttg1,Ubb,Ube2s,Psmd13,Psmd4,Psmb2,Psma7,Psmc4,Psmd3,Bub1b,Psma4,Psmd2,Ube2e1,Psme3,Psmb4,Psmd8,Anapc15,Psmc6,Psma6,Psmb6,Psmd9,Cdc27,Cdc26,Psma3,Psmc1,Psma2,Psmd7,Psma8,Psmc3,Ccna1,Psmc5,Psmb7,Psma1,Psme4,Psmd12
R-MMU-8854050	FBXL7 down-regulates AURKA during mitotic entry and in early mitosis	9.72656e-05	0.00180411	0.652782	1.8799	87	52	Psmb8,Psmb10,Psme1,Psme2,Psma5,Ubb,Psmd13,Psmd4,Psmb2,Psma7,Psmc4,Psmd3,Psma4,Psmd2,Psme3,Psmb4,Psmd8,Psmc6,Psma6,Psmb6,Psmd9,Fbxl18,Psma3,Psmc1,Psma2,Psmd7,Psma8,Psmc3,Psmc5,Psmb7,Psma1,Psme4,Psmd12,Psmf1,Aurka,Psmc2,Psmd10
R-MMU-8941858	Regulation of RUNX3 expression and activity	9.72656e-05	0.00180411	0.653061	1.88071	87	52	Psmb8,Psmb10,Psme1,Psme2,Psma5,Ubb,Psmd13,Src,Psmd4,Smurf1,Psmb2,Psma7,Tgfb1,Psmc4,Psmd3,Psma4,Psmd2,Psme3,Psmb4,Psmd8,Psmc6,Psma6,Psmb6,Psmd9,Mdm2,Cbfb,Psma3,Psmc1,Psma2,Psmd7,Psmc3,Psmc5,Psmb7,Psma1
R-MMU-174154	APC/C:Cdc20 mediated degradation of Securin	9.91974e-05	0.00180411	0.620428	1.83483	91	65	Psmb8,Psmb10,Psme1,Psme2,Psma5,Pttg1,Ubb,Ube2s,Psmd13,Psmd4,Psmb2,Psma7,Psmc4,Psmd3,Psma4,Psmd2,Ube2e1,Psme3,Psmb4,Psmd8,Anapc15,Psmc6,Psma6,Psmb6,Psmd9,Cdc27,Cdc26,Psma3,Psmc1,Psma2,Psmd7,Psma8,Psmc3,Psmc5,Psmb7,Psma1,Psme4,Psmd12
R-MMU-8957275	Post-translational protein phosphorylation	0.000100026	0.00180411	0.554364	1.7219	96	111	Cp,Apol9a,Apol9b,Shisa5,Qsox1,C3,Timp1,C4b,Tgoln1,Golm1,Apol7a,Ltbp1,Pnpla2,Ccn1,Csf1,Trf,Ckap4,Vcan,Igfbp4,Ktn1,App,Mxra8,Pdia6,Msln,Il6,Adam10,Fgg,Fam20c,Mia3,Itih2,Calu,Wfs1,Mfge8,Nucb1,Prkcsh,Serpind1,Dnajc3
R-MMU-69541	Stabilization of p53	0.00010344	0.00180411	0.64712	1.87252	93	54	Psmb8,Psmb10,Psme1,Psme2,Psma5,Ubb,Psmd13,Psmd4,Psmb2,Psma7,Psmc4,Psmd3,Psma4,Psmd2,Psme3,Psmb4,Psmd8,Psmc6,Psma6,Psmb6,Psmd9,Mdm2,Atm,Psma3,Cop1,Psmc1,Psma2,Psmd7,Psma8,Psmc3,Psmc5,Psmb7,Psma1,Psme4,Psmd12
R-MMU-70895	Branched-chain amino acid catabolism	0.000103658	0.00180411	-0.683455	-2.25098	20	20	Ivd,Mccc2,Aldh6a1,Hsd17b10,Dbt,Echs1,Bcat2,Acadsb,Acat1,Bckdhb,Bckdha
R-MMU-8953897	Cellular responses to external stimuli	0.000105009	0.00180411	0.430367	1.4128	104	456	H2ab2,Psmb8,Helz2,Psmb10,Jun,Cdkn1a,Psme1,Psme2,Tcirg1,Phc2,Fos,Prdx5,Cybb,Mt2,Mafk,Capza2,H2bc8,Ets2,Hmga1,H3f3b,Cox18,Psma5,Hspa1a,Fkbp5,Cyba,Gpx2,Ubb,H3c1,Gpx3,Mt1,Nup50,Ube2s,Cycs,Atp6v0c,H3c15,Dync1li1,Erf,Txn1,Atp6v1b2,Dync1h1,H3c2,Hdac6,Dnajc2,Psmd13,Capzb,Psmd4,Fnip2,Dnaja1,Bag1,H1f1,Ccar2,Hspa5,Psmb2,Hif1a,Dynll1,Psma7,Mapkapk2,Atp6v1d,Camk2d,Atp6v1g1,Cebpb,Fzr1,Id1,Psmc4,Keap1,Lamtor1,T…
R-MMU-174084	Autodegradation of Cdh1 by Cdh1:APC/C	0.000106378	0.00180411	0.626218	1.8387	97	61	Psmb8,Psmb10,Psme1,Psme2,Psma5,Ubb,Ube2s,Psmd13,Psmd4,Psmb2,Psma7,Fzr1,Psmc4,Psmd3,Psma4,Psmd2,Ube2e1,Psme3,Psmb4,Psmd8,Anapc15,Psmc6,Psma6,Psmb6,Psmd9,Cdc27,Cdc26,Psma3,Psmc1,Psma2,Psmd7,Psmc3,Psmc5,Psmb7,Psma1
R-MMU-110313	Translesion synthesis by Y family DNA polymerases bypasses lesions on DNA template	0.000107948	0.00180411	0.699421	1.92975	93	38	Isg15,Ube2l6,Uba7,Trim25,Mad2l2,Ubb,Pold3,Rfc5,Rchy1,Usp43
R-MMU-179419	APC:Cdc20 mediated degradation of cell cycle proteins prior to satisfation of the cell cycle checkpoint	0.000107957	0.00180411	0.607973	1.8148	100	71	Psmb8,Psmb10,Psme1,Psme2,Nek2,Psma5,Ubb,Ube2s,Psmd13,Psmd4,Psmb2,Psma7,Psmc4,Psmd3,Bub1b,Psma4,Psmd2,Ube2e1,Psme3,Psmb4,Psmd8,Anapc15,Psmc6,Psma6,Psmb6,Psmd9,Cdc27,Cdc26,Psma3,Psmc1,Psma2,Psmd7,Psma8,Psmc3,Ccna1,Psmc5,Psmb7,Psma1,Psme4,Psmd12
R-MMU-168643	Nucleotide-binding domain, leucine rich repeat containing receptor (NLR) signaling pathways	0.000109333	0.00180411	0.664789	1.89489	97	48	Casp4,Birc3,Casp1,Irak2,Txnip,Pstpip1,Bcl2l1,Tnfaip3,Nod1,Ubb,Txn1,Ube2n,Casp8,Mapk13,Ikbkb,Ube2v1,P2rx7,Birc2,Nod2,Chuk,Casp2,Panx1,Nlrp3,Itch,Cyld
R-MMU-73893	DNA Damage Bypass	0.000109603	0.00180411	0.66784	1.89849	97	47	Isg15,Ube2l6,Uba7,Trim25,Mad2l2,Ubb,Pold3,Cul4b,Cul4a,Rfc5,Rchy1,Usp43
R-MMU-69239	Synthesis of DNA	0.000112273	0.00180411	0.550907	1.71348	108	113	Psmb8,Psmb10,Psme1,Psme2,Psma5,Ubb,Pold3,Ube2s,Psmd13,Psmd4,Psmb2,Psma7,Fzr1,Psmc4,Psmd3,Fen1,Mcm4,Psma4,Orc2,Psmd2,Ube2e1,Prim2,Rfc5,Psme3,Psmb4,Psmd8,Anapc15,Psmc6,Psma6,Psmb6,Psmd9,Cdc27,Cdt1,Mcm6,Cdc26,Psma3,Ccne2,Psmc1,Psma2,Psmd7,Rfc2,Psma8,Psmc3,Ccna1,Psmc5,Psmb7,Psma1,Psme4,Pola2,Psmd12
R-MMU-69656	Cyclin A:Cdk2-associated events at S phase entry	0.000112378	0.00180411	0.607111	1.80956	104	70	Psmb8,Psmb10,Cdkn1a,Psme1,Psme2,Psma5,Ubb,Akt1,Akt3,Psmd13,Psmd4,Akt2,Psmb2,Psma7,Cdc25a,Fzr1,Psmc4,Psmd3,Psma4,Psmd2,Psme3,Psmb4,Psmd8,Psmc6,Psma6,Psmb6,Psmd9,Ccnd1,Psma3,Ccne2,Psmc1,Psma2,Psmd7,Psmc3,Ccna1,Psmc5,Psmb7,Psma1
R-MMU-5687128	MAPK6/MAPK4 signaling	0.000112997	0.00180411	0.605678	1.81299	105	73	Psmb8,Psmb10,Psme1,Psme2,Psma5,Hspb1,Ubb,Psmd13,Psmd4,Psmb2,Psma7,Foxo3,Cdc14b,Cdc42,Psmc4,Mapk6,Psmd3,Psma4,Rac1,Psmd2,Psme3,Psmb4,Psmd8,Cdc14a,Psmc6,Psma6,Psmb6,Psmd9,Dnajb1,Septin7,Psma3,Psmc1,Cdc42ep2,Psma2,Psmd7,Psma8,Psmc3,Psmc5,Psmb7,Psma1,Pak2,Psme4,Xpo1,Psmd12
R-MMU-8932339	ROS sensing by NFE2L2	0.00011964	0.00188439	0.654423	1.88002	107	51	Psmb8,Psmb10,Psme1,Psme2,Psma5,Ubb,Psmd13,Psmd4,Psmb2,Psma7,Psmc4,Keap1,Psmd3,Psma4,Psmd2,Psme3,Psmb4,Psmd8,Psmc6,Psma6,Psmb6,Psmd9,Psma3,Psmc1,Psma2,Psmd7,Psma8,Psmc3,Psmc5,Psmb7,Psma1,Psme4,Psmd12
R-MMU-69052	Switching of origins to a post-replicative state	0.000120709	0.00188439	0.58259	1.77373	114	87	Psmb8,Psmb10,Psme1,Psme2,Psma5,Ubb,Ube2s,Psmd13,Psmd4,Psmb2,Psma7,Fzr1,Psmc4,Psmd3,Mcm4,Psma4,Orc2,Psmd2,Ube2e1,Psme3,Psmb4,Psmd8,Anapc15,Psmc6,Psma6,Psmb6,Psmd9,Cdc27,Cdt1,Mcm6,Cdc26,Psma3,Ccne2,Psmc1,Psma2,Psmd7,Psma8,Psmc3,Ccna1,Psmc5,Psmb7,Psma1,Psme4,Psmd12
R-MMU-349425	Autodegradation of the E3 ubiquitin ligase COP1	0.000122144	0.00188585	0.657994	1.88545	109	50	Psmb8,Psmb10,Psme1,Psme2,Psma5,Ubb,Psmd13,Psmd4,Psmb2,Psma7,Psmc4,Psmd3,Psma4,Psmd2,Psme3,Psmb4,Psmd8,Psmc6,Psma6,Psmb6,Psmd9,Atm,Psma3,Cop1,Psmc1,Psma2,Psmd7,Psma8,Psmc3,Psmc5,Psmb7,Psma1,Psme4,Psmd12
R-MMU-1234176	Oxygen-dependent proline hydroxylation of Hypoxia-inducible Factor Alpha	0.000128499	0.00192626	0.617736	1.82384	118	64	Psmb8,Psmb10,Psme1,Psme2,Psma5,Ubb,Psmd13,Psmd4,Psmb2,Hif1a,Psma7,Psmc4,Psmd3,Psma4,Eloc,Psmd2,Psme3,Psmb4,Psmd8,Psmc6,Psma6,Psmb6,Psmd9,Cul2,Ube2d3,Elob,Psma3,Psmc1,Psma2,Psmd7,Psma8,Psmc3,Psmc5,Vhl,Psmb7,Psma1,Psme4,Psmd12
R-MMU-174143	APC/C-mediated degradation of cell cycle proteins	0.000129877	0.00192626	0.588975	1.78135	122	81	Psmb8,Psmb10,Psme1,Psme2,Nek2,Psma5,Pttg1,Ubb,Ube2s,Plk1,Psmd13,Psmd4,Psmb2,Psma7,Fzr1,Psmc4,Psmd3,Bub1b,Psma4,Psmd2,Ube2e1,Psme3,Psmb4,Psmd8,Cdc14a,Anapc15,Psmc6,Psma6,Psmb6,Psmd9,Cdc27,Cdc26,Psma3,Psmc1,Psma2,Psmd7,Psma8,Psmc3,Ccna1,Psmc5,Psmb7,Psma1,Psme4,Psmd12,Psmf1,Aurka
R-MMU-453276	Regulation of mitotic cell cycle	0.000129877	0.00192626	0.588975	1.78135	122	81	Psmb8,Psmb10,Psme1,Psme2,Nek2,Psma5,Pttg1,Ubb,Ube2s,Plk1,Psmd13,Psmd4,Psmb2,Psma7,Fzr1,Psmc4,Psmd3,Bub1b,Psma4,Psmd2,Ube2e1,Psme3,Psmb4,Psmd8,Cdc14a,Anapc15,Psmc6,Psma6,Psmb6,Psmd9,Cdc27,Cdc26,Psma3,Psmc1,Psma2,Psmd7,Psma8,Psmc3,Ccna1,Psmc5,Psmb7,Psma1,Psme4,Psmd12,Psmf1,Aurka
R-MMU-5663213	RHO GTPases Activate WASPs and WAVEs	0.000134045	0.00192626	0.710427	1.92713	114	34	Arpc1b,Actg1,Actr2,Actb,Nckap1l,Arpc2,Arpc3,Actr3,Arpc4,Grb2,Arpc5,Wipf1,Cdc42,Baiap2,Nckap1,Wasf2,Cyfip1,Rac1,Abi1
R-MMU-69601	Ubiquitin Mediated Degradation of Phosphorylated Cdc25A	0.000134358	0.00192626	0.656005	1.87975	120	50	Psmb8,Psmb10,Psme1,Psme2,Psma5,Ubb,Psmd13,Psmd4,Psmb2,Psma7,Cdc25a,Psmc4,Psmd3,Psma4,Psmd2,Psme3,Psmb4,Psmd8,Psmc6,Psma6,Psmb6,Psmd9,Chek1,Psma3,Psmc1,Psma2,Psmd7,Psma8,Psmc3,Psmc5,Psmb7,Psma1,Psme4,Psmd12
R-MMU-69610	p53-Independent DNA Damage Response	0.000134358	0.00192626	0.656005	1.87975	120	50	Psmb8,Psmb10,Psme1,Psme2,Psma5,Ubb,Psmd13,Psmd4,Psmb2,Psma7,Cdc25a,Psmc4,Psmd3,Psma4,Psmd2,Psme3,Psmb4,Psmd8,Psmc6,Psma6,Psmb6,Psmd9,Chek1,Psma3,Psmc1,Psma2,Psmd7,Psma8,Psmc3,Psmc5,Psmb7,Psma1,Psme4,Psmd12
R-MMU-69613	p53-Independent G1/S DNA damage checkpoint	0.000134358	0.00192626	0.656005	1.87975	120	50	Psmb8,Psmb10,Psme1,Psme2,Psma5,Ubb,Psmd13,Psmd4,Psmb2,Psma7,Cdc25a,Psmc4,Psmd3,Psma4,Psmd2,Psme3,Psmb4,Psmd8,Psmc6,Psma6,Psmb6,Psmd9,Chek1,Psma3,Psmc1,Psma2,Psmd7,Psma8,Psmc3,Psmc5,Psmb7,Psma1,Psme4,Psmd12
R-MMU-75815	Ubiquitin-dependent degradation of Cyclin D	0.000138017	0.00193374	0.656837	1.87724	123	49	Psmb8,Psmb10,Psme1,Psme2,Psma5,Ubb,Psmd13,Psmd4,Psmb2,Psma7,Psmc4,Psmd3,Psma4,Psmd2,Psme3,Psmb4,Psmd8,Psmc6,Psma6,Psmb6,Psmd9,Ccnd1,Psma3,Psmc1,Psma2,Psmd7,Psma8,Psmc3,Psmc5,Psmb7,Psma1,Psme4,Psmd12
R-MMU-76005	Response to elevated platelet cytosolic Ca2+	0.000140278	0.00193374	0.538039	1.68521	136	125	Lgals3bp,Orm1,Clu,Serping1,Orm2,Qsox1,Thbs1,Timp1,Ecm1,Endod1,Serpine1,Serpina3i,Manf,Srgn,Stxbp3,Actn4,Actg1,Psap,Lamp2,Gtpbp2,Trf,Plek,Fermt3,Wdr1,App,Rarres2,Tgfb1
R-MMU-5610785	GLI3 is processed to GLI3R by the proteasome	0.000141627	0.00193374	0.639861	1.85588	128	55	Psmb8,Psmb10,Psme1,Psme2,Psma5,Ubb,Psmd13,Psmd4,Psmb2,Psma7,Psmc4,Psmd3,Psma4,Csnk1a1,Psmd2,Psme3,Psmb4,Psmd8,Psmc6,Psma6,Psmb6,Psmd9,Psma3,Psmc1,Psma2,Psmd7,Psma8,Psmc3,Psmc5,Psmb7,Psma1,Psme4,Psmd12
R-MMU-1234174	Cellular response to hypoxia	0.000142741	0.00193374	0.609054	1.80998	132	68	Psmb8,Psmb10,Psme1,Psme2,Psma5,Ubb,Psmd13,Psmd4,Psmb2,Hif1a,Psma7,Psmc4,Psmd3,Psma4,Eloc,Psmd2,Psme3,Psmb4,Psmd8,Psmc6,Psma6,Psmb6,Psmd9,Cul2,Ube2d3,Elob,Psma3,Psmc1,Psma2,Psmd7,Psma8,Psmc3,Psmc5,Vhl,Psmb7,Psma1,Psme4,Psmd12
R-MMU-9707587	Regulation of HMOX1 expression and activity	0.000144085	0.00193374	0.631073	1.84197	131	58	Psmb8,Psmb10,Psme1,Psme2,Mafk,Psma5,Ubb,Psmd13,Psmd4,Psmb2,Psma7,Psmc4,Keap1,Psmd3,Psma4,Psmd2,Psme3,Psmb4,Psmd8,Psmc6,Psma6,Psmb6,Psmd9,Psma3,Psmc1,Psma2,Psmd7,Psma8,Psmc3,Psmc5,Psmb7,Psma1,Psme4,Psmd12
R-MMU-4641257	Degradation of AXIN	0.000144793	0.00193374	0.64601	1.8604	130	52	Psmb8,Psmb10,Psme1,Psme2,Psma5,Ubb,Psmd13,Psmd4,Psmb2,Psma7,Psmc4,Psmd3,Psma4,Psmd2,Psme3,Tnks,Psmb4,Axin2,Psmd8,Psmc6,Psma6,Psmb6,Psmd9,Psma3,Psmc1,Psma2,Psmd7,Psma8,Psmc3,Psmc5,Psmb7,Psma1,Psme4,Psmd12
R-MMU-8939236	RUNX1 regulates transcription of genes involved in differentiation of HSCs	0.000145777	0.00193374	0.615084	1.81601	134	64	Psmb8,Psmb10,Psme1,Psme2,Psma5,Ubb,Psmd13,Psmd4,Psmb2,Psma7,Psmc4,Psmd3,Psma4,Psmd2,Psme3,Psmb4,Psmd8,Psmc6,Psma6,Psmb6,Psmd9,Yap1,Itch,Cbfb,Psma3,Psmc1,Psma2,Psmd7,Psma8,Psmc3,Psmc5,Psmb7,Psma1,Psme4,Psmd12,Lmo2,Psmf1,Gata3,Psmc2,Psmd10
R-MMU-975138	TRAF6 mediated induction of NFkB and MAP kinases upon TLR7/8 or 9 activation	0.000146715	0.00193374	0.596302	1.78996	137	75	Jun,Cd14,Nfkbia,Fos,Nfkb2,Irak2,Nod1,Fbxw11,Ubb,Nfkb1,Dusp6,Ppp2ca,Mapkapk2,App,Ube2n,Peli1,Map3k8,Ppp2r1b,Dusp4,Nfkbib,Dusp7,Ikbkb,Ube2v1,Ticam1,Nod2,Rps6ka2,Chuk,Map2k4,Tlr4,Rela,S100b,Atf1,Tnip2,Mapk9,Nkiras1,Mapk11,Nkiras2,Ppp2r1a,Vrk3
R-MMU-8948751	Regulation of PTEN stability and activity	0.000147267	0.00193374	0.61153	1.81442	136	67	Psmb8,Psmb10,Psme1,Psme2,Psma5,Ubb,Akt1,Akt3,Psmd13,Psmd4,Akt2,Psmb2,Psma7,Psmc4,Psmd3,Psma4,Csnk2b,Psmd2,Psme3,Tnks,Psmb4,Psmd8,Psmc6,Psma6,Psmb6,Psmd9,Csnk2a2,Psma3,Psmc1,Psma2,Psmd7,Psma8,Psmc3,Wwp2,Psmc5,Psmb7,Psma1,Mkrn1,Psme4,Psmd12
R-MMU-5652084	Fructose metabolism	0.000150858	0.0019411	-0.885156	-2.11226	47	7	Aldh1a1,Sord
R-MMU-211859	Biological oxidations	0.000153516	0.0019411	-0.443472	-2.29176	0	199	Cyp2f2,Gstm1,Ephx1,Ces1d,Aldh2,Aldh1a1,Gstm2,Cyp2b10,Adh7,Slc26a2,Gss,Cyp4b1,Adh1,Abhd14b,Maob,Mgst1,Fmo3,Gstp1,Acss1,Acss2,Dpep3,Gstt1,Cbr3,Ugt1a6a,Ugt1a1,Akr7a5,Aldh3a1,Cyp3a13,Cyb5b,Cyp2d22,Mtarc1,Acsm4,Fmo1,Cyb5r3,Gstm6,Sult1b1,Gstz1,Cyp1b1,Cyp2a4,Maoa,Gclm,Gstt2,Cyp4f15,Mgst3,Cyp4a14,Cmbl,Acsm2,Gstm7,Cyp2s1,Cyp2c37,Adh5,Cyp39a1,Aoc2,Cyp2u1,Cyp4a30b
R-MMU-69563	p53-Dependent G1 DNA Damage Response	0.000154672	0.0019411	0.617094	1.81867	142	63	Psmb8,Psmb10,Cdkn1a,Psme1,Psme2,Psma5,Ubb,Psmd13,Psmd4,Psmb2,Psma7,Psmc4,Psmd3,Psma4,Psmd2,Psme3,Psmb4,Psmd8,Psmc6,Psma6,Psmb6,Psmd9,Mdm2,Atm,Psma3,Ccne2,Cop1,Psmc1,Psma2,Psmd7,Psma8,Psmc3,Ccna1,Psmc5,Psmb7,Psma1,Psme4,Psmd12
R-MMU-69580	p53-Dependent G1/S DNA damage checkpoint	0.000154672	0.0019411	0.617094	1.81867	142	63	Psmb8,Psmb10,Cdkn1a,Psme1,Psme2,Psma5,Ubb,Psmd13,Psmd4,Psmb2,Psma7,Psmc4,Psmd3,Psma4,Psmd2,Psme3,Psmb4,Psmd8,Psmc6,Psma6,Psmb6,Psmd9,Mdm2,Atm,Psma3,Ccne2,Cop1,Psmc1,Psma2,Psmd7,Psma8,Psmc3,Ccna1,Psmc5,Psmb7,Psma1,Psme4,Psmd12
R-MMU-174577	Activation of C3 and C5	0.000154736	0.0019411	0.944283	1.80678	102	6	Cfb,C2,C3,C4b,Hc
R-MMU-211897	Cytochrome P450 - arranged by substrate type	0.000161186	0.00198817	-0.430818	-1.88729	10	68	Cyp2f2,Cyp2b10,Cyp4b1,Cyp3a13,Cyp2d22,Cyp1b1,Cyp2a4,Cyp4f15,Cyp4a14,Cyp2s1,Cyp2c37,Cyp39a1,Cyp2u1,Cyp4a30b,Cyp46a1,Arnt2,Nr1h4,Cyp19a1
R-MMU-69202	Cyclin E associated events during G1/S transition	0.000162059	0.00198817	0.607954	1.80671	150	68	Psmb8,Psmb10,Cdkn1a,Psme1,Psme2,Psma5,Ubb,Akt1,Akt3,Psmd13,Psmd4,Akt2,Psmb2,Psma7,Cdc25a,Psmc4,Psmd3,Psma4,Psmd2,Psme3,Psmb4,Psmd8,Psmc6,Psma6,Psmb6,Psmd9,Ccnd1,Psma3,Ccne2,Psmc1,Psma2,Psmd7,Psmc3,Ccna1,Psmc5,Psmb7,Psma1
R-MMU-453279	Mitotic G1 phase and G1/S transition	0.000162733	0.00198817	0.535381	1.67781	158	126	Psmb8,Psmb10,Cdkn1a,Psme1,Psme2,Jak2,Psma5,Ubb,Ccnd2,Akt1,Lyn,Ppp2ca,Akt3,Psmd13,Src,Psmd4,Ppp2r2a,Akt2,Psmb2,Psma7,Cdc25a,Psmc4,Ppp2r1b,Psmd3,Mcm4,Psma4,Orc2,Dyrk1a,Psmd2,Prim2,Psme3,Psmb4,Psmd8,Psmc6,Psma6,Psmb6,Psmd9,Cdt1,Mcm6,Ccnd1,Hdac1,Rbl1,Psma3,Ccne2,Psmc1,Psma2,Psmd7,Tfdp1,Psmc3,Ccna1,Lin37,Psmc5,Psmb7,Psma1,E2f4,Ppp2r1a,Mcm10,Pola2,Psmd12
R-MMU-6807070	PTEN Regulation	0.00016508	0.00199946	0.549328	1.70514	159	110	Psmb8,Psmb10,Pml,Psme1,Psme2,Phc2,Psma5,Ubb,Akt1,Akt3,Psmd13,Psmd4,Akt2,Psmb2,Psma7,Psmc4,Lamtor1,Psmd3,Gatad2a,Psma4,Csnk2b,Psmd2,Chd4,Psme3,Tnks,Psmb4,Psmd8,Psmc6,Psma6,Psmb6,Psmd9,Csnk2a2,Rbbp7,Rraga,Hdac1,Usp7,Psma3,Lamtor5,Mbd3,Psmc1,Psma2,Psmd7,Psma8,Psmc3,Wwp2,Rnf2,Psmc5,Psmb7,Psma1,Mkrn1,Psme4,Mta1,Psmd12
R-MMU-174184	Cdc20:Phospho-APC/C mediated degradation of Cyclin A	0.000176594	0.00212064	0.601814	1.79377	164	70	Psmb8,Psmb10,Psme1,Psme2,Psma5,Ubb,Ube2s,Psmd13,Psmd4,Psmb2,Psma7,Psmc4,Psmd3,Bub1b,Psma4,Psmd2,Ube2e1,Psme3,Psmb4,Psmd8,Anapc15,Psmc6,Psma6,Psmb6,Psmd9,Cdc27,Cdc26,Psma3,Psmc1,Psma2,Psmd7,Psma8,Psmc3,Ccna1,Psmc5,Psmb7,Psma1,Psme4,Psmd12
R-MMU-114608	Platelet degranulation	0.000189763	0.00225549	0.538106	1.68165	184	121	Lgals3bp,Orm1,Clu,Serping1,Orm2,Qsox1,Thbs1,Timp1,Ecm1,Endod1,Serpine1,Serpina3i,Manf,Srgn,Actn4,Actg1,Psap,Lamp2,Gtpbp2,Trf,Plek,Fermt3,Wdr1,App,Rarres2,Tgfb1
R-MMU-8939211	ESR-mediated signaling	0.000191035	0.00225549	0.519436	1.64285	187	147	H2ab2,Areg,Jun,Hbegf,Fos,H2bc8,Myc,H3f3b,Hspb1,Gng12,Ereg,Fkbp5,Kdm1a,Kat2b,H3c1,Akt1,H3c15,Gtf2f1,Akt3,H3c2,Src,Akt2,Gnai3,Shc1,Cdk9,Foxo3,Gngt2,Gnai2,Zdhhc21,Foxa1,Kras,Med1,H2ab1,H4c11,Usf1,Gnb1,Pdpk1,Zfp217,Gnb2,Tle3,H2az2,Ppp5c,Hdac1,Polr2a,Uhmk1,Cbfb,Prmt1,H4c1,Sphk1,Calm1,Gnb5,Calm3,Erbb4,Egfr,H2ax,Ptges3,Nos3,H2ac18,Kdm4b,Xpo1,S1pr3,Cav2,Gtf2f2
R-MMU-68949	Orc1 removal from chromatin	0.000196403	0.00229955	0.604347	1.79599	182	68	Psmb8,Psmb10,Psme1,Psme2,Psma5,Ubb,Psmd13,Psmd4,Psmb2,Psma7,Psmc4,Psmd3,Mcm4,Psma4,Orc2,Psmd2,Psme3,Psmb4,Psmd8,Psmc6,Psma6,Psmb6,Psmd9,Cdt1,Mcm6,Psma3,Psmc1,Psma2,Psmd7,Psma8,Psmc3,Ccna1,Psmc5,Psmb7,Psma1,Psme4,Psmd12
R-MMU-5610780	Degradation of GLI1 by the proteasome	0.000202927	0.0023563	0.638805	1.84411	183	53	Psmb8,Psmb10,Psme1,Psme2,Psma5,Ubb,Psmd13,Psmd4,Psmb2,Psma7,Psmc4,Psmd3,Psma4,Psmd2,Psme3,Psmb4,Psmd8,Psmc6,Psma6,Psmb6,Psmd9,Itch,Psma3,Psmc1,Psma2,Psmd7,Psma8,Psmc3,Psmc5,Psmb7,Psma1,Psme4,Psmd12
R-MMU-166663	Initial triggering of complement	0.000209427	0.00241185	0.777265	1.92748	166	20	Cfb,C2,C3,C1ra,C4b,C1qb,C1qc,C1qa
R-MMU-195253	Degradation of beta-catenin by the destruction complex	0.000229334	0.0025386	0.587382	1.76555	215	76	Psmb8,Psmb10,Psme1,Psme2,Ctnnb1,Psma5,Ubb,Ppp2ca,Psmd13,Psmd4,Psmb2,Psma7,Ppp2r5b,Tcf7l2,Psmc4,Ppp2r1b,Psmd3,Psma4,Csnk1a1,Psmd2,Psme3,Psmb4,Psmd8,Psmc6,Psma6,Psmb6,Tle3,Psmd9,Ctbp1,Tle4,Psma3,Psmc1,Psma2,Psmd7,Psma8,Psmc3,Frat1,Psmc5,Psmb7,Psma1,Ppp2r1a,Psme4,Psmd12
R-MMU-166058	MyD88:MAL(TIRAP) cascade initiated on plasma membrane	0.000229467	0.0025386	0.594733	1.77787	214	72	Jun,Nfkbia,Fos,Nfkb2,Tirap,Irak2,Nod1,Fbxw11,Ubb,Nfkb1,Dusp6,Ppp2ca,Mapkapk2,App,Ube2n,Peli1,Map3k8,Ppp2r1b,Dusp4,Nfkbib,Dusp7,Ikbkb,Ube2v1,Nod2,Rps6ka2,Chuk,Map2k4,Rela,S100b,Atf1,Tnip2,Mapk9,Nkiras1,Mapk11,Nkiras2,Ppp2r1a,Vrk3
R-MMU-168179	Toll Like Receptor TLR1:TLR2 Cascade	0.000229467	0.0025386	0.594733	1.77787	214	72	Jun,Nfkbia,Fos,Nfkb2,Tirap,Irak2,Nod1,Fbxw11,Ubb,Nfkb1,Dusp6,Ppp2ca,Mapkapk2,App,Ube2n,Peli1,Map3k8,Ppp2r1b,Dusp4,Nfkbib,Dusp7,Ikbkb,Ube2v1,Nod2,Rps6ka2,Chuk,Map2k4,Rela,S100b,Atf1,Tnip2,Mapk9,Nkiras1,Mapk11,Nkiras2,Ppp2r1a,Vrk3
R-MMU-168188	Toll Like Receptor TLR6:TLR2 Cascade	0.000229467	0.0025386	0.594733	1.77787	214	72	Jun,Nfkbia,Fos,Nfkb2,Tirap,Irak2,Nod1,Fbxw11,Ubb,Nfkb1,Dusp6,Ppp2ca,Mapkapk2,App,Ube2n,Peli1,Map3k8,Ppp2r1b,Dusp4,Nfkbib,Dusp7,Ikbkb,Ube2v1,Nod2,Rps6ka2,Chuk,Map2k4,Rela,S100b,Atf1,Tnip2,Mapk9,Nkiras1,Mapk11,Nkiras2,Ppp2r1a,Vrk3
R-MMU-181438	Toll Like Receptor 2 (TLR2) Cascade	0.000229467	0.0025386	0.594733	1.77787	214	72	Jun,Nfkbia,Fos,Nfkb2,Tirap,Irak2,Nod1,Fbxw11,Ubb,Nfkb1,Dusp6,Ppp2ca,Mapkapk2,App,Ube2n,Peli1,Map3k8,Ppp2r1b,Dusp4,Nfkbib,Dusp7,Ikbkb,Ube2v1,Nod2,Rps6ka2,Chuk,Map2k4,Rela,S100b,Atf1,Tnip2,Mapk9,Nkiras1,Mapk11,Nkiras2,Ppp2r1a,Vrk3
R-MMU-2262752	Cellular responses to stress	0.000232021	0.00254679	0.42465	1.39386	231	453	H2ab2,Psmb8,Helz2,Psmb10,Jun,Cdkn1a,Psme1,Psme2,Tcirg1,Phc2,Fos,Prdx5,Cybb,Mafk,Capza2,H2bc8,Ets2,Hmga1,H3f3b,Cox18,Psma5,Hspa1a,Fkbp5,Cyba,Gpx2,Ubb,H3c1,Gpx3,Nup50,Ube2s,Cycs,Atp6v0c,H3c15,Dync1li1,Erf,Txn1,Atp6v1b2,Dync1h1,H3c2,Hdac6,Dnajc2,Psmd13,Capzb,Psmd4,Fnip2,Dnaja1,Bag1,H1f1,Ccar2,Hspa5,Psmb2,Hif1a,Dynll1,Psma7,Mapkapk2,Atp6v1d,Camk2d,Atp6v1g1,Cebpb,Fzr1,Id1,Psmc4,Keap1,Lamtor1,Tubb6,Ubn…
R-MMU-1257604	PIP3 activates AKT signaling	0.000254022	0.00276667	0.475369	1.53296	252	227	Psmb8,Psmb10,Areg,Cdkn1a,Pml,Psme1,Psme2,Phc2,Hbegf,Myd88,Ier3,Psma5,Pik3ap1,Ereg,Vav1,Ubb,Flt3l,Nr4a1,Akt1,Ppp2ca,Akt3,Psmd13,Src,Psmd4,Rac2,Akt2,Psmb2,Rhog,Grb2,Psma7,Ppp2r5b,Foxo3,Pik3cd,Pip5k1a,Psmc4,Ppp2r1b,Lamtor1,Psmd3,Gatad2a,Pip5k1b,Psma4,Csnk2b,Rac1,Psmd2,Chd4,Psme3,Pdpk1,Tnks,Psmb4,Psmd8,Psmc6,Psma6,Pdgfrb,Psmb6,Psmd9,Csnk2a2,Rbbp7,Chuk,Mdm2,Rraga,Hdac1,Ptpn11,Usp7,Psma3,Lamtor5,Mbd3,P…
R-MMU-5683057	MAPK family signaling cascades	0.000292394	0.0031601	0.453637	1.47428	291	291	Psmb8,Psmb10,Areg,Psme1,Psme2,Hbegf,Dusp1,Jak2,Psma5,Actg1,Bcl2l1,Hspb1,Rasa4,Actb,Ereg,Csf2rb2,Abhd17c,Cnksr1,Map2k1,Ubb,Flt3l,Csf2ra,Dusp6,Dusp16,Rap1b,Spred1,Ppp2ca,Psmd13,Src,Psmd4,Apbb1ip,Psmb2,Map2k2,Shc1,Grb2,Psma7,Ppp2r5b,Foxo3,Camk2d,Cdc14b,Cdc42,Shoc2,Psmc4,Ppp2r1b,Rgl2,Il6,Mapk6,Dusp4,Psmd3,Usp17lb,Psma4,Kras,Fgg,Il2rg,Rac1,Abhd17a,Psmd2,Dusp7,Rasal3,Psme3,Dlg4,Psmb4,Psmd8,Cdc14a,Zdhhc…
R-MMU-8939902	Regulation of RUNX2 expression and activity	0.000302748	0.00324703	0.642441	1.8361	271	49	Psmb8,Psmb10,Psme1,Psme2,Psma5,Ubb,Psmd13,Psmd4,Psmb2,Psma7,Psmc4,Psmd3,Psma4,Psmd2,Psme3,Psmb4,Psmd8,Psmc6,Psma6,Psmb6,Psmd9,Psma3,Psmc1,Psma2,Psmd7,Psmc3,Psmc5,Psmb7,Psma1
R-MMU-9674555	Signaling by CSF3 (G-CSF)	0.000361431	0.00382704	0.749419	1.90619	293	23	Socs3,Jak2,Socs1,Ubb,Lyn,Shc1,Grb2,Kras,Eloc,Syk,Ube2d3,Elob,Hck,Csf3,Ptpn11
R-MMU-187577	SCF(Skp2)-mediated degradation of p27/p21	0.000364579	0.00382704	0.614414	1.79335	333	58	Psmb8,Psmb10,Cdkn1a,Psme1,Psme2,Psma5,Ubb,Psmd13,Psmd4,Psmb2,Psma7,Psmc4,Psmd3,Psma4,Psmd2,Psme3,Psmb4,Psmd8,Psmc6,Psma6,Psmb6,Psmd9,Ccnd1,Psma3,Ccne2,Psmc1,Psma2,Psmd7,Psmc3,Ccna1,Psmc5,Psmb7,Psma1
R-MMU-5689603	UCH proteinases	0.000364999	0.00382704	0.572201	1.73255	345	82	Psmb8,Psmb10,Psme1,Psme2,Psma5,Actb,Ino80,Ubb,Psmd13,Psmd4,Psmb2,Psma7,Psmc4,Psmd3,Psma4,Psmd2,Psme3,Psmb4,Psmd8,Psmc6,Psma6,Psmb6,Psmd9,Tfpt,Ino80d,Adrm1,Uchl5,Foxk1,Hcfc1,Ino80b,Psma3,Psmc1,Psma2,Psmd7,Psma8,Psmc3,Psmc5,Psmb7,Psma1,Psme4,H2ac18,Psmd12,Mcrs1
R-MMU-8951664	Neddylation	0.000374744	0.00390012	0.473334	1.52443	372	219	Psmb8,Psmb10,Socs3,Psme1,Psme2,Fbxw17,Socs2,Nub1,Psma5,Asb13,Cish,Fbxw11,Wsb2,Ube2f,Ubb,Spsb1,Cops8,Wsb1,Psmd13,Psmd4,Psmb2,Wdtc1,Hif1a,Dcun1d3,Fem1b,Psma7,Lrrc41,Fbxl5,Cul4b,Psmc4,Keap1,Psmd3,Fbxo6,Dcun1d1,Cops5,Asb1,Psma4,Cul4a,Fbxo4,Ube2m,Uba3,Eloc,Psmd2,Fbxw9,Dcaf5,Klhl42,Psme3,Psmb4,Psmd8,Spsb3,Fbxo32,Psmc6,Nae1,Psma6,Psmb6,Psmd9,Rbbp7,Ccnf,Fbxl18,Asb6,Cul2,Ube2d3,Dcaf13,Elob,Commd8,Fbxl19,P…
R-MMU-168142	Toll Like Receptor 10 (TLR10) Cascade	0.000385867	0.00392858	0.587708	1.75431	360	71	Jun,Nfkbia,Fos,Nfkb2,Irak2,Nod1,Fbxw11,Ubb,Nfkb1,Dusp6,Ppp2ca,Mapkapk2,App,Ube2n,Peli1,Map3k8,Ppp2r1b,Dusp4,Nfkbib,Dusp7,Ikbkb,Ube2v1,Nod2,Rps6ka2,Chuk,Map2k4,Rela,S100b,Atf1,Tnip2,Mapk9,Nkiras1,Mapk11,Nkiras2,Ppp2r1a,Vrk3
R-MMU-168176	Toll Like Receptor 5 (TLR5) Cascade	0.000385867	0.00392858	0.587708	1.75431	360	71	Jun,Nfkbia,Fos,Nfkb2,Irak2,Nod1,Fbxw11,Ubb,Nfkb1,Dusp6,Ppp2ca,Mapkapk2,App,Ube2n,Peli1,Map3k8,Ppp2r1b,Dusp4,Nfkbib,Dusp7,Ikbkb,Ube2v1,Nod2,Rps6ka2,Chuk,Map2k4,Rela,S100b,Atf1,Tnip2,Mapk9,Nkiras1,Mapk11,Nkiras2,Ppp2r1a,Vrk3
R-MMU-975871	MyD88 cascade initiated on plasma membrane	0.000385867	0.00392858	0.587708	1.75431	360	71	Jun,Nfkbia,Fos,Nfkb2,Irak2,Nod1,Fbxw11,Ubb,Nfkb1,Dusp6,Ppp2ca,Mapkapk2,App,Ube2n,Peli1,Map3k8,Ppp2r1b,Dusp4,Nfkbib,Dusp7,Ikbkb,Ube2v1,Nod2,Rps6ka2,Chuk,Map2k4,Rela,S100b,Atf1,Tnip2,Mapk9,Nkiras1,Mapk11,Nkiras2,Ppp2r1a,Vrk3
R-MMU-202733	Cell surface interactions at the vascular wall	0.000417121	0.00421622	0.537197	1.66632	403	109	Ceacam1,Cd177,Cd47,Sdc3,Jchain,Itga3,Fcer1g,Cd74,Epcam,Cxadr,Cd44,Slc3a2,Procr,F11r,Jam3,Itga6,Itgb2,Atp1b3,Lyn,Src,Selplg,Sirpa,Shc1,Itgb1,Grb2,Itga5,Fcamr,Tgfb1,Ptpn6,Slc7a6,Kras,Sdc4
R-MMU-202427	Phosphorylation of CD3 and TCR zeta chains	0.000431467	0.00433008	0.808646	1.89693	329	15	H2-Eb1,H2-Eb2,Ptprc,Ptprj
R-MMU-448706	Interleukin-1 processing	0.000442515	0.00440946	0.896933	1.8354	307	8	Il1b,Nfkb2,Gsdmd,Il1a,Casp1,Nfkb1
R-MMU-69242	S Phase	0.000445731	0.00441023	0.509816	1.60931	437	142	Psmb8,Psmb10,Cdkn1a,Psme1,Psme2,Psma5,Ubb,Pold3,Ube2s,Akt1,Akt3,Psmd13,Psmd4,Akt2,Psmb2,Psma7,Cdc25a,Fzr1,Psmc4,Psmd3,Fen1,Mcm4,Psma4,Orc2,Psmd2,Ube2e1,Prim2,Rfc5,Psme3,Psmb4,Psmd8,Anapc15,Psmc6,Psma6,Psmb6,Psmd9,Cdc27,Cdt1,Mcm6,Cdc26,Ccnd1,Psma3,Ccne2,Psmc1,Psma2,Psmd7,Rfc2,Psma8,Psmc3,Ccna1,Psmc5,Psmb7,Psma1,Psme4,Pola2,Psmd12,Esco1
R-MMU-381426	Regulation of Insulin-like Growth Factor (IGF) transport and uptake by Insulin-like Growth Factor Binding Proteins (IGFBPs)	0.000463569	0.00455464	0.528546	1.64789	450	117	Cp,Apol9a,Apol9b,Shisa5,Qsox1,C3,Timp1,C4b,Tgoln1,Golm1,Apol7a,Ltbp1,Pnpla2,Ccn1,Csf1,Trf,Ckap4,Vcan,Igfbp4,Ktn1,App,Mxra8,Pdia6,Msln,Il6,Adam10,Fgg,Fam20c,Mia3,Itih2,Calu,Wfs1,Mfge8,Nucb1,Pappa2,Prkcsh,Serpind1,Dnajc3
R-MMU-69206	G1/S Transition	0.000472572	0.00461086	0.542219	1.67439	455	103	Psmb8,Psmb10,Cdkn1a,Psme1,Psme2,Psma5,Ubb,Akt1,Ppp2ca,Akt3,Psmd13,Psmd4,Akt2,Psmb2,Psma7,Cdc25a,Psmc4,Ppp2r1b,Psmd3,Mcm4,Psma4,Orc2,Psmd2,Prim2,Psme3,Psmb4,Psmd8,Psmc6,Psma6,Psmb6,Psmd9,Cdt1,Mcm6,Ccnd1,Psma3,Ccne2,Psmc1,Psma2,Psmd7,Psmc3,Ccna1,Psmc5,Psmb7,Psma1,Ppp2r1a,Mcm10,Pola2,Psmd12
R-MMU-5684996	MAPK1/MAPK3 signaling	0.000531106	0.00514623	0.453822	1.47114	529	266	Psmb8,Psmb10,Areg,Psme1,Psme2,Hbegf,Dusp1,Jak2,Psma5,Actg1,Bcl2l1,Rasa4,Actb,Ereg,Csf2rb2,Abhd17c,Cnksr1,Map2k1,Ubb,Flt3l,Csf2ra,Dusp6,Dusp16,Rap1b,Spred1,Ppp2ca,Psmd13,Src,Psmd4,Apbb1ip,Psmb2,Map2k2,Shc1,Grb2,Psma7,Ppp2r5b,Camk2d,Shoc2,Psmc4,Ppp2r1b,Rgl2,Il6,Dusp4,Psmd3,Usp17lb,Psma4,Kras,Fgg,Il2rg,Abhd17a,Psmd2,Dusp7,Rasal3,Psme3,Dlg4,Psmb4,Psmd8,Zdhhc9,Itgb3,Csf2,Psmc6,Psma6,Iqgap1,Raf1,Ranbp9…
R-MMU-1679131	Trafficking and processing of endosomal TLR	0.000548133	0.00527484	0.835974	1.87303	405	12	Ctss,Ctsb,Ctsl,Ctsk,Unc93b1,Lgmn,Tlr7,Tlr8
R-MMU-168928	DDX58/IFIH1-mediated induction of interferon-alpha/beta	0.000562943	0.00538051	0.68577	1.85176	480	33	Irf7,Ddx58,Nfkbia,Nfkb2,Tbk1,Tnfaip3,Ubb,Nfkb1,App,Tax1bp1,Nfkbib,Ikbke,Ikbkb
R-MMU-5673001	RAF/MAP kinase cascade	0.000571308	0.00542356	0.453997	1.47087	569	261	Psmb8,Psmb10,Areg,Psme1,Psme2,Hbegf,Dusp1,Jak2,Psma5,Actg1,Bcl2l1,Rasa4,Actb,Ereg,Csf2rb2,Abhd17c,Cnksr1,Map2k1,Ubb,Flt3l,Csf2ra,Dusp6,Dusp16,Rap1b,Spred1,Ppp2ca,Psmd13,Src,Psmd4,Apbb1ip,Psmb2,Map2k2,Shc1,Grb2,Psma7,Ppp2r5b,Camk2d,Shoc2,Psmc4,Ppp2r1b,Rgl2,Dusp4,Psmd3,Usp17lb,Psma4,Kras,Fgg,Il2rg,Abhd17a,Psmd2,Dusp7,Rasal3,Psme3,Dlg4,Psmb4,Psmd8,Zdhhc9,Itgb3,Csf2,Psmc6,Psma6,Iqgap1,Raf1,Ranbp9,Pdg…
R-MMU-68867	Assembly of the pre-replicative complex	0.000586811	0.00553336	0.589065	1.74486	544	66	Psmb8,Psmb10,Psme1,Psme2,Psma5,Ubb,Psmd13,Psmd4,Psmb2,Psma7,Psmc4,Psmd3,Mcm4,Psma4,Orc2,Psmd2,Psme3,Psmb4,Psmd8,Psmc6,Psma6,Psmb6,Psmd9,Cdt1,Mcm6,Psma3,Psmc1,Psma2,Psmd7,Psma8,Psmc3,Psmc5,Psmb7,Psma1,Psme4,Psmd12
R-MMU-389661	Glyoxylate metabolism and glycine degradation	0.000594113	0.00554129	-0.54949	-2.01254	92	30	Gnmt,Dbt,Grhpr,Aldh4a1,Gcsh,Hao1,Lipt1,Dhtkd1,Bckdhb,Amt,Bckdha
R-MMU-4420097	VEGFA-VEGFR2 Pathway	0.00059554	0.00554129	0.550883	1.6856	569	92	Cybb,Axl,Ctnnb1,Actg1,Hspb1,Actb,Ptk2b,Cyba,Vav1,Nck2,Bcar1,Nckap1l,Ctnnd1,Akt1,Akt3,Pxn,Vav2,Src,Akt2,Shb,Mapkapk2,Cdc42,Baiap2,Nckap1,Mapk13,Wasf2,Prkcd,Kras,Cyfip1,Elmo2,Rac1,Abi1,Pdpk1,Itgb3,Itgav,Crk,Nck1
R-MMU-69481	G2/M Checkpoints	0.000624585	0.0057733	0.507678	1.5999	612	138	Psmb8,Psmb10,Psme1,Psme2,Sfn,H2bc8,Psma5,Ubb,Ywhaz,Psmd13,Psmd4,Psmb2,Ywhah,Psma7,Ube2n,Cdc25a,Psmc4,Psmd3,Mcm4,Psma4,Ywhae,Orc2,Psmd2,H4c11,Rfc5,Psme3,Psmb4,Psmd8,Psmc6,Psma6,Psmb6,Psmd9,Ube2v2,Rhno1,Mcm6,Rnf8,Chek1,Atm,Ywhaq,H4c1,Psma3,Psmc1,Psma2,Rbbp8,Psmd7,Rfc2,Psma8,Psmc3,H2ax,Psmc5,Top3a,Herc2,Psmb7,Psma1,Psme4,Mcm10,Psmd12
R-MMU-9006925	Intracellular signaling by second messengers	0.000637671	0.00585573	0.455431	1.47407	635	253	Psmb8,Psmb10,Areg,Cdkn1a,Pml,Psme1,Psme2,Phc2,Hbegf,Myd88,Ier3,Psma5,Pik3ap1,Ereg,Vav1,Ubb,Flt3l,Nr4a1,Akt1,Ppp2ca,Akt3,Psmd13,Src,Psmd4,Rac2,Akt2,Psmb2,Rhog,Grb2,Psma7,Ppp2r5b,Foxo3,Pik3cd,Pip5k1a,Psmc4,Ppp2r1b,Lamtor1,Psmd3,Gatad2a,Pip5k1b,Prkcd,Psma4,Prkar1b,Csnk2b,Rac1,Psmd2,Chd4,Psme3,Pdpk1,Tnks,Psmb4,Psmd8,Psmc6,Psma6,Pdgfrb,Psmb6,Camkk2,Psmd9,Csnk2a2,Rbbp7,Prkar1a,Chuk,Mdm2,Rraga,Hdac1,Adc…
R-MMU-74259	Purine catabolism	0.00065104	0.00593968	0.780975	1.87756	506	17	Xdh,Pnp,Gda,Nt5e
R-MMU-68827	CDT1 association with the CDC6:ORC:origin complex	0.000684633	0.00620587	0.605539	1.76368	625	57	Psmb8,Psmb10,Psme1,Psme2,Psma5,Ubb,Psmd13,Psmd4,Psmb2,Psma7,Psmc4,Psmd3,Psma4,Orc2,Psmd2,Psme3,Psmb4,Psmd8,Psmc6,Psma6,Psmb6,Psmd9,Cdt1,Psma3,Psmc1,Psma2,Psmd7,Psma8,Psmc3,Psmc5,Psmb7,Psma1,Psme4,Psmd12
R-MMU-3000170	Syndecan interactions	0.000700048	0.00630492	0.808114	1.86909	529	14	Sdc3,Itga6,Itgb1,Tgfb1,Sdc4,Itgb4,Itgb3,Itgav
R-MMU-446203	Asparagine N-linked glycosylation	0.000764851	0.00684469	0.451789	1.46304	762	257	Areg,St3gal4,St3gal1,B4galt1,Fuca1,Capza2,B4galt3,B4galt5,Ctsc,Ctsz,Ubb,Slc35c1,Mgat4b,Ykt6,Arf5,Mgat2,Dync1li1,Rad23b,St6gal1,Nus1,Dync1h1,B4galt6,Capzb,Ppp6r1,Gosr2,Sec24b,Dynll1,Rab1a,Ctsa,Ngly1,Man1a,Arf4,Calr,Cmas,Tubb6,Actr10,Uso1,Mpdu1,Cog8,Mia3,Scfd1,Dpm2,Arf3,Dctn2,Tuba8,Tmed9,Neu1,Man1a2,Ppp6c,Fut8,Trappc6b,Pdia3,St3gal5,Amdhd2,Dpagt1,Tuba1b,Lhb,Lman2,Trappc3,Man2a2,Csnk1d,Sec24d,Amfr,A…
R-MMU-69306	DNA Replication	0.000774438	0.00688662	0.517499	1.61726	754	121	Psmb8,Psmb10,Psme1,Psme2,Psma5,Ubb,Pold3,Ube2s,Psmd13,Psmd4,Psmb2,Psma7,Fzr1,Psmc4,Psmd3,Fen1,Mcm4,Psma4,Orc2,Psmd2,Ube2e1,Prim2,Rfc5,Psme3,Psmb4,Psmd8,Anapc15,Psmc6,Psma6,Psmb6,Psmd9,Cdc27,Cdt1,Mcm6,Cdc26,Psma3,Ccne2,Psmc1,Psma2,Psmd7,Rfc2,Psma8,Psmc3,Ccna1,Psmc5,Psmb7,Psma1,Psme4,Mcm10,Pola2,Psmd12
R-MMU-375276	Peptide ligand-binding receptors	0.000795504	0.00702945	0.481032	1.53575	787	177	Cxcl10,Ccrl2,Ccl20,Ccl5,C3,Ccl7,Cxcl2,Ccl3,Cxcl9,Anxa1,Cxcl16,Cxcl1,Cxcl13,Cxcl3,Ccl4,Fpr-rs4,Psap,Hc,Cxcl5,Ccl12,Sstr3,Npy4r,Rln3,App,Ece1,Ccl9,Hcrtr1
R-MMU-4608870	Asymmetric localization of PCP proteins	0.00080266	0.00704836	0.595125	1.74395	737	60	Psmb8,Psmb10,Psme1,Psme2,Psma5,Ubb,Psmd13,Psmd4,Smurf1,Psmb2,Fzd4,Psma7,Psmc4,Psmd3,Psma4,Psmd2,Psme3,Psmb4,Psmd8,Psmc6,Fzd5,Psma6,Psmb6,Psmd9,Fzd7,Psma3,Psmc1,Psma2,Psmd7,Psma8,Psmc3,Psmc5,Psmb7,Psma1,Psme4,Psmd12
R-MMU-4641258	Degradation of DVL	0.000837685	0.0073081	0.606385	1.75879	762	55	Psmb8,Psmb10,Psme1,Psme2,Psma5,Ubb,Psmd13,Psmd4,Psmb2,Psma7,Psmc4,Psmd3,Psma4,Psmd2,Psme3,Psmb4,Psmd8,Psmc6,Psma6,Psmb6,Psmd9,Psma3,Psmc1,Psma2,Psmd7,Psma8,Psmc3,Psmc5,Psmb7,Psma1,Psme4,Psmd12
R-MMU-68886	M Phase	0.000852502	0.0073081	0.429507	1.40201	851	347	H2ab2,Psmb8,Psmb10,Chmp4b,Psme1,Psme2,Nek2,H2bc8,Psma5,Cntrl,Pttg1,Tubb5,Ubb,Nup50,Ube2s,Plk1,Haus2,Dync1li1,Ppp2ca,Dync1h1,Psmd13,Psmd4,Ppp2r2a,Psmb2,Dynll1,Cenpl,Cenpj,Rab1a,Psma7,Ppp2r5b,Ska2,Chmp2b,Gorasp2,Psmc4,Ppp2r1b,Tubb6,Psmd3,Kif23,Pafah1b1,Ctdnep1,Bub1b,Kif20a,Nup153,Psma4,Pom121,Ywhae,Ccp110,Csnk2b,Psmd2,Nup62,Ube2e1,H2ab1,H4c11,Lpin2,Psme3,Kpnb1,Nup98,Psmb4,Psmd8,Mis12,Anapc15,Cenpa,…
R-MMU-8848021	Signaling by PTK6	0.000853384	0.0073081	0.632754	1.78834	758	45	Socs3,Hbegf,Gpnmb,Stat3,Ereg,Ubb,Bcar1,Akt1,Pxn,Ptpn1,Hif1a,Kras,Elmo2,Rac1,Khdrbs3,Crk,Ccnd1,Dok1,Stap2,Arap1,Lrrk2,Erbb4,Rhoa,Egfr
R-MMU-9006927	Signaling by Non-Receptor Tyrosine Kinases	0.000853384	0.0073081	0.632754	1.78834	758	45	Socs3,Hbegf,Gpnmb,Stat3,Ereg,Ubb,Bcar1,Akt1,Pxn,Ptpn1,Hif1a,Kras,Elmo2,Rac1,Khdrbs3,Crk,Ccnd1,Dok1,Stap2,Arap1,Lrrk2,Erbb4,Rhoa,Egfr
R-MMU-5365859	RA biosynthesis pathway	0.000858247	0.0073081	-0.616341	-2.05705	168	21	Aldh1a1,Adh1,Rdh10,Dhrs3,Crabp1,Akr1c18,Rdh11
R-MMU-202433	Generation of second messenger molecules	0.000968733	0.00819921	0.727276	1.84987	787	23	H2-Eb1,H2-Eb2,Lcp2
R-MMU-8978868	Fatty acid metabolism	0.000976709	0.00821722	-0.303615	-1.51947	12	157	Pon1,Scd2,Fads1,Hacd3,Pccb,Cyp4b1,Acsl6,Acaa2,Tecr,Acsl1,Hadh,Dpep3,Pcca,Cbr1,Hsd17b4,Prkaa2,Acadm,Acsf2,Acot13,Echs1,Slc25a17,Cyp1b1,Mmaa,Gpx4,Cyp4f15,Prkag2,Cyp4a14,Pecr,Akr1c18
R-MMU-442380	Zinc influx into cells by the SLC39 gene family	0.00103732	0.00867524	0.879311	1.79934	721	8	Slc39a1,Slc39a14,Slc39a4,Slc39a2,Slc39a7
R-MMU-168638	NOD1/2 Signaling Pathway	0.00106933	0.00889001	0.662918	1.80628	920	35	Casp4,Birc3,Casp1,Irak2,Tnfaip3,Nod1,Ubb,Ube2n,Casp8,Mapk13,Ikbkb,Ube2v1,Birc2,Nod2,Chuk,Casp2,Itch,Cyld
R-MMU-69620	Cell Cycle Checkpoints	0.00108156	0.00893879	0.446905	1.44757	1078	259	Psmb8,Psmb10,Cdkn1a,Psme1,Psme2,Sfn,H2bc8,Psma5,Ubb,Ube2s,Plk1,Dync1li1,Ywhaz,Ppp2ca,Dync1h1,Psmd13,Psmd4,Psmb2,Ywhah,Dynll1,Cenpl,Psma7,Ppp2r5b,Ube2n,Ska2,Cdc25a,Psmc4,Ppp2r1b,Psmd3,Pafah1b1,Mcm4,Bub1b,Psma4,Ywhae,Orc2,Psmd2,Ube2e1,H4c11,Rfc5,Psme3,Nup98,Psmb4,Psmd8,Mis12,Anapc15,Cenpa,Psmc6,Psma6,Psmb6,Psmd9,Cdc27,Cenpe,Ube2v2,Rhno1,Mcm6,Kif2b,Cdc26,Rnf8,Cenpt,Mdm2,Chek1,Sgo2a,Atm,Ywhaq,Cenpc1,…
R-MMU-1236978	Cross-presentation of soluble exogenous antigens (endosomes)	0.00112287	0.0092259	0.621234	1.766	1003	47	Psmb8,Psmb10,Psme1,Psme2,Fcgr1,Psma5,Psmd13,Psmd4,Psmb2,Psma7,Psmc4,Psmd3,Psma4,Psmd2,Psme3,Psmb4,Psmd8,Psmc6,Psma6,Psmb6,Psmd9,Psma3,Psmc1,Psma2,Psmd7,Psma8,Psmc3,Psmc5,Psmb7,Psma1,Psme4,Psmd12
R-MMU-5358346	Hedgehog ligand biogenesis	0.0011745	0.009594	0.585435	1.71895	1081	61	Psmb8,Psmb10,Psme1,Psme2,Psma5,Ubb,Psmd13,Psmd4,Psmb2,Psma7,Os9,Psmc4,Psmd3,Psma4,Psmd2,Psme3,Psmb4,Psmd8,Psmc6,Psma6,Psmb6,Psmd9,Derl2,Hhat,Psma3,Psmc1,Psma2,Psmd7,Psma8,Psmc3,Psmc5,Psmb7,Psma1,Psme4,Psmd12
R-MMU-5620971	Pyroptosis	0.00120766	0.00980785	0.742605	1.84153	962	20	Chmp4b,Casp4,Il1b,Gsdmd,Il1a,Casp1,Bak1,Cycs,Chmp2b,Chmp6,Casp3
R-MMU-8856828	Clathrin-mediated endocytosis	0.00121583	0.00981747	0.495266	1.56211	1193	140	Areg,Hbegf,Tgoln1,Rab5c,Arf6,Actg1,Actr2,Syt8,Actb,Ereg,Ubb,Picalm,Scarb2,Arpc2,Arpc3,Cttn,Cops8,Actr3,Hgs,Trf,Ap2b1,Arpc4,Fzd4,Grb2,Arpc5,Trip10,Sh3gl1,Ap2s1,Ldlrap1,Ap2m1,Fnbp1l,Cops5,M6pr,Stam2,Synj2,Dnm2,Tacr1,Cltc,Igf2r,Hspa8,Vamp8
R-MMU-9006934	Signaling by Receptor Tyrosine Kinases	0.00133027	0.0106801	0.415684	1.36144	1329	405	Areg,Tcirg1,Thbs1,Hbegf,Cybb,Col11a2,Ptpn2,Axl,Itga3,Arf6,Fes,Jak2,Stat3,Col4a1,Ctnnb1,Actg1,Hspb1,Sgk1,Actb,Ereg,Ptk2b,Cyba,Col4a2,Ptpn12,Vav1,Map2k1,Nck2,Ubb,Bcar1,Flt3l,Nckap1l,Ctnnd1,Dusp6,Srf,Atp6v0c,Akt1,Ncstn,Gtf2f1,Rap1b,Lama5,Hgs,Atp6v1b2,Spred1,Furin,Spint1,Lyn,Ap2b1,Col3a1,Ppp2ca,Akt3,Pxn,Vav2,Src,Esrp1,Akt2,Map2k2,Shb,Ptpn1,Usp8,Shc1,Itgb1,Grb2,Mapkapk2,Atp6v1d,Atp6v1g1,Cdc42,Sh3gl1,A…
R-MMU-3858494	Beta-catenin independent WNT signaling	0.00137863	0.0110055	0.503492	1.57788	1346	126	Psmb8,Psmb10,Psme1,Psme2,Ctnnb1,Psma5,Gng12,Ubb,Ap2b1,Pfn1,Psmd13,Psmd4,Smurf1,Rac2,Pde6b,Psmb2,Fzd4,Psma7,Gngt2,Tcf7l2,Psmc4,Ap2s1,Psmd3,Ap2m1,Fzd6,Psma4,Kras,Rac1,Psmd2,Gnb1,Psme3,Psmb4,Psmd8,Gnb2,Psmc6,Fzd5,Plcb3,Psma6,Cltc,Psmb6,Psmd9,Fzd7,Daam1,Plcb1,Ppp3cb,Calm1,Psma3,Gnb5,Calm3,Psmc1,Psma2,Rhoa,Psmd7,Prkcg,Psma8,Psmc3,Psmc5,Psmb7,Psma1,Psme4
R-MMU-6803157	Antimicrobial peptides	0.00139096	0.0110413	0.5783	1.70434	1285	63	Lcn2,Clu,Ltf,Reg3g,Bpifb1,Pglyrp1,Tlr2,Bpifa1,Slc11a1,Defb1,Defb28,S100a8,S100a9,Defb18,Pdzd11
R-MMU-73887	Death Receptor Signalling	0.00141405	0.0111254	0.503792	1.57795	1380	125	Tnfsf10,Birc3,Nfkbia,Sppl2a,Myd88,Cflar,Bex3,Rnf31,Tnf,Tnfrsf1a,Arhgef10l,Tnfaip3,Vav1,Ubb,Nfkb1,Adam17,Ncstn,Vav2,Ripk1,Arhgef2,Ect2,Trio,Gna13,Abr,Casp8,Tax1bp1,Ywhae,Arhgdia,Rac1,Ikbkb,Usp4,Arhgef3,Arhgef16,Birc2,Rbck1,Mcf2l,Casp3,Chuk,Smpd3,Casp2,Sos1,Traf2,Fas,Arhgef5,Rela,Tnfrsf10b,Cyld,Sppl2b,Prex1,Rhoa,Tradd,Psen1,Arhgef33,Arhgef17,Arhgef18
R-MMU-69002	DNA Replication Pre-Initiation	0.00142442	0.0111254	0.549368	1.66156	1348	81	Psmb8,Psmb10,Psme1,Psme2,Psma5,Ubb,Psmd13,Psmd4,Psmb2,Psma7,Psmc4,Psmd3,Mcm4,Psma4,Orc2,Psmd2,Prim2,Psme3,Psmb4,Psmd8,Psmc6,Psma6,Psmb6,Psmd9,Cdt1,Mcm6,Psma3,Psmc1,Psma2,Psmd7,Psma8,Psmc3,Psmc5,Psmb7,Psma1,Psme4,Mcm10,Pola2,Psmd12
R-MMU-2559583	Cellular Senescence	0.00142532	0.0111254	0.498747	1.56759	1395	132	H2ab2,Jun,Cdkn1a,Phc2,Fos,H2bc8,Ets2,Hmga1,H3f3b,Ubb,H3c1,Ube2s,H3c15,Erf,Txn1,H3c2,H1f1,Mapkapk2,Cebpb,Fzr1,Id1,Ubn1,Ube2e1,H2ab1,H4c11,Cabin1,Anapc15,Ep400,Rps6ka2,Cdc27,Rbbp7,Ehmt2,Cdc26,Mdm2,Terf1,H2az2,Map2k4,Atm,H4c1,Ccne2,Mink1,Ccna1,H2ax,Mapk9,Rnf2
R-MMU-373760	L1CAM interactions	0.00146451	0.0113682	0.577152	1.70095	1353	63	Sdcbp,Ezr,Actg1,Msn,Actb,Map2k1,Ap2b1,Vav2,Src,Map2k2,Itgb1,Itga5,Ap2s1,Tubb6,Ap2m1,Csnk2b,Rac1,Itga9,Dnm2,Itgb3,Tuba8,Cltc,Ranbp9,Itgav,Csnk2a2,Tuba1b
R-MMU-4086400	PCP/CE pathway	0.00149296	0.0115253	0.542334	1.64948	1420	86	Psmb8,Psmb10,Psme1,Psme2,Psma5,Ubb,Ap2b1,Pfn1,Psmd13,Psmd4,Smurf1,Rac2,Psmb2,Fzd4,Psma7,Psmc4,Ap2s1,Psmd3,Ap2m1,Fzd6,Psma4,Rac1,Psmd2,Psme3,Psmb4,Psmd8,Psmc6,Fzd5,Psma6,Cltc,Psmb6,Psmd9,Fzd7,Daam1,Psma3,Psmc1,Psma2,Rhoa,Psmd7,Prkcg,Psma8,Psmc3,Psmc5,Psmb7,Psma1,Psme4,Psmd12
R-MMU-351202	Metabolism of polyamines	0.00153332	0.0116473	0.588765	1.71482	1401	57	Psmb8,Psmb10,Psme1,Psme2,Smox,Sat1,Psma5,Psmd13,Psmd4,Psmb2,Psma7,Psmc4,Psmd3,Psma4,Psmd2,Psme3,Odc1,Psmb4,Psmd8,Psmc6,Psma6,Psmb6,Psmd9,Azin1,Paox,Psma3,Psmc1,Psma2,Psmd7,Psma8,Psmc3,Psmc5,Psmb7,Psma1,Psme4,Psmd12
R-MMU-5213460	RIPK1-mediated regulated necrosis	0.00153364	0.0116473	0.686365	1.80551	1281	28	Tnfsf10,Birc3,Sdcbp,Cflar,Mlkl,Flot2,Ubb,Ripk1,Flot1,Peli1,Casp8,Pdcd6ip,Birc2,Traf2,Fas
R-MMU-5675482	Regulation of necroptotic cell death	0.00153364	0.0116473	0.686365	1.80551	1281	28	Tnfsf10,Birc3,Sdcbp,Cflar,Mlkl,Flot2,Ubb,Ripk1,Flot1,Peli1,Casp8,Pdcd6ip,Birc2,Traf2,Fas
R-MMU-2467813	Separation of Sister Chromatids	0.00164199	0.0124032	0.469521	1.49971	1626	179	Psmb8,Psmb10,Psme1,Psme2,Psma5,Pttg1,Ubb,Ube2s,Plk1,Dync1li1,Ppp2ca,Dync1h1,Psmd13,Psmd4,Psmb2,Dynll1,Cenpl,Psma7,Ppp2r5b,Ska2,Psmc4,Ppp2r1b,Tubb6,Psmd3,Pafah1b1,Bub1b,Psma4,Psmd2,Ube2e1,Psme3,Nup98,Psmb4,Psmd8,Mis12,Anapc15,Cenpa,Psmc6,Tuba8,Psma6,Psmb6,Psmd9,Cdc27,Cenpe,Kif2b,Tuba1b,Cdc26,Cenpt,Sgo2a,Cenpc1,Ranbp2,Ckap5,Psma3,Psmc1,Psma2,Ndel1,Psmd7,Tubb4b,Tuba1a,Psma8,Psmc3,Psmc5,Cenpf,Psmb7,K…
R-MMU-948021	Transport to the Golgi and subsequent modification	0.00167228	0.0125644	0.472547	1.50661	1654	172	Areg,St3gal4,B4galt1,Fuca1,Capza2,B4galt3,B4galt5,Ctsc,Ctsz,Mgat4b,Ykt6,Arf5,Mgat2,Dync1li1,St6gal1,Dync1h1,B4galt6,Capzb,Ppp6r1,Gosr2,Sec24b,Dynll1,Rab1a,Man1a,Arf4,Tubb6,Actr10,Uso1,Cog8,Mia3,Scfd1,Arf3,Dctn2,Tuba8,Tmed9,Man1a2,Ppp6c,Fut8,Trappc6b,Tuba1b,Lhb,Lman2,Trappc3,Man2a2,Csnk1d,Sec24d,Ankrd28,Man2a1,Copg1,Napg,Copa,Sec16a,Tfg,Preb,Trappc5,Sec23a,Tmed10,Trappc10,F8,Ppp6r3,Tbc1d20,Tubb4b,…
R-MMU-201681	TCF dependent signaling in response to WNT	0.0017198	0.0128318	0.486177	1.53708	1691	146	Psmb8,Psmb10,Psme1,Psme2,Ctnnb1,Psma5,Ubb,Kremen1,Akt1,Ywhaz,Ppp2ca,Psmd13,Psmd4,Sox9,Akt2,Psmb2,Chd8,Usp8,Fzd4,Leo1,Psma7,Ppp2r5b,Tcf7l2,Psmc4,Ppp2r1b,Psmd3,Fzd6,Pip5k1b,Pygo2,Psma4,Csnk1a1,Csnk2b,Psmd2,Psme3,Tnks,Psmb4,Axin2,Psmd8,Psmc6,Fzd5,Psma6,Psmb6,Smarca4,Tle3,Psmd9,Csnk2a2,Bcl9,Ctbp1,Hdac1,Tle4,Psma3,Ash2l,Psmc1,Psma2,Psmd7,Psma8,Psmc3,Frat1,Psmc5,Psmb7,Psma1,Ppp2r1a,Psme4,Xpo1,Psmd12
R-MMU-68882	Mitotic Anaphase	0.00172896	0.0128318	0.455791	1.46613	1719	212	Psmb8,Psmb10,Chmp4b,Psme1,Psme2,Psma5,Pttg1,Ubb,Ube2s,Plk1,Dync1li1,Ppp2ca,Dync1h1,Psmd13,Psmd4,Ppp2r2a,Psmb2,Dynll1,Cenpl,Psma7,Ppp2r5b,Ska2,Chmp2b,Psmc4,Ppp2r1b,Tubb6,Psmd3,Pafah1b1,Bub1b,Psma4,Pom121,Psmd2,Ube2e1,Psme3,Kpnb1,Nup98,Psmb4,Psmd8,Mis12,Anapc15,Cenpa,Psmc6,Tuba8,Psma6,Psmb6,Psmd9,Chmp6,Cdc27,Cenpe,Nup35,Kif2b,Tuba1b,Cdc26,Cenpt,Sgo2a,Cenpc1,Ranbp2,Ckap5,Psma3,Psmc1,Psma2,Ndel1,Psmd…
R-MMU-448424	Interleukin-17 signaling	0.00174439	0.0128318	0.585999	1.70677	1594	57	Jun,Fos,Irak2,Nod1,Fbxw11,Ubb,Nfkb1,Dusp6,Ppp2ca,Mapkapk2,Ube2n,Map3k8,Ppp2r1b,Dusp4,Dusp7,Ikbkb,Ube2v1,Nod2,Rps6ka2,Chuk,Map2k4,Atf1,Tnip2,Mapk9,Mapk11,Ppp2r1a,Vrk3
R-MMU-450294	MAP kinase activation	0.00174439	0.0128318	0.585999	1.70677	1594	57	Jun,Fos,Irak2,Nod1,Fbxw11,Ubb,Nfkb1,Dusp6,Ppp2ca,Mapkapk2,Ube2n,Map3k8,Ppp2r1b,Dusp4,Dusp7,Ikbkb,Ube2v1,Nod2,Rps6ka2,Chuk,Map2k4,Atf1,Tnip2,Mapk9,Mapk11,Ppp2r1a,Vrk3
R-MMU-194138	Signaling by VEGF	0.00177997	0.0130029	0.521858	1.60775	1713	100	Cybb,Axl,Ctnnb1,Actg1,Hspb1,Actb,Ptk2b,Cyba,Vav1,Nck2,Bcar1,Nckap1l,Ctnnd1,Akt1,Akt3,Pxn,Vav2,Src,Akt2,Shb,Mapkapk2,Cdc42,Baiap2,Nckap1,Mapk13,Wasf2,Prkcd,Kras,Cyfip1,Elmo2,Rac1,Abi1,Pdpk1,Itgb3,Itgav,Crk,Nck1,Ctnna1,Nrp2,Sphk1,Calm1,Calm3,Rhoa,Ncf2,Nos3,Mapk11,Pak2
R-MMU-8854691	Interleukin-20 family signaling	0.00178616	0.0130029	0.809457	1.81362	1322	12	Stat2,Ifnl2,Jak2,Stat3,Il22ra1
R-MMU-936964	Activation of IRF3/IRF7 mediated by TBK1/IKK epsilon	0.00186145	0.0134811	0.764046	1.81518	1436	16	Irf7,Cd14,Tbk1,Ubb,Tank,Traf3,Ikbke,Ticam1
R-MMU-983170	Antigen Presentation: Folding, assembly and peptide loading of class I MHC	0.00199696	0.0142841	0.639951	1.75871	1732	37	B2m,Tap1,Tap2,Tapbp,H2-M10.2,H2-Q6,H2-Q10,Hspa5,Sec24b,Calr,Gm11127,H2-T23
R-MMU-3134963	DEx/H-box helicases activate type I IFN and inflammatory cytokines production	0.00200052	0.0142841	0.882067	1.75033	1363	7	Irf7,Myd88,Nfkb2,Nfkb1
R-MMU-9705462	Inactivation of CSF3 (G-CSF) signaling	0.00200282	0.0142841	0.736685	1.80937	1584	19	Socs3,Jak2,Socs1,Ubb,Lyn,Eloc,Syk,Ube2d3,Elob,Hck,Csf3
R-MMU-9707564	Cytoprotection by HMOX1	0.00204607	0.0145188	0.516984	1.59526	1972	102	Psmb8,Helz2,Psmb10,Psme1,Psme2,Mafk,Cox18,Psma5,Ubb,Cycs,Psmd13,Psmd4,Psmb2,Psma7,Psmc4,Keap1,Psmd3,Sin3b,Psma4,Abcc1,Med1,Psmd2,Hmox2,Psme3,Psmb4,Psmd8,Psmc6,Psma6,Psmb6,Psmd9,Cox5a,Cox11,Psma3,Tgs1,Psmc1,Psma2,Psmd7,Psma8,Psmc3,Cox5b,Psmc5,Psmb7,Psma1,Psme4,Psmd12
R-MMU-195721	Signaling by WNT	0.00207435	0.0146441	0.448023	1.44477	2065	227	Psmb8,Psmb10,Psme1,Psme2,Ctnnb1,Psma5,Gng12,Ubb,Kremen1,Akt1,Ywhaz,Ap2b1,Ppp2ca,Pfn1,Psmd13,Psmd4,Smurf1,Rac2,Sox9,Pde6b,Akt2,Psmb2,Chd8,Usp8,Fzd4,Leo1,Psma7,Ppp2r5b,Gngt2,Tcf7l2,Psmc4,Ap2s1,Ppp2r1b,Psmd3,Ap2m1,Fzd6,Pip5k1b,Pygo2,Psma4,Kras,Csnk1a1,Csnk2b,Rac1,Psmd2,Gnb1,Psme3,Tmed5,Tnks,Psmb4,Axin2,Psmd8,Gnb2,Psmc6,Fzd5,Plcb3,Psma6,Cltc,Psmb6,Smarca4,Tle3,Psmd9,Csnk2a2,Bcl9,Fzd7,Ctbp1,Daam1,Plcb…
R-MMU-2555396	Mitotic Metaphase and Anaphase	0.00208457	0.0146441	0.452656	1.45634	2073	213	Psmb8,Psmb10,Chmp4b,Psme1,Psme2,Psma5,Pttg1,Ubb,Ube2s,Plk1,Dync1li1,Ppp2ca,Dync1h1,Psmd13,Psmd4,Ppp2r2a,Psmb2,Dynll1,Cenpl,Psma7,Ppp2r5b,Ska2,Chmp2b,Psmc4,Ppp2r1b,Tubb6,Psmd3,Pafah1b1,Bub1b,Psma4,Pom121,Psmd2,Ube2e1,Psme3,Kpnb1,Nup98,Psmb4,Psmd8,Mis12,Anapc15,Cenpa,Psmc6,Tuba8,Psma6,Psmb6,Psmd9,Chmp6,Cdc27,Cenpe,Nup35,Kif2b,Tuba1b,Cdc26,Cenpt,Sgo2a,Cenpc1,Ranbp2,Ckap5,Psma3,Psmc1,Psma2,Ndel1,Psmd…
R-MMU-451927	Interleukin-2 family signaling	0.00219905	0.0153217	0.657404	1.76663	1870	32	Jak2,Stat3,Csf2rb2,Ptk2b,Il15ra,Csf2ra,Shc1,Grb2,Pik3cd,Ptpn6,Il21,Il2rg,Csf2,Syk,Sos1,Il15,Inpp5d,Inppl1
R-MMU-2682334	EPH-Ephrin signaling	0.00220283	0.0153217	0.564657	1.66989	2042	65	Sdcbp,Epha2,Arpc1b,Actg1,Actr2,Actb,Nck2,Arpc2,Arpc3,Actr3,Ncstn,Lyn,Git1,Vav2,Src,Arpc4,Arpc5,Cdc42
R-MMU-109581	Apoptosis	0.00224933	0.015568	0.515082	1.5894	2168	102	Cd14,Tnfsf10,Dbnl,Gsdmd,Cflar,Sfn,Casp7,Ctnnb1,Bcl2l1,Tjp2,Bak1,Plec,Cycs,Ywhaz,Ripk1,H1f1,Ywhah,Dynll1,Dsg3,Casp8,Prkcd,Ywhae,Kpnb1,Ticam1,Birc2,Casp3,Traf2,Fas,Tlr4,Ywhaq,Nmt1,Apaf1,Tnfrsf10b,Dsg2,Dnm1l,Lmna,Bid
R-MMU-2168880	Scavenging of heme from plasma	0.00230608	0.0158649	0.740791	1.80066	1810	18	Apol9a,Apol9b,Hpx,Jchain,Apol7a
R-MMU-877312	Regulation of IFNG signaling	0.0023148	0.0158649	0.844142	1.77528	1640	9	Socs3,Ptpn2,Jak2,Socs1,Ifngr2
R-MMU-166665	Terminal pathway of complement	0.0025459	0.017364	0.858068	1.75587	1771	8	Clu,C6,Hc
R-MMU-381753	Olfactory Signaling Pathway	0.0027137	0.0183643	-0.245951	-1.32874	1	329	Reep6,Olfr31,Olfr716,Olfr384,Olfr459,Olfr963,Olfr1359,Olfr417,Olfr745,Olfr354,Olfr39,Olfr695,Olfr381,Olfr1469,Olfr918,Olfr1564,Olfr692,Olfr1425,Olfr455,Olfr94,Olfr414,Olfr76,Olfr308,Olfr390,Olfr152,Olfr1157,Olfr1423,Olfr808,Olfr1243,Olfr1151,Olfr1366,Olfr196,Olfr698,Olfr571,Olfr272,Olfr287,Olfr453,Olfr1104,Olfr1057,Olfr714,Olfr24,Olfr1396,Olfr434,Olfr747,Olfr750,Olfr813,Olfr1016,Olfr73,Olfr181,Ol…
R-MMU-5250913	Positive epigenetic regulation of rRNA expression	0.00273177	0.0183643	0.58957	1.69371	2465	51	H2ab2,H2bc8,H3f3b,Actb,Kat2b,Ddx21,H3c1,H3c15,H3c2,Myo1c,Sf3b1,H2ab1,H4c11,Taf1d,Kat2a,H2az2,Cd3eap,Polr1c,Dek,Smarca5,H4c1,H2ax,H2ac18,Taf1c
R-MMU-5250924	B-WICH complex positively regulates rRNA expression	0.00273177	0.0183643	0.58957	1.69371	2465	51	H2ab2,H2bc8,H3f3b,Actb,Kat2b,Ddx21,H3c1,H3c15,H3c2,Myo1c,Sf3b1,H2ab1,H4c11,Taf1d,Kat2a,H2az2,Cd3eap,Polr1c,Dek,Smarca5,H4c1,H2ax,H2ac18,Taf1c
R-MMU-112311	Neurotransmitter clearance	0.00277319	0.018554	-0.7863	-1.9624	842	8	Aldh2,Maoa,Slc22a2,Slc22a1,Tomt,Slc6a4,Slc6a3
R-MMU-1500931	Cell-Cell communication	0.00305195	0.0202663	0.530774	1.60897	2895	83	Cd47,Ctnnb1,Actg1,Nectin2,F11r,Tyrobp,Plec,Actb,Ptk2b,Itga6,Nck2,Ctnnd1,Vasp,Pvr,Pxn,Sirpa,Sftpd,Ilk,Itgb1,Grb2,Actn1,Itgb4,Lamb3,Nectin1,Iqgap1,Kirrel3,Lims1,Nck1,Ctnna1,Afdn,Kirrel,Nphs2,Cdh6,Tesk1,Skap2,Flna
R-MMU-8956319	Nucleobase catabolism	0.0030688	0.0202663	0.648391	1.74241	2610	32	Samhd1,Xdh,Pnp,Nt5c3,Gda,Nt5e
R-MMU-71032	Propionyl-CoA catabolism	0.0030724	0.0202663	-0.873094	-1.85965	1084	5	Pccb,Pcca,Mmaa,Mcee
R-MMU-211958	Miscellaneous substrates	0.00308822	0.0202754	-0.607346	-1.94301	662	18	Cyp4b1,Cyp3a13,Cyp2d22,Cyp4f15,Cyp4a14,Cyp2s1,Cyp2u1,Cyp4a30b
R-MMU-77289	Mitochondrial Fatty Acid Beta-Oxidation	0.00320821	0.0209653	-0.482891	-1.81086	466	33	Pccb,Acaa2,Hadh,Pcca,Acadm,Acsf2,Acot13,Echs1,Mmaa,Mcee
R-MMU-5357905	Regulation of TNFR1 signaling	0.00327769	0.0213202	0.637996	1.73065	2811	34	Birc3,Sppl2a,Cflar,Rnf31,Tnf,Tnfrsf1a,Tnfaip3,Ubb,Ripk1,Casp8,Tax1bp1,Ikbkb,Usp4,Birc2,Rbck1,Chuk,Traf2,Cyld,Sppl2b,Tradd
R-MMU-173736	Alternative complement activation	0.00332375	0.0215202	0.911965	1.67017	2149	5	Cfb,C3,Cfp
R-MMU-350562	Regulation of ornithine decarboxylase (ODC)	0.00334581	0.0215636	0.588911	1.68311	3005	49	Psmb8,Psmb10,Psme1,Psme2,Psma5,Psmd13,Psmd4,Psmb2,Psma7,Psmc4,Psmd3,Psma4,Psmd2,Psme3,Odc1,Psmb4,Psmd8,Psmc6,Psma6,Psmb6,Psmd9,Azin1,Psma3,Psmc1,Psma2,Psmd7,Psma8,Psmc3,Psmc5,Psmb7,Psma1,Psme4,Psmd12
R-MMU-5625740	RHO GTPases activate PKNs	0.00336972	0.0216185	0.593355	1.68674	3012	47	H2ab2,Rhoc,Sfn,H2bc8,H3f3b,Kdm1a,H3c1,H3c15,Ywhaz,H3c2,Ywhah,Rhob,Ywhae,Rac1,H2ab1,H4c11,Pdpk1,H2az2,Ywhaq,Ppp1r12a,H4c1,Rhoa,H2ax
R-MMU-5654227	Phospholipase C-mediated cascade; FGFR3	0.00343511	0.0219379	-0.675559	-1.96466	861	13	Fgf1,Fgfr3,Fgf17,Fgf9,Fgf5,Fgf4
R-MMU-189445	Metabolism of porphyrins	0.00355059	0.0225727	-0.543218	-1.87857	644	24	Alas1,Alad,Blvrb,Ugt1a1,Slco2b1,Cpox,Fabp1,Cox10
R-MMU-937041	IKK complex recruitment mediated by RIP1	0.00360742	0.0228307	0.698222	1.76176	2915	22	Cd14,Birc3,Ubb,Ripk1,Ube2n,Ikbkb,Ube2v1,Ticam1,Birc2,Chuk,Ube2d3,Tlr4
R-MMU-75893	TNF signaling	0.00383685	0.0241739	0.601993	1.69083	3394	43	Birc3,Sppl2a,Cflar,Rnf31,Tnf,Tnfrsf1a,Tnfaip3,Ubb,Adam17,Ripk1,Casp8,Tax1bp1,Ikbkb,Usp4,Birc2,Rbck1,Chuk,Smpd3,Traf2
R-MMU-8863795	Downregulation of ERBB2 signaling	0.00389324	0.0244196	0.683376	1.75125	3185	24	Hbegf,Ereg,Ptpn12,Ubb,Akt1,Akt3,Akt2,Usp8
R-MMU-512988	Interleukin-3, Interleukin-5 and GM-CSF signaling	0.0041312	0.0257971	0.612886	1.6976	3609	39	Jak2,Csf2rb2,Vav1,Ubb,Csf2ra,Ywhaz,Lyn,Shc1,Grb2,Pik3cd,Ptpn6,Il2rg,Csf2,Syk,Crk,Sos1,Hck,Inpp5d,Ptpn11,Inppl1
R-MMU-5626467	RHO GTPases activate IQGAPs	0.00415587	0.0258363	0.675068	1.74238	3419	25	Ctnnb1,Iqgap2,Actg1,Actb,Iqgap3,Cdc42,Tubb6,Rac1,Tuba8,Iqgap1,Tuba1b,Ctnna1,Calm1,Calm3,Tubb4b,Tuba1a
R-MMU-2871796	FCERI mediated MAPK activation	0.00419815	0.0259842	0.648239	1.72414	3540	30	Jun,Fos,Fcer1g,Lcp2,Vav1,Lyn,Vav2,Shc1,Grb2,Kras,Rac1,Syk,Sos1,Map2k4,Mapk9,Fcer1a,Pak2,Mapk1,Grap2,Map2k7
R-MMU-422475	Axon guidance	0.00436969	0.0268444	0.427161	1.38425	4359	263	Rhoc,Sdcbp,Ezr,Epha2,Fes,Col4a1,Arpc1b,Actg1,Msn,Actr2,Tyrobp,Actb,Ptprc,Col4a2,Map2k1,Nck2,Ubb,Arpc2,Arpc3,Actr3,Vasp,Ncstn,Sema7a,Rnd1,Plxna1,Lyn,Git1,Ap2b1,Col3a1,Pfn1,Vav2,Src,Arpc4,Map2k2,Abl2,Shc1,Itgb1,Grb2,Itga5,Rhob,Arpc5,Pik3cd,Trio,Cdc42,Ap2s1,Tubb6,Mapk13,Ap2m1,Evl,Kras,Csnk2b,Rac1,Itga9,Dnm2,Dok4,Itgb3,Tuba8,Cltc,Ranbp9,Ptpra,Itgav,Csnk2a2,Sema4d,Nck1,Cdk5r1,Cd72,Tuba1b,Dok1,Sos1,Art…
R-MMU-877300	Interferon gamma signaling	0.00437612	0.0268444	0.749069	1.75717	3346	15	Socs3,Ptpn2,Jak2,Socs1,Ifngr2,Camk2d,Ptpn6,Prkcd
R-MMU-9675108	Nervous system development	0.00439446	0.0268444	0.426858	1.38342	4384	264	Rhoc,Sdcbp,Ezr,Epha2,Fes,Col4a1,Arpc1b,Actg1,Msn,Actr2,Tyrobp,Actb,Ptprc,Col4a2,Map2k1,Nck2,Ubb,Arpc2,Arpc3,Actr3,Vasp,Ncstn,Sema7a,Rnd1,Plxna1,Lyn,Git1,Ap2b1,Col3a1,Pfn1,Vav2,Src,Arpc4,Map2k2,Abl2,Shc1,Itgb1,Grb2,Itga5,Rhob,Arpc5,Pik3cd,Trio,Cdc42,Ap2s1,Tubb6,Mapk13,Ap2m1,Evl,Kras,Csnk2b,Rac1,Itga9,Dnm2,Dok4,Itgb3,Tuba8,Cltc,Ranbp9,Ptpra,Itgav,Csnk2a2,Sema4d,Nck1,Cdk5r1,Cd72,Tuba1b,Dok1,Sos1,Art…
R-MMU-1236974	ER-Phagosome pathway	0.00467832	0.0284547	0.645173	1.71599	3945	30	B2m,Tap1,Tap2,Tapbp,H2-M10.2,H2-Q6,H2-Q10,Calr,Gm11127,H2-T23,Vamp8,Pdia3
R-MMU-5610787	Hedgehog 'off' state	0.00471436	0.0285503	0.499899	1.54254	4545	102	Psmb8,Psmb10,Psme1,Psme2,Psma5,Ubb,Ift57,Psmd13,Psmd4,Psmb2,Psma7,Psmc4,Tubb6,Psmd3,Psma4,Prkar1b,Csnk1a1,Psmd2,Psme3,Psmb4,Psmd8,Psmc6,Rpgrip1l,Psma6,Psmb6,Psmd9,Tulp3,Prkar1a,Tuba1b,Itch,Adcy2,Psma3,Psmc1,Psma2,Psmd7,Tubb4b,Tuba1a,Psma8,Psmc3,Psmc5,Psmb7,Psma1,Psme4,Psmd12,Psmf1,Gli2,Gpr161,Psmc2,Psmd10
R-MMU-6806834	Signaling by MET	0.00480222	0.0289576	0.529578	1.5918	4522	76	Col11a2,Ptpn2,Itga3,Arf6,Stat3,Ubb,Rap1b,Lama5,Hgs,Spint1,Col3a1,Src,Ptpn1,Usp8,Shc1,Itgb1,Grb2,Sh3gl1,Ranbp10,Ptprj,Kras,Rac1,Stam2,Lamb3,Ranbp9,Rab4b,Crk,Muc20,Sos1
R-MMU-182971	EGFR downregulation	0.00483844	0.0290513	0.639563	1.71006	4098	31	Areg,Hbegf,Ereg,Ptpn12,Ubb,Hgs,Grb2,Cdc42,Sh3gl1,Stam2
R-MMU-177929	Signaling by EGFR	0.00514555	0.0307638	0.585564	1.65988	4587	46	Areg,Hbegf,Ereg,Ptpn12,Ubb,Hgs,Pxn,Src,Shc1,Grb2,Cdc42,Sh3gl1,Kras,Stam2
R-MMU-3928662	EPHB-mediated forward signaling	0.00522915	0.0310247	0.617318	1.68946	4520	36	Arpc1b,Actg1,Actr2,Actb,Arpc2,Arpc3,Actr3,Lyn,Src,Arpc4,Arpc5,Cdc42,Rac1
R-MMU-212718	EGFR interacts with phospholipase C-gamma	0.00523334	0.0310247	0.820548	1.72566	3709	9	Areg,Hbegf,Ereg
R-MMU-212165	Epigenetic regulation of gene expression	0.00529107	0.0312351	0.539122	1.60216	4929	68	H2ab2,H2bc8,H3f3b,Actb,Kat2b,Ddx21,H3c1,H3c15,H3c2,Tdg,Mbd2,Myo1c,Sf3b1,H2ab1,H4c11,Aebp2,Taf1d,Rbbp7,Kat2a,H2az2,Cd3eap,Polr1c,Dek,Smarca5,H4c1
R-MMU-190377	FGFR2b ligand binding and activation	0.00548388	0.0322379	-0.761941	-1.9016	1666	8	Fgf1,Fgfbp1
R-MMU-190373	FGFR1c ligand binding and activation	0.00551281	0.0322729	-0.693174	-1.91492	1482	11	Fgf1,Fgf17,Fgf9,Fgf5,Fgf4,Fgf6,Fgf8
R-MMU-975577	N-Glycan antennae elongation	0.00561169	0.0326101	0.741255	1.73884	4291	15	St3gal4,B4galt1,B4galt3,B4galt5,Mgat4b,St6gal1,B4galt6
R-MMU-2161522	Abacavir transport and metabolism	0.00561683	0.0326101	-0.818403	-1.85513	1877	6	Adh1,Slc22a3,Slc22a2,Slc22a1,Adal
R-MMU-9027284	Erythropoietin activates RAS	0.00591187	0.0341818	0.800289	1.72338	4258	10	Jak2,Vav1,Lyn,Shc1,Grb2
R-MMU-9018519	Estrogen-dependent gene expression	0.00643743	0.0370183	0.519876	1.56668	6076	78	H2ab2,Jun,Fos,H2bc8,Myc,H3f3b,Kdm1a,Kat2b,H3c1,H3c15,Gtf2f1,H3c2,Cdk9,Foxa1,Med1,H2ab1,H4c11,Usf1,Zfp217,Tle3,H2az2,Hdac1,Polr2a,Cbfb,Prmt1,H4c1,Erbb4,H2ax,Ptges3,H2ac18,Kdm4b,Gtf2f2
R-MMU-2424491	DAP12 signaling	0.00645515	0.0370183	0.644935	1.69653	5395	28	B2m,Lcp2,Tyrobp,Vav2,Shc1,Grb2,Kras,Rac1,Klrc2,Syk,Sos1
R-MMU-382556	ABC-family proteins mediated transport	0.00665883	0.0380311	0.495944	1.52546	6402	98	Psmb8,Psmb10,Psme1,Psme2,Psma5,Abcc5,Ubb,Eif2s2,Psmd13,Psmd4,Psmb2,Kcnj11,Psma7,Os9,Psmc4,Psmd3,Abcg1,Eif2s1,Psma4,Abcc1,Psmd2,Psme3,Psmb4,Psmd8,Psmc6,Psma6,Rnf185,Psmb6,Psmd9,Pex19,Abcb9,Derl2,Psma3,Psmc1,Abcg4,Psma2,Psmd7,Psma8,Psmc3,Psmc5,Psmb7,Psma1,Abca3,Psme4,Pex3,Psmd12
R-MMU-196836	Vitamin C (ascorbate) metabolism	0.0067175	0.0382109	-0.753992	-1.88176	2041	8	Cyb5a,Slc23a2,Slc23a1,Cyb5r3,Slc2a3
R-MMU-156580	Phase II - Conjugation of compounds	0.00692484	0.0392315	-0.326552	-1.5018	313	89	Gstm1,Gstm2,Slc26a2,Gss,Abhd14b,Mgst1,Gstp1,Gstt1,Ugt1a6a,Ugt1a1,Acsm4,Gstm6,Sult1b1,Gstz1,Gclm,Gstt2,Mgst3,Acsm2,Gstm7
R-MMU-9006931	Signaling by Nuclear Receptors	0.0069571	0.0392559	0.439904	1.41039	6908	195	H2ab2,Areg,Jun,Pdk4,Hbegf,Fos,H2bc8,Myc,H3f3b,Hspb1,Gng12,Ereg,Fkbp5,Kdm1a,Kat2b,H3c1,Akt1,H3c15,Gtf2f1,Akt3,H3c2,Src,Akt2,Rara,Gnai3,Shc1,Fabp5,Cdk9,Foxo3,Cpt1a,Gngt2,Gnai2,Zdhhc21,Foxa1,Kras,Pdhx,Med1,H2ab1,H4c11,Usf1,Gnb1,Pdpk1,Zfp217,Gnb2,Rxrb,Crabp2,Tle3,H2az2,Ppp5c,Hdac1,Polr2a,Uhmk1,Nr1h2,Cbfb,Prmt1,Aldh1a3,H4c1,Sphk1,Calm1,Gnb5,Calm3,Erbb4,Egfr,H2ax,Ptges3,Nos3,Rdh14,H2ac18,Kdm4b,Xpo1,S1p…
R-MMU-6807004	Negative regulation of MET activity	0.00730803	0.0410711	0.681483	1.70535	5868	21	Ptpn2,Ubb,Hgs,Ptpn1,Usp8,Grb2,Sh3gl1,Ptprj,Stam2
R-MMU-204005	COPII-mediated vesicle transport	0.00742248	0.0415481	0.531943	1.57828	6904	67	Areg,Ctsc,Ctsz,Ykt6,Ppp6r1,Gosr2,Sec24b,Rab1a,Uso1,Scfd1,Ppp6c,Trappc6b,Lman2,Trappc3,Csnk1d,Sec24d,Ankrd28,Napg,Sec16a,Tfg,Preb,Trappc5,Sec23a,Tmed10,Trappc10,F8,Ppp6r3,Tbc1d20,Col7a1,Sar1b,Stx17,F5,Mcfd2,Sec31a,Tmed2
R-MMU-2559580	Oxidative Stress Induced Senescence	0.00750998	0.0418711	0.525613	1.56896	7025	71	H2ab2,Jun,Phc2,Fos,H2bc8,H3f3b,Ubb,H3c1,H3c15,Txn1,H3c2,Mapkapk2,H2ab1,H4c11,Rbbp7,Mdm2,H2az2,Map2k4,H4c1,Mink1,H2ax,Mapk9,Rnf2,Mapk11,H2ac18
R-MMU-1606322	ZBP1(DAI) mediated induction of type I IFNs	0.00755075	0.041932	0.752569	1.71459	5655	13	Nfkbia,Myd88,Nfkb2,Nfkb1,Nfkbib,Ikbkb,Dhx9,Chuk,Rela,Irf3,Nkiras1,Nkiras2
R-MMU-5357769	Caspase activation via extrinsic apoptotic signalling pathway	0.00789747	0.0436848	0.702043	1.70647	6201	18	Cd14,Tnfsf10,Cflar,Ripk1,Casp8,Ticam1,Casp3,Traf2,Fas,Tlr4,Tnfrsf10b,Tradd
R-MMU-173623	Classical antibody-mediated complement activation	0.00806579	0.0444409	0.863515	1.65224	5368	6	C1ra,C1qb,C1qc,C1qa,C1s2
R-MMU-75105	Fatty acyl-CoA biosynthesis	0.00819876	0.0449971	-0.463339	-1.71069	1252	31	Scd2,Hacd3,Acsl6,Tecr,Acsl1
R-MMU-1358803	Downregulation of ERBB2:ERBB3 signaling	0.00823275	0.0450079	0.788735	1.6985	5930	10	Ubb,Akt1,Akt3,Akt2,Usp8
R-MMU-114604	GPVI-mediated activation cascade	0.00827583	0.045068	0.6107	1.65661	7099	34	Pdpn,Fcer1g,Lcp2,Vav1,Lyn,Vav2,Rac2,Rhog,Rhob,Cdc42,Ptpn6,Rac1,Pdpk1,Syk
R-MMU-983231	Factors involved in megakaryocyte development and platelet production	0.00834947	0.0452935	0.477369	1.48564	8109	114	Kif19a,Mafk,Capza2,Jak2,H3f3b,Kdm1a,H3c1,H3c15,H3c2,Dock2,Capzb,Kif13b,Kif3c,Hmg20b,Carmil1,Kif3b,Cdc42,Tubb6,Maff,Kif5b,Kif23,Kif20a,Dock10,Itpk1,Prkar1b,Kif9,Rac1,Kif1c,Ehd1,Rcor1,Tuba8,Cenpe,Mfn2,Prkar1a,Kif2b,Tuba1b
R-MMU-180292	GAB1 signalosome	0.00874345	0.0472483	0.70719	1.70018	6808	17	Areg,Hbegf,Ereg,Pxn,Src,Grb2
R-MMU-9013404	RAC2 GTPase cycle	0.00906312	0.048788	0.505066	1.53104	8599	83	Cybb,Epha2,Esyt1,Cyba,Vav1,Nckap1l,Cdc42ep4,Git1,Dock2,Vav2,Rac2,Arhgap26,Itgb1,Trio,Abr,Cdc42,Lamtor1,Nckap1,Taok3,Wasf2,Dock10,Cyfip1,Arhgap32,Arhgdia,Abi1,Iqgap1,Rab7,Cdc42ep1,Pak4,Syde1,Diaph3,Dsg2,Prex1,Samm50,Ncf2,Vangl1
R-MMU-425410	Metal ion SLC transporters	0.00929536	0.0496632	0.673062	1.68428	7464	21	Cp,Slc39a1,Slc39a14,Slc39a4,Slc39a2,Slc41a2,Slc41a1,Slc11a1,Slc39a7
R-MMU-2173789	TGF-beta receptor signaling activates SMADs	0.00929639	0.0496632	0.660309	1.67953	7561	23	Pmepa1,Ubb,Tgfbr2,Furin,Tgfb1,Smad4,Fkbp1a,Ube2m
R-MMU-199977	ER to Golgi Anterograde Transport	0.00948146	0.05046	0.456798	1.44195	9316	142	Areg,Capza2,Ctsc,Ctsz,Ykt6,Arf5,Dync1li1,Dync1h1,Capzb,Ppp6r1,Gosr2,Sec24b,Dynll1,Rab1a,Arf4,Tubb6,Actr10,Uso1,Cog8,Mia3,Scfd1,Arf3,Dctn2,Tuba8,Tmed9,Ppp6c,Trappc6b,Tuba1b,Lman2,Trappc3,Csnk1d,Sec24d,Ankrd28,Copg1,Napg,Copa,Sec16a,Tfg,Preb,Trappc5,Sec23a,Tmed10,Trappc10,F8,Ppp6r3,Tbc1d20,Tubb4b,Tuba1a,Col7a1,Golgb1,Arcn1,Sar1b,Kdelr1,Stx17,Cog2,F5,Tmed3,Gosr1,Mcfd2,Sec31a,Cope,Dctn4,Tmed2,Cd55,Co…
R-MMU-196807	Nicotinate metabolism	0.0096139	0.0509718	0.622431	1.6555	8108	30	Parp14,Parp9,Parp10,Bst1,Nampt,Nt5e,Nadk,Parp8
R-MMU-190239	FGFR3 ligand binding and activation	0.00969164	0.0509991	-0.630635	-1.83401	2431	13	Fgf1,Fgfr3,Fgf17,Fgf9,Fgf5,Fgf4
R-MMU-190372	FGFR3c ligand binding and activation	0.00969164	0.0509991	-0.630635	-1.83401	2431	13	Fgf1,Fgfr3,Fgf17,Fgf9,Fgf5,Fgf4
R-MMU-1474244	Extracellular matrix organization	0.00975935	0.0511638	0.415955	1.34715	9735	258	Ceacam1,Icam1,Ctss,Adam8,Thbs1,Timp1,Ctsb,Col11a2,Cd47,Sdc3,Ctsl,Itgb6,Mmp14,Itga3,Serpine1,Ctsk,Ltbp1,Col4a1,Cd44,Vcam1,Agrn,Plod3,F11r,Jam3,Ctsd,Ddr1,Itga6,Col4a2,Itgb2,Capn5,Adam12,Dcn,Lama5,Furin,Pcolce,Itga7,Col3a1,Adam15,Ppib,Htra1,Vcan,Itgb1,Itga5,Col10a1,App,Tgfb1,Adam10,Adamts4,Fgg,Sdc4,Itgb4,Loxl3,Itga9,Lamb3
R-MMU-3000171	Non-integrin membrane-ECM interactions	0.0098529	0.0514622	0.604796	1.64059	8452	34	Col11a2,Sdc3,Col4a1,Ddr1,Itga6,Col4a2,Col3a1,Itgb1,Col10a1,Tgfb1,Sdc4,Itgb4,Itgb3,Itgav
R-MMU-2559582	Senescence-Associated Secretory Phenotype (SASP)	0.0100525	0.0523102	0.531906	1.56466	9276	62	H2ab2,Cdkn1a,H2bc8,H3f3b,Ubb,H3c1,Ube2s,H3c15,H3c2,Cebpb,Fzr1,Ube2e1,H2ab1,H4c11,Anapc15,Rps6ka2,Cdc27,Ehmt2,Cdc26,H2az2
R-MMU-1810476	RIP-mediated NFkB activation via ZBP1	0.0105617	0.0547571	0.751996	1.68487	7822	12	Nfkbia,Myd88,Nfkb2,Nfkb1,Nfkbib,Ikbkb,Dhx9,Chuk,Rela,Nkiras1,Nkiras2
R-MMU-2022854	Keratan sulfate biosynthesis	0.0106787	0.0551603	0.63282	1.6545	8881	27	St3gal4,St3gal1,B4galt1,B4galt3,B4galt5,B3gnt7,B4galt6
R-MMU-190241	FGFR2 ligand binding and activation	0.0107878	0.0555196	-0.556145	-1.77921	2315	18	Fgf1,Fgfbp1,Fgf17,Fgf9,Fgf5,Fgf4,Fgf6,Fgf8,Fgf10
R-MMU-1614635	Sulfur amino acid metabolism	0.0110362	0.0565907	-0.506905	-1.73355	2058	23	Tst,Cbs,Adi1,Mpst
R-MMU-427413	NoRC negatively regulates rRNA expression	0.0118593	0.0605905	0.645103	1.65317	9704	24	H2ab2,H2bc8,H3f3b,H3c1,H3c15,H3c2,Mbd2,H2ab1,H4c11
R-MMU-9006335	Signaling by Erythropoietin	0.0119717	0.0609428	0.69525	1.67147	9322	17	Jak2,Vav1,Lyn,Shc1,Grb2,Pik3cd
R-MMU-199992	trans-Golgi Network Vesicle Budding	0.0120373	0.0609589	0.514303	1.53294	11246	70	Tgoln1,Rab5c,Ctsz,Gns,Clint1,Picalm,Hgs,Ap1m1,Bloc1s6,App,Cpd,Clvs1,Ap3b1,M6pr,Fth1,Snx5,Ap4b1,Dnm2,Snx2,Cltc,Igf2r,Hspa8,Vamp8,Ap1g2,Ap1s3,Pik3c2a,Stx4a,Ap1m2,Yipf6,Acbd3,Golgb1,Tbc1d8b,Bloc1s4,Ap1s1,Ap1b1,Dtnbp1,Ap4m1,Tpd52,Ap1g1,Snap23,Hip1r,Gak,Ap1s2,Arf1,Txndc5
R-MMU-3134975	Regulation of innate immune responses to cytosolic DNA	0.0120616	0.0609589	0.746872	1.67339	8933	12	Sting1,Tbk1,Trim21,Ubb,Trim56,Dtx4,Ddx41
R-MMU-2172127	DAP12 interactions	0.0122734	0.0618071	0.579797	1.60595	10724	39	B2m,Lcp2,Tyrobp,Vav2,Sirpa,Shc1,Grb2,Kras,Rac1,Klrc2,Syk,Sos1
R-MMU-2028269	Signaling by Hippo	0.0124766	0.0625314	0.669288	1.65972	9948	20	Tjp2,Sav1,Amotl2,Mob1a,Ywhae,Lats1,Wwc1,Casp3,Stk4,Stk3,Yap1
R-MMU-391160	Signal regulatory protein family interactions	0.0125063	0.0625314	0.759013	1.66896	9141	11	Cd47,Tyrobp,Ptk2b,Sirpa,Sftpd,Grb2
R-MMU-1266738	Developmental Biology	0.0126567	0.0630592	0.385731	1.26483	12654	430	Cdkn1a,Rhoc,Sdcbp,Krt18,Krt8,Ezr,Epha2,Krt7,Krt80,Fes,Col4a1,Ctnnb1,Arpc1b,Actg1,Krt19,Msn,Actr2,Tyrobp,Actb,Ptprc,Col4a2,Map2k1,Nck2,Ubb,Spink5,Arpc2,Arpc3,Akt1,Actr3,Vasp,Ncstn,Sema7a,Rnd1,Plxna1,Lyn,Git1,Ap2b1,Col3a1,Pfn1,Akt3,Vav2,Src,Arpc4,Akt2,Map2k2,Rara,Abl2,Shc1,Itgb1,Grb2,Itga5,Rhob,Foxo3,Arpc5,Pik3cd,Dsc2,Trio,Dsg3,Cdc42,Ap2s1,Tubb6,Krt28,Mapk13,Ap2m1,Krtap12-1,Tchh,Dsg4,Smad4,Evl,Kras…
R-MMU-156590	Glutathione conjugation	0.0127136	0.0631189	-0.447662	-1.65281	1942	31	Gstm1,Gstm2,Gss,Mgst1,Gstp1,Gstt1,Gstm6,Gstz1,Gclm,Gstt2,Mgst3
R-MMU-936440	Negative regulators of DDX58/IFIH1 signaling	0.0128888	0.0637633	0.721511	1.66878	9757	14	Ddx58,Tbk1,Tnfaip3,Ubb,Tax1bp1,Ikbke
R-MMU-1638074	Keratan sulfate/keratin metabolism	0.0129875	0.064026	0.599151	1.61787	11096	33	St3gal4,St3gal1,B4galt1,B4galt3,B4galt5,Gns,B3gnt7,B4galt6
R-MMU-73728	RNA Polymerase I Promoter Opening	0.0130472	0.0640953	0.630816	1.63892	10794	26	H2ab2,H2bc8,H3f3b,H3c1,H3c15,H3c2,Mbd2,H2ab1,H4c11
R-MMU-9711123	Cellular response to chemical stress	0.0134691	0.0659375	0.454272	1.42845	13196	133	Psmb8,Helz2,Psmb10,Psme1,Psme2,Prdx5,Cybb,Mafk,Cox18,Psma5,Cyba,Gpx2,Ubb,Gpx3,Cycs,Txn1,Psmd13,Psmd4,Psmb2,Psma7,Psmc4,Keap1,Gsr,Psmd3,Sin3b,Psma4,Abcc1,Med1,Psmd2,Hmox2,Psme3,Psmb4,Psmd8,Psmc6,Psma6,Psmb6,Psmd9
R-MMU-70350	Fructose catabolism	0.0135214	0.0659638	-0.819447	-1.74539	4774	5	Aldh1a1
R-MMU-5625886	Activated PKN1 stimulates transcription of AR (androgen receptor) regulated genes KLK2 and KLK3	0.0138506	0.0673358	0.61863	1.62733	11577	28	H2ab2,H2bc8,H3f3b,Kdm1a,H3c1,H3c15,H3c2,H2ab1,H4c11
R-MMU-8983432	Interleukin-15 signaling	0.0139755	0.0677089	0.754505	1.65904	10215	11	Stat3,Il15ra,Shc1,Grb2,Il2rg,Sos1,Il15
R-MMU-9009391	Extra-nuclear estrogen signaling	0.0141882	0.0685033	0.512538	1.52316	13219	68	Areg,Hbegf,Hspb1,Gng12,Ereg,Akt1,Akt3,Src,Akt2,Gnai3,Shc1,Foxo3,Gngt2,Gnai2,Zdhhc21,Kras,Gnb1,Pdpk1,Gnb2,Uhmk1,Prmt1,Sphk1,Calm1,Gnb5,Calm3,Egfr,Nos3,Xpo1,S1pr3,Cav2,Pik3ca
R-MMU-8936459	RUNX1 regulates genes involved in megakaryocyte differentiation and platelet function	0.0143992	0.0691938	0.562226	1.57914	12740	43	H2ab2,H2bc8,H3f3b,Kat2b,H3c1,H3c15,H3c2,Sin3b,H2ab1,H4c11,H2az2,Hdac1,Cbfb,Prmt1,H4c1,Ash2l,H2ax
R-MMU-8983711	OAS antiviral response	0.0144297	0.0691938	0.86754	1.58881	9333	5	Oasl1,Ddx58,Pde12,Rnasel
R-MMU-445989	TAK1 activates NFkB by phosphorylation and activation of IKKs complex	0.0147404	0.06997	0.607359	1.61541	12432	30	Nfkbia,Nfkb2,Irak2,Nod1,Ubb,Nfkb1,App,Ube2n,Nfkbib,Ikbkb,Ube2v1,Nod2,Chuk,Rela,S100b,Nkiras1,Nkiras2
R-MMU-194313	VEGF ligand-receptor interactions	0.014741	0.06997	-0.71838	-1.79288	4480	8	Kdr,Flt4,Vegfd
R-MMU-195399	VEGF binds to VEGFR leading to receptor dimerization	0.014741	0.06997	-0.71838	-1.79288	4480	8	Kdr,Flt4,Vegfd
R-MMU-2046105	Linoleic acid (LA) metabolism	0.0150075	0.0709949	-0.717582	-1.79089	4561	8	Fads1,Acsl1
R-MMU-8876198	RAB GEFs exchange GTP for GDP on RABs	0.0151719	0.0715321	0.484933	1.47944	14483	89	Rab5c,Rab27a,Rab35,Rab32,Rab21,Dennd2d,Akt1,Akt3,Akt2,Rab8a,Rab1a,Ccz1,Dennd1b,Ywhae,Dennd5a,Dennd6b,Mon1b,Sbf2,Rab7,Trappc6b,Rab9,Trappc3,Rab3ip,Dennd1c,Rab8b,Rin1,Dennd4a,Sbf1,Trappc5,Trappc10,Rab31,Denn2b,Rab3gap2,Rab6a,Rabgef1,Ric1,Rab3gap1,Rab5a,Mon1a,Rab12,Gapvd1,Rin2,Rinl,Dennd3,Rab5b,Dennd2a,Rab14,Hps4
R-MMU-140534	Caspase activation via Death Receptors in the presence of ligand	0.0153601	0.0721771	0.714067	1.65157	11628	14	Cd14,Tnfsf10,Cflar,Ripk1,Casp8,Ticam1,Traf2,Fas,Tlr4,Tnfrsf10b,Tradd
R-MMU-5632684	Hedgehog 'on' state	0.0155026	0.0724482	0.494242	1.49309	14665	80	Psmb8,Psmb10,Psme1,Psme2,Psma5,Ubb,Psmd13,Psmd4,Smurf1,Psmb2,Psma7,Psmc4,Psmd3,Psma4,Csnk1a1,Psmd2,Psme3,Psmb4,Psmd8,Psmc6,Psma6,Psmb6,Psmd9,Itch,Psma3,Psmc1,Psma2,Psmd7,Gas8,Psma8,Psmc3,Psmc5,Psmb7,Psma1,Psme4,Psmd12,Psmf1,Ulk3,Dzip1,Gli2,Gpr161,Psmc2,Psmd10
R-MMU-180336	SHC1 events in EGFR signaling	0.015522	0.0724482	0.724716	1.65114	11626	13	Areg,Hbegf,Ereg,Shc1,Grb2,Kras,Sos1
R-MMU-72203	Processing of Capped Intron-Containing Pre-mRNA	0.0155725	0.0724482	0.413351	1.33475	15517	236	Nup50,Gtf2f1,Ybx1,Papola,Zcrb1,Prpf38a,Chtop,Sarnp,Bud31,Hnrnpk,Lsm4,Sf3b3,Dhx38,Smndc1,Sf3b1,Cpsf2,Nup153,U2af1,Pom121,Sf3b4,Poldip3,Gpkow,Snrnp48,Ptbp1,Nup62,Prpf40a,Xab2,Slbp,Sugp1,Hnrnpd,Dhx9,Nup98,Cwc25,Zrsr2,Snrnp35,Eif4e,Hspa8,Ddx39b,Tra2b,Slu7,Hnrnpa1,Ppil1,Thoc2,Nup35,Snrpa1,Rbm8a,Prpf4,Ccar1,Plrg1,Srrm1,Thoc3,Pcbp1,Polr2a,Fus,Snrpd1,Lsm8,Hnrnpc,Ranbp2,Sf1,Zc3h11a,Snrpe,Nupl1,U2surp,Wdr3…
R-MMU-5654219	Phospholipase C-mediated cascade: FGFR1	0.0158974	0.0737159	-0.56247	-1.73981	3624	16	Fgf1,Fgf17,Fgf9,Fgf5,Fgf4,Fgf6,Fgf8,Fgf10
R-MMU-1227986	Signaling by ERBB2	0.0160011	0.0739525	0.564562	1.57496	14073	41	Hbegf,Ereg,Ptpn12,Ubb,Akt1,Akt3,Src,Akt2,Usp8,Shc1,Grb2,Prkcd,Kras
R-MMU-912526	Interleukin receptor SHC signaling	0.0160657	0.0740077	0.659397	1.63519	12810	20	Jak2,Csf2rb2,Csf2ra,Shc1,Grb2,Pik3cd,Ptpn6,Il2rg,Csf2,Sos1,Inpp5d,Inppl1
R-MMU-975576	N-glycan antennae elongation in the medial/trans-Golgi	0.0166295	0.0763546	0.626833	1.61788	13684	25	St3gal4,B4galt1,Fuca1,B4galt3,B4galt5,Mgat4b,Mgat2,St6gal1,B4galt6,Fut8,Lhb,Man2a2,Man2a1
R-MMU-73854	RNA Polymerase I Promoter Clearance	0.0167807	0.0767975	0.510503	1.51215	15584	66	H2ab2,H2bc8,H3f3b,H3c1,H3c15,H3c2,Mbd2,Gatad2a,Gtf2h1,H2ab1,H4c11,Chd4,Taf1d,Rbbp7,Ehmt2,H2az2,Cd3eap,Hdac1,Rrn3,Polr1c,H4c1,Ercc2,Mbd3,H2ax,H2ac18,Mta1,Taf1c,Ttf1
R-MMU-9709957	Sensory Perception	0.0169492	0.0773168	-0.224975	-1.23554	2	415	Gpc3,Reep6,Olfr31,Olfr716,Olfr384,Olfr459,Olfr963,Olfr1359,Olfr417,Olfr745,Rdh10,Olfr354,Olfr39,Olfr695,Olfr381,Olfr1469,Olfr918,Olfr1564,Olfr692,Olfr1425,Olfr455,Olfr94,Olfr414,Olfr76,Olfr308,Olfr390,Olfr152,Olfr1157,Dhrs3,Rlbp1,Olfr1423,Olfr808,Olfr1243,Olfr1151,Olfr1366,Olfr196,Akr1c18,Olfr698,Olfr571,Rbp2,Rdh11,Rbp4,Olfr272,Olfr287,Olfr453,Olfr1104,Olfr1057,Olfr714,Olfr24,Olfr1396,Olfr434,Olf…
R-MMU-190375	FGFR2c ligand binding and activation	0.0172498	0.0784337	-0.618704	-1.75486	4472	12	Fgf1,Fgf17,Fgf9,Fgf5,Fgf4,Fgf6,Fgf8
R-MMU-73864	RNA Polymerase I Transcription	0.0175484	0.0793105	0.507652	1.50621	16324	67	H2ab2,H2bc8,H3f3b,H3c1,H3c15,H3c2,Mbd2,Gatad2a,Gtf2h1,H2ab1,H4c11,Chd4,Taf1d,Rbbp7,Ehmt2,H2az2,Cd3eap,Hdac1,Rrn3,Polr1c,H4c1,Ercc2,Mbd3,H2ax,H2ac18,Mta1,Taf1c,Ttf1
R-MMU-5250941	Negative epigenetic regulation of rRNA expression	0.0175977	0.0793105	0.619207	1.60875	14559	26	H2ab2,H2bc8,H3f3b,H3c1,H3c15,H3c2,Mbd2,H2ab1,H4c11
R-MMU-187037	Signaling by NTRK1 (TRKA)	0.017612	0.0793105	0.513665	1.51385	16282	63	Sgk1,Map2k1,Dusp6,Srf,Ap2b1,Ppp2ca,Map2k2,Shc1,Grb2,Mapkapk2,Ap2s1,Ppp2r1b,Dusp4,Ap2m1,Kras,Chd4,Dusp7,Egr2,Cltc,Rps6ka2,Crk,Sos1,Atf1,Ralgds,Rhoa,Mapk11,Ppp2r1a,Vrk3
R-MMU-1266695	Interleukin-7 signaling	0.0179055	0.0803746	0.678529	1.63127	13943	17	Stat3,H3c1,H3c15,H3c2,Il2rg,Tslp,Crlf2,Smarca4,Il7r
R-MMU-5686938	Regulation of TLR by endogenous ligand	0.0179681	0.0803988	0.654885	1.624	14327	20	Lbp,Cd14,Gsdmd,Tlr2,Sftpd,S100a1,Fgg,S100a8,S100a9,Tlr4,Tlr6
R-MMU-450282	MAPK targets/ Nuclear events mediated by MAP kinases	0.0181357	0.0808908	0.608123	1.59969	15159	28	Jun,Fos,Dusp6,Ppp2ca,Mapkapk2,Ppp2r1b,Dusp4,Dusp7,Rps6ka2,Atf1,Mapk9,Mapk11,Ppp2r1a,Vrk3
R-MMU-5654228	Phospholipase C-mediated cascade; FGFR4	0.0184802	0.0821669	-0.567999	-1.72356	4345	15	Fgf1,Fgf15,Fgf17,Fgf9,Fgf4,Fgf6,Fgf8,Klb
R-MMU-170834	Signaling by TGF-beta Receptor Complex	0.0185684	0.0822986	0.518618	1.51677	17040	59	Pmepa1,Skil,F11r,Tgif1,Ubb,Tgfbr2,Ccnc,Furin,Smurf1,Cdk9,Tgfb1,Smad4,Fkbp1a,Ube2m,Rnf111,Ppm1a,Ube2d3,Hdac1,Ccnk,Rbl1,Rhoa,Tfdp1,Arhgef18,E2f4,Nedd4l,Strap,Tgif2
R-MMU-437239	Recycling pathway of L1	0.0189511	0.0837304	0.589116	1.58313	16123	32	Ezr,Actg1,Msn,Actb,Ap2b1,Src,Ap2s1,Tubb6,Ap2m1,Dnm2,Tuba8,Cltc,Tuba1b
R-MMU-190242	FGFR1 ligand binding and activation	0.0192159	0.0846342	-0.565829	-1.71698	4518	15	Fgf1,Fgf17,Fgf9,Fgf5,Fgf4,Fgf6,Fgf8,Fgf10
R-MMU-196780	Biotin transport and metabolism	0.0203152	0.0891966	-0.628424	-1.73605	5464	11	Pccb,Mccc2,Pcca
R-MMU-3700989	Transcriptional Regulation by TP53	0.0205817	0.090085	0.396868	1.28978	20553	291	Daxx,Cdkn1a,Pml,Prdx5,Sfn,Cox18,Sgk1,Gpx2,Ubb,Prkab1,Cycs,Gadd45a,Akt1,Gtf2f1,Txn1,Ywhaz,Hipk1,Ppp2ca,Akt3,Taf10,Trp53inp1,Akt2,Ywhah,Cenpj,Cdk9,Eloa,Ak6,Tcea1,Ppp2r1b,Lamtor1,Gsr,Gatad2a,Taf6,Cnot2,Gtf2h1,Prkaa1,Plk3,Ywhae,Tpx2,Csnk2b,Taf5,Eloc,Chd4,Cnot6,Rfc5,Pdpk1,Rffl,Sesn2,Cnot1,Kmt5a,Ell,Csnk2a2,Rbbp7,Prelid1,Ehmt2,Rhno1,Cdk5r1,Mdm2,Casp2,Rraga,Chek1,Supt16,Elob,Kat6a,Cox5a,Atm,Ywhaq,Cox11,…
R-MMU-8856688	Golgi-to-ER retrograde transport	0.0209566	0.091441	0.449578	1.40658	20447	123	Kif19a,Capza2,Arf5,Dync1li1,Dync1h1,Capzb,Kif13b,Kif3c,Dynll1,Rab1a,Kif3b,Stx18,Arf4,Tubb6,Actr10,Kif5b,Kif23,Pafah1b1,Kif20a,Agpat3,Kif9,Kif1c,Arf3,Nbas,Dctn2,Tuba8,Tmed9,Cenpe,Kif2b,Tuba1b,Pafah1b2,Copg1,Napg,Copa,Bnip1,Galnt1,Tmed10,Tubb4b,Tuba1a,Arcn1,Kif2c,Rab3gap2,Kifap3,Kdelr1,Rab6a,Tmed3,Kif12,Surf4,Rab3gap1,Cope,Dctn4,Tmed2,Copb2,Kif11,Pla2g4a,Kifc1,Copz1,Kdelr2,Arfgap3,Dync1i2,Arf1,Kif3…
R-MMU-2730905	Role of LAT2/NTAL/LAB on calcium mobilization	0.0210965	0.0917667	0.699698	1.61833	15971	14	Fcer1g,Lyn,Shc1,Grb2,Pdpk1,Syk,Sos1,Fcer1a,Pik3ca
R-MMU-112409	RAF-independent MAPK1/3 activation	0.0214634	0.0930742	0.640198	1.60204	17236	21	Dusp1,Jak2,Map2k1,Dusp6,Dusp16,Map2k2,Il6,Dusp4,Dusp7,Dusp8,Dusp5,Ptpn11,Pea15a,Dusp2
R-MMU-9013408	RHOG GTPase cycle	0.0216373	0.0935398	0.498316	1.48312	20188	69	Epha2,Esyt1,Iqgap2,Vav1,Ykt6,Dock2,Vav2,Rhog,Ktn1,Itgb1,Trio,Cdc42,Lamtor1,Cyfip1,Elmo2,Arhgap32,Arhgdia,Arhgef16,Ndufs3,Map3k11,Rab7,Cdc42ep1,Mcf2l,Arhgef5,Pak4,Letm1,Diaph3,Dsg2,Prex1,Vangl1,Dock5,Arhgdig,Pak2
R-MMU-9007101	Rab regulation of trafficking	0.0220288	0.0949401	0.45424	1.41366	21396	114	Rab5c,Arf6,Rab27a,Optn,Rab35,Rab32,Rab11a,Rab21,Dennd2d,Akt1,Akt3,Akt2,Rab8a,Rab1a,Tbc1d13,Ccz1,Dennd1b,Ywhae,Dennd5a,Tbc1d10a,Dennd6b,Mon1b,Sbf2,Rab7,Trappc6b,Tbc1d10b,Rab9,Trappc3,Rab3ip,Dennd1c,Rab8b,Rin1,Dennd4a,Sbf1,Trappc5,Trappc10,Map1lc3b,Rab31
R-MMU-190322	FGFR4 ligand binding and activation	0.022362	0.0959268	-0.571253	-1.69902	5431	14	Fgf1,Fgf15,Fgf17,Fgf9,Fgf4,Fgf6,Fgf8,Klb
R-MMU-189451	Heme biosynthesis	0.0223943	0.0959268	-0.604412	-1.71432	5806	12	Alas1,Alad,Cpox,Cox10
R-MMU-9607240	FLT3 Signaling	0.0227124	0.0969939	0.594464	1.57278	19076	29	Socs2,Ubb,Flt3l,Akt1,Akt3,Akt2,Abl2,Grb2,Foxo3,Ptprj,Kras,Syk,Sos1
R-MMU-446353	Cell-extracellular matrix interactions	0.0228558	0.0973103	0.659489	1.60304	17948	18	Actg1,Actb,Vasp,Pxn,Ilk,Itgb1,Actn1,Lims1,Tesk1,Flna,Fermt2
R-MMU-198323	AKT phosphorylates targets in the cytosol	0.0229824	0.0975538	0.732413	1.61047	16799	11	Cdkn1a,Akt1,Akt3,Akt2,Chuk,Mdm2
R-MMU-2046104	alpha-linolenic (omega3) and linoleic (omega6) acid metabolism	0.0232169	0.0979571	-0.585549	-1.70289	5825	13	Fads1,Acsl1,Hsd17b4
R-MMU-2046106	alpha-linolenic acid (ALA) metabolism	0.0232169	0.0979571	-0.585549	-1.70289	5825	13	Fads1,Acsl1,Hsd17b4
R-MMU-75205	Dissolution of Fibrin Clot	0.0234532	0.0986581	0.705916	1.6083	17567	13	Anxa2,Serpine1,S100a10,Serpinb6a,Plat,Plaur,Serpinb8,Plau
R-MMU-6783589	Interleukin-6 family signaling	0.0236914	0.0993626	0.650324	1.59726	18748	19	Socs3,Osmr,Jak2,Stat3,Il6,Clcf1,Lif,Il31ra,Ptpn11
R-MMU-1799339	SRP-dependent cotranslational protein targeting to membrane	0.023866	0.0997968	-0.307431	-1.38827	1287	80	Rps21,Rps19,Rps29,Rpl37a,Rpl10,Rps17,Rpl35,Rps8,Rpl5,Rpl39l,Rpl23a,Rps26,Rpl10l,Rpl35a,Rps15,Rps25,Rpl14,Rps15a,Rps4x,Rpsa,Rpl12,Rps3a1,Rps28,Rps27
R-MMU-5357956	TNFR1-induced NFkappaB signaling pathway	0.0242709	0.101189	0.591755	1.56561	20385	29	Birc3,Rnf31,Tnf,Tnfrsf1a,Tnfaip3,Ubb,Ripk1,Ikbkb,Usp4,Birc2,Rbck1,Chuk,Traf2
R-MMU-917729	Endosomal Sorting Complex Required For Transport (ESCRT)	0.0244467	0.10162	0.587214	1.56183	20619	30	Chmp4b,Ubb,Hgs,Chmp2b,Ubap1,Stam2,Vps4b,Mvb12a,Chmp6,Vps37b,Snf8,Vps37c,Vps37a,Chmp5,Vta1
R-MMU-6811442	Intra-Golgi and retrograde Golgi-to-ER traffic	0.0253893	0.105227	0.419541	1.34045	25161	180	Tgoln1,Kif19a,Capza2,Ykt6,Arf5,Dync1li1,Dync1h1,Capzb,Kif13b,Gosr2,Kif3c,Dynll1,Sys1,Rab1a,Cyth1,Kif3b,Stx18,Arf4,Tubb6,Actr10,Kif5b,Kif23,Pafah1b1,Kif20a,Agpat3,M6pr,Kif9,Cog8,Kif1c,Arfip2,Usp6nl,Arf3,Nbas,Dctn2,Tuba8,Tmed9,Igf2r,Cenpe,Vps51,Kif2b,Tuba1b,Pafah1b2,Rab9,Copg1,Napg,Copa,Bnip1,Galnt1,Tmed10,Vps52,Tubb4b,Rab43,Tuba1a,Gcc2,Arcn1,Kif2c,Rab3gap2,Kifap3,Kdelr1,Cog2,Rab6a,Tmed3,Ric1,Kif12…
R-MMU-77346	Beta oxidation of decanoyl-CoA to octanoyl-CoA-CoA	0.0258021	0.106624	-0.749533	-1.69902	8626	6	Hadh,Acadm,Echs1
R-MMU-2029481	FCGR activation	0.0259337	0.106853	0.713275	1.59812	19208	12	Fcgr4,Fcgr1,Lyn,Src,Fgr,Syk,Fcgr2b,Hck
R-MMU-186763	Downstream signal transduction	0.0263806	0.108377	0.597245	1.56149	21941	27	Stat3,Nck2,Bcar1,Src,Grb2,Kras,Pdgfrb,Crk,Nck1,Sos1,Stat6,Ptpn11,Pdgfra,Pik3ca
R-MMU-5654221	Phospholipase C-mediated cascade; FGFR2	0.0272183	0.110945	-0.52173	-1.64323	6021	17	Fgf1,Fgf17,Fgf9,Fgf5,Fgf4,Fgf6,Fgf8,Fgf10
R-MMU-9012999	RHO GTPase cycle	0.0272755	0.110945	0.375328	1.23035	27270	424	Epsti1,Basp1,Rhoc,Tor1aip1,Cybb,Noxo1,Epha2,Ankfy1,Tpm4,Flot2,Esyt1,Arhgef10l,Iqgap2,Actg1,Tjp2,Actb,Cyba,Tpm3,Kctd3,Efhd2,Fmnl2,Tmem87a,Vav1,Nck2,Picalm,Arhgap11a,Nckap1l,Arhgap8,Rhou,Whamm,Cdc42ep4,Ykt6,Rhpn2,Hgs,Rnd1,Plxna1,Git1,Ckap4,Dock2,Iqgap3,Vav2,Capzb,Rac2,Diaph2,Arhgap26,Arhgef2,Rhog,Anln,Abl2,Ktn1,Itgb1,Ect2,Rhob,Flot1,Cpd,Trip10,Trio,Gna13,Abr,Arhgap30,Cdc42,Baiap2,Lamtor1,Nckap1,Tao…
R-MMU-5632681	Ligand-receptor interactions	0.0272989	0.110945	-0.713369	-1.70232	8685	7	Cdon,Shh,Ptch1
R-MMU-427359	SIRT1 negatively regulates rRNA expression	0.0273218	0.110945	0.605637	1.56318	22483	25	H2ab2,H2bc8,H3f3b,H3c1,H3c15,H3c2,H2ab1,H4c11,H2az2,H4c1,H2ax,H2ac18
R-MMU-8856825	Cargo recognition for clathrin-mediated endocytosis	0.0275221	0.111118	0.458413	1.41229	26501	100	Areg,Hbegf,Tgoln1,Syt8,Ereg,Ubb,Picalm,Scarb2,Cops8,Hgs,Trf,Ap2b1,Fzd4,Grb2,Sh3gl1,Ap2s1,Ldlrap1,Ap2m1,Cops5,M6pr,Stam2,Tacr1,Cltc,Igf2r,Vamp8
R-MMU-937039	IRAK1 recruits IKK complex	0.0276215	0.111118	0.686968	1.58889	20911	14	Ubb,Ube2n,Peli1,Ikbkb,Ube2v1,Chuk
R-MMU-975144	IRAK1 recruits IKK complex upon TLR7/8 or 9 stimulation	0.0276215	0.111118	0.686968	1.58889	20911	14	Ubb,Ube2n,Peli1,Ikbkb,Ube2v1,Chuk
R-MMU-179812	GRB2 events in EGFR signaling	0.0276807	0.111118	0.709997	1.59077	20502	12	Areg,Hbegf,Ereg,Grb2,Kras,Sos1,Egfr
R-MMU-983695	Antigen activates B Cell Receptor (BCR) leading to generation of second messengers	0.0282432	0.112605	0.615395	1.56529	22973	23	Pik3ap1,Vav1,Grb2,Pik3cd,Ptpn6,Cd22,Syk,Nck1,Sos1,Sh3kbp1,Itpr3,Trpc1,Dapp1
R-MMU-190371	FGFR3b ligand binding and activation	0.0282575	0.112605	-0.711284	-1.69735	8990	7	Fgf1,Fgfr3,Fgf17,Fgf9
R-MMU-2029485	Role of phospholipids in phagocytosis	0.0282915	0.112605	0.634784	1.57415	22559	20	Fcgr4,Fcgr1,Pld3,Prkcd,Syk,Pld4,Fcgr2b
R-MMU-6785807	Interleukin-4 and Interleukin-13 signaling	0.0286405	0.113672	0.721391	1.58623	20935	11	Il13ra1,Jak2,Stat3,Socs1,Il4ra,Il2rg
R-MMU-917937	Iron uptake and transport	0.0287884	0.113937	0.516841	1.48842	26045	52	Lcn2,Cp,Tcirg1,Ubb,Atp6v0c,Atp6v1b2,Trf,Atp6v1d,Atp6v1g1,Fbxl5,Fth1,Hmox2,Atp6v0a2,Atp6v0a1,Atp6v0d2,Atp6ap1
R-MMU-445144	Signal transduction by L1	0.0288836	0.113993	0.641063	1.57452	22857	19	Map2k1,Vav2,Map2k2,Itgb1,Itga5,Csnk2b,Rac1,Itga9,Itgb3,Itgav,Csnk2a2
R-MMU-8850843	Phosphate bond hydrolysis by NTPDase proteins	0.0290182	0.114203	-0.679307	-1.69537	8820	8	Entpd5,Entpd8
R-MMU-9614399	Regulation of localization of FOXO transcription factors	0.0302756	0.118452	0.705365	1.5804	22424	12	Sfn,Akt1,Ywhaz,Akt3,Akt2,Foxo3,Ywhaq
R-MMU-198693	AKT phosphorylates targets in the nucleus	0.0303048	0.118452	0.732857	1.57817	21831	10	Nr4a1,Akt1,Akt3,Akt2,Foxo3
R-MMU-109606	Intrinsic Pathway for Apoptosis	0.0303506	0.118452	0.549519	1.51616	26428	38	Gsdmd,Sfn,Casp7,Bcl2l1,Bak1,Cycs,Ywhaz,Ywhah,Dynll1,Casp8,Ywhae,Casp3,Ywhaq,Nmt1,Apaf1
R-MMU-435354	Zinc transporters	0.0304605	0.118551	0.705072	1.57974	22561	12	Slc39a1,Slc39a14,Slc39a4,Slc39a2,Slc39a7
R-MMU-5684264	MAP3K8 (TPL2)-dependent MAPK1/3 activation	0.0308467	0.119723	0.704405	1.57825	22847	12	Fbxw11,Ubb,Nfkb1,Map3k8,Ikbkb,Chuk,Tnip2
R-MMU-198725	Nuclear Events (kinase and transcription factor activation)	0.0319412	0.123629	0.588729	1.53922	26566	27	Sgk1,Dusp6,Srf,Ppp2ca,Mapkapk2,Ppp2r1b,Dusp4,Chd4,Dusp7,Egr2,Rps6ka2,Atf1,Mapk11,Ppp2r1a,Vrk3,Mapk1
R-MMU-8866652	Synthesis of active ubiquitin: roles of E1 and E2 enzymes	0.0321977	0.12428	0.579503	1.5332	27043	29	Ubb,Ube2s,Ube2a,Uba1,Ube2e1,Cdc34,Ube2z,Ube2g2,Ube2l3,Usp7,Ube2h,Ube2q2,Ube2k,Ube2r2,Ube2e2,Otulin
R-MMU-72172	mRNA Splicing	0.032404	0.124733	0.412273	1.31878	32135	185	Gtf2f1,Ybx1,Papola,Zcrb1,Prpf38a,Bud31,Hnrnpk,Lsm4,Sf3b3,Dhx38,Smndc1,Sf3b1,Cpsf2,U2af1,Sf3b4,Gpkow,Snrnp48,Ptbp1,Prpf40a,Xab2,Sugp1,Hnrnpd,Dhx9,Cwc25,Zrsr2,Snrnp35,Hspa8,Tra2b,Slu7,Hnrnpa1,Ppil1,Snrpa1,Rbm8a,Prpf4,Ccar1,Plrg1,Srrm1,Pcbp1,Polr2a,Fus,Snrpd1,Lsm8,Hnrnpc,Sf1,Snrpe,U2surp,Wdr33,Pdcd7,Ppie,Hnrnpf,Snrnp27,Sympk,Eftud2,Prpf31,Ctnnbl1,Hnrnpl,Snrpc,Wbp4,Sart1,Tfip11,Puf60,Gtf2f2,Hnrnpu,Us…
R-MMU-622312	Inflammasomes	0.0326447	0.125316	0.689276	1.57039	24452	13	Txnip,Pstpip1,Bcl2l1,Txn1,P2rx7,Panx1,Nlrp3,Sugt1
R-MMU-9614085	FOXO-mediated transcription	0.0332404	0.127255	0.620225	1.55206	26694	21	Sfn,Kat2b,Akt1,Ywhaz,Akt3,Akt2,Foxo3,Smad4,Ywhaq,Atxn3
R-MMU-72731	Recycling of eIF2:GDP	0.033611	0.127767	0.760916	1.55707	23393	8	Eif2s2,Eif2b1,Eif2s1,Eif2b4
R-MMU-1236394	Signaling by ERBB4	0.0336255	0.127767	0.573492	1.52534	28361	30	Hbegf,Ereg,Ubb,Ncstn,Src,Shc1,Grb2,Kras,Yap1,Sos1,Itch,Wwox,Erbb4,Egfr,Psen1
R-MMU-1059683	Interleukin-6 signaling	0.0336469	0.127767	0.760851	1.55694	23418	8	Socs3,Jak2,Stat3,Il6
R-MMU-446728	Cell junction organization	0.0344712	0.130545	0.491187	1.4476	31869	63	Ctnnb1,Actg1,Nectin2,F11r,Plec,Actb,Itga6,Ctnnd1,Vasp,Pvr,Pxn,Ilk,Itgb1,Actn1,Itgb4,Lamb3,Nectin1,Lims1,Ctnna1,Afdn,Cdh6,Tesk1,Flna
R-MMU-9616222	Transcriptional regulation of granulopoiesis	0.0345827	0.130615	0.80185	1.53425	23019	6	Cdkn1a,Rara
R-MMU-3371378	Regulation by c-FLIP	0.0356697	0.133643	0.723851	1.55878	25696	10	Tnfsf10,Cflar,Ripk1,Casp8,Traf2,Fas,Tnfrsf10b,Tradd
R-MMU-5218900	CASP8 activity is inhibited	0.0356697	0.133643	0.723851	1.55878	25696	10	Tnfsf10,Cflar,Ripk1,Casp8,Traf2,Fas,Tnfrsf10b,Tradd
R-MMU-69416	Dimerization of procaspase-8	0.0356697	0.133643	0.723851	1.55878	25696	10	Tnfsf10,Cflar,Ripk1,Casp8,Traf2,Fas,Tnfrsf10b,Tradd
R-MMU-351906	Apoptotic cleavage of cell adhesion proteins	0.0358099	0.133811	0.723588	1.55821	25797	10	Ctnnb1,Tjp2,Dsg3,Casp3,Dsg2
R-MMU-5654710	PI-3K cascade:FGFR3	0.0373986	0.139377	-0.494175	-1.58096	8028	18	Fgf1,Fgfr3,Fgf17,Fgf9,Fgf5,Fgf4
R-MMU-432722	Golgi Associated Vesicle Biogenesis	0.0385293	0.143211	0.502032	1.45269	35012	54	Tgoln1,Rab5c,Clint1,Picalm,Ap1m1,Bloc1s6,Cpd,Ap3b1,Fth1,Snx5,Ap4b1,Dnm2,Snx2,Cltc,Igf2r,Hspa8,Vamp8,Ap1s3,Pik3c2a,Ap1m2,Yipf6,Acbd3,Golgb1,Tbc1d8b,Bloc1s4,Ap1s1,Ap1b1,Dtnbp1,Tpd52,Ap1g1,Hip1r,Gak,Ap1s2,Arf1,Txndc5
R-MMU-157118	Signaling by NOTCH	0.038958	0.143822	0.535711	1.48384	34042	39	Elf3,Kat2b,Ubb,Dll1,Akt1,Ncstn,Ywhaz,Furin,Ybx1,Adam10,Rbpj,Maml1,Dtx4,Kat2a,Itch,Egfr,Wwp2,Psen1
R-MMU-111457	Release of apoptotic factors from the mitochondria	0.0390747	0.143822	0.772088	1.5321	26641	7	Gsdmd,Bak1,Cycs,Bax
R-MMU-6804757	Regulation of TP53 Degradation	0.0391032	0.143822	0.547813	1.49265	33678	35	Daxx,Sgk1,Ubb,Akt1,Ppp2ca,Akt3,Akt2,Ppp2r1b,Pdpk1,Rffl,Mdm2,Atm,Usp7,Ccna1,Ppp2r1a
R-MMU-6806003	Regulation of TP53 Expression and Degradation	0.0391032	0.143822	0.547813	1.49265	33678	35	Daxx,Sgk1,Ubb,Akt1,Ppp2ca,Akt3,Akt2,Ppp2r1b,Pdpk1,Rffl,Mdm2,Atm,Usp7,Ccna1,Ppp2r1a
R-MMU-75158	TRAIL signaling	0.0393146	0.144222	0.820819	1.50325	25430	5	Tnfsf10,Cflar,Casp8,Tnfrsf10b
R-MMU-5625970	RHO GTPases activate KTN1	0.039642	0.145044	0.703769	1.54748	28977	11	Rhog,Ktn1,Cdc42,Kif5b,Rac1,Rhoa
R-MMU-5675221	Negative regulation of MAPK pathway	0.0402758	0.146981	0.526122	1.47267	35528	42	Dusp1,Map2k1,Ubb,Dusp6,Dusp16,Ppp2ca,Map2k2,Ppp2r5b,Ppp2r1b,Dusp4,Kras,Dusp7,Raf1,Dusp8,Dusp5,Ppp5c,Dusp2,Ppp2r1a,Mark3,Mapk1,Ppp2r5c
R-MMU-8852135	Protein ubiquitination	0.0406135	0.147829	0.488146	1.43329	37414	61	H2bc8,Ubb,Ube2s,Ube2a,Leo1,Ube2n,Uba1,Ube2e1,Bcl10,Cdc34,Ube2z,Ube2v2,Ube2g2,Rraga,Ube2l3,Rnf40,Ube2d3,Usp7,Rnf152,Ube2h,Ube2q2,Ube2k,Wac,Ube2r2,Ube2e2,Otulin
R-MMU-197264	Nicotinamide salvaging	0.0416775	0.15131	0.629663	1.53054	32729	18	Parp14,Parp9,Parp10,Nampt,Parp8,Parp4,Ptgs2,Cyp8b1
R-MMU-9020933	Interleukin-23 signaling	0.0420271	0.152186	0.76789	1.52377	28654	7	Jak2,Stat3,Il23a,Tyk2
R-MMU-9020958	Interleukin-21 signaling	0.0421963	0.152406	0.790306	1.51216	28087	6	Stat3,Il21,Il2rg
R-MMU-75876	Synthesis of very long-chain fatty acyl-CoAs	0.0425924	0.153442	-0.458847	-1.53141	8386	21	Hacd3,Acsl6,Tecr,Acsl1
R-MMU-166520	Signaling by NTRKs	0.0439901	0.157387	0.467249	1.40257	41376	75	Sgk1,Map2k1,Dusp6,Srf,Furin,Ap2b1,Ppp2ca,Src,Map2k2,Shc1,Grb2,Mapkapk2,Ap2s1,Ppp2r1b,Dusp4,Ap2m1,Kras,Rac1,Chd4,Dusp7,Egr2,Cltc,Rps6ka2,Crk,Sos1,Atf1,Ralgds,Rhoa,Mapk11,Ppp2r1a,Vrk3
R-MMU-2142670	Synthesis of epoxy (EET) and dihydroxyeicosatrienoic acids (DHET)	0.0440374	0.157387	-0.716311	-1.62371	14723	6	Cyp1b1,Cyp1a1,Cyp2j6,Cyp1a2,Ephx2
R-MMU-8851805	MET activates RAS signaling	0.0442412	0.157387	0.711471	1.53212	31871	10	Shc1,Grb2,Ranbp10,Kras,Ranbp9,Muc20,Sos1
R-MMU-5663220	RHO GTPases Activate Formins	0.0442762	0.157387	0.425794	1.33697	43324	130	Rhoc,Actg1,Actb,Fmnl2,Srf,Plk1,Dync1li1,Ppp2ca,Dync1h1,Pfn1,Src,Diaph2,Dynll1,Cenpl,Rhob,Ppp2r5b,Ska2,Cdc42,Ppp2r1b,Tubb6,Pafah1b1,Bub1b,Evl,Rac1,Nup98,Mis12,Cenpa,Tuba8,Cenpe,Daam1,Kif2b,Tuba1b,Cenpt,Sgo2a,Cenpc1,Ranbp2,Ckap5,Diaph3,Rhoa,Ndel1,Tubb4b,Tuba1a,Cenpf,Knl1,Kif2c,Ppp2r1a,Birc5,Xpo1
R-MMU-450341	Activation of the AP-1 family of transcription factors	0.0443189	0.157387	0.711359	1.53188	31927	10	Jun,Fos,Mapk9,Mapk11,Mapk1,Mapk3,Mapk14
R-MMU-15869	Metabolism of nucleotides	0.0443595	0.157387	0.448683	1.37542	42522	94	Samhd1,Xdh,Pnp,Nt5c3,Gda,Ctps,Ampd3,Nt5e,Txn1,Glrx,Ak6,Dhodh,Gsr,Adss
R-MMU-5621480	Dectin-2 family	0.044625	0.15793	0.744501	1.52348	31059	8	Clec4e,Fcer1g,Lyn,Syk
R-MMU-71064	Lysine catabolism	0.0452591	0.159771	-0.560619	-1.59011	11735	12	Aldh7a1,Pipox,Hykk,Gcdh
R-MMU-9031628	NGF-stimulated transcription	0.0459325	0.161565	0.785005	1.50202	30574	6	Sgk1,Srf,Chd4,Egr2
R-MMU-5357786	TNFR1-induced proapoptotic signaling	0.0460059	0.161565	0.6951	1.52842	33629	11	Tnf,Tnfrsf1a,Tnfaip3,Ripk1,Usp4,Traf2,Cyld,Tradd
R-MMU-166662	Lectin pathway of complement activation	0.0461121	0.161565	-0.678652	-1.61947	14671	7	Colec11,Fcna,Fcnb,Masp2
R-MMU-2173788	Downregulation of TGF-beta receptor signaling	0.0470298	0.16437	0.639485	1.51925	36305	16	Pmepa1,Ubb,Tgfbr2,Tgfb1
R-MMU-5620912	Anchoring of the basal body to the plasma membrane	0.0476894	0.166094	0.445552	1.3671	45755	95	Nek2,Cntrl,Tubb5,Rab11a,Kif24,Plk1,Haus2,Dync1h1,Nphp1,Rab8a,Dynll1,Cenpj,Pafah1b1,Cep83,Ywhae,Ccp110,Dctn2,Rpgrip1l,Ssna1,Tctn1,Mark4,Csnk1d,Rab3ip,Ahi1,Ckap5,Fbf1,Tmem67,Cep162,Tubb4b,Tuba1a,Sdccag8,B9d1,Alms1,Ppp2r1a,Tctn2,Ywhag,Tctn3,Tmem216,Haus3,Csnk1e,Cep290,Sfi1,C2cd3
R-MMU-77348	Beta oxidation of octanoyl-CoA to hexanoyl-CoA	0.0477596	0.166094	-0.750231	-1.59796	16865	5	Hadh,Acadm,Echs1
R-MMU-5633007	Regulation of TP53 Activity	0.04815	0.166731	0.414163	1.31182	47440	151	Daxx,Pml,Sgk1,Ubb,Prkab1,Akt1,Hipk1,Ppp2ca,Akt3,Taf10,Trp53inp1,Akt2,Ak6,Ppp2r1b,Gatad2a,Taf6,Prkaa1,Plk3,Tpx2,Csnk2b,Taf5,Chd4,Rfc5,Pdpk1,Rffl,Kmt5a,Csnk2a2,Rbbp7,Ehmt2,Rhno1,Cdk5r1,Mdm2,Chek1,Supt16,Kat6a,Atm,Hdac1,Taf4b,Usp7,Mbd3,Hipk2,Ppp1r13l,Rbbp8,Rfc2,Ccna1,Top3a,Mapk11,Pip4k2a,Ppp2r1a,Cdk5,Brpf1,Aurka,Wrn,Brpf3,Ppp2r5c,Stk11,Taf15,Brd1,Rad9a,Rad17,Mapkap1,Brip1,Ccna2
R-MMU-354192	Integrin signaling	0.0482923	0.166731	0.568972	1.48757	40166	27	Bcar1,Akt1,Rap1b,Src,Apbb1ip,Ptpn1,Shc1,Grb2,Fgg,Pdpk1,Itgb3,Syk,Crk,Sos1,Rasgrp2,Tln1,Csk,Fga
R-MMU-804914	Transport of fatty acids	0.0482985	0.166731	0.759288	1.5067	32930	7	Apod,Slc27a6
R-MMU-190370	FGFR1b ligand binding and activation	0.0487869	0.167743	-0.708925	-1.60697	16311	6	Fgf1
R-MMU-2173782	Binding and Uptake of Ligands by Scavenger Receptors	0.0488304	0.167743	0.548198	1.47317	41545	32	Apol9a,Apol9b,Hpx,Jchain,Apol7a,Msr1,Calr
R-MMU-389513	CTLA4 inhibitory signaling	0.0490257	0.168003	0.600191	1.50192	39371	21	Akt1,Lyn,Ppp2ca,Akt3,Src,Akt2,Ppp2r5b,Ppp2r1b
R-MMU-2142845	Hyaluronan metabolism	0.0500816	0.17109	0.644715	1.51238	38303	15	Cd44,Slc9a1,Abcc5,Lyve1,Gusb,Has3,Hexb,Hmmr,Chp1,Hexa,Hyal2
R-MMU-72163	mRNA Splicing - Major Pathway	0.0501703	0.17109	0.404115	1.29018	49696	177	Gtf2f1,Ybx1,Papola,Prpf38a,Bud31,Hnrnpk,Lsm4,Sf3b3,Dhx38,Smndc1,Sf3b1,Cpsf2,U2af1,Sf3b4,Gpkow,Ptbp1,Prpf40a,Xab2,Sugp1,Hnrnpd,Dhx9,Cwc25,Hspa8,Tra2b,Slu7,Hnrnpa1,Ppil1,Snrpa1,Rbm8a,Prpf4,Ccar1,Plrg1,Srrm1,Pcbp1,Polr2a,Fus,Snrpd1,Lsm8,Hnrnpc,Sf1,Snrpe,U2surp,Wdr33,Ppie,Hnrnpf,Snrnp27,Sympk,Eftud2,Prpf31,Ctnnbl1,Hnrnpl,Snrpc,Wbp4,Sart1,Tfip11,Puf60,Gtf2f2,Hnrnpu,Usp39,Cpsf4,Ddx23,Pcbp2,Ppil4,Sf3a2,…
R-MMU-73772	RNA Polymerase I Promoter Escape	0.0503722	0.171363	0.498725	1.42907	45363	50	H2ab2,H2bc8,H3f3b,H3c1,H3c15,H3c2,Gtf2h1,H2ab1,H4c11,Taf1d,H2az2,Cd3eap,Rrn3,Polr1c,H4c1,Ercc2,H2ax,H2ac18,Taf1c
R-MMU-212300	PRC2 methylates histones and DNA	0.0507485	0.171843	0.532694	1.45786	43875	36	H2ab2,H2bc8,H3f3b,H3c1,H3c15,H3c2,H2ab1,H4c11,Aebp2,Rbbp7,H2az2,H4c1,H2ax,H2ac18
R-MMU-1250347	SHC1 events in ERBB4 signaling	0.0507578	0.171843	0.719007	1.51211	35982	9	Hbegf,Ereg,Shc1,Grb2,Kras,Sos1,Erbb4
R-MMU-6811434	COPI-dependent Golgi-to-ER retrograde traffic	0.0509729	0.172156	0.447505	1.36662	48702	90	Kif19a,Arf5,Kif13b,Kif3c,Rab1a,Kif3b,Stx18,Arf4,Tubb6,Kif5b,Kif23,Kif20a,Kif9,Kif1c,Arf3,Nbas,Tuba8,Tmed9,Cenpe,Kif2b,Tuba1b,Copg1,Napg,Copa,Bnip1,Tmed10,Tubb4b,Tuba1a,Arcn1,Kif2c,Kifap3,Kdelr1,Tmed3,Kif12,Surf4,Cope,Tmed2,Copb2,Kif11,Kifc1,Copz1,Kdelr2,Arfgap3,Arf1,Kif3a,Arfgap2
R-MMU-1222556	ROS and RNS production in phagocytes	0.0517756	0.174448	0.531733	1.45523	44763	36	Tcirg1,Cybb,Cyba,Atp6v0c,Atp6v1b2,Rac2,Atp6v1d,Atp6v1g1,Slc11a1,Hvcn1,Atp6v0a2,Atp6v0a1,Atp6v0d2,Ncf2,Atp6v0d1,Nos3,Atp6v1b1,Atp6v1h,Atp6v0e
R-MMU-3108232	SUMO E3 ligases SUMOylate target proteins	0.0520763	0.175041	0.413238	1.30749	51265	148	Sp100,Daxx,Pml,Nfkbia,Phc2,Nfkb2,Nup50,Rara,Tdg,Hdac7,Hnrnpk,Nsmce3,Nup153,Ikbke,Pom121,Nup62,H4c11,Nup98,Xrcc4,Sumo3,Nup35,Ctbp1,Mdm2,Brca1,Hdac1,Nsmce1,Nr1h2,Nop58,Rela,Hnrnpc,Ranbp2,H4c1,Nupl1,Mbd1,Hipk2,Zfp131,Foxl2,Rnf2,Vhl,Herc2,Nup93,Birc5,Mta1,Rora,Uhrf2
R-MMU-1834941	STING mediated induction of host immune responses	0.0522481	0.175199	0.776739	1.4862	34778	6	Sting1,Tbk1,Dtx4,Ddx41,Stat6,Irf3
R-MMU-2142816	Synthesis of (16-20)-hydroxyeicosatetraenoic acids (HETE)	0.0526303	0.176061	-0.611258	-1.58503	15319	9	Cyp1b1,Cyp4f15,Cyp2u1,Cyp1a1,Cyp1a2,Cyp4f18,Cyp4f14
R-MMU-5683826	Surfactant metabolism	0.0536206	0.178948	0.578252	1.48185	43879	24	Adora2b,Csf2rb2,Slc34a2,Dmbt1,Csf2ra,Ckap4,Sftpd,Lmcd1,Ctsh,P2ry2,Adra2a
R-MMU-2871809	FCERI mediated Ca+2 mobilization	0.0544632	0.181163	0.558471	1.46908	45526	28	Fcer1g,Lcp2,Vav1,Lyn,Vav2,Shc1,Grb2,Syk,Ppp3cb,Sos1,Calm1,Calm3,Txk,Fcer1a
R-MMU-5682910	LGI-ADAM interactions	0.0545424	0.181163	-0.517078	-1.53789	13248	14	Lgi3,Lgi4,Adam22,Cacng3
R-MMU-1237044	Erythrocytes take up carbon dioxide and release oxygen	0.0549236	0.181571	-0.565189	-1.56136	14774	11	Hba-a1,Cyb5r2,Cyb5r1,Rhag
R-MMU-1480926	O2/CO2 exchange in erythrocytes	0.0549236	0.181571	-0.565189	-1.56136	14774	11	Hba-a1,Cyb5r2,Cyb5r1,Rhag
R-MMU-9013423	RAC3 GTPase cycle	0.0563752	0.185932	0.444864	1.35719	53818	89	Cybb,Noxo1,Epha2,Esyt1,Cyba,Nckap1l,Ykt6,Git1,Vav2,Arhgap26,Abl2,Itgb1,Trio,Abr,Cdc42,Baiap2,Lamtor1,Nckap1,Taok3,Wasf2,Slitrk3,Dock10,Cyfip1,Arhgap32,Abi1,Rab7,Cdc42ep1,Pak4,Syde1,Diaph3,Dsg2,Prex1,Ncf2,Slc1a5,Vangl1
R-MMU-193704	p75 NTR receptor-mediated signalling	0.0590409	0.194268	0.44747	1.35796	56077	84	Nfkbia,Myd88,Bex3,Arhgef10l,Vav1,Ubb,Nfkb1,Adam17,Ncstn,Vav2,Arhgef2,Ect2,Trio,Gna13,Abr,Ywhae,Arhgdia,Rac1,Ikbkb,Arhgef3,Arhgef16,Mcf2l,Casp3,Casp2,Sos1,Arhgef5,Rela,Prex1,Rhoa,Psen1,Arhgef33,Arhgef17,Arhgef18
R-MMU-196025	Formation of annular gap junctions	0.0601029	0.1973	0.692142	1.49049	43298	10	Actg1,Actb,Ap2m1,Dnm2,Cltc
R-MMU-8963684	Tyrosine catabolism	0.0603068	0.197508	-0.73356	-1.56245	21296	5	Gstz1,Hpd,Fah
R-MMU-4755510	SUMOylation of immune response proteins	0.0617475	0.201369	0.676495	1.48751	45136	11	Nfkbia,Nfkb2,Ikbke,Sumo3,Rela
R-MMU-199418	Negative regulation of the PI3K/AKT network	0.0617722	0.201369	0.430997	1.33094	59605	103	Areg,Hbegf,Myd88,Ier3,Pik3ap1,Ereg,Vav1,Flt3l,Akt1,Ppp2ca,Akt3,Src,Rac2,Akt2,Rhog,Grb2,Ppp2r5b,Pik3cd,Pip5k1a,Ppp2r1b,Pip5k1b,Rac1
R-MMU-3214815	HDACs deacetylate histones	0.0619758	0.201565	0.495667	1.40905	55414	47	H2bc8,Kdm1a,H3c1,H3c15,H3c2,Hmg20b,Gatad2a,Sap30,H4c11,Chd4,Rcor1,Brms1,Rbbp7,Suds3,Hdac1,H4c1,Mbd3,H2ac18,Mta1
R-MMU-264870	Caspase-mediated cleavage of cytoskeletal proteins	0.0624494	0.202191	0.662891	1.48523	46255	12	Dbnl,Casp7,Plec,Casp8,Casp3
R-MMU-5694530	Cargo concentration in the ER	0.0624561	0.202191	0.5358	1.43985	53138	32	Areg,Ctsc,Ctsz,Gosr2,Sec24b,Mia3,Lman2,Sec24d,Preb,Sec23a,Tmed10,F8,Col7a1,Sar1b,F5,Mcfd2,Tmed2
R-MMU-73894	DNA Repair	0.0631355	0.203801	0.376411	1.2222	63037	282	Isg15,H2ab2,Ube2l6,Uba7,Trim25,H2bc8,Actb,Ppp4r2,Ino80,Mad2l2,Ubb,Eya2,Faap24,Pold3,Cops8,Rad23b,Tdg,Eya3,Ube2n,Cul4b,Tcea1,Fen1,Cops5,Dclre1b,Gtf2h1,Cul4a,H2ab1,H4c11,Xab2,Rad23a,Rfc5,Rchy1,Usp43,Xrcc4,Ppp4c,Sumo3,Rnf111,Tfpt,Ino80d,Spidr,Ube2v2,Rhno1,Rnf8,Terf1,Nploc4,Chek1,H2az2,Ppp5c,Atm,Rad51ap1,Rif1,Polr2a,Polk,Ino80b,Smarca5,H4c1,Usp7,Ercc2,Ppie,Rbbp8,Rfc2,Ccna1,H2ax,Apex1,Pnkp,Top3a,Herc2…
R-MMU-933542	TRAF6 mediated NF-kB activation	0.0633702	0.203801	0.639781	1.47975	47976	14	Nfkbia,Nfkb2,Nfkb1,App,Nfkbib,Ikbkb,Chuk,Rela,S100b,Nkiras1,Nkiras2
R-MMU-5358351	Signaling by Hedgehog	0.0634619	0.203801	0.413654	1.30072	62179	133	Psmb8,Psmb10,Psme1,Psme2,Psma5,Ubb,Ift57,Psmd13,Psmd4,Smurf1,Psmb2,Psma7,Os9,Psmc4,Tubb6,Psmd3,Psma4,Prkar1b,Csnk1a1,Psmd2,Psme3,Psmb4,Psmd8,Psmc6,Rpgrip1l,Psma6,Psmb6,Psmd9,Tulp3,Prkar1a,Tuba1b,Itch,Adcy2,Derl2,Hhat,Psma3,Psmc1,Psma2,Psmd7,Tubb4b,Gas8,Tuba1a,Psma8,Psmc3,Psmc5,Psmb7,Psma1,Psme4,Psmd12,Psmf1,Ulk3,Dzip1,Gli2,Gpr161,Psmc2,Psmd10
R-MMU-5576892	Phase 0 - rapid depolarisation	0.0635337	0.203801	-0.368829	-1.3931	9026	34	Scn7a,Scn3b,Cacnb1,Scn5a,Cacng6,Camk2b,Fgf11,Camk2a,Fgf13,Scn1a,Cacnb2,Camk2g
R-MMU-3214841	PKMTs methylate histone lysines	0.0636926	0.203845	0.486499	1.39761	57495	51	Nfkb2,Setdb2,Nfkb1,H3c1,H3c15,H3c2,Nsd3,H4c11,Aebp2,Kmt5a,Dot1l,Rbbp7,Ehmt2,Setd6,Rela,H4c1,Ash2l,Setd2,Setdb1,Setd3,Ash1l,Setd1b
R-MMU-9018682	Biosynthesis of maresins	0.0639745	0.204282	-0.68785	-1.5592	21389	6	Cyp2d22,Cyp1a2,Alox5,Ephx2
R-MMU-975163	IRAK2 mediated activation of TAK1 complex upon TLR7/8 or 9 stimulation	0.0642314	0.204616	0.638945	1.47782	48628	14	Cd14,Irak2,Ubb,Ticam1,Tlr4
R-MMU-70921	Histidine catabolism	0.0643702	0.204616	0.739994	1.46841	43888	7	Hdc,Hal
R-MMU-68875	Mitotic Prophase	0.0650537	0.206321	0.443769	1.34673	61788	84	H2ab2,H2bc8,Nup50,Plk1,Rab1a,Gorasp2,Ctdnep1,Nup153,Pom121,Nup62,H2ab1,H4c11,Lpin2,Nup98,Blzf1,Kmt5a,Nup35,H2az2,Ranbp2,Arpp19,H4c1,Nupl1,Set,Rab2a,Lmna,H2ax,Nup93,H2ac18,Ncaph2,Nup43,Mapk1,Nek9,Lemd2,Nup88
R-MMU-532668	N-glycan trimming in the ER and Calnexin/Calreticulin cycle	0.0652274	0.206407	0.628649	1.47469	49887	15	Ubb,Rad23b,Ngly1,Calr,Pdia3,Amfr,Psmc1,Ubxn1
R-MMU-1250196	SHC1 events in ERBB2 signaling	0.0657024	0.207442	0.672251	1.47818	48027	11	Hbegf,Ereg,Ptpn12,Shc1,Prkcd,Erbb4,Egfr
R-MMU-186797	Signaling by PDGF	0.0658681	0.207499	0.476465	1.38496	60112	56	Thbs1,Stat3,Col4a1,Col4a2,Ptpn12,Nck2,Bcar1,Furin,Col3a1,Src,Grb2,Kras,Plat,Pdgfrb,Crk,Nck1,Sos1,Stat6,Ptpn11,Spp1,Pdgfra,Col5a2,Col6a1
R-MMU-2562578	TRIF-mediated programmed cell death	0.066597	0.209326	0.718524	1.47032	46352	8	Cd14,Ripk1,Casp8,Ticam1,Tlr4
R-MMU-9670095	Inhibition of DNA recombination at telomere	0.0667936	0.209475	0.56595	1.45033	54659	24	H2ab2,Daxx,H2bc8,H2ab1,H4c11,Terf1,H2az2,H4c1,H2ax,H2ac18
R-MMU-5676594	TNF receptor superfamily (TNFSF) members mediating non-canonical NF-kB pathway	0.0674825	0.211165	0.617798	1.46773	52094	16	Birc3,Tnfrsf12a,Cd40,Ltbr,Traf3,Birc2,Ltb,Traf2
R-MMU-2160916	Hyaluronan uptake and degradation	0.0696626	0.217462	0.682211	1.46911	50185	10	Cd44,Slc9a1,Lyve1,Gusb,Hexb,Hmmr,Chp1,Hexa,Hyal2
R-MMU-163125	Post-translational modification: synthesis of GPI-anchored proteins	0.0698044	0.217462	0.430858	1.32415	67068	97	Ly6e,Lypd8,Bst1,Cd52,Plet1,Vnn1,Ly6d,Pigu,Msln,Pigt,Pign,Rtn4rl2,Ly6g6c,Plaur,Dpm2,Tex101,Lypd5,Sprn,Piga,Izumo1r,Meltf,Tecta,Nrn1l
R-MMU-1474228	Degradation of the extracellular matrix	0.0711787	0.220501	0.418355	1.30353	69209	116	Ctss,Adam8,Timp1,Ctsb,Col11a2,Ctsl,Mmp14,Ctsk,Col4a1,Cd44,Ctsd,Col4a2,Capn5,Dcn,Furin,Col3a1,Adam15,Htra1,Col10a1
R-MMU-844456	The NLRP3 inflammasome	0.0711932	0.220501	0.696254	1.46426	50469	9	Txnip,Pstpip1,Txn1,P2rx7,Panx1,Nlrp3,Sugt1
R-MMU-2559586	DNA Damage/Telomere Stress Induced Senescence	0.0712509	0.220501	0.481406	1.38298	64318	51	H2ab2,Cdkn1a,H2bc8,Hmga1,H1f1,Ubn1,H2ab1,H4c11,Cabin1,Ep400,Terf1,H2az2,Atm,H4c1,Ccne2,Ccna1,H2ax
R-MMU-1630316	Glycosaminoglycan metabolism	0.0715027	0.220794	0.419757	1.30556	69417	113	St3gal4,St3gal1,Sdc3,B4galt1,B4galt3,B4galt5,Cd44,Slc9a1,Agrn,Abcc5,Hs3st1,Gns,B3gnt7,Lyve1,Dcn,B4galt6,Vcan,Hpse,Ext1,Hs6st1,Sdc4,Slc26a1,B3gnt3,Gusb,Csgalnact2,Has3,Dse,Gpc2,Slc35b2,Glb1
R-MMU-2990846	SUMOylation	0.0717038	0.22093	0.401673	1.27364	70704	154	Sp100,Daxx,Pml,Nfkbia,Phc2,Nfkb2,Nup50,Rara,Tdg,Hdac7,Hnrnpk,Nsmce3,Nup153,Ikbke,Pom121,Nup62,H4c11,Nup98,Xrcc4,Sumo3,Nup35,Ctbp1,Mdm2,Brca1,Hdac1,Nsmce1,Nr1h2,Nop58,Rela,Hnrnpc,Ranbp2,Senp1,H4c1,Nupl1,Mbd1,Hipk2,Zfp131,Foxl2,Rnf2,Vhl,Herc2,Nup93,Birc5,Mta1,Rora,Uhrf2
R-MMU-216083	Integrin cell surface interactions	0.07275	0.223662	0.447023	1.34366	68519	76	Icam1,Thbs1,Cd47,Itgb6,Itga3,Col4a1,Cd44,Vcam1,F11r,Jam3,Itga6,Col4a2,Itgb2,Col3a1,Itgb1,Itga5,Fgg,Itga9,Itgb3,Itgav,Itga11
R-MMU-433692	Proton-coupled monocarboxylate transport	0.0736978	0.226082	-0.67565	-1.53154	24640	6	Emb,Slc16a7,Slc16a1,Slc16a3,Bsg
R-MMU-2032785	YAP1- and WWTR1 (TAZ)-stimulated gene expression	0.0738669	0.226107	0.711057	1.45504	51412	8	Kat2b,Tead1,Tead3,Yap1
R-MMU-397795	G-protein beta:gamma signalling	0.0744586	0.227422	0.526235	1.41414	63350	32	Gng12,Akt1,Akt3,Akt2,Cdc42,Gngt2,Gnb1,Pdpk1,Gnb2,Plcb3,Plcb1,Gnb5,Rhoa,Pik3r5,Plcb2,Gnb3,Gngt1,Pak1
R-MMU-5578749	Transcriptional regulation by small RNAs	0.0751075	0.228907	0.454325	1.35016	69981	68	H2ab2,H2bc8,H3f3b,H3c1,Nup50,H3c15,Ago2,H3c2,Nup153,Pom121,Nup62,H2ab1,H4c11,Nup98,Nup35,H2az2,Polr2a,Ranbp2,H4c1,Nupl1
R-MMU-450321	JNK (c-Jun kinases) phosphorylation and activation mediated by activated human TAK1	0.0756259	0.229988	0.569327	1.43653	61130	22	Irak2,Nod1,Ubb,Ube2n,Ube2v1,Nod2,Map2k4,Mapk9,Ripk2,Map2k7,Tab2
R-MMU-5689896	Ovarian tumor domain proteases	0.076394	0.231668	0.528471	1.41303	64718	31	Tnip1,Tnfaip3,Nod1,Tnip3,Ubb,Ripk1,Traf3,Nod2,Vcpip1,Rhoa,Tnip2,Otub1,Rnf128,Ripk2,Pten,Apc,Otud3
R-MMU-190873	Gap junction degradation	0.0765083	0.231668	0.661611	1.45478	55926	11	Actg1,Actb,Ap2m1,Dnm2,Cltc
R-MMU-3108214	SUMOylation of DNA damage response and repair proteins	0.0770051	0.232671	0.44672	1.33903	72329	74	Sp100,Pml,Phc2,Nup50,Tdg,Hdac7,Nsmce3,Nup153,Pom121,Nup62,Nup98,Xrcc4,Sumo3,Nup35,Brca1,Nsmce1,Ranbp2,Nupl1,Rnf2,Herc2,Nup93
R-MMU-75072	mRNA Editing	0.0776068	0.233986	0.726251	1.44114	52913	7	Adar,Apobec1,Apobec4
R-MMU-418885	DCC mediated attractive signaling	0.0785478	0.236316	0.673707	1.45079	56586	10	Src,Trio,Cdc42,Rac1,Nck1,Ntn1
R-MMU-8963691	Phenylalanine and tyrosine metabolism	0.0790677	0.237212	-0.536609	-1.48241	21269	11	Kyat1,Gstz1,Qdpr,Hpd,Fah
R-MMU-76009	Platelet Aggregation (Plug Formation)	0.0791832	0.237212	0.510252	1.39644	68459	36	Bcar1,Akt1,Rap1b,Src,Apbb1ip,Ptpn1,Shc1,Grb2,Fgg,Pdpk1,Itgb3,Syk,Crk,Adra2a,Sos1,Rasgrp2,Tln1,Gp1ba,Csk,Fga
R-MMU-937072	TRAF6-mediated induction of TAK1 complex within TLR4 complex	0.0794201	0.237415	0.615606	1.44409	60742	15	Cd14,Irak2,Ubb,Ticam1,Tlr4
R-MMU-1483248	Synthesis of PIPs at the ER membrane	0.0802339	0.238875	0.773244	1.41612	51899	5	Sbf1,Mtmr2,Pi4k2b,Sacm1l
R-MMU-111447	Activation of BAD and translocation to mitochondria	0.0804082	0.238875	0.645578	1.44644	59557	12	Sfn,Ywhaz,Ywhah,Ywhae,Ywhaq,Bid,Ywhag
R-MMU-5635838	Activation of SMO	0.0804183	0.238875	-0.503478	-1.46422	20179	13	Cdon,Shh,Ptch1,Arrb1
R-MMU-140877	Formation of Fibrin Clot (Clotting Cascade)	0.0807724	0.238929	0.509188	1.39353	69833	36	Cd177,Serping1,F3,Procr,Fgg,F10,F7,Pros1,Serpind1,A2m,F2r,F8,F11,F5,Gp1ba
R-MMU-157858	Gap junction trafficking and regulation	0.0809976	0.238929	0.498361	1.38544	71020	40	Actg1,Actb,Src,Gjb3,Gja10,Tubb6,Ap2m1,Dnm2,Tuba8,Cltc,Tuba1b,Gjd2,Gjb4,Tubb4b,Tuba1a,Gja4
R-MMU-1614558	Degradation of cysteine and homocysteine	0.0813399	0.238929	-0.51791	-1.46897	21091	12	Tst,Mpst
R-MMU-2299718	Condensation of Prophase Chromosomes	0.0813939	0.238929	0.52838	1.40535	68652	30	H2ab2,H2bc8,Plk1,H2ab1,H4c11,Kmt5a,H2az2,H4c1,Set,H2ax,H2ac18,Ncaph2
R-MMU-430039	mRNA decay by 5' to 3' exoribonuclease	0.0814103	0.238929	0.623094	1.44116	61634	14	Dcp2,Lsm4,Patl1,Dcp1a,Edc3
R-MMU-5625900	RHO GTPases activate CIT	0.0816899	0.238929	0.722367	1.43343	55697	7	Rhoc,Rhob,Rac1,Dlg4,Rhoa
R-MMU-6811558	PI5P, PP2A and IER3 Regulate PI3K/AKT Signaling	0.0816909	0.238929	0.425848	1.3077	78433	96	Areg,Hbegf,Myd88,Ier3,Pik3ap1,Ereg,Vav1,Flt3l,Akt1,Ppp2ca,Src,Rac2,Rhog,Grb2,Ppp2r5b,Pik3cd,Pip5k1a,Ppp2r1b,Pip5k1b,Rac1
R-MMU-2187335	The retinoid cycle in cones (daylight vision)	0.081797	0.238929	-0.666306	-1.51036	27348	6	Dhrs3,Rlbp1,Awat2
R-MMU-179409	APC-Cdc20 mediated degradation of Nek2A	0.0821476	0.239455	0.548662	1.41612	67601	25	Nek2,Ubb,Ube2s,Bub1b,Ube2e1,Anapc15,Cdc27,Cdc26
R-MMU-6807878	COPI-mediated anterograde transport	0.0831153	0.241774	0.429455	1.31149	79413	90	Capza2,Ykt6,Arf5,Dync1li1,Dync1h1,Capzb,Gosr2,Dynll1,Rab1a,Arf4,Tubb6,Actr10,Uso1,Cog8,Arf3,Dctn2,Tuba8,Tmed9,Tuba1b,Copg1,Napg,Copa,Tmed10,Tubb4b,Tuba1a,Golgb1,Arcn1,Kdelr1,Cog2,Tmed3,Gosr1,Cope,Dctn4,Tmed2,Cd55,Copb2,Sptb,Cog3,Sptan1,Copz1,Tmem115,Kdelr2,Arfgap3,Ank1,Dync1i2,Stx5a,Arf1,Arfgap2
R-MMU-389356	CD28 co-stimulation	0.0840892	0.244102	0.516097	1.3936	71848	33	Vav1,Akt1,Lyn,Akt3,Src,Akt2,Grb2,Map3k8,Cdc42,Rac1,Pdpk1
R-MMU-8851680	Butyrophilin (BTN) family interactions	0.0843099	0.244238	0.742538	1.42076	56120	6	Xdh,Btnl2,Btnl9
R-MMU-917977	Transferrin endocytosis and recycling	0.084595	0.24456	0.526146	1.39941	71352	30	Tcirg1,Atp6v0c,Atp6v1b2,Trf,Atp6v1d,Atp6v1g1,Atp6v0a2,Atp6v0a1,Atp6v0d2,Atp6ap1,Atp6v0d1,Mcoln1,Atp6v1b1,Atp6v1h,Atp6v0e
R-MMU-9708530	Regulation of BACH1 activity	0.0867736	0.250343	0.666046	1.4343	62512	10	Mafk,Ubb
R-MMU-975956	Nonsense Mediated Decay (NMD) independent of the Exon Junction Complex (EJC)	0.0869657	0.250383	-0.272503	-1.23605	4526	82	Rps21,Rps19,Rps29,Rpl37a,Ncbp2,Rpl10,Rps17,Rpl35,Rps8,Rpl5,Rpl39l,Rpl23a,Rps26,Rpl10l,Rpl35a,Rps15,Rps25,Rpl14,Rps15a,Rps4x,Rpsa,Rpl12,Rps3a1,Rps28,Rps27
R-MMU-977068	Termination of O-glycan biosynthesis	0.088544	0.253929	0.599375	1.42396	68353	16	St3gal4,St3gal1,Muc1,St6gal1,Muc5b,Muc20
R-MMU-446107	Type I hemidesmosome assembly	0.088559	0.253929	0.697004	1.42629	61638	8	Plec,Itga6,Itgb4,Lamb3
R-MMU-9706369	Negative regulation of FLT3	0.0891927	0.255226	0.616598	1.42613	67526	14	Socs2,Ubb,Flt3l,Abl2,Ptprj,Sla,Csk,Socs6,Cbl,Uba52
R-MMU-193639	p75NTR signals via NF-kB	0.0896722	0.256076	0.598477	1.42183	69224	16	Nfkbia,Myd88,Ubb,Nfkb1,Ikbkb
R-MMU-1433557	Signaling by SCF-KIT	0.0899295	0.25629	0.503209	1.37717	77750	36	Fes,Jak2,Stat3,Vav1,Lyn,Src,Grb2,Ptpn6,Kras,Rac1,Sos1,Chek1,Ptpn11
R-MMU-881907	Gastrin-CREB signalling pathway via PKC and MAPK	0.0914907	0.260211	0.60553	1.42046	69974	15	Hbegf,Grb2,Kras,Rps6ka2,Cckbr,Sos1,Gast,Egfr,Mapk1,Mapk3,Hras,Rps6ka1,Creb1,Rps6ka3
R-MMU-450302	activated TAK1 mediates p38 MAPK activation	0.0932786	0.264761	0.550476	1.40017	75875	23	Irak2,Nod1,Ubb,Mapkapk2,Ube2n,Ube2v1,Nod2
R-MMU-170660	Adenylate cyclase activating pathway	0.0935702	0.264881	-0.541663	-1.45278	26160	10	Adcy1,Adcy5,Adcy9,Gnal,Adcy3,Adcy7
R-MMU-416700	Other semaphorin interactions	0.0936981	0.264881	0.61308	1.41799	70937	14	Tyrobp,Ptprc,Sema7a,Plxna1,Sema4d,Cd72
R-MMU-1963640	GRB2 events in ERBB2 signaling	0.0939928	0.26518	0.674991	1.41954	66632	9	Hbegf,Ereg,Grb2,Kras,Sos1,Erbb4
R-MMU-198753	ERK/MAPK targets	0.0959043	0.270031	0.571607	1.40393	75896	19	Dusp6,Ppp2ca,Ppp2r1b,Dusp4,Dusp7,Rps6ka2,Mapk11,Ppp2r1a,Vrk3,Mapk1,Mapk3,Rps6ka1,Mapk14,Ppp2cb,Rps6ka3
R-MMU-8873719	RAB geranylgeranylation	0.0962014	0.270326	0.450675	1.32571	88779	62	Rab5c,Rab27a,Rab35,Rab32,Rab20,Rab11a,Rab21,Rab8a,Rab1a,Rab23,Rab22a,Rab44,Rab29,Ptp4a2,Rab40c,Rab7,Rab4b,Rab9,Rab8b,Rab31,Rab2a,Rab19,Rab43,Rab15,Rab6a,Rabggtb,Rab5a,Rab2b,Rab12,Rab11b
R-MMU-9634638	Estrogen-dependent nuclear events downstream of ESR-membrane signaling	0.0975419	0.273011	0.67188	1.413	69148	9	Akt1,Akt3,Akt2,Foxo3,Uhmk1,Xpo1,Mapk1
R-MMU-74217	Purine salvage	0.0975456	0.273011	0.620165	1.41293	73067	13	Pnp,Ampd3,Ampd1
R-MMU-432720	Lysosome Vesicle Biogenesis	0.0980861	0.273978	0.504157	1.3676	84149	34	Ctsz,Gns,Hgs,Ap1m1,App,Clvs1,M6pr,Ap4b1,Dnm2,Cltc,Hspa8,Vamp8,Ap1g2,Ap1s3,Ap1m2,Ap1s1,Ap1b1,Ap4m1,Ap1g1,Ap1s2,Arf1,Txndc5
R-MMU-2179392	EGFR Transactivation by Gastrin	0.0983143	0.274071	0.729682	1.39617	65442	6	Hbegf,Grb2,Kras,Sos1,Egfr
R-MMU-157579	Telomere Maintenance	0.0985601	0.274212	0.44586	1.31857	91408	65	H2ab2,Daxx,H2bc8,Pold3,Fen1,H2ab1,H4c11,Prim2,Rfc5,Ppp6c,Terf1,H2az2,Ankrd28,Wrap53,H4c1,Ppp6r3,Rfc2,Ccna1,H2ax,H2ac18,Pola2
R-MMU-2142688	Synthesis of 5-eicosatetraenoic acids	0.0992218	0.275507	-0.648056	-1.46899	33174	6	Pon1
R-MMU-2173791	TGF-beta receptor signaling in EMT (epithelial to mesenchymal transition)	0.0997801	0.276511	0.599238	1.4057	76314	15	F11r,Ubb,Tgfbr2,Smurf1,Tgfb1,Rhoa,Arhgef18
R-MMU-202670	ERKs are inactivated	0.100205	0.2767	0.618208	1.40848	75059	13	Dusp6,Ppp2ca,Ppp2r1b,Dusp4,Dusp7,Ppp2r1a,Vrk3,Mapk1,Mapk3
R-MMU-5654706	FRS-mediated FGFR3 signaling	0.100365	0.2767	-0.424144	-1.37727	20937	19	Fgf1,Fgfr3,Fgf17,Fgf9,Fgf5,Fgf4
R-MMU-392518	Signal amplification	0.100439	0.2767	0.505895	1.36605	85818	33	Gng12,Gna14,Src,Gnai3,Gna13,Gngt2,Gnai2,Gnb1,Gnb2,Gnb5,Pla2g4a,Gna15,Gnb3,Gngt1,Gnaq,Mapk14,Gng7
R-MMU-8857538	PTK6 promotes HIF1A stabilization	0.100707	0.276714	0.72757	1.39212	67035	6	Hbegf,Gpnmb,Hif1a,Lrrk2,Egfr
R-MMU-211000	Gene Silencing by RNA	0.100838	0.276714	0.433163	1.302	94974	76	H2ab2,H2bc8,H3f3b,H3c1,Nup50,H3c15,Ago2,H3c2,Nup153,Pom121,Nup62,H2ab1,H4c11,Nup98,Tarbp2,Nup35,H2az2,Polr2a,Ranbp2,H4c1,Nupl1
R-MMU-8951936	RUNX3 regulates p14-ARF	0.101656	0.278415	0.68558	1.40291	70754	8	Brd2,Tgfb1,Kras,Ccnd1,Cbfb
R-MMU-9018896	Biosynthesis of E-series 18(S)-resolvins	0.102108	0.27911	-0.687761	-1.4649	36058	5	Gpx4,Hpgd,Alox5,Lta4h
R-MMU-9006936	Signaling by TGFB family members	0.102445	0.279336	0.423152	1.28831	97599	87	Pmepa1,Skil,F11r,Tgif1,Ubb,Tgfbr2,Inhba,Ccnc,Furin,Smurf1,Cdk9,Tgfb1,Inhbb,Smad1,Smad4,Fkbp1a,Ube2m,Rnf111,Gdf2,Ppm1a,Ube2d3,Hdac1,Ccnk,Bmp2,Rbl1,Rhoa,Tfdp1,Smad5,Arhgef18,E2f4,Nedd4l,Foxh1,Strap,Bmpr2,Drap1,Tgif2,Nog
R-MMU-912631	Regulation of signaling by CBL	0.102589	0.279336	0.55482	1.38839	82387	21	Vav1,Ubb,Lyn,Grb2,Pik3cd,Syk,Crk,Hck,Pik3ca,Yes1,Fyn,Cbl,Uba52
R-MMU-1296052	Ca2+ activated K+ channels	0.103853	0.282231	-0.608127	-1.45118	33043	7	Kcnn2,Kcnmb2,Kcnmb4
R-MMU-5690714	CD22 mediated BCR regulation	0.104256	0.282698	0.751651	1.37657	67438	5	Lyn,Ptpn6,Cd22,Cd79b
R-MMU-937042	IRAK2 mediated activation of TAK1 complex	0.104427	0.282698	0.651285	1.40251	75230	10	Irak2,Ubb,Tab2,Uba52,Map3k7,Traf6
R-MMU-1663150	The activation of arylsulfatases	0.105296	0.284501	-0.577401	-1.44104	32007	8	Sumf2,Arsi,Arsa
R-MMU-8866423	VLDL assembly	0.105931	0.285337	-0.684109	-1.45712	37408	5	Mttp,Apoc4,Apob,P4hb,Apoc1
R-MMU-5654689	PI-3K cascade:FGFR1	0.106011	0.285337	-0.405568	-1.35359	20874	21	Fgf1,Fgf17,Fgf9,Fgf5,Fgf4,Fgf6,Fgf8,Gab1,Fgf10
R-MMU-8934593	Regulation of RUNX1 Expression and Activity	0.106616	0.286359	0.700211	1.38947	72692	7	Pml,Ccnd2,Ccnd1,Cbfb,Ptpn11
R-MMU-392451	G beta:gamma signalling through PI3Kgamma	0.106798	0.286359	0.531738	1.37244	87887	25	Gng12,Akt1,Akt3,Akt2,Gngt2,Gnb1,Pdpk1,Gnb2,Gnb5,Rhoa,Pik3r5,Gnb3,Gngt1
R-MMU-72202	Transport of Mature Transcript to Cytoplasm	0.107209	0.286911	0.426058	1.28861	101531	81	Nup50,Chtop,Sarnp,Dhx38,Cpsf2,Nup153,U2af1,Pom121,Poldip3,Nup62,Slbp,Nup98,Eif4e,Ddx39b,Slu7,Thoc2,Nup35,Rbm8a,Srrm1,Thoc3,Ranbp2,Zc3h11a,Nupl1,Wdr33,Fyttd1,Sympk,Nup93,Nup43,Cpsf4,Nxt1,Rnps1,Nup88,Srsf4,Srsf3,Casc3,Nup54,Fip1l1,Thoc5,Srsf6,Nup133,Srsf11,Srsf2
R-MMU-9018677	Biosynthesis of DHA-derived SPMs	0.10748	0.287089	-0.456538	-1.38534	25275	15	Cyp2d22,Gpx4,Hpgd,Cyp1a1,Cyp1a2,Alox5,Lta4h,Ephx2
R-MMU-73621	Pyrimidine catabolism	0.10781	0.287424	0.663585	1.39556	76427	9	Nt5c3,Nt5e,Upp1,Nt5m,Dpyd,Nt5c
R-MMU-111471	Apoptotic factor-mediated response	0.108291	0.28764	0.584653	1.38899	83597	16	Gsdmd,Casp7,Bak1,Cycs,Casp3,Apaf1,Bax,Mapk1,Xiap,Mapk3,Gsdme,Apip
R-MMU-6804758	Regulation of TP53 Activity through Acetylation	0.1083	0.28764	0.514692	1.36172	90964	29	Pml,Akt1,Akt3,Akt2,Gatad2a,Chd4,Rbbp7,Kat6a,Hdac1,Mbd3,Pip4k2a,Brpf1,Brpf3,Brd1
R-MMU-9013106	RHOC GTPase cycle	0.108937	0.288472	0.433441	1.29571	102068	72	Rhoc,Flot2,Arhgef10l,Tjp2,Fmnl2,Iqgap3,Vav2,Arhgap26,Anln,Flot1,Abr,Arhgap18,Slk,Arhgap32,Arhgdia,Iqgap1,Mcf2l,Daam1,Arhgef5,Diaph3,Prex1,Rhoa,Vangl1,Arhgef17,Stom,Dlc1,Arhgap1,Pkn2,Bcr
R-MMU-190828	Gap junction trafficking	0.109024	0.288472	0.486947	1.34352	94936	38	Actg1,Actb,Gjb3,Gja10,Tubb6,Ap2m1,Dnm2,Tuba8,Cltc,Tuba1b,Gjd2,Gjb4,Tubb4b,Tuba1a,Gja4
R-MMU-8964038	LDL clearance	0.109839	0.290082	0.568784	1.38256	86257	18	Npc2,Ap2b1,Ap2s1,Ldlrap1,Ap2m1,Cltc,Lipa,Pcsk9
R-MMU-75035	Chk1/Chk2(Cds1) mediated inactivation of Cyclin B:Cdk1 complex	0.110249	0.290619	0.621276	1.39199	81660	12	Sfn,Ywhaz,Ywhah,Ywhae,Ywhaq,Ywhag
R-MMU-167044	Signalling to RAS	0.110882	0.291741	0.620819	1.39097	82129	12	Shc1,Grb2,Mapkapk2,Kras,Sos1,Ralgds,Mapk11,Hras,Mapk14
R-MMU-1250342	PI3K events in ERBB4 signaling	0.111437	0.292652	0.718883	1.3755	74177	6	Hbegf,Ereg,Erbb4,Pik3ca
R-MMU-5617833	Cilium Assembly	0.111786	0.29302	0.37993	1.21453	110818	182	Nek2,Cntrl,Tubb5,Rab11a,Ift57,Kif24,Plk1,Haus2,Sstr3,Dync1h1,Hdac6,Nphp1,Unc119b,Rab8a,Kif3c,Dynll1,Cenpj,Arl6,Kif3b,Arf4,Ttc30b,Tubb6,Pafah1b1,Cct2,Asap1,Cep83,Ywhae,Ccp110,Cnga2,Dctn2,Rpgrip1l,Tuba8,Ssna1,Tctn1,Tuba1b,Mark4,Csnk1d,Rab3ip,Rab11fip3,Ahi1,Ift27,Ckap5,Exoc2,Fbf1,Tmem67,Cep162,Bbs4,Tubb4b,Tuba1a,Sdccag8,B9d1,Inpp5e,Alms1,Kifap3,Ppp2r1a,Atat1,Exoc8,Tctn2,Ywhag,Exoc5,Tctn3,Tmem216,Tra…
R-MMU-111459	Activation of caspases through apoptosome-mediated cleavage	0.112134	0.293386	0.718258	1.37431	74641	6	Casp7,Cycs,Casp3,Apaf1,Xiap
R-MMU-180024	DARPP-32 events	0.11376	0.297087	0.573359	1.37843	88590	17	Ppp2ca,Ppp1ca,Ppp2r1b,Pde4b,Prkar1b,Prkar1a,Pde4c,Ppp2r1a,Cdk5,Ppp1r1b
R-MMU-418990	Adherens junctions interactions	0.11459	0.2987	0.50413	1.34794	97077	31	Ctnnb1,Actg1,Nectin2,Actb,Ctnnd1,Pvr,Nectin1,Ctnna1,Afdn,Cdh6,Cdh24,Cdh17,Cdh7
R-MMU-8866654	E3 ubiquitin ligases ubiquitinate target proteins	0.115065	0.299383	0.474476	1.32811	101503	42	H2bc8,Ubb,Ube2a,Leo1,Ube2n,Ube2e1,Bcl10,Ube2v2,Rraga,Ube2l3,Rnf40,Ube2d3
R-MMU-674695	RNA Polymerase II Pre-transcription Events	0.115816	0.300778	0.425049	1.28092	109330	78	Gtf2f1,Taf10,Eaf1,Leo1,Cdk9,Eloa,Ak6,Tcea1,Taf6,Gtf2h1,Taf5,Eloc,Ell,Supt6,Gtf2e1,Aff4,Iws1,Supt16,Elob,Ccnk,Taf4b,Polr2a,Nelfe,Ercc2
R-MMU-111465	Apoptotic cleavage of cellular proteins	0.116785	0.302228	0.485379	1.33392	101347	37	Dbnl,Casp7,Ctnnb1,Tjp2,Plec,Dsg3,Casp8,Prkcd,Birc2,Casp3
R-MMU-5218920	VEGFR2 mediated vascular permeability	0.116804	0.302228	0.50977	1.3487	98107	29	Ctnnb1,Vav1,Ctnnd1,Akt1,Akt3,Vav2,Akt2,Rac1,Pdpk1,Ctnna1,Calm1,Calm3,Nos3,Pak2
R-MMU-5576891	Cardiac conduction	0.117317	0.302517	-0.243172	-1.16726	3244	116	Atp2b2,Kcnip4,Kcnk2,Dmpk,Kcnk3,Ryr2,Kcnh2,Scn7a,Kcne2,Nos1,Scn3b,Cacnb1,Scn5a,Atp2a3,Cacng6,Camk2b,Npr2,Asph,Fgf11,Kcnj4,Camk2a,Fxyd7,Kcnk9
R-MMU-6798163	Choline catabolism	0.117346	0.302517	-0.630636	-1.42951	39234	6	Aldh7a1,Chdh
R-MMU-1251985	Nuclear signaling by ERBB4	0.118644	0.305222	0.627187	1.37909	86727	11	Ncstn,Src,Yap1,Wwox,Erbb4,Psen1
R-MMU-5673000	RAF activation	0.118885	0.305222	0.489641	1.33415	102393	35	Jak2,Map2k1,Ppp2ca,Src,Map2k2,Ppp2r5b,Camk2d,Shoc2,Ppp2r1b,Kras,Raf1,Map3k11,Calm1,Calm3,Ppp2r1a,Mark3,Ppp2r5c,Brap,Calm2,Hras
R-MMU-5696394	DNA Damage Recognition in GG-NER	0.119238	0.305222	0.481576	1.3287	103830	38	Actb,Ino80,Ubb,Cops8,Rad23b,Cul4b,Cops5,Cul4a,Rad23a,Tfpt,Ino80d
R-MMU-8948216	Collagen chain trimerization	0.119265	0.305222	-0.319957	-1.26122	14363	41	Col23a1,Col4a5,Col4a3,Col6a2,Col16a1,Col8a1,Col1a1,Col6a3,Col20a1,Col28a1,Col15a1,Col22a1,Col5a1,Col12a1
R-MMU-5627117	RHO GTPases Activate ROCKs	0.119743	0.30589	0.739187	1.35375	77456	5	Rhoc,Rhob,Rhoa
R-MMU-8964043	Plasma lipoprotein clearance	0.120768	0.307946	0.507532	1.34278	101436	29	Npc2,Ap2b1,Ap2s1,Hdlbp,Ldlrap1,Ap2m1,Cltc,Apobr,Lipa,Nr1h2,Pcsk9
R-MMU-5654720	PI-3K cascade:FGFR4	0.121274	0.308358	-0.403925	-1.33034	24568	20	Fgf1,Fgf15,Fgf17,Fgf9,Fgf4,Fgf6,Fgf8,Klb,Gab1
R-MMU-5674135	MAP2K and MAPK activation	0.121368	0.308358	0.478094	1.32425	106055	39	Actg1,Actb,Cnksr1,Map2k1,Rap1b,Src,Apbb1ip,Map2k2,Kras,Fgg,Itgb3,Iqgap1,Raf1
R-MMU-9013420	RHOU GTPase cycle	0.121637	0.308484	0.491082	1.33213	104354	34	Epha2,Nck2,Rhou,Hgs,Git1,Arhgap30,Cdc42,Stam2,Cltc,Iqgap1,Nck1,Pak4,Vangl1,Wwp2,Pak2,Dlg5,Sptan1,Txnl1,Pak1,Srgap2
R-MMU-210990	PECAM1 interactions	0.122008	0.308868	0.612931	1.37329	90370	12	Lyn,Src,Ptpn6,Itgb3,Itgav,Inpp5d,Ptpn11,Yes1,Fyn
R-MMU-166786	Creation of C4 and C2 activators	0.122295	0.309037	0.602082	1.37174	91606	13	C1ra,C1qb,C1qc,C1qa,C1s2
R-MMU-6788467	IL-6-type cytokine receptor ligand interactions	0.122603	0.30926	0.592181	1.36966	92821	14	Osmr,Jak2,Clcf1,Lif,Il31ra
R-MMU-8849471	PTK6 Regulates RHO GTPases, RAS GTPase and MAP kinases	0.123296	0.310063	0.601412	1.37021	92356	13	Bcar1,Pxn,Kras,Elmo2,Rac1,Crk,Rhoa
R-MMU-2173793	Transcriptional activity of SMAD2/SMAD3:SMAD4 heterotrimer	0.123363	0.310063	0.482048	1.32476	107056	37	Skil,Tgif1,Ubb,Ccnc,Cdk9,Smad4,Rnf111,Ppm1a,Ube2d3,Hdac1,Ccnk,Rbl1,Tfdp1,E2f4,Nedd4l,Tgif2,Atp1b4,Trim33
R-MMU-196299	Beta-catenin phosphorylation cascade	0.124177	0.311552	0.57399	1.36366	95861	16	Ctnnb1,Ppp2ca,Ppp2r5b,Ppp2r1b,Csnk1a1,Frat1,Ppp2r1a,Ppp2r5c
R-MMU-3371497	HSP90 chaperone cycle for steroid hormone receptors (SHR)	0.125543	0.313888	0.46148	1.30814	111939	46	Capza2,Hspa1a,Fkbp5,Dync1li1,Dync1h1,Capzb,Dnaja1,Dynll1,Tubb6,Actr10,Dctn2,Tuba8,Hspa8,Tuba1b,Dnajb1,Stip1,Tubb4b,Tuba1a,Ptges3
R-MMU-444473	Formyl peptide receptors bind formyl peptides and many other ligands	0.125555	0.313888	0.622263	1.36826	91779	11	Anxa1,Fpr-rs4,App,Ccl9,Fpr-rs3,Fpr2,Fpr3
R-MMU-72689	Formation of a pool of free 40S subunits	0.126126	0.314755	-0.258247	-1.183	5964	87	Rps21,Rps19,Rps29,Rpl37a,Rpl10,Rps17,Rpl35,Rps8,Rpl5,Rpl39l,Rpl23a,Rps26,Rpl10l,Rpl35a,Rps15,Rps25,Rpl14,Rps15a,Rps4x,Rpsa,Rpl12,Rps3a1,Rps28,Rps27,Rpl11,Eif3l
R-MMU-418594	G alpha (i) signalling events	0.126478	0.315074	0.361086	1.17102	126233	270	Cxcl10,Ccl20,Ccl5,C3,Cxcl2,Cxcl9,Anxa1,Cxcl16,Cxcl1,Hcar2,Cxcl13,Cxcl3,Ccl4,Fpr-rs4,Gng12,Psap,Hc,Cxcl5,Rgs19,Sstr3,Gna14,Ccr1,Ppp2ca,Src,Ppp1ca,Npy4r,Rgs16,Rln3,Gnai3,App,Ccl9,Gngt2,Gnai2,Ppp2r1b,Prkcd,Pde4b,Prkar1b,Ccl19,Gnb1,P2ry14,Gnb2,Plcb3,Lpar1,Camkk2,Prkar1a,Adra2a,Plcb1,Rgs14,Pde4c,Hrh4,Rgs20,Gpsm2,Fpr-rs3,Adcy2,Gpsm3,Cxcr1,Calm1,Gnb5,Calm3,S1pr4,Gpr18,Prkcg,Casr,Fpr2,Ccl11,Ppp2r1a,Cdk5,…
R-MMU-3000157	Laminin interactions	0.127727	0.315889	0.519358	1.34049	105110	25	Itga3,Col4a1,Itga6,Col4a2,Lama5,Itga7,Itgb1,Itgb4,Lamb3,Nid1
R-MMU-9027276	Erythropoietin activates Phosphoinositide-3-kinase (PI3K)	0.127832	0.315889	0.609035	1.36456	94684	12	Jak2,Lyn,Pik3cd,Pik3ca,Pik3r5
R-MMU-416572	Sema4D induced cell migration and growth-cone collapse	0.127878	0.315889	0.620666	1.36475	93477	11	Rhoc,Rnd1,Rhob,Sema4d,Rhoa
R-MMU-69231	Cyclin D associated events in G1	0.12793	0.315889	0.468189	1.31051	112851	42	Cdkn1a,Jak2,Ubb,Ccnd2,Lyn,Ppp2ca,Src,Ppp2r2a,Ppp2r1b,Ccnd1,Rbl1,Ccne2,Tfdp1,E2f4,Ppp2r1a
R-MMU-69236	G1 Phase	0.12793	0.315889	0.468189	1.31051	112851	42	Cdkn1a,Jak2,Ubb,Ccnd2,Lyn,Ppp2ca,Src,Ppp2r2a,Ppp2r1b,Ccnd1,Rbl1,Ccne2,Tfdp1,E2f4,Ppp2r1a
R-MMU-140875	Common Pathway of Fibrin Clot Formation	0.128838	0.317574	0.543863	1.34868	102736	20	Cd177,Procr,Fgg,F10,Pros1,Serpind1,F2r,F8,F5,Fga
R-MMU-975578	Reactions specific to the complex N-glycan synthesis pathway	0.129286	0.318121	0.647332	1.36137	91652	9	Fuca1,Mgat2,Fut8,Lhb,Man2a2,Man2a1
R-MMU-2173796	SMAD2/SMAD3:SMAD4 heterotrimer regulates transcription	0.129526	0.318154	0.527775	1.34243	105360	23	Ubb,Ccnc,Cdk9,Smad4,Rnf111,Ccnk,Rbl1,Tfdp1,E2f4,Atp1b4
R-MMU-373076	Class A/1 (Rhodopsin-like receptors)	0.130452	0.319521	0.357547	1.16223	130283	293	Cxcl10,Ccrl2,Ccl20,Ccl5,C3,Ccl7,Cxcl2,Ccl3,Adora2b,Cxcl9,Anxa1,Cxcl16,Cxcl1,Hcar2,Cxcl13,Cxcl3,Ccl4,Fpr-rs4,Psap,Hc,Cxcl5,Ccl12,Taar2,Sstr3,Npy4r,Rln3,App,Ece1,Ccl9,Hcrtr1,Htr2a,Mc1r,Ptafr,Ccl19,P2ry14,Tacr1,Mc2r,P2ry2,Htr2c,Lpar1,Ece2,Adra2a,Lhb,Cckbr,Tshr,Prlhr,Hrh4,Gpr35,S1pr1,Tacr3,Drd1,Fpr-rs3,Prok2,F2r,Cxcr1,S1pr4,Gpr18,Ackr4,Nln,Ptger2,Ptger4,Fpr2,Taar3,Ccl11,Chrm5,Cck,Bdkrb1,Gpr37l1,S1pr3…
R-MMU-5628897	TP53 Regulates Metabolic Genes	0.130537	0.319521	0.426827	1.2722	121966	70	Prdx5,Sfn,Cox18,Gpx2,Prkab1,Cycs,Akt1,Txn1,Ywhaz,Akt3,Akt2,Ywhah,Lamtor1,Gsr,Prkaa1,Ywhae,Sesn2,Rraga,Cox5a,Ywhaq,Cox11
R-MMU-977347	Serine biosynthesis	0.130841	0.319706	0.64621	1.35902	92754	9	Serinc3,Serinc2,Psat1
R-MMU-209560	NF-kB is activated and signals survival	0.131473	0.320694	0.595864	1.35757	98481	13	Nfkbia,Ubb,Nfkb1,Ikbkb,Rela
R-MMU-2022090	Assembly of collagen fibrils and other multimeric structures	0.133091	0.323245	0.449539	1.29143	120142	51	Ctss,Ctsb,Col11a2,Ctsl,Col4a1,Col4a2,Pcolce,Col3a1,Col10a1,Loxl3,Lamb3,Lox
R-MMU-6811436	COPI-independent Golgi-to-ER retrograde traffic	0.133116	0.323245	0.461824	1.30108	118065	44	Capza2,Dync1li1,Dync1h1,Capzb,Dynll1,Tubb6,Actr10,Pafah1b1,Agpat3,Dctn2,Tuba8,Tuba1b,Pafah1b2,Galnt1,Tubb4b,Tuba1a,Rab3gap2,Rab6a,Rab3gap1,Dctn4,Pla2g4a
R-MMU-77387	Insulin receptor recycling	0.133209	0.323245	0.512115	1.33052	110214	26	Tcirg1,Atp6v0c,Atp6v1b2,Atp6v1d,Atp6v1g1,Atp6v0a2,Atp6v0a1,Atp6v0d2,Atp6ap1,Atp6v0d1,Atp6v1b1,Atp6v1h,Atp6v0e
R-MMU-1442490	Collagen degradation	0.133451	0.323274	0.455965	1.29618	119323	47	Ctsb,Col11a2,Ctsl,Mmp14,Ctsk,Col4a1,Ctsd,Col4a2,Col3a1,Col10a1
R-MMU-162658	Golgi Cisternae Pericentriolar Stack Reorganization	0.134696	0.325277	0.629012	1.35455	97036	10	Plk1,Rab1a,Gorasp2,Blzf1,Rab2a,Mapk1,Mapk3
R-MMU-5668599	RHO GTPases Activate NADPH Oxidases	0.134744	0.325277	0.529804	1.33681	108917	22	Cybb,Noxo1,Cyba,Rac2,Prkcd,Rac1,S100a8,S100a9
R-MMU-1236977	Endosomal/Vacuolar pathway	0.134973	0.325277	0.534862	1.33844	108394	21	B2m,H2-M10.2,H2-Q6,H2-Q10,Gm11127,H2-T23
R-MMU-373752	Netrin-1 signaling	0.135233	0.325347	0.519775	1.332	110666	24	Ezr,Src,Trio,Cdc42,Mapk13,Rac1,Nck1,Ntn1,Ntn4,Mapk11
R-MMU-983189	Kinesins	0.135794	0.326137	0.446769	1.28662	122857	52	Kif19a,Kif13b,Kif3c,Kif3b,Tubb6,Kif5b,Kif23,Kif20a,Kif9,Kif1c,Tuba8,Cenpe,Kif2b,Tuba1b,Tubb4b,Tuba1a,Kif2c,Kifap3,Kif12,Kif11,Kifc1
R-MMU-9013149	RAC1 GTPase cycle	0.136188	0.326272	0.376435	1.1995	134729	170	Cybb,Noxo1,Epha2,Esyt1,Iqgap2,Cyba,Vav1,Nckap1l,Cdc42ep4,Ykt6,Git1,Dock2,Iqgap3,Vav2,Arhgap26,Abl2,Ktn1,Itgb1,Ect2,Trio,Gna13,Abr,Arhgap30,Cdc42,Baiap2,Lamtor1,Nckap1,Taok3,Wasf2,Dock10,Cyfip1,Arhgap32,Arhgdia,Rac1,Abi1,Iqgap1,Arhgap4,Rab7,Cdc42ep1,Mcf2l,Arhgap29,Gmip,Sos1,Arhgef5,Arhgap45,Pak4,Arap1,Diaph3,Prex1,Ncf2,Slc1a5,Vangl1,Arhgap22,Spata13,Dock5,Arhgef18,Pak2,Fermt2,Wasf3,Srgap1,Plekhg2,…
R-MMU-176407	Conversion from APC/C:Cdc20 to APC/C:Cdh1 in late anaphase	0.136315	0.326272	0.545509	1.33983	107876	19	Ube2s,Fzr1,Ube2e1,Cdc14a,Anapc15,Cdc27,Cdc26
R-MMU-2565942	Regulation of PLK1 Activity at G2/M Transition	0.139116	0.332411	0.412489	1.2504	132006	83	Nek2,Optn,Cntrl,Tubb5,Fbxw11,Ubb,Plk1,Haus2,Dync1h1,Rab8a,Dynll1,Cenpj,Pafah1b1,Ywhae,Ccp110,Dctn2,Ssna1,Csnk1d,Ppp1r12a,Bora,Ckap5,Tubb4b,Tuba1a,Sdccag8,Alms1,Ppp2r1a,Ywhag,Aurka,Haus3,Csnk1e,Cep290,Sfi1
R-MMU-6785631	ERBB2 Regulates Cell Motility	0.139366	0.332442	0.625874	1.34779	100400	10	Hbegf,Ereg,Erbb4,Rhoa,Egfr,Memo1
R-MMU-8948747	Regulation of PTEN localization	0.139631	0.332512	0.640104	1.34617	98986	9	Pml,Ubb,Usp7,Xiap,Pten
R-MMU-388844	Receptor-type tyrosine-protein phosphatases	0.140318	0.333582	-0.4012	-1.30276	29272	19	Ptprs,Slitrk6,Ntrk3,Il1rapl2,Slitrk4
R-MMU-75153	Apoptotic execution phase	0.14116	0.334696	0.447705	1.28288	127124	50	Dbnl,Casp7,Ctnnb1,Tjp2,Plec,H1f1,Dsg3,Casp8,Prkcd,Kpnb1,Birc2,Casp3,Dsg2,Dnm1l,Lmna
R-MMU-196108	Pregnenolone biosynthesis	0.14157	0.334696	0.599931	1.34417	104859	12	Tspo,Stard3,Star
R-MMU-1912422	Pre-NOTCH Expression and Processing	0.141628	0.334696	0.673836	1.33713	96564	7	Elf3,Furin
R-MMU-5654695	PI-3K cascade:FGFR2	0.141771	0.334696	-0.380694	-1.28669	27172	22	Fgf1,Fgf17,Fgf9,Fgf5,Fgf4,Fgf6,Fgf8,Gab1,Fgf10
R-MMU-73929	Base-Excision Repair, AP Site Formation	0.142086	0.334696	0.486692	1.30788	120889	32	H2ab2,H2bc8,Tdg,H2ab1,H4c11,Terf1,H2az2,H4c1,H2ax,H2ac18
R-MMU-1483257	Phospholipid metabolism	0.14242	0.334696	0.370506	1.18636	141328	189	Plekha1,Pnpla2,Etnk1,Lpcat4,Slc44a4,Plekha2,Mboat1,Pi4k2a,Tnfaip8,Plaat3,Cept1,Plekha6,Cdipt,Pik3cd,Pip5k1a,Liph,Lpgat1,Pitpnm1,Pip5k1b,Agpat3,Plekha4,Csnk2b,Synj2,Lpin2,Dgat1,Ptdss2,Dgat2,Arf3,Plekha3,Enpp6,Cds1,Csnk2a2,Pla2g3,Agk,Lpcat2,Inpp5d,Ptdss1,Ddhd1,Pla2g2d,Inpp4a,Sbf1,Pik3c2a,Mtmr2,Pla2g12a,Inppl1,Pitpnb,Pi4k2b,Chka,Synj1,Sacm1l,Pitpnm2,Vac14,Pip4k2a,Pla2g5,Inpp5e,Gpat4,Tnfaip8l1,Osbpl5…
R-MMU-9013026	RHOB GTPase cycle	0.142454	0.334696	0.423417	1.2602	132918	69	Flot2,Arhgef10l,Tjp2,Rhpn2,Iqgap3,Vav2,Arhgap26,Arhgef2,Anln,Ect2,Rhob,Flot1,Abr,Slk,Arhgap32,Arhgef3,Mcf2l,Daam1,Arhgef5,Diaph3,Prex1,Vangl1,Arhgef17,Arhgdig,Stom,Dlc1,Arhgap1,Pkn2,Bcr,Snap23
R-MMU-193692	Regulated proteolysis of p75NTR	0.143744	0.337161	0.622985	1.34157	103554	10	Nfkb1,Adam17,Ncstn,Rela,Psen1
R-MMU-5654704	SHC-mediated cascade:FGFR3	0.144078	0.337383	-0.414786	-1.3064	31876	17	Fgf1,Fgfr3,Fgf17,Fgf9,Fgf5,Fgf4
R-MMU-110330	Recognition and association of DNA glycosylase with site containing an affected purine	0.145791	0.340826	0.514047	1.31732	119306	24	H2ab2,H2bc8,H2ab1,H4c11,Terf1,H2az2,H4c1,H2ax,H2ac18
R-MMU-2122947	NOTCH1 Intracellular Domain Regulates Transcription	0.14646	0.341822	0.635432	1.33635	103827	9	Kat2b,Rbpj,Maml1,Kat2a
R-MMU-381119	Unfolded Protein Response (UPR)	0.146733	0.341891	0.608077	1.33707	107260	11	Eif2s2,Creb3,Eif2s1,Atf6
R-MMU-5621575	CD209 (DC-SIGN) signaling	0.148066	0.344425	0.552088	1.32729	115306	17	Relb,Nfkb1,Lyn,Kras,Raf1,Rela,Pak2,Fyn,Pak1,Hras
R-MMU-8935690	Digestion	0.148553	0.344986	-0.412477	-1.29913	32866	17	Pir,Pnliprp1,Pnlip,Sis,Clps
R-MMU-2022377	Metabolism of Angiotensinogen to Angiotensins	0.149173	0.345855	-0.420964	-1.30211	34014	16	Ces1d,Mme,Enpep,Ace2,Cpb2
R-MMU-428157	Sphingolipid metabolism	0.149733	0.346546	0.40823	1.23888	142218	84	Sgms1,Sptlc2,Esyt1,Sgms2,Psap,B4galnt1,Gla,Vapa,Smpd1,Plpp1,Sgpl1,Acer3,Ctsa,Esyt2,Prkd2,Gba,Plpp3,Neu1,Ugcg,Sumf1,Enpp7,Osbp,Asah2,Smpd3,Degs2,Glb1,Hexb,Sphk1
R-MMU-8866427	VLDLR internalisation and degradation	0.149965	0.346546	0.605996	1.33249	109622	11	Ap2b1,Ap2s1,Ap2m1,Cltc,Nr1h2,Pcsk9
R-MMU-5626978	TNFR1-mediated ceramide production	0.152559	0.351877	0.688588	1.31754	101550	6	Tnf,Tnfrsf1a,Smpd3
R-MMU-1295596	Spry regulation of FGF signaling	0.153002	0.351877	0.556572	1.32227	118113	16	Ubb,Ppp2ca,Src,Grb2,Ptpn11,Ppp2r1a,Mapk1,Mapk3,Cbl,Uba52,Ppp2cb
R-MMU-1660662	Glycosphingolipid metabolism	0.153023	0.351877	0.463503	1.28383	133716	39	Esyt1,Psap,B4galnt1,Gla,Smpd1,Ctsa,Esyt2,Gba,Neu1,Ugcg,Sumf1,Enpp7,Asah2,Smpd3,Glb1,Hexb
R-MMU-189483	Heme degradation	0.153679	0.35281	-0.450537	-1.31025	38563	13	Blvrb,Ugt1a1,Slco2b1,Fabp1
R-MMU-420597	Nectin/Necl trans heterodimerization	0.154291	0.353097	0.687496	1.31545	102703	6	Nectin2,Pvr,Nectin1
R-MMU-947581	Molybdenum cofactor biosynthesis	0.154307	0.353097	0.713981	1.30758	99814	5	Gphn,Mocs1,Mocs3,Mocos
R-MMU-5620916	VxPx cargo-targeting to cilium	0.155504	0.355256	0.534794	1.31351	123062	19	Rab11a,Rab8a,Arf4,Asap1,Cnga2,Rab3ip,Rab11fip3,Exoc2,Exoc8,Exoc5,Exoc1,Exoc7
R-MMU-433137	Sodium-coupled sulphate, di- and tri-carboxylate transporters	0.155898	0.355579	0.712939	1.30567	100843	5	Slc13a2,Slc13a5
R-MMU-5362517	Signaling by Retinoic Acid	0.156329	0.355985	-0.307968	-1.21396	18827	41	Aldh1a1,Adh1,Pdk1,Rarb,Rdh10,Dhrs3,Crabp1,Akr1c18,Rdh11
R-MMU-420499	Class C/3 (Metabotropic glutamate/pheromone receptors)	0.157314	0.357648	-0.334607	-1.2354	24041	31	Grm8,Tas1r3,Tas2r119,Tas2r107,Tas2r140,Tas2r106,Tas2r136,Tas1r1
R-MMU-9037629	Lewis blood group biosynthesis	0.157727	0.357706	0.56184	1.31797	120634	15	St3gal4,Fut4,Fut2,B3galt4,B3galt2,Fut11
R-MMU-3928664	Ephrin signaling	0.157881	0.357706	0.53993	1.31242	123985	18	Sdcbp,Nck2,Git1,Src,Rac1,Efnb1,Pak2,Ephb6,Fyn,Pak1
R-MMU-5661270	Formation of xylulose-5-phosphate	0.1587	0.357706	-0.637904	-1.35871	56043	5	Dcxr,Sord
R-MMU-8941326	RUNX2 regulates bone development	0.158724	0.357706	0.710968	1.30206	102671	5	Smad1,Smad4,Cbfb
R-MMU-110331	Cleavage of the damaged purine	0.159163	0.357706	0.49883	1.29601	131688	26	H2ab2,H2bc8,H2ab1,H4c11,Terf1,H2az2,H4c1,H2ax,H2ac18
R-MMU-73927	Depurination	0.159163	0.357706	0.49883	1.29601	131688	26	H2ab2,H2bc8,H2ab1,H4c11,Terf1,H2az2,H4c1,H2ax,H2ac18
R-MMU-112303	Electric Transmission Across Gap Junctions	0.159376	0.357706	0.710536	1.30127	103093	5	Gja10,Gjd2,Panx1
R-MMU-112307	Transmission across Electrical Synapses	0.159376	0.357706	0.710536	1.30127	103093	5	Gja10,Gjd2,Panx1
R-MMU-6804114	TP53 Regulates Transcription of Genes Involved in G2 Cell Cycle Arrest	0.160604	0.359885	0.661113	1.31188	109502	7	Sfn,Gadd45a,Bax,Aurka
R-MMU-1963642	PI3K events in ERBB2 signaling	0.161197	0.36064	0.599206	1.31757	117833	11	Hbegf,Ereg,Grb2,Erbb4,Egfr,Pik3ca
R-MMU-8956321	Nucleotide salvage	0.162946	0.363412	0.514534	1.29828	131714	22	Pnp,Ampd3,Ampd1,Upp1,Uckl1
R-MMU-205025	NADE modulates death signalling	0.162953	0.363412	0.681797	1.30454	108469	6	Bex3,Ywhae,Casp3,Casp2
R-MMU-446388	Regulation of cytoskeletal remodeling and cell spreading by IPP complex components	0.164239	0.365687	0.640114	1.30987	114313	8	Pxn,Actn1,Lims1,Tesk1
R-MMU-73884	Base Excision Repair	0.164494	0.365687	0.427494	1.24777	150696	58	H2ab2,H2bc8,Pold3,Tdg,Fen1,H2ab1,H4c11,Rfc5,Terf1,H2az2,H4c1,Rfc2,H2ax,Apex1,Pnkp,H2ac18
R-MMU-110056	MAPK3 (ERK1) activation	0.166733	0.370079	0.638523	1.30662	116049	8	Jak2,Map2k1,Il6,Ptpn11,Mapk3,Tyk2
R-MMU-421270	Cell-cell junction organization	0.167226	0.370586	0.457515	1.26725	146127	39	Ctnnb1,Actg1,Nectin2,F11r,Actb,Ctnnd1,Pvr,Nectin1,Ctnna1,Afdn,Cdh6
R-MMU-3769402	Deactivation of the beta-catenin transactivating complex	0.169576	0.375204	0.483383	1.27889	142432	29	Ctnnb1,Ubb,Akt1,Ywhaz,Sox9,Akt2,Chd8,Tcf7l2,Tle3,Ctbp1,Hdac1,Tle4
R-MMU-174824	Plasma lipoprotein assembly, remodeling, and clearance	0.170306	0.375322	0.425428	1.24174	156020	58	Angptl4,Npc2,Furin,Ap2b1,Ap2s1,Hdlbp,Abcg1,Ldlrap1,Ap2m1,Lipg,Cltc,Apoa4,Apobr,Lipa,A2m,Nr1h2,Pcsk9,Sar1b,Angptl3,Lmf2,Apoa2,Lipc,Ces3b,Soat2,Lcat
R-MMU-2559584	Formation of Senescence-Associated Heterochromatin Foci (SAHF)	0.170445	0.375322	0.546846	1.29917	131579	16	Hmga1,H1f1,Ubn1,Cabin1,Ep400
R-MMU-400685	Sema4D in semaphorin signaling	0.170568	0.375322	0.554609	1.301	130455	15	Rhoc,Rnd1,Rhob,Rac1,Sema4d,Rhoa,Rras,Met,Erbb2,Arhgef11
R-MMU-2559585	Oncogene Induced Senescence	0.170698	0.375322	0.546714	1.29885	131774	16	Ets2,Ubb,Erf,Id1,Mdm2,Mapk1,Cdkn2b,Mapk3,Ets1,Uba52
R-MMU-399997	Acetylcholine regulates insulin secretion	0.17113	0.375683	0.63577	1.30098	119109	8	Gna14,Plcb3,Marcks,Plcb1,Plcb2,Gna15,Gnaq
R-MMU-2151201	Transcriptional activation of mitochondrial biogenesis	0.172043	0.377099	-0.483531	-1.29687	48100	10	Acss2,Idh2,Sirt5
R-MMU-5362798	Release of Hh-Np from the secreting cell	0.172619	0.377772	-0.551037	-1.31494	54923	7	Scube2,Shh
R-MMU-392170	ADP signalling through P2Y purinoceptor 12	0.173632	0.379399	0.509236	1.28491	140352	22	Gng12,Gnai3,Gngt2,Gnai2,Gnb1,Gnb2,Gnb5,Gnb3,Gngt1,Gng7,Gng3,Gnb4,Gng5,Gnat3
R-MMU-5674499	Negative feedback regulation of MAPK pathway	0.177303	0.386818	0.672633	1.28701	118021	6	Map2k1,Map2k2,Raf1,Mapk1,Mapk3
R-MMU-1855183	Synthesis of IP2, IP, and Ins in the cytosol	0.177773	0.387056	0.589413	1.29603	129950	11	Inpp1,Isyna1,Inpp5a,Inpp4a,Synj1
R-MMU-9645460	Alpha-protein kinase 1 signaling pathway	0.17797	0.387056	0.589302	1.29579	130094	11	Tifa,Ubb,Tab2,Uba52,Alpk1,Map3k7,Traf6
R-MMU-9609507	Protein localization	0.178239	0.387056	-0.242876	-1.13314	6984	97	Cyb5a,Cat,Hspd1,Hsd17b4,Vamp2,Pex1,Slc25a17,Hao1,Pex10,Pipox,Pex6,Pecr,Abcd3,Pitrm1,Ech1,Hao2
R-MMU-1980143	Signaling by NOTCH1	0.179464	0.389023	0.528491	1.28461	140935	18	Kat2b,Ubb,Rbpj,Maml1,Dtx4,Kat2a,Itch,Dtx1,Uba52,Dtx2,Maml2,Ep300
R-MMU-73886	Chromosome Maintenance	0.179698	0.389023	0.393387	1.20483	172139	93	H2ab2,Daxx,H2bc8,Pold3,Cenpl,Fen1,H2ab1,H4c11,Prim2,Rfc5,Cenpa,Ppp6c,Mis18bp1,Rbbp7,Cenpt,Terf1,H2az2,Ankrd28,Cenpc1,Wrap53,Smarca5,H4c1,Ppp6r3,Rfc2,Ccna1,H2ax,Knl1,H2ac18,Pola2
R-MMU-1483249	Inositol phosphate metabolism	0.181487	0.392291	0.438502	1.24301	161821	46	Inpp1,Nudt4,Itpka,Itpk1,Plcb3,Isyna1,Inpp5a,Pld4,Plcb1,Inpp5d,Inpp4a,Calm1,Calm3,Inppl1,Synj1,Plcd3,Ip6k1,Nudt3,Ippk,Plcb2,Plch1,Pten,Calm2
R-MMU-112382	Formation of RNA Pol II elongation complex	0.182701	0.393704	0.424859	1.23228	166411	55	Gtf2f1,Eaf1,Leo1,Cdk9,Eloa,Tcea1,Gtf2h1,Eloc,Ell,Supt6,Aff4,Iws1,Supt16,Elob,Ccnk,Polr2a,Nelfe,Ercc2
R-MMU-75955	RNA Polymerase II Transcription Elongation	0.182701	0.393704	0.424859	1.23228	166411	55	Gtf2f1,Eaf1,Leo1,Cdk9,Eloa,Tcea1,Gtf2h1,Eloc,Ell,Supt6,Aff4,Iws1,Supt16,Elob,Ccnk,Polr2a,Nelfe,Ercc2
R-MMU-176412	Phosphorylation of the APC/C	0.183783	0.393957	0.520127	1.27749	145442	19	Ube2s,Plk1,Ube2e1,Anapc15,Cdc27,Cdc26
R-MMU-901042	Calnexin/calreticulin cycle	0.183784	0.393957	0.646676	1.28324	125307	7	Ubb,Calr,Pdia3
R-MMU-982772	Growth hormone receptor signaling	0.183878	0.393957	0.574694	1.28762	136197	12	Jak2,Lyn,Ptpn1,Prlr,Mapk1,Mapk3,Stat5b
R-MMU-9020558	Interleukin-2 signaling	0.18394	0.393957	0.611977	1.28702	130397	9	Ptk2b,Shc1,Il2rg,Syk
R-MMU-9013405	RHOD GTPase cycle	0.184826	0.395251	0.433973	1.23698	165667	48	Tor1aip1,Ankfy1,Esyt1,Efhd2,Whamm,Capzb,Diaph2,Arhgap26,Actn1,Arhgap32
R-MMU-209776	Metabolism of amine-derived hormones	0.185791	0.396713	-0.387552	-1.23985	39886	18	Iyd,Tph1,Aanat,Ddc,Tpo,Dbh,Dio1,Duox1,Asmt
R-MMU-6791312	TP53 Regulates Transcription of Cell Cycle Genes	0.186101	0.396771	0.459299	1.25147	160285	35	Cdkn1a,Sfn,Gadd45a,Cenpj,Cnot2,Plk3,Cnot6,Cnot1,Ccne2,Ccna1,Bax,Aurka,Btg2,Cnot4,Cnot3,Ccna2,Cnot9,Cnot6l
R-MMU-606279	Deposition of new CENPA-containing nucleosomes at the centromere	0.187513	0.398096	0.437928	1.23771	166773	45	H2ab2,H2bc8,Cenpl,H2ab1,H4c11,Cenpa,Mis18bp1,Rbbp7,Cenpt,H2az2,Cenpc1,Smarca5,H4c1,H2ax,Knl1,H2ac18
R-MMU-774815	Nucleosome assembly	0.187513	0.398096	0.437928	1.23771	166773	45	H2ab2,H2bc8,Cenpl,H2ab1,H4c11,Cenpa,Mis18bp1,Rbbp7,Cenpt,H2az2,Cenpc1,Smarca5,H4c1,H2ax,Knl1,H2ac18
R-MMU-1632852	Macroautophagy	0.187856	0.398096	0.381116	1.18609	182467	114	Chmp4b,Ubb,Prkab1,Dync1li1,Dync1h1,Hdac6,Src,Dynll1,Atg4d,Ube2n,Atg14,Chmp2b,Lamtor1,Tubb6,Uvrag,Prkaa1,Becn1,Csnk2b,Tomm20,Ube2v1,Atg16l1,Tuba8,Map1lc3a,Atg4b,Chmp6,Csnk2a2,Mfn2,Rb1cc1,Tuba1b,Rraga,Atm,Wdr45b,Map1lc3b,Pink1,Lamtor5,Atg101,Tubb4b,Wipi1,Tuba1a
R-MMU-9612973	Autophagy	0.187856	0.398096	0.381116	1.18609	182467	114	Chmp4b,Ubb,Prkab1,Dync1li1,Dync1h1,Hdac6,Src,Dynll1,Atg4d,Ube2n,Atg14,Chmp2b,Lamtor1,Tubb6,Uvrag,Prkaa1,Becn1,Csnk2b,Tomm20,Ube2v1,Atg16l1,Tuba8,Map1lc3a,Atg4b,Chmp6,Csnk2a2,Mfn2,Rb1cc1,Tuba1b,Rraga,Atm,Wdr45b,Map1lc3b,Pink1,Lamtor5,Atg101,Tubb4b,Wipi1,Tuba1a
R-MMU-397014	Muscle contraction	0.18815	0.398119	-0.216093	-1.09584	1898	173	Atp2b2,Actg2,Kcnip4,Kcnk2,Acta2,Tpm2,Myh11,Dmpk,Dmd,Actc1,Kcnk3,Ryr2,Kcnh2,Scn7a,Kcne2,Nos1,Scn3b,Itga1,Cacnb1,Scn5a,Atp2a3,Cacng6,Camk2b,Tmod1,Npr2,Asph,Fgf11,Kcnj4,Camk2a,Fxyd7,Kcnk9
R-MMU-9033658	Blood group systems biosynthesis	0.188845	0.398989	0.530226	1.27473	147063	17	St3gal4,Fut4,Fut2,B3galt4,B3galt2,Fut11
R-MMU-5676934	Protein repair	0.191109	0.403166	0.664051	1.27059	127211	6	Txn1,Msrb1,Pcmt1,Msrb3
R-MMU-1482883	Acyl chain remodeling of DAG and TAG	0.192122	0.404695	0.641594	1.27315	130992	7	Pnpla2,Dgat1,Dgat2
R-MMU-109704	PI3K Cascade	0.193041	0.406022	-0.305024	-1.18179	24942	38	Fgf1,Fgfr3,Fgf15,Trib3,Fgf17,Fgf9,Fgf5,Fgf4,Pik3r4,Fgf6,Fgf8,Klb,Gab1,Fgf10
R-MMU-5654708	Downstream signaling of activated FGFR3	0.194319	0.408099	-0.350083	-1.21067	35299	24	Fgf1,Fgfr3,Fgf17,Fgf9,Fgf5,Fgf4
R-MMU-111885	Opioid Signalling	0.195847	0.41037	0.403254	1.20547	183498	72	Gng12,Gna14,Ppp2ca,Ppp1ca,Gnai3,Gngt2,Gnai2,Ppp2r1b,Prkcd,Pde4b,Prkar1b,Gnb1,Gnb2,Plcb3,Camkk2,Prkar1a,Plcb1,Pde4c,Adcy2,Calm1,Gnb5,Calm3,Prkcg,Ppp2r1a,Cdk5,Ppp1r1b,Mapk1,Pla2g4a,Plcb2,Gna15,Gnb3,Gngt1,Adcy4,Calm2,Grk2
R-MMU-5693606	DNA Double Strand Break Response	0.195984	0.41037	0.427201	1.22413	176498	50	H2bc8,Ubb,Eya2,Eya3,Ube2n,H4c11,Ube2v2,Rnf8,Ppp5c,Atm,Smarca5,H4c1,H2ax,Herc2,Kpna2,Kdm4b
R-MMU-450604	KSRP (KHSRP) binds and destabilizes mRNA	0.196786	0.411434	0.540662	1.26829	150507	15	Dcp2,Akt1,Ywhaz,Dis3,Exosc1,Exosc3
R-MMU-159236	Transport of Mature mRNA derived from an Intron-Containing Transcript	0.197777	0.412894	0.402674	1.20374	185307	72	Nup50,Chtop,Sarnp,Dhx38,Nup153,U2af1,Pom121,Poldip3,Nup62,Nup98,Ddx39b,Slu7,Thoc2,Nup35,Rbm8a,Srrm1,Thoc3,Ranbp2,Zc3h11a,Nupl1,Fyttd1,Nup93,Nup43,Nxt1,Rnps1,Nup88,Srsf4,Srsf3,Casc3,Nup54,Thoc5,Srsf6,Nup133,Srsf11,Srsf2
R-MMU-159763	Transport of gamma-carboxylated protein precursors from the endoplasmic reticulum to the Golgi apparatus	0.199979	0.416506	-0.506687	-1.26455	60789	8	Gas6,F9
R-MMU-1482839	Acyl chain remodelling of PE	0.200219	0.416506	0.480145	1.24746	165657	26	Lpcat4,Mboat1,Plaat3,Pla2g3,Pla2g2d,Pla2g12a,Pla2g5,Pla2g4c,Lpcat3,Abhd4,Pla2g4a,Mboat2
R-MMU-8941856	RUNX3 regulates NOTCH signaling	0.200397	0.416506	0.588642	1.26761	144368	10	Kat2b,Rbpj,Maml1,Kat2a,Runx3,Maml2,Ep300
R-MMU-416482	G alpha (12/13) signalling events	0.20089	0.416913	0.398582	1.19805	189208	76	Rhoc,Arhgef10l,Gng12,Vav1,Vav2,Arhgef2,Ect2,Rhob,Trio,Gna13,Abr,Gngt2,Gnb1,Arhgef3,Gnb2,Arhgef16,Mcf2l,Sos1,Arhgef5,Gnb5,Prex1,Rhoa,Arhgef33,Arhgef17,Arhgef18,Adra1b,Plekhg2
R-MMU-2142850	Hyaluronan biosynthesis and export	0.201602	0.417774	0.684379	1.25337	130407	5	Abcc5,Has3
R-MMU-6804756	Regulation of TP53 Activity through Phosphorylation	0.202223	0.418443	0.39087	1.19002	192658	87	Ubb,Prkab1,Hipk1,Taf10,Trp53inp1,Ak6,Taf6,Prkaa1,Plk3,Tpx2,Csnk2b,Taf5,Rfc5,Csnk2a2,Rhno1,Cdk5r1,Mdm2,Chek1,Supt16,Atm,Taf4b,Hipk2,Rbbp8,Rfc2,Ccna1,Top3a,Mapk11,Cdk5,Aurka,Wrn,Stk11,Taf15,Rad9a,Rad17,Brip1,Ccna2,Topbp1,Taf11,Mapk14,Rmi1,Rad9b
R-MMU-392154	Nitric oxide stimulates guanylate cyclase	0.204564	0.422666	-0.436798	-1.23891	53044	12	Nos1,Nos2,Pde1a,Pde5a,Prkg1
R-MMU-1482788	Acyl chain remodelling of PC	0.205078	0.423105	0.478106	1.24216	169677	26	Lpcat4,Plaat3,Pla2g3,Lpcat2,Pla2g2d,Pla2g12a,Pla2g5,Lpcat1,Pla2g4c,Lpcat3,Pla2g4a,Mboat2
R-MMU-442660	Na+/Cl- dependent neurotransmitter transporters	0.206761	0.425953	-0.37924	-1.21326	44388	18	Slc6a15,Slc6a1,Slc22a2,Slc22a1,Slc6a13,Slc18a1,Slc18a2,Slc6a3
R-MMU-114452	Activation of BH3-only proteins	0.208389	0.428677	0.514453	1.25049	163650	18	Sfn,Ywhaz,Ywhah,Dynll1,Ywhae,Ywhaq,Bid,Ywhag
R-MMU-434316	Fatty Acids bound to GPR40 (FFAR1) regulate insulin secretion	0.209151	0.428853	0.631834	1.25378	142603	7	Gna14,Plcb3,Plcb1,Plcb2,Gna15,Gnaq
R-MMU-8854518	AURKA Activation by TPX2	0.20932	0.428853	0.400966	1.19512	195576	70	Nek2,Cntrl,Tubb5,Plk1,Haus2,Dync1h1,Dynll1,Cenpj,Pafah1b1,Ywhae,Tpx2,Ccp110,Dctn2,Ssna1,Csnk1d,Ckap5,Tubb4b,Tuba1a,Sdccag8,Alms1,Ppp2r1a,Hmmr,Ywhag,Aurka,Haus3,Csnk1e,Cep290,Sfi1
R-MMU-191273	Cholesterol biosynthesis	0.209512	0.428853	-0.345141	-1.19358	38059	24	Acat2,Dhcr7,Lss,Mvk,Pmvk,Tm7sf2,Lbr,Sc5d,Cyp51,Idi2,Ebp,Msmo1
R-MMU-8874081	MET activates PTK2 signaling	0.209695	0.428853	0.469389	1.23475	175288	28	Col11a2,Itga3,Lama5,Col3a1,Src,Itgb1,Lamb3
R-MMU-9617629	Regulation of FOXO transcriptional activity by acetylation	0.210571	0.429482	0.652768	1.249	140166	6	Kat2b,Foxo3,Foxo1,Ep300
R-MMU-8951671	RUNX3 regulates YAP1-mediated transcription	0.21072	0.429482	0.652681	1.24883	140265	6	Tead1,Tead3,Yap1,Runx3,Tead2
R-MMU-388479	Vasopressin-like receptors	0.211214	0.429482	-0.597111	-1.27182	74588	5	Oxtr,Oxt,Avpr1b
R-MMU-432142	Platelet sensitization by LDL	0.211226	0.429482	0.519295	1.24845	164492	17	Ppp2ca,Ppp2r5b,Ppp2r1b,Fgr,Ptpn6,Ptpn11,Ppp2r1a,Ppp2r5c,Pla2g4a
R-MMU-373755	Semaphorin interactions	0.213003	0.43247	0.418813	1.20611	192711	52	Rhoc,Fes,Tyrobp,Ptprc,Sema7a,Rnd1,Plxna1,Rhob,Rac1,Sema4d,Cdk5r1,Cd72,Plxna2,Rhoa,Tln1,Pak2,Cdk5,Sema4a,Dpysl4,Fyn,Rras,Dpysl5,Met,Pak1,Plxnb3,Erbb2,Dpysl3,Arhgef11,Hsp90aa1,Crmp1
R-MMU-211979	Eicosanoids	0.214271	0.433835	-0.400038	-1.21389	50389	15	Cyp4b1,Cyp4f15,Cyp4a14,Cyp4a30b
R-MMU-8980692	RHOA GTPase cycle	0.214441	0.433835	0.365715	1.15444	210721	142	Flot2,Arhgef10l,Tjp2,Tmem87a,Vav1,Arhgap11a,Arhgap8,Ykt6,Rhpn2,Dock2,Iqgap3,Vav2,Arhgap26,Arhgef2,Anln,Ktn1,Ect2,Flot1,Trio,Abr,Arhgap30,Arhgap18,Slk,Arhgap32,Arhgdia,Hmox2,Scfd1,Arhgef3,Iqgap1,Arhgap4,Mcf2l,Arhgap29,Daam1,Gmip,Atp6ap1,Arhgef5,Arhgap45,Arap1,Diaph3,Prex1,Rhoa,Vangl1,Arhgap22,Arhgef17,Arhgef18,Srgap1,Pgrmc2,Stom,Dlc1,Arhgap1,Pkn2,Bcr,Stbd1,Plekhg6,Snap23
R-MMU-2129379	Molecules associated with elastic fibres	0.214601	0.433835	-0.308916	-1.1668	30490	34	Mfap4,Ltbp4,Bmp4,Itga8,Mfap2,Fbln5,Gdf5,Mfap5,Fbln2,Emilin3
R-MMU-372708	p130Cas linkage to MAPK signaling for integrins	0.215283	0.434586	0.531555	1.24693	164654	15	Bcar1,Rap1b,Src,Apbb1ip,Fgg,Itgb3,Crk,Tln1,Fga,Fgb,Rap1a
R-MMU-5689877	Josephin domain DUBs	0.21595	0.434732	0.568508	1.25007	157857	11	Ubb,Rad23b,Rad23a,Atxn3
R-MMU-204998	Cell death signalling via NRAGE, NRIF and NADE	0.215983	0.434732	0.399965	1.1904	201525	69	Bex3,Arhgef10l,Vav1,Ubb,Ncstn,Vav2,Arhgef2,Ect2,Trio,Gna13,Abr,Ywhae,Rac1,Arhgef3,Arhgef16,Mcf2l,Casp3,Casp2,Sos1,Arhgef5,Prex1,Psen1,Arhgef33,Arhgef17,Arhgef18
R-MMU-77350	Beta oxidation of hexanoyl-CoA to butanoyl-CoA	0.216283	0.434732	-0.593449	-1.26402	76378	5	Hadh,Echs1
R-MMU-3371453	Regulation of HSF1-mediated heat shock response	0.216815	0.434763	0.403189	1.19237	201083	65	Hspa1a,Nup50,Dnajc2,Bag1,Ccar2,Hspa5,Mapkapk2,Nup153,Pom121,Ywhae,Nup62,Nup98,Hspa8,Hspa4,Nup35,Dnajb1,Atm,Rps19bp1,Ranbp2,Nupl1,Hikeshi,Bag2,Nup93,Nup43,Mapk1,Nup88,Hspa1l,Bag5,Nup54,Hspa13,Mapk3,Nup133,Hspa14,Dnajc7
R-MMU-112411	MAPK1 (ERK2) activation	0.216917	0.434763	0.627498	1.24518	147898	7	Jak2,Map2k2,Il6,Ptpn11,Mapk1,Tyk2
R-MMU-71387	Metabolism of carbohydrates	0.218452	0.437215	0.345702	1.11962	217928	258	St3gal4,St3gal1,Sdc3,B4galt1,B4galt3,B4galt5,Cd44,Slc9a1,Agrn,Abcc5,Hs3st1,Akr1a1,Gns,B3gnt7,Fut4,Pfkfb3,Gck,Gys1,Lyve1,Dcn,Nup50,Hk1,B4galt6,Vcan,Hpse,Ext1,Hs6st1,Rpe,Phka2,Pfkp,Fut2,Pgm1,Nup153,G6pc2,Pom121,Hk2,Sdc4,Slc26a1,Nup62,B3gnt3,Pfkfb2,B3galt4,Nup98,Pgam1,Gusb,Man2b2,B3galt2,Csgalnact2,Dera,Slc25a1,Rpia,Nup35,Has3,Dse,Hk3,Phkg2,Gpc2,Eno2,Xylb,Slc35b2,Eno1,Fut11,Glb1,Slc37a2,Ranbp2,Slc37…
R-MMU-1181150	Signaling by NODAL	0.219077	0.437843	0.648052	1.23998	145828	6	Foxo3,Smad4,Foxh1,Drap1
R-MMU-8847993	ERBB2 Activates PTK6 Signaling	0.219414	0.437893	0.608039	1.24424	152716	8	Hbegf,Ereg,Erbb4,Egfr
R-MMU-913709	O-linked glycosylation of mucins	0.221513	0.441423	0.41354	1.19663	201296	54	St3gal4,St3gal1,B4galt5,B3gnt7,Muc1,St6gal1,B4galt6,Galnt7,B3gnt3,Muc5b,Muc20,Galnt6,Galnt18,Galnt1,B3gnt5,Galnt4,Galnt3,Gcnt3,C1galt1c1
R-MMU-2428928	IRS-related events triggered by IGF1R	0.221811	0.441423	-0.287859	-1.14661	25543	43	Fgf1,Fgfr3,Igf1r,Fgf15,Trib3,Fgf17,Fgf9,Fgf5,Fgf4,Pik3r4,Fgf6,Fgf8,Klb,Gab1,Fgf10
R-MMU-1483255	PI Metabolism	0.222927	0.442825	0.394046	1.18114	209392	74	Plekha1,Plekha2,Pi4k2a,Tnfaip8,Plekha6,Pik3cd,Pip5k1a,Pip5k1b,Plekha4,Synj2,Arf3,Plekha3,Enpp6,Inpp5d,Inpp4a,Sbf1,Pik3c2a,Mtmr2,Inppl1,Pitpnb,Pi4k2b,Synj1,Sacm1l,Vac14,Pip4k2a,Inpp5e,Tnfaip8l1,Pik3c2b,Pik3ca,Rab5a,Tnfaip8l3,Pik3r5,Mtmr12,Pten
R-MMU-450513	Tristetraprolin (TTP, ZFP36) binds and destabilizes mRNA	0.223146	0.442825	0.513728	1.23507	173775	17	Dcp2,Zfp36,Mapkapk2,Xrn1,Dcp1a,Dis3,Exosc1,Exosc3
R-MMU-3000178	ECM proteoglycans	0.224038	0.443967	0.423698	1.20104	199761	46	Itgb6,Serpine1,Agrn,Dcn,Itga7,Col3a1,Vcan,Itgb1,App,Itga9,Itgb3,Itgav
R-MMU-1483206	Glycerophospholipid biosynthesis	0.224741	0.444663	0.371606	1.15786	218524	116	Pnpla2,Etnk1,Lpcat4,Slc44a4,Mboat1,Plaat3,Cept1,Cdipt,Liph,Lpgat1,Pitpnm1,Agpat3,Csnk2b,Lpin2,Dgat1,Ptdss2,Dgat2,Cds1,Csnk2a2,Pla2g3,Agk,Lpcat2,Ptdss1,Ddhd1,Pla2g2d,Pla2g12a,Pitpnb,Chka,Pitpnm2,Pla2g5,Gpat4,Osbpl5,Lpcat1,Pcyt1b,Agpat1,Selenoi,Etnk2,Pla2g4c,Hadhb,Lpcat3,Taz,Abhd4,Pla2g4a
R-MMU-9609736	Assembly and cell surface presentation of NMDA receptors	0.225022	0.444663	-0.587293	-1.25091	79464	5	Grin2d,Grin2a,Grin3a,Grin1
R-MMU-8985947	Interleukin-9 signaling	0.226062	0.445458	0.670426	1.22782	146229	5	Stat3,Il2rg
R-MMU-5693565	Recruitment and ATM-mediated phosphorylation of repair and signaling proteins at DNA double strand breaks	0.226327	0.445458	0.418563	1.19625	203340	49	H2bc8,Ubb,Eya2,Eya3,Ube2n,H4c11,Ube2v2,Rnf8,Ppp5c,Atm,Smarca5,H4c1,H2ax,Herc2,Kdm4b
R-MMU-727802	Transport of nucleotide sugars	0.226375	0.445458	0.588457	1.23756	160480	9	Slc35c1,Slc35b2,Slc35a2,Slc35a1,Slc35d1,Slc35d2,Slc35a3
R-MMU-6809371	Formation of the cornified envelope	0.226785	0.445641	0.391459	1.17665	213598	76	Krt18,Krt8,Krt7,Krt80,Krt19,Spink5,Dsc2,Dsg3,Krt28,Tchh,Dsg4,Klk5,Krt33b,Rptn,Pkp4,Dsg2,Krt79,Krt72,Krt13,Krt9,Krt16,Evpl,Tgm1,Cdsn,Pkp2,Krt6b
R-MMU-73856	RNA Polymerase II Transcription Termination	0.227319	0.445742	0.401074	1.18416	210513	64	Papola,Chtop,Sarnp,Zfp473,Dhx38,Cpsf2,U2af1,Poldip3,Slbp,Ddx39b,Slu7,Thoc2,Rbm8a,Srrm1,Thoc3,Zc3h11a,Snrpe,Wdr33,Fyttd1,Sympk,Cpsf4,Rnps1,Srsf4,Srsf3,Casc3,Fip1l1,Snrpd3,Thoc5,Srsf6,Srsf11,Srsf2
R-MMU-9013406	RHOQ GTPase cycle	0.227643	0.445742	0.408279	1.18914	208146	57	Cdc42ep4,Git1,Iqgap3,Arhgap26,Trip10,Cdc42,Lamtor1,Arhgap32,Iqgap1,Rab7,Cdc42ep1,Pak4,Syde1,Diaph3,Cdc42ep2,Cdc42bpb,Prex1,Slc1a5,Vangl1,Wwp2,Pak2,Stom,Dlc1,Arhgap1,Cpne8,Snap23,Mpp7,Fnbp1,Pak1,Cftr,Srgap2
R-MMU-3232142	SUMOylation of ubiquitinylation proteins	0.227788	0.445742	0.436802	1.20516	198355	38	Pml,Nup50,Nup153,Pom121,Nup62,Nup98,Nup35,Mdm2,Ranbp2,Nupl1,Vhl,Nup93,Nup43,Nup88
R-MMU-428930	Thromboxane signalling through TP receptor	0.229965	0.449375	0.475517	1.21858	188189	24	Gng12,Gna14,Gna13,Gngt2,Gnb1,Gnb2,Gnb5,Gna15,Gnb3,Gngt1,Gnaq,Gng7
R-MMU-8875878	MET promotes cell motility	0.230912	0.4506	0.433619	1.20106	201779	39	Col11a2,Itga3,Rap1b,Lama5,Col3a1,Src,Itgb1,Grb2,Rac1,Lamb3
R-MMU-9013148	CDC42 GTPase cycle	0.231918	0.451831	0.360904	1.14146	228233	147	Noxo1,Iqgap2,Cyba,Kctd3,Fmnl2,Cdc42ep4,Ykt6,Git1,Iqgap3,Vav2,Arhgap26,Ktn1,Ect2,Trio,Gna13,Abr,Arhgap30,Cdc42,Baiap2,Lamtor1,Fnbp1l,Dock10,Cdc42se2,Arhgap32,Arhgdia,Iqgap1,Arhgef16,Map3k11,Arhgap4,Rab7,Cdc42ep1,Mcf2l,Arhgap29,Daam1,Gmip,Arhgef5,Arhgap45,Pak4,Syde1,Arap1,Diaph3,Cdc42ep2,Cdc42bpb,Prex1,Vangl1,Arhgap22,Spata13,Arhgdig,Pak2,Sh3pxd2a,Srgap1,Plekhg2,Fmnl1,Stom,Arhgap27,Dlc1,Dock6,Arhga…
R-MMU-418592	ADP signalling through P2Y purinoceptor 1	0.232187	0.451831	0.470862	1.21532	191073	25	Gng12,Gna14,Src,Gngt2,Gnb1,Gnb2,Gnb5,Pla2g4a,Gna15,Gnb3,Gngt1,Gnaq,Mapk14,Gng7
R-MMU-432040	Vasopressin regulates renal water homeostasis via Aquaporins	0.233961	0.454655	0.451212	1.20645	198205	31	Gng12,Rab11a,Aqp4,Gngt2,Prkar1b,Gnb1,Gnb2,Prkar1a,Gnb5
R-MMU-8934903	Receptor Mediated Mitophagy	0.236322	0.458332	0.558058	1.22709	172749	11	Src,Csnk2b,Map1lc3a,Csnk2a2,Map1lc3b,Pgam5
R-MMU-210991	Basigin interactions	0.236515	0.458332	0.477092	1.21351	192388	23	Itga3,Slc3a2,Itga6,Atp1b3,Itgb1,Slc7a6
R-MMU-450385	Butyrate Response Factor 1 (BRF1) binds and destabilizes mRNA	0.236832	0.458332	0.507573	1.22027	184433	17	Dcp2,Akt1,Mapkapk2,Xrn1,Dcp1a,Zfp36l1,Dis3,Exosc1,Exosc3
R-MMU-71288	Creatine metabolism	0.237192	0.458398	0.569267	1.22589	170876	10	Slc6a8,Ckmt1
R-MMU-5669034	TNFs bind their physiological receptors	0.239409	0.461933	0.494877	1.21547	189463	19	Tnfrsf1b,Tnfrsf1a,Tnfrsf9,Tnfrsf14,Tnfrsf25,Tnfrsf13b,Tnfrsf18
R-MMU-445095	Interaction between L1 and Ankyrins	0.23996	0.461933	0.567878	1.2229	172870	10	Actg1,Actb,Sptb,Sptan1,Ank1,Sptbn4
R-MMU-9013424	RHOV GTPase cycle	0.240232	0.461933	0.446123	1.19886	204394	32	Epha2,Tpm4,Tpm3,Nck2,Git1,Cdc42,Ccp110,Cltc,Iqgap1,Nck1
R-MMU-70171	Glycolysis	0.240336	0.461933	0.40029	1.17533	221408	61	Pfkfb3,Gck,Nup50,Hk1,Pfkp,Nup153,Pom121,Hk2,Nup62,Pfkfb2,Nup98,Pgam1,Nup35,Hk3,Eno2,Eno1,Ranbp2,Nupl1,Nup93,Gapdh,Pfkl,Nup43,Pkm,Nup88
R-MMU-3000480	Scavenging by Class A Receptors	0.241163	0.462888	-0.44681	-1.19838	67425	10	Scgb3a2,Colec11
R-MMU-159854	Gamma-carboxylation, transport, and amino-terminal cleavage of proteins	0.242554	0.464923	-0.446204	-1.19675	67814	10	Gas6,F9,Ggcx
R-MMU-163841	Gamma carboxylation, hypusine formation and arylsulfatase activation	0.243553	0.466202	-0.299455	-1.13879	33784	35	Gas6,F9,Sumf2,Fn3k,Ggcx,Arsi,Arsa
R-MMU-8875656	MET receptor recycling	0.244777	0.467907	0.565501	1.21778	176340	10	Arf6,Grb2,Rab4b,Crk
R-MMU-418217	G beta:gamma signalling through PLC beta	0.24587	0.469359	0.486969	1.2076	196059	20	Gng12,Gngt2,Gnb1,Gnb2,Plcb3,Plcb1,Gnb5,Plcb2,Gnb3,Gngt1
R-MMU-3214842	HDMs demethylate histones	0.24811	0.47299	0.446068	1.1927	210191	31	Kdm2b,Kdm1a,H3c1,H3c15,H3c2,H4c11,Kdm5c,Kdm2a,H4c1,Kdm5d,Kdm4b
R-MMU-5696399	Global Genome Nucleotide Excision Repair (GG-NER)	0.249312	0.47464	0.383577	1.15741	235608	79	Actb,Ino80,Ubb,Pold3,Cops8,Rad23b,Ube2n,Cul4b,Cops5,Gtf2h1,Cul4a,Rad23a,Rfc5,Sumo3,Rnf111,Tfpt,Ino80d,Ube2v2,Polk,Ino80b,Ercc2
R-MMU-373753	Nephrin family interactions	0.250791	0.476809	0.576021	1.2114	177789	9	Nck2,Iqgap1,Kirrel3,Nck1,Kirrel,Nphs2,Nphs1,Fyn
R-MMU-2995410	Nuclear Envelope (NE) Reassembly	0.251497	0.477504	0.401281	1.16876	229957	57	Chmp4b,Ppp2ca,Ppp2r2a,Chmp2b,Tubb6,Pom121,Kpnb1,Nup98,Tuba8,Chmp6,Nup35,Tuba1b,Tubb4b,Tuba1a,Ppp2r1a,Nup93,Nup43,Lemd2,Ist1,Chmp4c,Ran,Ankle2,Nup133,Tuba3b,Sirt2,Ube2i,Rangap1,Vps4a,Ccnb1,Ccnb2,Chmp2a,Rcc1,Ndc1,Tubb4a,Chmp3
R-MMU-174048	APC/C:Cdc20 mediated degradation of Cyclin B	0.252309	0.477972	0.47084	1.19761	205236	23	Ubb,Ube2s,Ube2e1,Anapc15,Cdc27,Cdc26
R-MMU-111461	Cytochrome c-mediated apoptotic response	0.252424	0.477972	0.550087	1.20956	184519	11	Casp7,Cycs,Casp3,Apaf1,Mapk1,Xiap,Mapk3,Apip
R-MMU-1170546	Prolactin receptor signaling	0.253305	0.478996	0.590346	1.20803	176305	8	Jak2,Prlr
R-MMU-5655862	Translesion synthesis by POLK	0.254908	0.481378	0.506213	1.20263	196782	16	Mad2l2,Ubb,Rfc5,Polk,Rfc2
R-MMU-426048	Arachidonate production from DAG	0.256162	0.482698	0.654373	1.19842	165700	5	Abhd12,Abhd6,Daglb,Mgll
R-MMU-4086398	Ca2+ pathway	0.256301	0.482698	0.412052	1.17135	229168	47	Ctnnb1,Gng12,Pde6b,Fzd4,Gngt2,Tcf7l2,Fzd6,Kras,Gnb1,Gnb2,Fzd5,Plcb3,Plcb1,Ppp3cb,Calm1,Gnb5,Calm3
R-MMU-9020591	Interleukin-12 signaling	0.256637	0.482698	0.627944	1.2015	170830	6	Jak2,Il12rb2,Tyk2
R-MMU-6804115	TP53 regulates transcription of additional cell cycle genes whose exact role in the p53 pathway remain uncertain	0.257455	0.483588	0.492639	1.19747	202182	18	Cenpj,Cnot2,Plk3,Cnot6,Cnot1,Btg2,Cnot4,Cnot3,Cnot9,Cnot6l,Cnot8,Cnot11
R-MMU-3295583	TRP channels	0.25909	0.486009	0.464048	1.18919	212023	24	Mlkl,Trpm6,Mcoln2,Ripk1,Trpv5,Trpv2,Trpc1,Mcoln1
R-MMU-9668328	Sealing of the nuclear envelope (NE) by ESCRT-III	0.259598	0.486314	0.46798	1.19033	211165	23	Chmp4b,Chmp2b,Tubb6,Tuba8,Chmp6,Tuba1b,Tubb4b,Tuba1a
R-MMU-354194	GRB2:SOS provides linkage to MAPK signaling for Integrins	0.260627	0.487591	0.510446	1.19741	199335	15	Rap1b,Src,Apbb1ip,Grb2,Fgg,Itgb3,Sos1,Tln1,Fga,Fgb,Rap1a
R-MMU-69273	Cyclin A/B1/B2 associated events during G2/M transition	0.261104	0.487834	0.45962	1.1863	214870	25	Plk1,Ppp2ca,Ppp2r2a,Cdc25a,Ppp2r1b,Ppme1,Ccna1,Ppp2r1a,Xpo1,Foxm1
R-MMU-112399	IRS-mediated signalling	0.262175	0.488381	-0.287191	-1.11915	33076	39	Fgf1,Fgfr3,Fgf15,Trib3,Fgf17,Fgf9,Fgf5,Fgf4,Pik3r4,Fgf6,Fgf8,Klb,Gab1,Fgf10
R-MMU-1475029	Reversible hydration of carbon dioxide	0.262218	0.488381	0.535125	1.19897	194223	12	Car13,Car5a,Car5b,Car4,Car12,Car9
R-MMU-8854214	TBC/RABGAPs	0.262542	0.488381	0.43582	1.17683	224325	33	Arf6,Optn,Rab35,Rab11a,Rab8a,Tbc1d13,Tbc1d10a,Rab7,Tbc1d10b,Rab8b,Map1lc3b
R-MMU-2980766	Nuclear Envelope Breakdown	0.263023	0.488381	0.414518	1.16781	233285	44	Nup50,Plk1,Ctdnep1,Nup153,Pom121,Nup62,Lpin2,Nup98,Nup35,Ranbp2,Nupl1,Lmna,Nup93,Nup43,Nek9,Lemd2,Nup88,Lemd3,Nup54,Cnep1r1,Nup133,Lpin3,Tpr,Ccnb1,Nup214,Ccnb2,Ndc1,Nup210
R-MMU-171007	p38MAPK events	0.263135	0.488381	0.603375	1.19731	179410	7	Mapkapk2,Kras,Ralgds,Mapk11,Hras,Mapk14
R-MMU-8964572	Lipid particle organization	0.264386	0.489984	0.624103	1.19415	175988	6	Cidea,Fitm2,Hsd17b13,Hilpda,Fitm1
R-MMU-111469	SMAC, XIAP-regulated apoptotic response	0.264696	0.489984	0.650026	1.19046	171220	5	Casp7,Casp3,Xiap
R-MMU-9018678	Biosynthesis of specialized proresolving mediators (SPMs)	0.266389	0.492086	-0.372264	-1.15147	60742	16	Cyp2d22,Gpx4,Hpgd,Cyp1a1,Cyp1a2,Alox5,Lta4h,Ephx2
R-MMU-198203	PI3K/AKT activation	0.266532	0.492086	-0.470241	-1.1736	81020	8	Ntrk1,Ngf
R-MMU-6796648	TP53 Regulates Transcription of DNA Repair Genes	0.26705	0.492395	0.416564	1.16601	235575	42	Gtf2f1,Cdk9,Eloa,Tcea1,Gtf2h1,Eloc,Ell,Supt16,Elob,Ccnk,Polr2a,Cdk12,Nelfe,Ercc2,Gtf2f2,Gtf2h2,Gtf2h3,Supt5,Polr2b,Polr2c
R-MMU-400206	Regulation of lipid metabolism by PPARalpha	0.267668	0.492869	0.500648	1.18941	206633	16	Helz2,Sin3b,Med1
R-MMU-8984722	Interleukin-35 Signalling	0.268008	0.492869	0.600939	1.19248	182733	7	Jak2,Stat3,Ebi3,Il12rb2,Tyk2
R-MMU-4570464	SUMOylation of RNA binding proteins	0.269786	0.495489	0.409473	1.16072	240552	46	Phc2,Nup50,Hnrnpk,Nup153,Pom121,Nup62,Nup98,Nup35,Nop58,Hnrnpc,Ranbp2,Nupl1,Rnf2,Nup93,Nup43,Nup88,Nup54,Phc3,Nup133,Scmh1,Ube2i,Cbx4,Tpr,Nup214,Cbx8,Ndc1,Nup210
R-MMU-1852241	Organelle biogenesis and maintenance	0.271895	0.498287	0.343116	1.10292	270394	208	Nek2,Cntrl,Tubb5,Rab11a,Ift57,Cycs,Kif24,Plk1,Haus2,Sstr3,Dync1h1,Hdac6,Nphp1,Unc119b,Rab8a,Kif3c,Dynll1,Cenpj,Arl6,Kif3b,Arf4,Ttc30b,Tubb6,Pafah1b1,Cct2,Asap1,Cep83,Ywhae,Ccp110,Atp5pb,Cnga2,Dctn2,Rpgrip1l,Tuba8,Ssna1,Gabpb1,Tctn1,Tuba1b,Mark4,Csnk1d,Rab3ip,Rab11fip3,Ahi1,Ift27,Ckap5,Exoc2,Fbf1,Tmem67,Cep162,Bbs4,Tubb4b,Tuba1a,Sdccag8,B9d1,Atp5b,Inpp5e,Alms1,Kifap3,Ppp2r1a,Atat1,Exoc8,Tctn2,Ywha…
R-MMU-1296346	Tandem pore domain potassium channels	0.272131	0.498287	-0.419331	-1.15842	73205	11	Kcnk2,Kcnk3,Kcnk9,Kcnk16,Kcnk18
R-MMU-446193	Biosynthesis of the N-glycan precursor (dolichol lipid-linked oligosaccharide, LLO) and transfer to a nascent protein	0.272373	0.498287	0.383371	1.14436	254819	71	St3gal4,St3gal1,Slc35c1,St6gal1,Nus1,Ctsa,Cmas,Mpdu1,Dpm2,Neu1,St3gal5,Amdhd2,Dpagt1,Fuom,Glb1,Gfpt2,Uap1,St8sia2,Alg9,Gnpnat1,Slc35a1,St8sia1,Mvd,St6gal2,Neu3,Pmm2,Nans,Dhdds,Alg5,Alg12,Pgm3,Gfpt1,Slc17a5
R-MMU-74182	Ketone body metabolism	0.27467	0.501836	-0.447436	-1.16023	79952	9	Hmgcs2,Acat1,Oxct1
R-MMU-9020956	Interleukin-27 signaling	0.2765	0.504009	0.578786	1.18437	192449	8	Jak2,Stat3,Ebi3
R-MMU-446219	Synthesis of substrates in N-glycan biosythesis	0.276577	0.504009	0.391392	1.14694	254296	60	St3gal4,St3gal1,Slc35c1,St6gal1,Nus1,Ctsa,Cmas,Dpm2,Neu1,St3gal5,Amdhd2,Fuom,Glb1,Gfpt2,Uap1,St8sia2,Gnpnat1,Slc35a1,St8sia1,Mvd,St6gal2,Neu3,Pmm2,Nans,Dhdds,Alg5
R-MMU-162791	Attachment of GPI anchor to uPAR	0.277778	0.504917	0.596136	1.18295	189394	7	Pigu,Pigt,Plaur
R-MMU-72187	mRNA 3'-end processing	0.278004	0.504917	0.395909	1.14831	253217	55	Papola,Chtop,Sarnp,Dhx38,Cpsf2,U2af1,Poldip3,Ddx39b,Slu7,Thoc2,Rbm8a,Srrm1,Thoc3,Zc3h11a,Wdr33,Fyttd1,Sympk,Cpsf4,Rnps1,Srsf4,Srsf3,Casc3,Fip1l1,Thoc5,Srsf6,Srsf11,Srsf2
R-MMU-2024096	HS-GAG degradation	0.278153	0.504917	0.469157	1.17402	223381	21	Sdc3,Agrn,Hpse,Sdc4,Gusb,Gpc2,Glb1
R-MMU-8949215	Mitochondrial calcium ion transport	0.278929	0.505671	0.489543	1.17692	217216	17	Mcu,Micu1,Maip1,Mcub,Slc8b1,Spg7,Micu2,Phb2,Afg3l2,Pmpca
R-MMU-8953750	Transcriptional Regulation by E2F6	0.279307	0.505704	0.460454	1.17119	227197	23	Max,Rbbp7,Ehmt2,Rybp,Chek1,Tfdp1,Rnf2,Pcgf6,Phc3,Ezh2,Epc1,Eed,Suz12,Ehmt1,Phc1
R-MMU-8849469	PTK6 Regulates RTKs and Their Effectors AKT1 and DOK1	0.280665	0.507509	0.561315	1.18048	198967	9	Ubb,Akt1,Dok1,Arap1,Cbl,Uba52
R-MMU-425366	Transport of bile salts and organic acids, metal ions and amine compounds	0.281429	0.508236	0.379059	1.13622	264342	74	Cp,Slc39a1,Slc44a4,Slc39a14,Slc39a4,Slc13a2,Slc39a2,Slc41a2,Slc41a1,Slc11a1,Slc39a7,Slc6a14,Rsc1a1,Slc6a6
R-MMU-8852405	Signaling by MST1	0.284148	0.512489	0.640019	1.17213	183803	5	Spint1,Mst1,Mst1r,Hpn
R-MMU-5099900	WNT5A-dependent internalization of FZD4	0.285291	0.513473	0.507356	1.17346	215990	14	Ap2b1,Fzd4,Ap2s1,Ap2m1,Cltc,Prkcg
R-MMU-380259	Loss of Nlp from mitotic centrosomes	0.285791	0.513473	0.383045	1.1365	265865	67	Nek2,Cntrl,Tubb5,Plk1,Haus2,Dync1h1,Dynll1,Cenpj,Pafah1b1,Ywhae,Ccp110,Dctn2,Ssna1,Csnk1d,Ckap5,Tubb4b,Tuba1a,Sdccag8,Alms1,Ppp2r1a,Ywhag,Haus3,Csnk1e,Cep290,Sfi1
R-MMU-380284	Loss of proteins required for interphase microtubule organization from the centrosome	0.285791	0.513473	0.383045	1.1365	265865	67	Nek2,Cntrl,Tubb5,Plk1,Haus2,Dync1h1,Dynll1,Cenpj,Pafah1b1,Ywhae,Ccp110,Dctn2,Ssna1,Csnk1d,Ckap5,Tubb4b,Tuba1a,Sdccag8,Alms1,Ppp2r1a,Ywhag,Haus3,Csnk1e,Cep290,Sfi1
R-MMU-4085001	Sialic acid metabolism	0.286344	0.51381	0.427878	1.15538	244662	33	St3gal4,St3gal1,St6gal1,Ctsa,Cmas,Neu1,St3gal5,Glb1,St8sia2,Slc35a1,St8sia1,St6gal2,Neu3,Nans
R-MMU-400451	Free fatty acids regulate insulin secretion	0.287294	0.513896	0.545103	1.17385	206970	10	Acsl4,Gna14,Plcb3,Plcb1,Plcb2,Gna15,Gnaq
R-MMU-2162123	Synthesis of Prostaglandins (PG) and Thromboxanes (TX)	0.287474	0.513896	0.558154	1.17383	203794	9	Ptges,Ptgs1,Ptgs2,Cyp8b1,Ptges3,Ptges2
R-MMU-8963693	Aspartate and asparagine metabolism	0.287518	0.513896	0.533477	1.17304	210173	11	Aspg,Asns,Slc25a13,Folh1,Slc25a12,Got2
R-MMU-1247673	Erythrocytes take up oxygen and release carbon dioxide	0.287855	0.513896	-0.482732	-1.15195	91589	7	Hba-a1,Rhag
R-MMU-74751	Insulin receptor signalling cascade	0.288756	0.514851	-0.27193	-1.09489	31936	45	Fgf1,Fgfr3,Ins2,Fgf15,Trib3,Fgf17,Fgf9,Fgf5,Fgf4,Grb10,Pik3r4,Fgf6,Fgf8,Klb,Gab1,Fgf10
R-MMU-190861	Gap junction assembly	0.289403	0.515349	0.439732	1.15673	241917	28	Gjb3,Gja10,Tubb6,Tuba8,Tuba1b,Gjd2,Gjb4,Tubb4b,Tuba1a,Gja4
R-MMU-1236973	Cross-presentation of particulate exogenous antigens (phagosomes)	0.290775	0.516215	0.589687	1.17015	198256	7	Cybb,Cyba,Itgav,Ncf2
R-MMU-380270	Recruitment of mitotic centrosome proteins and complexes	0.290991	0.516215	0.374828	1.12806	274342	77	Nek2,Cntrl,Tubb5,Plk1,Haus2,Dync1h1,Dynll1,Cenpj,Pafah1b1,Ywhae,Ccp110,Dctn2,Ssna1,Nme7,Csnk1d,Tubgcp6,Cdk11b,Ckap5,Tubb4b,Tuba1a,Sdccag8,Alms1,Ppp2r1a,Ywhag,Haus3,Csnk1e,Cep290,Sfi1
R-MMU-380287	Centrosome maturation	0.290991	0.516215	0.374828	1.12806	274342	77	Nek2,Cntrl,Tubb5,Plk1,Haus2,Dync1h1,Dynll1,Cenpj,Pafah1b1,Ywhae,Ccp110,Dctn2,Ssna1,Nme7,Csnk1d,Tubgcp6,Cdk11b,Ckap5,Tubb4b,Tuba1a,Sdccag8,Alms1,Ppp2r1a,Ywhag,Haus3,Csnk1e,Cep290,Sfi1
R-MMU-6787639	GDP-fucose biosynthesis	0.295389	0.521949	0.634483	1.16199	191074	5	Slc35c1,Fuom,Fcsk,Gmds
R-MMU-9035034	RHOF GTPase cycle	0.295584	0.521949	0.407865	1.14166	260746	42	Basp1,Tor1aip1,Esyt1,Actb,Capzb,Diaph2,Actn1,Arhgap32,Rab7,Syde1,Senp1,Diaph3,Vangl1
R-MMU-9012852	Signaling by NOTCH3	0.295709	0.521949	0.471837	1.15888	234018	19	Ubb,Dll1,Ncstn,Ybx1,Adam10,Egfr,Wwp2,Psen1
R-MMU-9013507	NOTCH3 Activation and Transmission of Signal to the Nucleus	0.295709	0.521949	0.471837	1.15888	234018	19	Ubb,Dll1,Ncstn,Ybx1,Adam10,Egfr,Wwp2,Psen1
R-MMU-449836	Other interleukin signaling	0.297729	0.524856	0.481951	1.15867	231857	17	Csf1,Il34,Stx3,Ptprz1,Casp3,Txlna,Csf3,Stx4a
R-MMU-2173795	Downregulation of SMAD2/3:SMAD4 transcriptional activity	0.298149	0.524936	0.461487	1.15483	239439	21	Skil,Tgif1,Ubb,Smad4,Ppm1a,Ube2d3,Hdac1,Nedd4l,Tgif2
R-MMU-9013418	RHOBTB2 GTPase cycle	0.299193	0.525644	0.453112	1.15252	243373	23	Actg1,Actn1,Cct2,Ddx39b,Tra2b,Srrm1,Hnrnpc,Twf1,Phip,Cct7,Txnl1,Cct6a,Tmod3,Dbn1,Hsp90aa1,Myo6
R-MMU-456926	Thrombin signalling through proteinase activated receptors (PARs)	0.299299	0.525644	0.425959	1.14468	254649	32	Gng12,Gna14,Src,Gna13,Gngt2,Gnb1,Gnb2,F2r,Gnb5,Mapk1,Gna15,Gnb3,Gngt1,Mapk3,Gnaq,Gng7
R-MMU-69473	G2/M DNA damage checkpoint	0.30043	0.526972	0.37938	1.12562	279484	67	Sfn,H2bc8,Ywhaz,Ywhah,Ube2n,Ywhae,H4c11,Rfc5,Ube2v2,Rhno1,Rnf8,Chek1,Atm,Ywhaq,H4c1,Rbbp8,Rfc2,H2ax,Top3a,Herc2,Ywhag,Wrn,Rad9a,Rad17,Brip1,Topbp1,Trp53bp1,Rmi1,Rad9b
R-MMU-446210	Synthesis of UDP-N-acetyl-glucosamine	0.302923	0.530078	0.566392	1.15901	210840	8	Amdhd2,Gfpt2,Uap1,Gnpnat1,Pgm3,Gfpt1
R-MMU-416550	Sema4D mediated inhibition of cell attachment and migration	0.303183	0.530078	0.566272	1.15877	211021	8	Rnd1,Rac1,Sema4d,Rhoa,Rras,Met
R-MMU-1592230	Mitochondrial biogenesis	0.303333	0.530078	-0.311973	-1.10164	52360	26	Acss2,Idh2,Sirt5,Atp5h,Atp5j,Atp5k,Atp5j2,Atp5g1,Atp5e
R-MMU-6804759	Regulation of TP53 Activity through Association with Co-factors	0.303744	0.530137	0.499578	1.15548	229961	14	Akt1,Akt3,Akt2,Ppp1r13l
R-MMU-380320	Recruitment of NuMA to mitotic centrosomes	0.304695	0.531137	0.367725	1.11595	289403	84	Nek2,Cntrl,Tubb5,Plk1,Haus2,Dync1h1,Dynll1,Cenpj,Tubb6,Pafah1b1,Ywhae,Ccp110,Dctn2,Tuba8,Ssna1,Nme7,Tuba1b,Csnk1d,Tubgcp6,Ckap5,Tubb4b,Tuba1a,Sdccag8,Alms1,Ppp2r1a,Ywhag,Haus3,Csnk1e,Cep290,Sfi1
R-MMU-8963889	Assembly of active LPL and LIPC lipase complexes	0.30832	0.53623	0.524315	1.15289	225379	11	Angptl4,Furin,Angptl3,Lmf2,Lipc
R-MMU-9648002	RAS processing	0.308393	0.53623	0.442555	1.14225	253786	25	Bcl2l1,Abhd17c,Ubb,Usp17lb,Kras,Abhd17a,Zdhhc9,Calm1,Calm3,Icmt,Golga7,Calm2,Hras,Rce1,Abhd17b,Uba52
R-MMU-6804760	Regulation of TP53 Activity through Methylation	0.308899	0.53623	0.472025	1.14736	242582	18	Ubb,Kmt5a,Ehmt2,Mdm2,Atm,Prmt5,Uba52,Ep300,Mdm4,Ehmt1,Chek2
R-MMU-9010553	Regulation of expression of SLITs and ROBOs	0.309851	0.53623	0.580682	1.15228	211262	7	Ubb,Uba52
R-MMU-2995383	Initiation of Nuclear Envelope (NE) Reformation	0.310322	0.53623	0.513566	1.15066	229853	12	Ppp2ca,Ppp2r2a,Kpnb1,Ppp2r1a,Ankle2,Sirt2,Ccnb1,Ccnb2
R-MMU-141405	Inhibition of the proteolytic activity of APC/C required for the onset of anaphase by mitotic spindle checkpoint components	0.31066	0.53623	0.461258	1.14384	247723	20	Ube2s,Bub1b,Ube2e1,Anapc15,Cdc27,Cdc26
R-MMU-141430	Inactivation of APC/C via direct inhibition of the APC/C complex	0.31066	0.53623	0.461258	1.14384	247723	20	Ube2s,Bub1b,Ube2e1,Anapc15,Cdc27,Cdc26
R-MMU-176408	Regulation of APC/C activators between G1/S and early anaphase	0.31067	0.53623	0.432552	1.13785	259695	28	Ube2s,Plk1,Fzr1,Bub1b,Ube2e1,Anapc15,Cdc27,Cdc26,Ccna1,Anapc2,Ccna2,Bub3,Mad2l1,Cdc20,Ccnb1,Cdk2,Anapc1,Anapc16
R-MMU-70326	Glucose metabolism	0.312284	0.538354	0.367644	1.11194	295747	81	Pfkfb3,Gck,Nup50,Hk1,Pfkp,Nup153,G6pc2,Pom121,Hk2,Nup62,Pfkfb2,Nup98,Pgam1,Slc25a1,Nup35,Hk3,Eno2,Eno1,Slc37a2,Ranbp2,Slc37a1,Slc25a13,Nupl1,Mdh2,Nup93,Gapdh,Pfkl,Nup43,Pkm,Nup88
R-MMU-187687	Signalling to ERKs	0.313288	0.539423	0.437691	1.13716	259208	26	Map2k1,Map2k2,Shc1,Grb2,Mapkapk2,Kras,Crk,Sos1,Ralgds,Mapk11,Mapk1,Mapk3,Rap1a,Hras,Mapk14
R-MMU-1660499	Synthesis of PIPs at the plasma membrane	0.315869	0.543201	0.391252	1.12111	284463	50	Plekha1,Plekha2,Pi4k2a,Plekha6,Pik3cd,Pip5k1a,Pip5k1b,Plekha4,Synj2,Plekha3,Inpp5d,Inpp4a,Pik3c2a,Inppl1,Pi4k2b,Synj1,Pip4k2a,Pik3c2b,Pik3ca,Rab5a,Pik3r5,Pten,Arf1,Mtmr14,Rab14
R-MMU-192456	Digestion of dietary lipid	0.317489	0.54532	-0.494732	-1.12144	106152	6	Pnliprp1,Pnlip,Clps
R-MMU-196757	Metabolism of folate and pterines	0.318153	0.545641	0.479795	1.13987	245606	16	Mthfd2,Shmt1,Mthfr
R-MMU-196843	Vitamin B2 (riboflavin) metabolism	0.318452	0.545641	0.597546	1.14334	211977	6	Rfk,Acp5,Flad1
R-MMU-9696273	RND1 GTPase cycle	0.319398	0.546595	0.402423	1.12264	280930	41	Epsti1,Epha2,Flot2,Rnd1,Plxna1,Cpd,Ccdc88a
R-MMU-4641263	Regulation of FZD by ubiquitination	0.320803	0.547052	0.462307	1.13547	253877	19	Ubb,Usp8,Fzd4,Fzd6,Fzd5,Lrp5,Lgr4,Lgr5,Rspo4,Uba52,Rspo1
R-MMU-71336	Pentose phosphate pathway	0.321605	0.547052	-0.378959	-1.10209	80702	13	Tkt,Prps2,Pgd
R-MMU-1433559	Regulation of KIT signaling	0.321921	0.547052	0.499819	1.13875	241139	13	Lyn,Src,Grb2,Ptpn6,Sos1,Yes1,Fyn,Cbl
R-MMU-2022928	HS-GAG biosynthesis	0.321939	0.547052	0.441277	1.13083	263455	24	Sdc3,Agrn,Hs3st1,Ext1,Hs6st1,Sdc4
R-MMU-9663891	Selective autophagy	0.321991	0.547052	0.381466	1.11342	294983	58	Ubb,Dync1li1,Dync1h1,Hdac6,Src,Dynll1,Ube2n,Tubb6,Csnk2b,Tomm20,Ube2v1,Tuba8,Map1lc3a,Csnk2a2,Mfn2,Tuba1b,Atm,Map1lc3b,Pink1,Tubb4b,Tuba1a
R-MMU-110312	Translesion synthesis by REV1	0.322001	0.547052	0.484734	1.13709	246276	15	Mad2l2,Ubb,Rfc5,Rfc2
R-MMU-376176	Signaling by ROBO receptors	0.322737	0.547639	0.456725	1.1326	257353	20	Ubb,Vasp,Pfn1,Abl2,Evl
R-MMU-1855204	Synthesis of IP3 and IP4 in the cytosol	0.323171	0.547715	0.428358	1.12681	270145	28	Itpka,Itpk1,Plcb3,Pld4,Plcb1,Inpp5d,Calm1,Calm3,Inppl1,Synj1,Plcd3,Plcb2,Plch1,Pten,Calm2
R-MMU-163765	ChREBP activates metabolic gene expression	0.325295	0.549548	0.619942	1.13536	210419	5	Acaca,Agpat1,Mlxipl
R-MMU-8964208	Phenylalanine metabolism	0.325355	0.549548	-0.490635	-1.11216	108782	6	Kyat1,Qdpr
R-MMU-3322077	Glycogen synthesis	0.325426	0.549548	0.556011	1.13777	226503	8	Gys1,Pgm1
R-MMU-69183	Processive synthesis on the lagging strand	0.326051	0.549569	0.490296	1.13401	246849	14	Pold3,Fen1,Prim2,Pola2
R-MMU-1428517	The citric acid (TCA) cycle and respiratory electron transport	0.326221	0.549569	-0.208992	-1.04591	4341	157	Adhfe1,Pm20d1,Pdk1,Idh2,Ndufa4,Vdac1,Ndufc2,Suclg2,Gstz1,Etfb,Uqcr10,Tmem186,Ndufa1,Sco2,Ndufa5,Atp5h,D2hgdh,Glo1,Atp5j,Pdk2,Tmem126b,Slc25a27,Atp5k,Cox14,Ndufs5,Cox8a,Ndufb4,Coq10a,Ndufa12,Suclg1,Ldhb,Atp5j2,Me2,Ndufb2,Uqcrh,Pdp2,Atp5g1,Atp5e,L2hgdh,Ndufc1,Ndufs1,Slc16a1,Cox7c,Slc25a14
R-MMU-451326	Activation of kainate receptors upon glutamate binding	0.327251	0.55046	0.417207	1.12116	278431	32	Gng12,Gngt2,Gnb1,Dlg4,Gnb2,Plcb3,Plcb1,Calm1,Gnb5,Calm3,Dlg1,Plcb2,Gnb3,Gngt1,Calm2,Ncald
R-MMU-140834	Extrinsic Pathway of Fibrin Clot Formation	0.327832	0.55046	0.618759	1.13319	212060	5	F3,F10,F7
R-MMU-8963899	Plasma lipoprotein remodeling	0.327925	0.55046	0.439241	1.12562	268354	24	Angptl4,Furin,Abcg1,Lipg,Apoa4,Angptl3,Lmf2,Apoa2,Lipc
R-MMU-69166	Removal of the Flap Intermediate	0.331754	0.555112	0.495694	1.12935	248504	13	Pold3,Fen1,Prim2,Pola2
R-MMU-9013409	RHOJ GTPase cycle	0.331811	0.555112	0.474441	1.12715	256150	16	Arhgap26,Trio,Arhgap32,Syde1,Prex1,Rhoj,Arhgap1
R-MMU-9639288	Amino acids regulate mTORC1	0.332573	0.555112	0.380535	1.10612	303514	56	Tcirg1,Atp6v0c,Atp6v1b2,Fnip2,Atp6v1d,Atp6v1g1,Lamtor1,Sesn2,Rraga,Atp6v0d2,Lamtor5,Atp6v0d1,Kptn,Atp6v1b1,Atp6v1h,Atp6v0e,Rragc,Depdc5,Castor2,Rptor,Rragd
R-MMU-9711097	Cellular response to starvation	0.332573	0.555112	0.380535	1.10612	303514	56	Tcirg1,Atp6v0c,Atp6v1b2,Fnip2,Atp6v1d,Atp6v1g1,Lamtor1,Sesn2,Rraga,Atp6v0d2,Lamtor5,Atp6v0d1,Kptn,Atp6v1b1,Atp6v1h,Atp6v0e,Rragc,Depdc5,Castor2,Rptor,Rragd
R-MMU-5423646	Aflatoxin activation and detoxification	0.332672	0.555112	-0.345008	-1.08663	73602	17	Mgst1,Dpep3,Akr7a5,Cyp2a4,Mgst3
R-MMU-5620920	Cargo trafficking to the periciliary membrane	0.334011	0.556685	0.38867	1.10785	299389	48	Rab11a,Sstr3,Unc119b,Rab8a,Arl6,Arf4,Cct2,Asap1,Cnga2,Rab3ip,Rab11fip3,Exoc2,Bbs4,Inpp5e,Exoc8,Exoc5,Exoc1,Exoc7,Cct4
R-MMU-8949664	Processing of SMDT1	0.336727	0.560547	0.472522	1.12259	259945	16	Mcu,Micu1,Maip1,Mcub,Spg7,Micu2,Phb2,Afg3l2,Pmpca
R-MMU-209543	p75NTR recruits signalling complexes	0.33904	0.562108	0.49268	1.12248	253962	13	Myd88,Ubb,Ikbkb
R-MMU-159782	Removal of aminoterminal propeptides from gamma-carboxylated proteins	0.339198	0.562108	-0.42053	-1.09046	98735	9	Gas6,F9
R-MMU-164378	PKA activation in glucagon signalling	0.339406	0.562108	0.613387	1.12335	219547	5	Prkar1b,Prkar1a
R-MMU-442720	CREB1 phosphorylation through the activation of Adenylate Cyclase	0.339406	0.562108	0.613387	1.12335	219547	5	Prkar1b,Prkar1a
R-MMU-140837	Intrinsic Pathway of Fibrin Clot Formation	0.339665	0.562108	0.442323	1.11607	274562	22	Serping1,F10,Pros1,Serpind1,A2m,F8,F11,Gp1ba
R-MMU-176417	Phosphorylation of Emi1	0.340764	0.563012	0.587086	1.12332	226829	6	Plk1,Fzr1,Cdc20,Ccnb1
R-MMU-174403	Glutathione synthesis and recycling	0.341013	0.563012	0.500515	1.12142	252586	12	Ggt5,Cndp2,Ggt1,Ggt6,Ggct,Chac1,Chac2
R-MMU-447115	Interleukin-12 family signaling	0.341543	0.563225	0.491662	1.12016	255837	13	Jak2,Stat3,Ebi3,Il12rb2,Il23a,Tyk2
R-MMU-199920	CREB phosphorylation	0.342189	0.563458	0.565824	1.1228	233311	7	Mapkapk2,Rps6ka2,Atf1,Rps6ka1,Creb1,Rps6ka3
R-MMU-1855167	Synthesis of pyrophosphates in the cytosol	0.342486	0.563458	0.533335	1.12163	242793	9	Nudt4,Itpk1,Ip6k1,Nudt3,Ippk,Ppip5k2
R-MMU-2428933	SHC-related events triggered by IGF1R	0.343518	0.564494	0.585793	1.12085	228662	6	Shc1,Grb2,Sos1
R-MMU-6806667	Metabolism of fat-soluble vitamins	0.34701	0.569453	-0.265844	-1.05892	39961	43	Gpc3,Vkorc1,Akr1c18,Rbp2,Rdh11,Rbp4,Ubiad1,Pnlip,Clps,Apoe,Apom,Akr1b10,Lpl
R-MMU-427601	Multifunctional anion exchangers	0.347576	0.569453	-0.417324	-1.08215	101174	9	Slc26a2
R-MMU-2404192	Signaling by Type 1 Insulin-like Growth Factor 1 Receptor (IGF1R)	0.347751	0.569453	-0.262578	-1.05723	38461	45	Fgf1,Fgfr3,Igf1r,Fgf15,Trib3,Fgf17,Fgf9,Fgf5,Fgf4,Pik3r4,Fgf6,Fgf8,Klb,Gab1,Fgf10
R-MMU-5576890	Phase 3 - rapid repolarisation	0.349109	0.571011	-0.453913	-1.08318	111079	7	Kcnh2,Kcne2
R-MMU-422356	Regulation of insulin secretion	0.34991	0.571655	0.372797	1.09244	321721	60	Acsl4,Gng12,Gna14,Kcnj11,Gngt2,Gnai2,Gnb1,Gnb2,Plcb3,Marcks,Adra2a,Plcb1,Cacna1e,Kcns3,Cacna1c,Gnb5,Itpr3,Plcb2,Adra2c,Abcc8,Gna15,Gnb3,Gngt1
R-MMU-8875555	MET activates RAP1 and RAC1	0.350499	0.571952	0.506216	1.11309	256211	11	Rap1b,Grb2,Rac1,Crk,Met,Rap1a
R-MMU-5654712	FRS-mediated FGFR4 signaling	0.351836	0.573193	-0.320069	-1.06824	69280	21	Fgf1,Fgf15,Fgf17,Fgf9,Fgf4,Fgf6,Fgf8,Klb
R-MMU-2428924	IGF1R signaling cascade	0.352075	0.573193	-0.26341	-1.05539	39805	44	Fgf1,Fgfr3,Igf1r,Fgf15,Trib3,Fgf17,Fgf9,Fgf5,Fgf4,Pik3r4,Fgf6,Fgf8,Klb,Gab1,Fgf10
R-MMU-350054	Notch-HLH transcription pathway	0.352748	0.573624	0.441664	1.10522	283287	21	Kat2b,Hdac6,Hdac7,Rbpj,Maml1,Kat2a,Hdac1
R-MMU-8964616	G beta:gamma signalling through CDC42	0.35384	0.57418	0.445578	1.10495	282155	20	Gng12,Cdc42,Gngt2,Gnb1,Gnb2,Gnb5,Gnb3,Gngt1,Pak1,Gng7,Gng3,Gnb4,Gng5
R-MMU-159234	Transport of Mature mRNAs Derived from Intronless Transcripts	0.354477	0.57418	0.391009	1.09448	312698	42	Nup50,Cpsf2,Nup153,Pom121,Nup62,Slbp,Nup98,Eif4e,Nup35,Ranbp2,Nupl1,Wdr33,Sympk,Nup93,Nup43,Cpsf4,Nup88,Nup54,Fip1l1
R-MMU-113501	Inhibition of replication initiation of damaged DNA by RB1/E2F1	0.354725	0.57418	0.515365	1.10981	255548	10	Ppp2ca,Ppp2r1b,Prim2,Ppp2r1a,Pola2
R-MMU-113510	E2F mediated regulation of DNA replication	0.354725	0.57418	0.515365	1.10981	255548	10	Ppp2ca,Ppp2r1b,Prim2,Ppp2r1a,Pola2
R-MMU-9648025	EML4 and NUDC in mitotic spindle formation	0.355134	0.574181	0.348878	1.07896	343120	105	Plk1,Dync1li1,Ppp2ca,Dync1h1,Dynll1,Cenpl,Ppp2r5b,Ska2,Ppp2r1b,Tubb6,Pafah1b1,Bub1b,Nup98,Mis12,Cenpa,Tuba8,Cenpe,Kif2b,Tuba1b,Cenpt,Sgo2a,Cenpc1,Ranbp2,Ckap5,Ndel1,Tubb4b,Tuba1a,Cenpf,Knl1,Kif2c,Ppp2r1a,Birc5,Xpo1,Nup43,Ppp2r5c,Zwint,Spc25,Dync1i2,Dsn1,Bub3,Sgo1,Cenpu,Nup133,Tuba3b,Ppp1cc,Mad2l1,Ska1,Cenpk,Ppp2cb,Incenp,Cdc20,Rangap1,Mapre1,Cdca8
R-MMU-5654693	FRS-mediated FGFR1 signaling	0.356544	0.575797	-0.314671	-1.06354	68337	22	Fgf1,Fgf17,Fgf9,Fgf5,Fgf4,Fgf6,Fgf8,Fgf10,Frs3
R-MMU-389359	CD28 dependent Vav1 pathway	0.358312	0.577913	0.49334	1.10535	265399	12	Vav1,Grb2,Cdc42,Rac1,Pak2,Fyn,Pak1
R-MMU-3247509	Chromatin modifying enzymes	0.359088	0.577913	0.334801	1.06683	355242	170	Nfkb2,H2bc8,Setdb2,Kdm2b,Kdm1a,Nfkb1,H3c1,H3c15,H3c2,Nsd3,Hmg20b,Gatad2a,Sap30,H4c11,Chd4,Rcor1,Aebp2,Kdm5c,Kmt5a,Smarca4,Brms1,Dot1l,Rbbp7,Ehmt2,Ccnd1,Hcfc1,Kat6a,Suds3,Setd6,Hdac1,Rela,Kdm2a,Padi2,Prmt1,H4c1,Ash2l,Mbd3,Setd2,Kansl3,Setdb1,Kdm5d,Smarcc1,Setd3,Rps2,H2ac18,Mta1,Kdm4b,Mcrs1,Ash1l,Brpf1,Msl2,Setd1b,Jade2
R-MMU-4839726	Chromatin organization	0.359088	0.577913	0.334801	1.06683	355242	170	Nfkb2,H2bc8,Setdb2,Kdm2b,Kdm1a,Nfkb1,H3c1,H3c15,H3c2,Nsd3,Hmg20b,Gatad2a,Sap30,H4c11,Chd4,Rcor1,Aebp2,Kdm5c,Kmt5a,Smarca4,Brms1,Dot1l,Rbbp7,Ehmt2,Ccnd1,Hcfc1,Kat6a,Suds3,Setd6,Hdac1,Rela,Kdm2a,Padi2,Prmt1,H4c1,Ash2l,Mbd3,Setd2,Kansl3,Setdb1,Kdm5d,Smarcc1,Setd3,Rps2,H2ac18,Mta1,Kdm4b,Mcrs1,Ash1l,Brpf1,Msl2,Setd1b,Jade2
R-MMU-1538133	G0 and Early G1	0.361047	0.580359	0.463171	1.10038	278719	16	Dyrk1a,Hdac1,Rbl1,Ccne2,Tfdp1,Ccna1,Lin37,E2f4
R-MMU-174362	Transport and synthesis of PAPS	0.361816	0.580359	-0.473103	-1.07241	120973	6	Slc26a2
R-MMU-5696398	Nucleotide Excision Repair	0.361847	0.580359	0.347269	1.07477	349805	106	Actb,Ino80,Ubb,Pold3,Cops8,Rad23b,Ube2n,Cul4b,Tcea1,Cops5,Gtf2h1,Cul4a,Xab2,Rad23a,Rfc5,Sumo3,Rnf111,Tfpt,Ino80d,Ube2v2,Polr2a,Polk,Ino80b,Usp7,Ercc2,Ppie,Rfc2
R-MMU-9706574	RHOBTB GTPase Cycle	0.363327	0.581505	0.399966	1.08981	312927	35	Actg1,Actn1,Cct2,Ddx39b,Tra2b,Srrm1,Hnrnpc,Twf1,Cops2,Rbbp6,Phip,Cct7,Vim,Txnl1,Cct6a,Tmod3,Dbn1,Cops4,Hsp90aa1,Myo6,Gps1
R-MMU-5696395	Formation of Incision Complex in GG-NER	0.363389	0.581505	0.389963	1.08788	319623	41	Ubb,Rad23b,Ube2n,Cul4b,Gtf2h1,Cul4a,Rad23a,Sumo3,Rnf111,Ube2v2
R-MMU-71240	Tryptophan catabolism	0.364377	0.582424	0.511291	1.10104	262502	10	Ido1,Slc3a2,Slc36a4
R-MMU-1482801	Acyl chain remodelling of PS	0.367614	0.58693	0.436472	1.09223	295226	21	Lpcat4,Mboat1,Plaat3,Pla2g2d,Pla2g12a,Pla2g5,Osbpl5,Lpcat3,Pla2g4a,Pla2g2e,Pla2g1b,Osbpl8
R-MMU-77111	Synthesis of Ketone Bodies	0.368377	0.587108	-0.425212	-1.06121	111979	8	Hmgcs2,Acat1
R-MMU-9646399	Aggrephagy	0.368925	0.587108	0.406497	1.08689	312543	31	Ubb,Dync1li1,Dync1h1,Hdac6,Dynll1,Ube2n,Tubb6,Ube2v1,Tuba8,Tuba1b,Tubb4b,Tuba1a
R-MMU-4419969	Depolymerisation of the Nuclear Lamina	0.369601	0.587108	0.488786	1.09514	273761	12	Ctdnep1,Lpin2,Lmna,Lemd2,Lemd3,Cnep1r1,Lpin3,Ccnb1
R-MMU-170984	ARMS-mediated activation	0.369818	0.587108	-0.501554	-1.06829	130598	5	Ntrk1,Ngf,Kidins220
R-MMU-2022923	Dermatan sulfate biosynthesis	0.370488	0.587108	0.508723	1.09551	266904	10	Dcn,Vcan,Dse
R-MMU-1660514	Synthesis of PIPs at the Golgi membrane	0.370555	0.587108	0.459525	1.09171	286059	16	Pi4k2a,Arf3,Pik3c2a,Pi4k2b,Sacm1l,Vac14,Inpp5e,Arf1,Tpte
R-MMU-400042	Adrenaline,noradrenaline inhibits insulin secretion	0.372083	0.587108	0.427517	1.08741	302664	23	Gng12,Gngt2,Gnai2,Gnb1,Gnb2,Adra2a,Gnb5,Adra2c,Gnb3,Gngt1
R-MMU-390466	Chaperonin-mediated protein folding	0.372479	0.587108	0.390406	1.08136	325485	39	Gng12,Gna14,Gngt2,Cct2,Csnk2b,Gnb1,Gnb2,Csnk2a2,Sphk1,Gnb5,Pdcl,Cct4,Gna15,Gnb3,Gngt1,Cct7,Rgs7,Cct6a,Gnaq,Gng7
R-MMU-391251	Protein folding	0.372479	0.587108	0.390406	1.08136	325485	39	Gng12,Gna14,Gngt2,Cct2,Csnk2b,Gnb1,Gnb2,Csnk2a2,Sphk1,Gnb5,Pdcl,Cct4,Gna15,Gnb3,Gngt1,Cct7,Rgs7,Cct6a,Gnaq,Gng7
R-MMU-9017802	Noncanonical activation of NOTCH3	0.372543	0.587108	0.552349	1.09606	254007	7	Ncstn,Ybx1,Psen1,Aph1a
R-MMU-5140745	WNT5A-dependent internalization of FZD2, FZD5 and ROR2	0.372661	0.587108	0.479042	1.09141	279146	13	Ap2b1,Ap2s1,Ap2m1,Fzd5,Cltc
R-MMU-110314	Recognition of DNA damage by PCNA-containing replication complex	0.372906	0.587108	0.409992	1.08472	313216	29	Ubb,Pold3,Cul4b,Cul4a,Rfc5
R-MMU-202040	G-protein activation	0.373158	0.587108	0.423992	1.08654	305370	24	Gng12,Gna14,Gngt2,Gnb1,Gnb2,Gnb5,Gna15,Gnb3,Gngt1,Gnaq,Gng7
R-MMU-8864260	Transcriptional regulation by the AP-2 (TFAP2) family of transcription factors	0.374208	0.587971	0.447492	1.08773	293870	18	Myc,Lhb,Wwox,Dek,Kctd1,Tfap2b,Kdm5b,Yeats4,Ube2i,Ep300,Esr1
R-MMU-1474151	Tetrahydrobiopterin (BH4) synthesis, recycling, salvage and regulation	0.374544	0.587971	0.50703	1.09186	269826	10	Gch1,Akt1,Calm1,Calm3,Nos3
R-MMU-201722	Formation of the beta-catenin:TCF transactivating complex	0.377011	0.591184	0.429486	1.08368	304750	22	Ctnnb1,Leo1,Tcf7l2,Pygo2,Smarca4,Tle3,Bcl9,Hdac1,Tle4,Ash2l
R-MMU-141424	Amplification of signal from the kinetochores	0.38112	0.595845	0.347903	1.06553	365089	93	Plk1,Dync1li1,Ppp2ca,Dync1h1,Dynll1,Cenpl,Ppp2r5b,Ska2,Ppp2r1b,Pafah1b1,Bub1b,Nup98,Mis12,Cenpa,Cenpe,Kif2b,Cenpt,Sgo2a,Cenpc1,Ranbp2,Ckap5,Ndel1,Cenpf,Knl1,Kif2c,Ppp2r1a,Birc5,Xpo1,Nup43,Ppp2r5c,Zwint,Spc25,Dync1i2,Dsn1,Bub3,Sgo1,Cenpu,Nup133,Ppp1cc,Mad2l1,Ska1,Cenpk,Ppp2cb,Incenp,Cdc20,Rangap1,Mapre1,Cdca8
R-MMU-141444	Amplification of signal from unattached kinetochores via a MAD2 inhibitory signal	0.38112	0.595845	0.347903	1.06553	365089	93	Plk1,Dync1li1,Ppp2ca,Dync1h1,Dynll1,Cenpl,Ppp2r5b,Ska2,Ppp2r1b,Pafah1b1,Bub1b,Nup98,Mis12,Cenpa,Cenpe,Kif2b,Cenpt,Sgo2a,Cenpc1,Ranbp2,Ckap5,Ndel1,Cenpf,Knl1,Kif2c,Ppp2r1a,Birc5,Xpo1,Nup43,Ppp2r5c,Zwint,Spc25,Dync1i2,Dsn1,Bub3,Sgo1,Cenpu,Nup133,Ppp1cc,Mad2l1,Ska1,Cenpk,Ppp2cb,Incenp,Cdc20,Rangap1,Mapre1,Cdca8
R-MMU-190840	Microtubule-dependent trafficking of connexons from Golgi to the plasma membrane	0.381256	0.595845	0.484134	1.08472	282394	12	Tubb6,Tuba8,Tuba1b,Tubb4b,Tuba1a
R-MMU-1592389	Activation of Matrix Metalloproteinases	0.382194	0.596647	0.389382	1.07433	332810	38	Timp1,Mmp14,Ctsk,Furin
R-MMU-69618	Mitotic Spindle Checkpoint	0.382696	0.596768	0.342564	1.0626	370657	109	Ube2s,Plk1,Dync1li1,Ppp2ca,Dync1h1,Dynll1,Cenpl,Ppp2r5b,Ska2,Ppp2r1b,Pafah1b1,Bub1b,Ube2e1,Nup98,Mis12,Anapc15,Cenpa,Cdc27,Cenpe,Kif2b,Cdc26,Cenpt,Sgo2a,Cenpc1,Ranbp2,Ckap5,Ndel1,Cenpf,Knl1,Kif2c,Ppp2r1a,Birc5,Xpo1,Nup43,Ppp2r5c,Zwint,Spc25,Anapc2,Dync1i2,Dsn1,Bub3,Sgo1,Cenpu,Nup133,Ppp1cc,Mad2l1,Ska1,Cenpk,Ppp2cb,Incenp,Cdc20,Rangap1,Mapre1,Cdca8
R-MMU-71406	Pyruvate metabolism and Citric Acid (TCA) cycle	0.383283	0.597021	-0.250362	-1.03592	37289	51	Adhfe1,Pdk1,Idh2,Vdac1,Suclg2,Gstz1,D2hgdh,Glo1,Pdk2,Suclg1,Ldhb,Me2,Pdp2,L2hgdh,Slc16a1
R-MMU-5656121	Translesion synthesis by POLI	0.383884	0.597295	0.454629	1.08008	296349	16	Mad2l2,Ubb,Rfc5,Rfc2,Rfc1,Poli,Uba52
R-MMU-1482925	Acyl chain remodelling of PG	0.385792	0.599518	0.448329	1.07784	300436	17	Lpcat4,Lpgat1,Pla2g3,Pla2g2d,Pla2g12a,Pla2g5,Lpcat1,Pla2g4a,Pla2g2e,Pla2g1b
R-MMU-73762	RNA Polymerase I Transcription Initiation	0.386166	0.599518	0.383796	1.07068	339657	41	Gatad2a,Gtf2h1,Chd4,Taf1d,Rbbp7,Ehmt2,Cd3eap,Hdac1,Rrn3,Polr1c,Ercc2,Mbd3,Mta1,Taf1c,Ttf1,Gtf2h2,Gtf2h3
R-MMU-425381	Bicarbonate transporters	0.389356	0.603803	-0.388437	-1.04182	108858	10	Slc4a5
R-MMU-418038	Nucleotide-like (purinergic) receptors	0.391664	0.605338	0.464354	1.07401	296524	14	Adora2b,P2ry14,P2ry2
R-MMU-3371511	HSF1 activation	0.39219	0.605338	0.526738	1.07787	272972	8	Hdac6,Ywhae,Ptges3,Hsp90aa1,Hsp90ab1,Vcp,Hsf1
R-MMU-8978934	Metabolism of cofactors	0.392263	0.605338	0.457416	1.07301	300014	15	Gch1,Akt1,Calm1,Calm3,Idh1,Nos3,Coq2,Calm2,Pdss1
R-MMU-6807505	RNA polymerase II transcribes snRNA genes	0.392641	0.605338	0.3545	1.06113	368325	73	Ell2,Gtf2f1,Ssu72,Cdk9,Ints11,Ak6,Taf6,Taf5,Ell,Ints7,Gtf2e1,Ccnk,Polr2a,Rpap2,Taf8,Ice2,Gtf2f2,Ints2,Snapc2,Nabp1,Ints5,Supt5,Polr2b,Zc3h8,Polr2c,Ints12,Taf11,Snapc1
R-MMU-425561	Sodium/Calcium exchangers	0.393292	0.605338	0.470948	1.07297	294600	13	Sri,Calm1,Calm3,Slc8b1,Slc8a1,Calm2,Slc8a3
R-MMU-196849	Metabolism of water-soluble vitamins and cofactors	0.393602	0.605338	0.339776	1.05605	381876	112	Parp14,Parp9,Parp10,Bst1,Nampt,Gsto1,Rfk,Vnn1,Nt5e,Mthfd2,Shmt1,Mthfr,Nadk,Parp8,Acp5,Slc19a2,Gphn,Tcn2,Abcc1,Flad1,Acaca,Pdzd11,Mmadhc,Mocs1,Parp4,Ptgs2,Cyp8b1
R-MMU-9033241	Peroxisomal protein import	0.393735	0.605338	-0.240085	-1.02994	31008	61	Cat,Hsd17b4,Pex1,Hao1,Pex10,Pipox,Pex6,Pecr,Ech1,Hao2
R-MMU-3928665	EPH-ephrin mediated repulsion of cells	0.393793	0.605338	0.391261	1.06609	339167	35	Epha2,Ncstn,Lyn,Vav2,Src,Rac1,Epha1,Psen1,Efnb1,Ephb6,Yes1,Fyn
R-MMU-5693607	Processing of DNA double-strand break ends	0.395242	0.606902	0.358583	1.06046	366564	65	H2bc8,Ppp4r2,Ube2n,H4c11,Rfc5,Ppp4c,Ube2v2,Rhno1,Rnf8,Chek1,Atm,H4c1,Rbbp8,Rfc2,Ccna1,H2ax,Top3a,Herc2,Tipin,Wrn,Rad9a,Rad17,Brip1,Ccna2,Topbp1,Trp53bp1,Rmi1,Rad9b
R-MMU-1482798	Acyl chain remodeling of CL	0.396123	0.607591	0.58745	1.07586	256235	5	Hadhb,Taz,Pla2g4a,Hadha,Lclat1
R-MMU-69186	Lagging Strand Synthesis	0.397158	0.608513	0.434565	1.06734	314303	19	Pold3,Fen1,Prim2,Rfc5,Rfc2,Pola2
R-MMU-209968	Thyroxine biosynthesis	0.397794	0.608824	-0.385592	-1.03419	111217	10	Iyd,Tpo,Dio1,Duox1
R-MMU-201451	Signaling by BMP	0.398526	0.608843	-0.289299	-1.03148	67053	27	Smad6,Grem2,Acvrl1,Acvr2b,Amh,Cer1,Ski
R-MMU-5578768	Physiological factors	0.398673	0.608843	-0.487388	-1.03812	140788	5	Npr2,Nppa,Nppc,Corin,Npr1
R-MMU-72165	mRNA Splicing - Minor Pathway	0.400488	0.610951	0.368396	1.05832	361524	51	Gtf2f1,Ybx1,Zcrb1,Sf3b3,Sf3b1,Sf3b4,Snrnp48,Zrsr2,Snrnp35,Polr2a,Snrpd1,Snrpe,Pdcd7,Eftud2,Gtf2f2,Ddx23,Ddx42,Snrnp25,Snrpd3,Polr2b,Polr2c,Srsf6,Prpf6,Srsf2
R-MMU-8849468	PTK6 Regulates Proteins Involved in RNA Processing	0.402017	0.611978	-0.485754	-1.03464	141969	5	Khdrbs2,Ptk6
R-MMU-3214847	HATs acetylate histones	0.402087	0.611978	0.378157	1.0585	354697	42	H2bc8,H3c1,H3c15,H3c2,H4c11,Rbbp7,Hcfc1,Kat6a,H4c1,Kansl3,Mcrs1,Brpf1,Msl2,Jade2,Brpf3
R-MMU-380095	Tachykinin receptors bind tachykinins	0.402468	0.611978	0.584644	1.07072	260339	5	Tacr1,Tacr3,Tac1
R-MMU-4615885	SUMOylation of DNA replication proteins	0.40313	0.612322	0.377891	1.05776	355617	42	Nup50,Nup153,Pom121,Nup62,Nup98,Sumo3,Nup35,Ranbp2,Nupl1,Nup93,Birc5,Nup43,Top2a,Nup88,Nup54,Nup133,Ube2i,Incenp,Tpr,Rangap1,Nup214,Cdca8,Ndc1,Nup210
R-MMU-6804116	TP53 Regulates Transcription of Genes Involved in G1 Cell Cycle Arrest	0.404521	0.613771	0.494575	1.06504	291422	10	Cdkn1a,Ccne2,Ccna1
R-MMU-8964315	G beta:gamma signalling through BTK	0.405039	0.613894	0.436505	1.06102	318082	18	Gng12,Gngt2,Gnb1,Gnb2,Gnb5,Gnb3,Gngt1,Gng7,Gng3,Gnb4,Gng5
R-MMU-3899300	SUMOylation of transcription cofactors	0.405973	0.614647	0.382849	1.05631	353517	38	Daxx,Phc2,Sumo3,Ctbp1,Mbd1,Hipk2,Zfp131,Rnf2,Uhrf2,Topors,Phc3,Safb,Scmh1,Ube2i,Cbx4,Ep300,Mrtfa,Cbx8,Casp8ap2,Sin3a
R-MMU-500657	Presynaptic function of Kainate receptors	0.408098	0.617199	0.422705	1.05778	327738	21	Gng12,Gngt2,Gnb1,Gnb2,Plcb3,Plcb1,Gnb5,Plcb2,Gnb3,Gngt1
R-MMU-159231	Transport of Mature mRNA Derived from an Intronless Transcript	0.410805	0.620624	0.377191	1.05225	361328	41	Nup50,Cpsf2,Nup153,Pom121,Nup62,Nup98,Eif4e,Nup35,Ranbp2,Nupl1,Wdr33,Sympk,Nup93,Nup43,Cpsf4,Nup88,Nup54,Fip1l1
R-MMU-6814122	Cooperation of PDCL (PhLP1) and TRiC/CCT in G-protein beta folding	0.411584	0.621134	0.381343	1.05215	358403	38	Gng12,Gna14,Gngt2,Cct2,Csnk2b,Gnb1,Gnb2,Csnk2a2,Gnb5,Pdcl,Cct4,Gna15,Gnb3,Gngt1,Cct7,Rgs7,Cct6a,Gnaq,Gng7
R-MMU-445717	Aquaporin-mediated transport	0.419375	0.631784	0.379251	1.04638	365187	38	Gng12,Rab11a,Aqp4,Gngt2,Prkar1b,Gnb1,Gnb2,Prkar1a,Aqp5,Gnb5,Avpr2,Aqp8,Gnb3,Gngt1
R-MMU-429947	Deadenylation of mRNA	0.419541	0.631784	0.405902	1.04765	345253	25	Eif4a1,Eif4g1,Cnot2,Cnot6,Tut7,Cnot1,Eif4e,Tut4,Cnot4,Cnot3,Cnot9,Cnot6l,Pabpc1,Pan3,Cnot8,Cnot11
R-MMU-3371556	Cellular response to heat stress	0.420235	0.631966	0.343601	1.04274	399145	84	Hspa1a,Nup50,Hdac6,Dnajc2,Bag1,Ccar2,Hspa5,Mapkapk2,Camk2d,Nup153,Pom121,Ywhae,Nup62,Nup98,Hspa8,Hspa4,Nup35,Dnajb1,Atm,Rps19bp1,Ranbp2,Nupl1,Hikeshi,Bag2,Ptges3,Nup93,Nup43,Hspb8,Mapk1,Nup88,Rptor,Hspa1l,Bag5,Nup54,Hspa13,Mapk3
R-MMU-1660661	Sphingolipid de novo biosynthesis	0.420561	0.631966	0.369651	1.04474	374046	45	Sgms1,Sptlc2,Sgms2,Vapa,Plpp1,Sgpl1,Acer3,Prkd2,Plpp3,Osbp,Degs2,Sphk1,Spns2,Cers6,Csnk1g2,Cers1
R-MMU-500792	GPCR ligand binding	0.422104	0.633606	0.313909	1.02665	421959	378	Cxcl10,Ccrl2,Ccl20,Ccl5,C3,Ccl7,Cxcl2,Ccl3,Adora2b,Cxcl9,Anxa1,Cxcl16,Cxcl1,Hcar2,Cxcl13,Cxcl3,Ccl4,Fpr-rs4,Gng12,Psap,Hc,Cxcl5,Ccl12,Taar2,Sstr3,Adgre1,Npy4r,Rln3,App,Ece1,Ccl9,Hcrtr1,Gprc6a,Gngt2,Htr2a,Mc1r,Ptafr,Adm,Calca,Ccl19,Gnb1,P2ry14,Gnb2,Tacr1,Pth1r,Mc2r,P2ry2,Htr2c,Lpar1
R-MMU-2142712	Synthesis of 12-eicosatetraenoic acid derivatives	0.424233	0.635424	0.550029	1.05242	282390	6	Gpx2,Aloxe3,Gpx1
R-MMU-8963743	Digestion and absorption	0.424468	0.635424	-0.300141	-1.01443	81356	22	Pir,Pnliprp1,Pnlip,Sis,Clps,Slc2a5,Gucy2c,Alpi,Cel
R-MMU-5654732	Negative regulation of FGFR3 signaling	0.425068	0.635424	-0.279469	-1.01465	68038	29	Fgf1,Fgfr3,Fgf17,Fgf9,Fgf5,Fgf4
R-MMU-6811440	Retrograde transport at the Trans-Golgi-Network	0.425487	0.635424	0.369586	1.04122	377381	44	Tgoln1,Sys1,M6pr,Cog8,Arfip2,Usp6nl,Igf2r,Vps51,Rab9,Napg,Vps52,Rab43,Gcc2,Cog2,Rab6a,Ric1,Vps54,Cog3
R-MMU-4551638	SUMOylation of chromatin organization proteins	0.425576	0.635424	0.358037	1.04072	388391	56	Phc2,Nup50,Nup153,Pom121,Nup62,H4c11,Nup98,Sumo3,Nup35,Hdac1,Ranbp2,H4c1,Nupl1,Rnf2,Nup93,Nup43,Nup88,Nup54,Satb1,Phc3,Nup133,Scmh1,Ube2i,Cbx4,Tpr,Nup214,Cbx8
R-MMU-418457	cGMP effects	0.427034	0.63682	-0.388624	-1.00773	124303	9	Pde1a,Pde5a,Prkg1,Pde11a,Pde1b,Pde10a
R-MMU-3299685	Detoxification of Reactive Oxygen Species	0.427417	0.63682	0.387213	1.04055	363655	32	Prdx5,Cybb,Cyba,Gpx2,Gpx3,Cycs,Txn1,Gsr
R-MMU-2122948	Activated NOTCH1 Transmits Signal to the Nucleus	0.429089	0.638034	0.48461	1.04358	309121	10	Ubb,Dtx4,Itch,Dtx1,Uba52,Dtx2
R-MMU-5654719	SHC-mediated cascade:FGFR4	0.429275	0.638034	-0.311024	-1.00995	89554	19	Fgf1,Fgf15,Fgf17,Fgf9,Fgf4,Fgf6,Fgf8,Klb
R-MMU-5654687	Downstream signaling of activated FGFR1	0.429594	0.638034	-0.276335	-1.01209	67246	30	Fgf1,Flrt2,Fgf17,Fgf9,Fgf5,Fgf4,Fgf6,Fgf8,Gab1,Fgf10,Frs3
R-MMU-5654700	FRS-mediated FGFR2 signaling	0.431087	0.639574	-0.295413	-1.01027	80426	23	Fgf1,Fgf17,Fgf9,Fgf5,Fgf4,Fgf6,Fgf8,Fgf10,Frs3
R-MMU-429914	Deadenylation-dependent mRNA decay	0.432184	0.640526	0.357279	1.03627	393651	55	Dcp2,Eif4a1,Eif4g1,Lsm4,Cnot2,Cnot6,Tut7,Cnot1,Eif4e,Patl1,Dcp1a,Edc3,Tut4,Dcps,Dis3,Exosc1,Exosc3,Cnot4,Cnot3,Nt5c3b,Skiv2l,Cnot9,Wdr61,Cnot6l
R-MMU-5627123	RHO GTPases activate PAKs	0.43374	0.642154	-0.298301	-1.00821	83133	22	Myh14,Myh10,Myh11,Limk1
R-MMU-193648	NRAGE signals death through JNK	0.435998	0.644008	0.359857	1.03379	393579	51	Arhgef10l,Vav1,Vav2,Arhgef2,Ect2,Trio,Gna13,Abr,Rac1,Arhgef3,Arhgef16,Mcf2l,Sos1,Arhgef5,Prex1,Arhgef33,Arhgef17,Arhgef18
R-MMU-5173105	O-linked glycosylation	0.436366	0.644008	0.334968	1.03282	420512	101	St3gal4,Thbs1,St3gal1,B4galt5,B3gnt7,Adamtsl4,Muc1,St6gal1,B4galt6,Adamts9,Spon1,Adamts4,Galnt7,B3gnt3,Muc5b,Thsd7a,Adamts3,Muc20,Galnt6,Galnt18,Adamts14,Galnt1,B3gnt5,Adamtsl3
R-MMU-190872	Transport of connexons to the plasma membrane	0.436367	0.644008	0.454496	1.03549	326866	13	Tubb6,Tuba8,Tuba1b,Tubb4b,Tuba1a
R-MMU-425397	Transport of vitamins, nucleosides, and related molecules	0.438991	0.647201	0.371136	1.03176	384919	40	Apod,Slco4a1,Slc35c1,Arl2bp,Pdzd11,Slc35b2,Slc35a2,Slc28a1,Slc35a1,Slc35d1,Slc25a5
R-MMU-110357	Displacement of DNA glycosylase by APEX1	0.43993	0.647905	0.506671	1.03681	306200	8	Tdg,Apex1,Mpg
R-MMU-156584	Cytosolic sulfonation of small molecules	0.440665	0.648308	-0.308629	-1.00217	91930	19	Slc26a2,Abhd14b,Sult1b1
R-MMU-1655829	Regulation of cholesterol biosynthesis by SREBP (SREBF)	0.441243	0.648479	0.522596	1.03702	300848	7	Kpnb1,Ran,Mbtps1,Mbtps2
R-MMU-2243919	Crosslinking of collagen fibrils	0.442287	0.649335	0.428106	1.02922	344432	17	Col4a1,Col4a2,Pcolce,Loxl3,Lox
R-MMU-209822	Glycoprotein hormones	0.443185	0.649974	0.490991	1.03258	314180	9	Inhba,Inhbb,Lhb,Inhbc,Fshb
R-MMU-163680	AMPK inhibits chREBP transcriptional activation activity	0.44466	0.651457	-0.437546	-0.991816	148672	6	Prkaa2,Prkag2,Adipoq
R-MMU-983712	Ion channel transport	0.445204	0.651574	0.321899	1.02572	440436	170	Tcirg1,Atp2a2,Mlkl,Scnn1g,Sri,Sgk1,Atp10a,Trpm6,Fxyd3,Ubb,Clcn7,Atp6v0c,Mcoln2,Atp1b3,Atp6v1b2,Ano10,Ripk1,Atp1a1,Trpv5,Atp6v1d,Camk2d,Atp6v1g1,Ostm1,Pln,Clca1,Fkbp1b,Ano6,Atp13a1,Raf1,Clcn4,Atp6v0a2,Pdzd11,Atp13a2,Trpv2,Atp6v0a1,Atp6v0d2,Atp6ap1,Wnk1,Ano2
R-MMU-2142691	Synthesis of Leukotrienes (LT) and Eoxins (EX)	0.448493	0.655356	0.396746	1.02402	369079	25	Ggt5,Cyp4a12a,Mapkapk2,Abcc1,Ggt1
R-MMU-392851	Prostacyclin signalling through prostacyclin receptor	0.448821	0.655356	0.421202	1.02383	352465	18	Gng12,Gngt2,Gnb1,Gnb2,Gnb5,Gnb3,Gngt1,Gng7,Gng3,Gnb4,Gng5
R-MMU-9664873	Pexophagy	0.449187	0.655356	0.476572	1.02627	323600	10	Ubb,Atm,Map1lc3b
R-MMU-5654688	SHC-mediated cascade:FGFR1	0.450866	0.657124	-0.302336	-0.995752	91340	20	Fgf1,Fgf17,Fgf9,Fgf5,Fgf4
R-MMU-111458	Formation of apoptosome	0.452231	0.657748	0.487403	1.02504	320593	9	Cycs,Apaf1,Mapk1,Xiap,Mapk3,Apip
R-MMU-9627069	Regulation of the apoptosome activity	0.452231	0.657748	0.487403	1.02504	320593	9	Cycs,Apaf1,Mapk1,Xiap,Mapk3,Apip
R-MMU-1474290	Collagen formation	0.454383	0.659757	0.339112	1.02194	428941	78	Ctss,Ctsb,Col11a2,Ctsl,Col4a1,Plod3,Col4a2,Pcolce,Col3a1,Ppib,Col10a1,Loxl3,Lamb3,Lox
R-MMU-163685	Integration of energy metabolism	0.455565	0.659757	0.339328	1.02122	429500	77	Acsl4,Gng12,Gna14,Kcnj11,Adipor2,Gngt2,Gnai2,Prkar1b,Gnb1,Acaca,Gnb2,Adipor1,Plcb3,Marcks,Prkar1a,Adra2a,Plcb1,Cacna1e,Kcns3,Cacna1c,Gnb5,Itpr3,Agpat1,Cysltr2,Plcb2,Adra2c,Abcc8,Gna15,Gnb3,Gngt1
R-MMU-2453902	The canonical retinoid cycle in rods (twilight vision)	0.4562	0.659757	-0.30527	-0.991263	95171	19	Rdh10,Rlbp1,Rdh11,Rbp4,Hsd17b6,Rbp1,Abca4
R-MMU-191859	snRNP Assembly	0.456535	0.659757	0.356732	1.01954	410167	49	Nup50,Nup153,Pom121,Nup62,Nup98,Nup35,Ddx20,Smn1,Snrpd1,Ranbp2,Snupn,Snrpe,Nupl1,Tgs1,Nup93,Nup43,Nup88,Nup54,Snrpd3,Prmt5,Nup133,Gemin2
R-MMU-194441	Metabolism of non-coding RNA	0.456535	0.659757	0.356732	1.01954	410167	49	Nup50,Nup153,Pom121,Nup62,Nup98,Nup35,Ddx20,Smn1,Snrpd1,Ranbp2,Snupn,Snrpe,Nupl1,Tgs1,Nup93,Nup43,Nup88,Nup54,Snrpd3,Prmt5,Nup133,Gemin2
R-MMU-75892	Platelet Adhesion to exposed collagen	0.457665	0.659757	0.473184	1.01898	329708	10	Fcer1g,Lyn,Gp1ba,Fyn
R-MMU-426117	Cation-coupled Chloride cotransporters	0.457817	0.659757	0.515606	1.02315	312149	7	Slc12a2,Slc12a4,Slc12a7,Slc12a1,Slc12a5,Slc12a3
R-MMU-2980767	Activation of NIMA Kinases NEK9, NEK6, NEK7	0.457891	0.659757	0.560364	1.02625	296190	5	Plk1,Nek9,Ccnb1,Ccnb2
R-MMU-426496	Post-transcriptional silencing by small RNAs	0.458258	0.659757	-0.410353	-0.97923	145808	7	Ago1,Ago4,Tnrc6b
R-MMU-6811555	PI5P Regulates TP53 Acetylation	0.458308	0.659757	0.484963	1.0199	324901	9	Pip4k2a,Pip4p1,Pin1,Ep300,Pip4k2c,Pip4k2b
R-MMU-9706019	RHOBTB3 ATPase cycle	0.459578	0.660908	0.484422	1.01877	325801	9	Hgs,Lrrc41,Rab9,Vhl
R-MMU-549127	Organic cation transport	0.463723	0.666188	-0.408485	-0.974773	147547	7	Slc22a3,Slc22a2,Slc22a1
R-MMU-8853659	RET signaling	0.464218	0.666214	0.36716	1.01302	404236	38	Src,Shc1,Grb2,Pik3cd,Dok4,Dok1,Sos1,Artn,Ptpn11,Shank3
R-MMU-77286	mitochondrial fatty acid beta-oxidation of saturated fatty acids	0.465108	0.666214	-0.37622	-0.975564	135386	9	Hadh,Acadm,Echs1
R-MMU-177504	Retrograde neurotrophin signalling	0.465165	0.666214	0.460129	1.01175	340031	11	Ap2b1,Ap2s1,Ap2m1,Cltc
R-MMU-419812	Calcitonin-like ligand receptors	0.466116	0.666897	-0.363795	-0.975728	130319	10	Calcrl
R-MMU-69091	Polymerase switching	0.470819	0.671841	0.4349	1.00588	356452	14	Pold3,Prim2,Rfc5,Rfc2,Pola2
R-MMU-69109	Leading Strand Synthesis	0.470819	0.671841	0.4349	1.00588	356452	14	Pold3,Prim2,Rfc5,Rfc2,Pola2
R-MMU-110329	Cleavage of the damaged pyrimidine	0.471956	0.671841	0.509472	1.01097	321789	7	Tdg,Neil1
R-MMU-73928	Depyrimidination	0.471956	0.671841	0.509472	1.01097	321789	7	Tdg,Neil1
R-MMU-110320	Translesion Synthesis by POLH	0.471962	0.671841	0.413357	1.00476	370638	18	Ubb,Rfc5,Rchy1,Nploc4,Rfc2,Ufd1,Rfc1,Uba52,Polh
R-MMU-389357	CD28 dependent PI3K/Akt signaling	0.472875	0.672459	0.398126	1.00456	382240	22	Akt1,Akt3,Akt2,Map3k8,Pdpk1
R-MMU-2500257	Resolution of Sister Chromatid Cohesion	0.473934	0.673283	0.324575	1.01196	461083	117	Plk1,Dync1li1,Ppp2ca,Dync1h1,Dynll1,Cenpl,Ppp2r5b,Ska2,Ppp2r1b,Tubb6,Pafah1b1,Bub1b,Nup98,Mis12,Cenpa,Tuba8,Cenpe,Kif2b,Tuba1b,Cenpt,Sgo2a,Cenpc1,Ranbp2,Ckap5,Ndel1,Tubb4b,Tuba1a,Cenpf,Knl1,Kif2c,Ppp2r1a,Birc5,Xpo1,Nup43,Wapl,Ppp2r5c,Zwint,Spc25,Dync1i2,Dsn1,Bub3,Sgo1,Cenpu,Nup133,Tuba3b,Ppp1cc,Mad2l1,Ska1,Cenpk,Rad21,Hdac8,Ppp2cb,Incenp,Cdc20,Rangap1,Ccnb1,Mapre1,Cdca8,Ccnb2
R-MMU-209931	Serotonin and melatonin biosynthesis	0.477992	0.677107	-0.452199	-0.963166	168799	5	Tph1,Aanat,Ddc,Asmt
R-MMU-1253288	Downregulation of ERBB4 signaling	0.478033	0.677107	0.47698	1.00312	338884	9	Ubb,Src,Itch,Erbb4
R-MMU-419771	Opsins	0.478071	0.677107	-0.385843	-0.96296	145324	8	Rgr,Opn3,Opn5,Rho,Opn1mw,Opn4
R-MMU-3301854	Nuclear Pore Complex (NPC) Disassembly	0.480515	0.679883	0.372045	0.999793	408832	32	Nup50,Nup153,Pom121,Nup62,Nup98,Nup35,Ranbp2,Nupl1,Nup93,Nup43,Nup88,Nup54,Nup133,Tpr,Ccnb1,Nup214,Ccnb2,Ndc1,Nup210
R-MMU-112040	G-protein mediated events	0.48136	0.680393	0.359861	1.00041	422069	40	Gna14,Gnai3,Gnai2,Prkcd,Prkar1b,Plcb3,Camkk2,Prkar1a,Plcb1,Adcy2,Calm1,Calm3,Prkcg,Mapk1,Pla2g4a,Plcb2,Gna15,Adcy4,Calm2,Grk2
R-MMU-170822	Regulation of Glucokinase by Glucokinase Regulatory Protein	0.481952	0.680455	0.373543	0.99878	408296	31	Gck,Nup50,Nup153,Pom121,Nup62,Nup98,Nup35,Ranbp2,Nupl1,Nup93,Nup43,Nup88
R-MMU-1268020	Mitochondrial protein import	0.482372	0.680455	-0.35889	-0.962573	134864	10	Hspd1,Pitrm1
R-MMU-964739	N-glycan trimming and elongation in the cis-Golgi	0.486244	0.685228	0.54802	1.00364	314530	5	Man1a,Man1a2,Mgat1
R-MMU-8853884	Transcriptional Regulation by VENTX	0.487712	0.686609	0.547373	1.00246	315480	5	Ctnnb1,Tcf7l2,Tcf7
R-MMU-9018679	Biosynthesis of EPA-derived SPMs	0.488958	0.687673	-0.42039	-0.952926	163483	6	Gpx4,Hpgd,Alox5,Lta4h
R-MMU-159230	Transport of the SLBP Dependant Mature mRNA	0.490388	0.688471	0.364453	0.993044	422363	35	Nup50,Nup153,Pom121,Nup62,Slbp,Nup98,Eif4e,Nup35,Ranbp2,Nupl1,Nup93,Nup43,Nup88
R-MMU-4641265	Repression of WNT target genes	0.490874	0.688471	-0.356343	-0.955739	137241	10	Tle2,Tle1,Lef1,Tcf7l1
R-MMU-156581	Methylation	0.490995	0.688471	0.427552	0.988885	371727	14	Gsto1,Mat2a,Mat1a
R-MMU-400508	Incretin synthesis, secretion, and inactivation	0.491719	0.688799	0.459764	0.990078	354241	10	Ffar4,Lep,Grp,Gnb3,Gpr119
R-MMU-9634635	Estrogen-stimulated signaling through PRKCZ	0.492497	0.689201	0.545306	0.998672	318575	5	Kras,Pdpk1,Mapk1,Hras
R-MMU-390471	Association of TriC/CCT with target proteins during biosynthesis	0.493194	0.689489	0.459175	0.988811	355303	10	Cct2,Sphk1,Cct4,Cct7,Cct6a,Cct5,Cct3,Cct8,Tcp1,Cct6b
R-MMU-3928663	EPHA-mediated growth cone collapse	0.49482	0.691075	0.401516	0.986166	391591	19	Epha2,Lyn,Src,Rhoa,Epha1,Yes1,Fyn
R-MMU-389599	Alpha-oxidation of phytanate	0.496385	0.692573	0.519056	0.993157	330418	6	Slc27a2,Phyh
R-MMU-390651	Dopamine receptors	0.498292	0.694545	-0.44388	-0.945447	175968	5	Drd5,Drd4,Drd3
R-MMU-1971475	A tetrasaccharide linker sequence is required for GAG synthesis	0.500369	0.696748	0.383424	0.982581	409472	24	Sdc3,Agrn,Dcn,Vcan,Sdc4,Gpc2,B3galt6,B3gat3,B4galt7
R-MMU-5576893	Phase 2 - plateau phase	0.500918	0.696822	-0.321207	-0.955335	121678	14	Kcne2,Cacnb1,Cacng6,Cacnb2,Kcnq1
R-MMU-69190	DNA strand elongation	0.501811	0.697374	0.388917	0.981321	405630	22	Pold3,Fen1,Prim2,Rfc5,Rfc2,Pola2
R-MMU-5696397	Gap-filling DNA repair synthesis and ligation in GG-NER	0.502541	0.697582	0.391649	0.980067	403584	21	Ubb,Pold3,Rfc5,Polk,Rfc2
R-MMU-209952	Peptide hormone biosynthesis	0.502954	0.697582	0.445536	0.979666	367655	11	Inhba,Inhbb,Lhb,Pcsk1,Inhbc,Fshb
R-MMU-196783	Coenzyme A biosynthesis	0.504471	0.698616	-0.377567	-0.942306	153349	8	Pank1
R-MMU-210500	Glutamate Neurotransmitter Release Cycle	0.505311	0.698616	0.384625	0.978316	411036	23	Arl6ip5,Stxbp1,Slc1a1,Unc13b,Rims1,Ppfia2,Gls,Ppfia1,Slc38a2,Slc1a2
R-MMU-194068	Bile acid and bile salt metabolism	0.505974	0.698616	0.353506	0.982748	443651	40	Ch25h,Slc27a2,Stard5,Osbpl9,Cyp7b1,Acot8,Osbp,Slc10a1,Cyp8b1
R-MMU-167826	The fatty acid cycling model	0.506894	0.698616	0.539138	0.987375	327888	5	Ucp2,Ucp3,Ucp1
R-MMU-167827	The proton buffering model	0.506894	0.698616	0.539138	0.987375	327888	5	Ucp2,Ucp3,Ucp1
R-MMU-1638091	Heparan sulfate/heparin (HS-GAG) metabolism	0.507142	0.698616	0.346109	0.983893	453454	47	Sdc3,Agrn,Hs3st1,Dcn,Vcan,Hpse,Ext1,Hs6st1,Sdc4,Gusb,Gpc2,Glb1,B3galt6,B3gat3,B4galt7,Hs3st3a1
R-MMU-5654699	SHC-mediated cascade:FGFR2	0.507605	0.698616	-0.287306	-0.958889	99953	21	Fgf1,Fgf17,Fgf9,Fgf5,Fgf4
R-MMU-8943724	Regulation of PTEN gene transcription	0.508138	0.698616	0.351829	0.981501	446939	41	Phc2,Lamtor1,Gatad2a,Chd4,Rbbp7,Rraga,Hdac1,Lamtor5,Mbd3,Rnf2,Mta1,Rragc,Rptor,Rragd,Rheb,Phc3,Scmh1,Gatad2b,Cbx4,Ezh2,Cbx8
R-MMU-430116	GP1b-IX-V activation signalling	0.508174	0.698616	0.443581	0.975369	371471	11	Ywhaz,Src,Raf1,Flna,Gp1ba
R-MMU-381771	Synthesis, secretion, and inactivation of Glucagon-like Peptide-1 (GLP-1)	0.510646	0.701327	0.463884	0.975574	362004	9	Ffar4,Lep,Grp,Gnb3,Gpr119
R-MMU-6781823	Formation of TC-NER Pre-Incision Complex	0.512863	0.703684	0.340711	0.981192	464006	52	Ubb,Cops8,Cul4b,Tcea1,Cops5,Gtf2h1,Cul4a,Xab2,Polr2a,Usp7,Ercc2,Ppie,Cops2,Cops6,Gtf2h2,Gtf2h3,Xpa,Polr2b,Polr2c,Uba52,Zfp830,Ercc8,Cops4,Aqr,Gps1,Ep300,Cops3,Uvssa
R-MMU-416993	Trafficking of GluR2-containing AMPA receptors	0.513706	0.70387	0.413522	0.970042	392898	15	Ap2b1,Ap2s1,Ap2m1,Prkcg
R-MMU-4085377	SUMOylation of SUMOylation proteins	0.514109	0.70387	0.359433	0.975012	441063	34	Nup50,Nup153,Pom121,Nup62,Nup98,Nup35,Ranbp2,Nupl1,Nup93,Nup43,Nup88,Nup54,Topors,Nup133,Ube2i,Tpr,Nup214,Ndc1,Nup210
R-MMU-196854	Metabolism of vitamins and cofactors	0.514502	0.70387	0.311866	0.993749	508992	170	Parp14,Parp9,Parp10,Gch1,Sdc3,Bst1,Nampt,Agrn,Gsto1,Rfk,Vnn1,Nt5e,Mthfd2,Lrp10,Akt1,Shmt1,Mthfr,Nadk,Parp8,Acp5,Slc19a2,Gphn,Tcn2,Abcc1,Sdc4
R-MMU-193993	Mineralocorticoid biosynthesis	0.515171	0.7041	0.511176	0.978079	342923	6	Cyp11b2,Lhb,Hsd3b2,Hsd3b6,Cyp21a1,Cga
R-MMU-1483226	Synthesis of PI	0.51949	0.709314	0.533678	0.977376	336036	5	Cdipt,Pitpnm1,Cds1,Pitpnm2
R-MMU-1296065	Inwardly rectifying K+ channels	0.521176	0.710104	0.35614	0.970392	448880	35	Gng12,Kcnj11,Gngt2,Kcnj8,Gnb1,Kcnj15,Gnb2,Gnb5,Kcnj12,Kcnj2,Abcc8,Kcnj1,Gnb3,Gngt1
R-MMU-165159	MTOR signalling	0.521329	0.710104	0.34844	0.972049	458541	41	Prkab1,Akt1,Eif4g1,Akt2,Lamtor1,Prkaa1,Fkbp1a,Eif4e,Rraga,Ppm1a,Lamtor5,Rps6kb1,Rragc,Stk11,Rptor,Rragd
R-MMU-8951430	RUNX3 regulates WNT signaling	0.521586	0.710104	0.508371	0.972712	347193	6	Ctnnb1,Tcf7l2,Tcf7,Runx3
R-MMU-8939243	RUNX1 interacts with co-factors whose precise effect on RUNX1 targets is not known	0.522376	0.710493	0.355806	0.969483	449914	35	Phc2,Pcgf5,Csnk2b,Smarca4,Csnk2a2,Rybp,Cbfb,Hipk2,Rnf2,Smarcc1
R-MMU-114508	Effects of PIP2 hydrolysis	0.523155	0.71052	0.382123	0.964177	422883	22	Abhd12,Prkcd,Prkch,Dgkd,Abhd6,Itpr3,Dgka,Prkce,Itpr1,Dgkq,Daglb,Prkcq,Dgke,Dgki,Mgll
R-MMU-9696264	RND3 GTPase cycle	0.523408	0.71052	0.347915	0.970582	460370	41	Epha2,Flot2,Picalm,Ckap4,Ktn1,Cpd,Ccdc88a,Ddx4,Pkp4,Vangl1,Sema4f,Tnfaip1,Dlg5,Rnd3,Lemd3,Txnl1,Ubxn11,Tmod3
R-MMU-5689901	Metalloprotease DUBs	0.525756	0.713018	0.37558	0.962478	430247	24	Kat2b,Ubb,Nlrp3,H2ac18,Mysm1,H2aw,H2ac10,Uba52,Babam2,Ep300,Psmd14,Babam1,Abraxas2,Uimc1,H2ac1,H2ac21,Stambpl1
R-MMU-8875513	MET interacts with TNS proteins	0.526414	0.713223	-0.432862	-0.921978	185899	5	Tns3
R-MMU-3232118	SUMOylation of transcription factors	0.527297	0.71348	0.414449	0.958579	399211	14	Sumo3,Foxl2,Mta1,Sp3,Trp53bp1,Ube2i
R-MMU-72200	mRNA Editing: C to U Conversion	0.528127	0.71348	0.530055	0.970741	341623	5	Apobec1,Apobec4,A1cf
R-MMU-75094	Formation of the Editosome	0.528127	0.71348	0.530055	0.970741	341623	5	Apobec1,Apobec4,A1cf
R-MMU-2980736	Peptide hormone metabolism	0.529552	0.714717	-0.226956	-0.967308	43561	59	Ces1d,Mme,Enpep,Ghrl,Ins2,Slc30a6,Inhbe,Ace2,Cpb2
R-MMU-203615	eNOS activation	0.531805	0.717069	-0.320278	-0.931433	133449	13	Ddah2,Cav1,Cygb,Spr
R-MMU-2024101	CS/DS degradation	0.536281	0.722412	0.432715	0.951476	392017	11	Dcn,Vcan,Hexb,Hexa,Idua,Arsb
R-MMU-2534343	Interaction With Cumulus Cells And The Zona Pellucida	0.537505	0.723367	0.453046	0.95278	381045	9	B4galt1,Zp2,Adam21
R-MMU-6806942	MET Receptor Activation	0.541984	0.728696	0.499565	0.955862	360771	6	Spint1,Met,Hpn,Hgfac,Hgf,Spint2
R-MMU-418360	Platelet calcium homeostasis	0.543009	0.72931	-0.268916	-0.939999	96149	25	Atp2b2,P2rx6,Atp2a3,P2rx2
R-MMU-2142770	Synthesis of 15-eicosatetraenoic acid derivatives	0.543478	0.72931	0.498956	0.954698	361766	6	Gpx2,Ptgs2,Gpx1
R-MMU-8941855	RUNX3 regulates CDKN1A transcription	0.545801	0.731728	0.497937	0.952747	363312	6	Tgfb1,Smad4,Runx3
R-MMU-2672351	Stimuli-sensing channels	0.546475	0.731932	0.315551	0.969778	525059	97	Mlkl,Scnn1g,Sri,Sgk1,Trpm6,Ubb,Clcn7,Mcoln2,Ano10,Ripk1,Trpv5,Ostm1,Clca1,Fkbp1b,Ano6,Raf1,Clcn4,Trpv2,Wnk1,Ano2,Tpcn2,Calm1,Calm3,Ttyh2,Trpc1,Mcoln1,Nedd4l
R-MMU-72764	Eukaryotic Translation Termination	0.549988	0.735936	0.496106	0.949245	366099	6	Etf1,Gspt1,Apeh
R-MMU-156588	Glucuronidation	0.550825	0.736355	-0.293995	-0.925962	121868	17	Ugt1a6a,Ugt1a1,Ugt2b35,Ugt2a3
R-MMU-112043	PLC beta mediated events	0.552058	0.737301	0.347741	0.947506	475478	35	Gna14,Prkcd,Prkar1b,Plcb3,Camkk2,Prkar1a,Plcb1,Adcy2,Calm1,Calm3,Prkcg,Mapk1,Pla2g4a,Plcb2,Gna15,Adcy4,Calm2,Grk2
R-MMU-205043	NRIF signals cell death from the nucleus	0.553047	0.737649	0.405215	0.937223	418706	14	Ubb,Ncstn,Psen1,Aph1a,Uba52,Traf6,Ngfr
R-MMU-5693567	HDR through Homologous Recombination (HRR) or Single Strand Annealing (SSA)	0.553368	0.737649	0.313875	0.966204	532487	99	H2bc8,Ppp4r2,Ubb,Pold3,Ube2n,H4c11,Rfc5,Ppp4c,Spidr,Ube2v2,Rhno1,Rnf8,Chek1,Atm,Rad51ap1,Polk,H4c1,Rbbp8,Rfc2,Ccna1,H2ax,Top3a,Herc2,Tipin,Rad51,Wrn,Rad9a,Eme2,Rad17,Brip1,Ccna2,Topbp1,Rfc1,Trp53bp1,Rmi1,Rad9b,Uba52,Brca2,Slx4,Babam2,Polh,Ube2i
R-MMU-5666185	RHO GTPases Activate Rhotekin and Rhophilins	0.554391	0.737992	0.494244	0.945681	369030	6	Rhpn2,Rhoa,Tax1bp3
R-MMU-438064	Post NMDA receptor activation events	0.554881	0.737992	0.39415	0.936401	428355	16	Prkar1b,Camkk2,Rps6ka2,Prkar1a,Calm1,Calm3,Calm2,Rps6ka1,Creb1,Rps6ka3
R-MMU-1483213	Synthesis of PE	0.555201	0.737992	0.417521	0.935471	411234	12	Etnk1,Cept1,Lpin2,Chka,Selenoi,Etnk2
R-MMU-72695	Formation of the ternary complex, and subsequently, the 43S complex	0.557269	0.739557	-0.234371	-0.948342	60383	46	Rps21,Rps19,Rps29,Rps17,Rps8,Rps26,Rps15,Rps25,Rps15a,Rps4x,Rpsa,Rps3a1,Rps28,Rps27,Eif3l
R-MMU-159740	Gamma-carboxylation of protein precursors	0.557431	0.739557	-0.360995	-0.900948	169448	8	F9,Ggcx
R-MMU-399956	CRMPs in Sema3A signaling	0.558143	0.739803	0.392973	0.933605	430873	16	Fes,Plxna1,Cdk5r1,Plxna2,Cdk5,Dpysl4,Fyn,Dpysl5,Dpysl3,Crmp1
R-MMU-9013422	RHOBTB1 GTPase cycle	0.559416	0.740791	0.367709	0.935286	455047	23	Cct2,Tra2b,Srrm1,Hnrnpc,Cops2,Rbbp6,Cct7,Vim,Txnl1,Dbn1,Cops4,Myo6,Gps1,Rhobtb1
R-MMU-5693538	Homology Directed Repair	0.56105	0.742255	0.311386	0.963012	542070	105	H2bc8,Ppp4r2,Ubb,Pold3,Ube2n,Fen1,H4c11,Rfc5,Ppp4c,Spidr,Ube2v2,Rhno1,Rnf8,Chek1,Atm,Rad51ap1,Polk,H4c1,Rbbp8,Rfc2,Ccna1,H2ax,Top3a,Herc2,Tipin,Rad51,Wrn,Rad9a,Polq,Eme2,Rad17,Brip1,Ccna2,Topbp1,Rfc1,Trp53bp1,Rmi1,Rad9b,Uba52,Brca2,Slx4,Babam2,Polh
R-MMU-5651801	PCNA-Dependent Long Patch Base Excision Repair	0.564017	0.745479	0.375253	0.930561	449753	20	Pold3,Fen1,Rfc5,Rfc2,Apex1
R-MMU-879415	Advanced glycosylation endproduct receptor signaling	0.56815	0.750204	0.512628	0.938825	367512	5	Capza2,App,S100b
R-MMU-8982491	Glycogen metabolism	0.56866	0.750204	0.373762	0.926864	453455	20	Gys1,Phka2,Pgm1,Phkg2,Calm1,Calm3,Phka1,Phkg1,Calm2,Pygm
R-MMU-159227	Transport of the SLBP independent Mature mRNA	0.57144	0.753076	0.343829	0.932683	490249	34	Nup50,Nup153,Pom121,Nup62,Nup98,Eif4e,Nup35,Ranbp2,Nupl1,Nup93,Nup43,Nup88,Nup54
R-MMU-8964058	HDL remodeling	0.571909	0.753076	0.452137	0.925212	398060	8	Abcg1,Lipg,Lcat,Pltp
R-MMU-71403	Citric acid cycle (TCA cycle)	0.573956	0.754995	-0.271698	-0.918298	110008	22	Idh2,Suclg2,Suclg1,Me2
R-MMU-176187	Activation of ATR in response to replication stress	0.574897	0.754995	0.341628	0.930852	495149	35	Cdc25a,Mcm4,Orc2,Rfc5,Mcm6,Chek1,Rfc2,Mcm10,Cdc7,Rad9a,Orc4,Rad17,Dbf4,Orc3,Rad9b,Mcm7
R-MMU-425407	SLC-mediated transmembrane transport	0.574978	0.754995	0.300876	0.971022	572854	232	Cp,Apod,Slc39a1,Slc15a3,Slc25a22,Slc9a1,Slc3a2,Sri,Slc44a4,Slc34a2,Slc39a14,Slc39a4,Slc4a2,Slc13a2,Slco4a1,Slc12a2,Slc35c1,Ahcyl2,Slc39a2,Slc2a12,Arl2bp,Slc41a2,Slc41a1,Slc11a1,Slc1a1,Slc7a6,Slc39a7,Slc6a14,Slc2a6,Slc26a1,Slc36a1,Slc38a1,Rsc1a1,Slc4a1,Slc6a6,Slc9a4,Pdzd11,Slc4a8,Slc43a2,Slc7a1,Slc5a5,Slc35b2,Slc35a2,Slc28a1
R-MMU-428643	Organic anion transporters	0.579492	0.75967	0.425495	0.916283	417474	10	Slc25a22,Slc5a5,Slc17a5,Slc17a7
R-MMU-8851907	MET activates PI3K/AKT signaling	0.579762	0.75967	0.483287	0.924717	385918	6	Grb2,Pik3ca,Met
R-MMU-8865999	MET activates PTPN11	0.58016	0.75967	0.507319	0.929102	375281	5	Grb2,Ptpn11,Met
R-MMU-111453	BH3-only proteins associate with and inactivate anti-apoptotic BCL-2 members	0.581435	0.760629	0.463576	0.9199	396434	7	Bcl2l1,Bid
R-MMU-156711	Polo-like kinase mediated events	0.582022	0.760689	0.50648	0.927565	376485	5	Plk1,Foxm1
R-MMU-5693571	Nonhomologous End-Joining (NHEJ)	0.583682	0.761562	0.335559	0.925828	508264	38	H2bc8,Ube2n,H4c11,Xrcc4,Ube2v2,Rnf8,Atm,Rif1,H4c1,H2ax,Herc2
R-MMU-1660516	Synthesis of PIPs at the early endosome membrane	0.584061	0.761562	0.394115	0.911548	442186	14	Pi4k2a,Inpp4a,Pik3c2a,Mtmr2,Pi4k2b,Vac14,Mtmr12
R-MMU-499943	Interconversion of nucleotide di- and triphosphates	0.58448	0.761562	0.34959	0.919611	488579	28	Ctps,Txn1,Glrx,Ak6,Gsr,Nme2,Nudt13,Ak2
R-MMU-74752	Signaling by Insulin receptor	0.585124	0.761562	0.315489	0.938978	545957	69	Tcirg1,Flt3l,Atp6v0c,Atp6v1b2,Akt2,Shc1,Grb2,Atp6v1d,Atp6v1g1,Pdpk1,Atp6v0a2,Sos1,Atp6v0a1,Atp6v0d2,Atp6ap1,Ptpn11,Atp6v0d1,Fgfr4,Atp6v1b1,Fgf18,Fgf3,Fgf20,Atp6v1h,Atp6v0e,Pik3ca,Mapk1
R-MMU-2485179	Activation of the phototransduction cascade	0.5854	0.761562	0.44661	0.913903	407450	8	Pde6b,Gnb1,Gngt1
R-MMU-5693532	DNA Double-Strand Break Repair	0.586311	0.762041	0.303755	0.954722	574250	132	H2bc8,Ppp4r2,Ubb,Eya2,Pold3,Eya3,Ube2n,Fen1,H4c11,Rfc5,Xrcc4,Ppp4c,Spidr,Ube2v2,Rhno1,Rnf8,Chek1,Ppp5c,Atm,Rad51ap1,Rif1,Polk,Smarca5,H4c1,Rbbp8,Rfc2,Ccna1,H2ax,Top3a,Herc2,Kpna2,Tipin,Kdm4b,Rad51,Wrn,Lig4,Rad9a,Polq,Eme2,Rad17,Brip1,Eya4,Ccna2,Topbp1,Rfc1,Trp53bp1,Rmi1,Rad9b,Uba52,Brca2,Slx4,Babam2,Polh
R-MMU-68884	Mitotic Telophase/Cytokinesis	0.590006	0.765333	0.397803	0.906322	441952	13	Plk1,Kif23,Kif20a,Wapl,Nipbl,Mau2,Rad21
R-MMU-9014826	Interleukin-36 pathway	0.590601	0.765333	0.459698	0.912205	402684	7	Il1rl2,Il1f10,Il1f9,Il1f5,Il1rap
R-MMU-68877	Mitotic Prometaphase	0.590943	0.765333	0.299936	0.960187	586357	188	Nek2,Cntrl,Tubb5,Plk1,Haus2,Dync1li1,Ppp2ca,Dync1h1,Dynll1,Cenpl,Cenpj,Ppp2r5b,Ska2,Ppp2r1b,Tubb6,Pafah1b1,Bub1b,Ywhae,Ccp110,Csnk2b,Nup98,Mis12,Cenpa,Dctn2,Tuba8,Ssna1,Cenpe,Csnk2a2,Nme7,Kif2b,Tuba1b,Cenpt,Csnk1d,Ncaph,Sgo2a,Tubgcp6,Cenpc1,Ranbp2,Ckap5,Ndel1,Tubb4b,Tuba1a,Sdccag8,Cenpf,Knl1,Kif2c,Alms1,Ppp2r1a,Birc5,Xpo1,Ywhag,Nup43,Wapl,Haus3,Csnk1e,Ppp2r5c,Cep290,Sfi1,Zwint,Spc25,Dync1i2,Dsn1,…
R-MMU-1502540	Signaling by Activin	0.591022	0.765333	0.397444	0.905506	442713	13	Inhba,Inhbb,Smad4,Foxh1,Drap1,Acvr1b,Fstl3
R-MMU-9609523	Insertion of tail-anchored proteins into the endoplasmic reticulum membrane	0.593248	0.767507	0.396657	0.903713	444380	13	Prnp,Vapa,Ube2j2,App
R-MMU-5654716	Downstream signaling of activated FGFR4	0.595131	0.769236	-0.257815	-0.9104	102730	26	Fgf1,Fgf15,Fgf17,Fgf9,Fgf4,Fgf6,Fgf8,Klb,Gab1
R-MMU-418597	G alpha (z) signalling events	0.595992	0.76964	0.338438	0.913873	509237	33	Gng12,Rgs16,Gngt2,Gnb1,Gnb2,Adra2a,Rgs20,Adcy2,Gnb5,Rgs17,Adra2c,Gnb3,Gngt1,Adcy4
R-MMU-392517	Rap1 signalling	0.606235	0.782068	0.380802	0.893287	463667	15	Rap1b,Ywhaz,Raf1,Rasgrp2
R-MMU-1483191	Synthesis of PC	0.606729	0.782068	0.346656	0.900643	501996	26	Slc44a4,Cept1,Csnk2b,Lpin2,Csnk2a2,Chka,Lpcat1,Pcyt1b
R-MMU-75109	Triglyceride biosynthesis	0.608522	0.78366	0.405309	0.891214	444824	11	Gk,Lpin2,Dgat1,Dgat2
R-MMU-8866904	Negative regulation of activity of TFAP2 (AP-2) family transcription factors	0.609944	0.784773	0.494181	0.905042	394547	5	Wwox,Kctd1,Tfap2b,Ube2i
R-MMU-192105	Synthesis of bile acids and bile salts	0.610975	0.78538	0.335675	0.902056	519830	32	Ch25h,Slc27a2,Osbpl9,Cyp7b1,Acot8,Osbp,Cyp8b1
R-MMU-376172	DSCAM interactions	0.611625	0.785497	0.423184	0.889979	433590	9	Mapk13,Rac1,Mapk11,Pak1,Mapk14
R-MMU-9006115	Signaling by NTRK2 (TRKB)	0.61706	0.791126	0.420942	0.885264	437443	9	Grb2,Rac1,Sos1,Fyn
R-MMU-2514856	The phototransduction cascade	0.617135	0.791126	0.336855	0.895944	520531	30	Pde6b,Gnb1,Metap2,Metap1,Nmt1,Calm1,Gnb5,Calm3,Grk1,Grk4,Gngt1,Calm2
R-MMU-9617828	FOXO-mediated transcription of cell cycle genes	0.619919	0.793274	0.432278	0.884575	431476	8	Foxo3,Smad4,Foxo1,Foxg1,Smad2
R-MMU-5218921	VEGFR2 mediated cell proliferation	0.621286	0.793274	0.392913	0.880335	460183	12	Src,Prkcd,Kras,Pdpk1,Sphk1
R-MMU-4641262	Disassembly of the destruction complex and recruitment of AXIN to the membrane	0.621475	0.793274	0.338773	0.891158	519504	28	Ctnnb1,Ppp2ca,Ppp2r5b,Ppp2r1b,Csnk1a1,Fzd5,Frat1,Ppp2r1a,Ppp2r5c,Wnt1,Apc,Lrp5,Dvl1
R-MMU-140342	Apoptosis induced DNA fragmentation	0.622588	0.793274	0.386042	0.879528	466358	13	H1f1,Kpnb1,Casp3,Hmgb2
R-MMU-6794361	Neurexins and neuroligins	0.623566	0.793274	0.333442	0.891557	528268	31	Dbnl,Dlgap4,Nlgn2,Lrrtm3,Dlg4,Nlgn3,Shank3
R-MMU-8849932	Synaptic adhesion-like molecules	0.624571	0.793274	0.358857	0.88139	494274	19	Flot2,Flot1,Dlg4,Lrfn4,Dlg1
R-MMU-73776	RNA Polymerase II Promoter Escape	0.624807	0.793274	0.317826	0.900931	557105	46	Gtf2f1,Taf10,Ak6,Taf6,Gtf2h1,Taf5,Gtf2e1,Taf4b,Polr2a,Ercc2,Gtf2f2,Gtf2h2,Taf15,Gtf2h3,Polr2b,Polr2c,Taf11
R-MMU-73779	RNA Polymerase II Transcription Pre-Initiation And Promoter Opening	0.624807	0.793274	0.317826	0.900931	557105	46	Gtf2f1,Taf10,Ak6,Taf6,Gtf2h1,Taf5,Gtf2e1,Taf4b,Polr2a,Ercc2,Gtf2f2,Gtf2h2,Taf15,Gtf2h3,Polr2b,Polr2c,Taf11
R-MMU-75953	RNA Polymerase II Transcription Initiation	0.624807	0.793274	0.317826	0.900931	557105	46	Gtf2f1,Taf10,Ak6,Taf6,Gtf2h1,Taf5,Gtf2e1,Taf4b,Polr2a,Ercc2,Gtf2f2,Gtf2h2,Taf15,Gtf2h3,Polr2b,Polr2c,Taf11
R-MMU-76042	RNA Polymerase II Transcription Initiation And Promoter Clearance	0.624807	0.793274	0.317826	0.900931	557105	46	Gtf2f1,Taf10,Ak6,Taf6,Gtf2h1,Taf5,Gtf2e1,Taf4b,Polr2a,Ercc2,Gtf2f2,Gtf2h2,Taf15,Gtf2h3,Polr2b,Polr2c,Taf11
R-MMU-2142753	Arachidonic acid metabolism	0.62518	0.793274	0.313466	0.90492	566869	53	Ggt5,Ptges,Gpx2,Ptgs1,Cyp4a12a,Mapkapk2,Abcc1,Aloxe3,Ggt1
R-MMU-6805567	Keratinization	0.625585	0.793274	0.298229	0.930346	608922	118	Krt18,Krt8,Krt7,Krt80,Krt19,Spink5,Dsc2,Dsg3,Krt28,Krtap12-1,Tchh,Dsg4,Klk5,Gm10100,Krt33b,Rptn,Pkp4,Gm11555,Dsg2,Krt79,Krt72,Krt13,Krt9,Krtap3-1
R-MMU-264642	Acetylcholine Neurotransmitter Release Cycle	0.626894	0.794216	0.365148	0.877863	488195	17	Stxbp1,Unc13b,Rims1,Ppfia2,Slc18a3,Ppfia1
R-MMU-1793185	Chondroitin sulfate/dermatan sulfate metabolism	0.627717	0.794543	0.317081	0.89882	559700	46	Sdc3,Agrn,Dcn,Vcan,Sdc4,Csgalnact2,Dse,Gpc2,Hexb,B3galt6,B3gat3,B4galt7,Hexa,Idua,Chst15,Chst14,Xylt2,Chpf,B3gat2,Gpc4,Gpc5,Arsb
R-MMU-170670	Adenylate cyclase inhibitory pathway	0.628318	0.794588	-0.291415	-0.866729	152625	14	Adcy1,Adcy5,Adcy9,Gnal,Adcy3,Adcy7
R-MMU-1369062	ABC transporters in lipid homeostasis	0.629074	0.794828	-0.281769	-0.871555	143443	16	Abca2,Abca5,Abcd3,Abcg5
R-MMU-166208	mTORC1-mediated signalling	0.631911	0.797695	0.343043	0.879097	517118	24	Eif4g1,Lamtor1,Fkbp1a,Eif4e,Rraga,Lamtor5,Rps6kb1,Rragc,Rptor,Rragd,Rheb
R-MMU-163210	Formation of ATP by chemiosmotic coupling	0.634003	0.798901	-0.280722	-0.868316	144567	16	Atp5h,Atp5j,Atp5k,Atp5j2,Atp5g1,Atp5e
R-MMU-8949613	Cristae formation	0.634003	0.798901	-0.280722	-0.868316	144567	16	Atp5h,Atp5j,Atp5k,Atp5j2,Atp5g1,Atp5e
R-MMU-69478	G2/M DNA replication checkpoint	0.636058	0.799723	-0.392658	-0.836345	224619	5	Wee1,Cdk1,Pkmyt1,Ccnb2,Ccnb1
R-MMU-156587	Amino Acid conjugation	0.636363	0.799723	0.458729	0.877727	423595	6	Acsm1,Acsm5,Glyat,Glyatl3
R-MMU-159424	Conjugation of carboxylic acids	0.636363	0.799723	0.458729	0.877727	423595	6	Acsm1,Acsm5,Glyat,Glyatl3
R-MMU-2470946	Cohesin Loading onto Chromatin	0.637912	0.800953	-0.316084	-0.847763	178351	10	Pds5b,Stag2
R-MMU-445355	Smooth Muscle Contraction	0.639701	0.801139	0.328876	0.879349	541937	31	Tpm4,Tpm3,Pxn,Sorbs1,Trim72,Cald1,Tpm1,Calm1,Sorbs3,Calm3,Tln1,Pak2
R-MMU-8964539	Glutamate and glutamine metabolism	0.63996	0.801139	-0.300918	-0.853507	165945	12	Kyat1,Oat
R-MMU-399719	Trafficking of AMPA receptors	0.640639	0.801139	0.333104	0.876244	535523	28	Ap2b1,Camk2d,Ap2s1,Ap2m1,Dlg4,Mdm2,Dlg1,Prkcg
R-MMU-399721	Glutamate binding, activation of AMPA receptors and synaptic plasticity	0.640639	0.801139	0.333104	0.876244	535523	28	Ap2b1,Camk2d,Ap2s1,Ap2m1,Dlg4,Mdm2,Dlg1,Prkcg
R-MMU-5620922	BBSome-mediated cargo-targeting to cilium	0.64228	0.801139	0.342088	0.87012	522451	23	Sstr3,Arl6,Cct2,Rab3ip,Bbs4,Cct4,Bbip1,Bbs9,Cct5,Mkks,Cct3,Smo,Mchr1,Cct8,Bbs12,Bbs10,Tcp1,Bbs2
R-MMU-200425	Carnitine metabolism	0.642448	0.801139	0.384915	0.862416	475858	12	Slc25a20,Cpt1a,Acaca
R-MMU-1296072	Voltage gated Potassium channels	0.642485	0.801139	0.315488	0.886119	568496	43	Kcnq3,Kcna3,Kcnd2,Kcns1,Kcnh3,Kcna5,Kcns3,Kcna7,Kcnc3,Kcnh5,Kcnd3,Kcna10,Kcnh4,Kcnh6,Kcnd1
R-MMU-399954	Sema3A PAK dependent Axon repulsion	0.642622	0.801139	0.368084	0.863453	491497	15	Fes,Plxna1,Rac1,Plxna2,Pak2,Fyn,Pak1
R-MMU-6782210	Gap-filling DNA repair synthesis and ligation in TC-NER	0.651278	0.810585	0.303234	0.891998	601035	62	Ubb,Pold3,Cul4b,Tcea1,Gtf2h1,Cul4a,Xab2,Rfc5,Polr2a,Polk,Usp7,Ercc2,Ppie,Rfc2
R-MMU-5654696	Downstream signaling of activated FGFR2	0.651353	0.810585	-0.245123	-0.881877	106873	28	Fgf1,Fgf17,Fgf9,Fgf5,Fgf4,Fgf6,Fgf8,Gab1,Fgf10,Frs3
R-MMU-77595	Processing of Intronless Pre-mRNAs	0.652457	0.811241	-0.266156	-0.864255	136114	19	Pabpn1,Ncbp2,Cstf2t
R-MMU-1362409	Mitochondrial iron-sulfur cluster biogenesis	0.653484	0.811799	0.388098	0.853369	477691	11	Isca2,Isca1
R-MMU-422085	Synthesis, secretion, and deacylation of Ghrelin	0.654726	0.812624	-0.280633	-0.851565	153971	15	Ghrl,Ins2
R-MMU-1461957	Beta defensins	0.655406	0.81275	0.355458	0.854567	510399	17	Tlr2,Defb1,Defb28,Defb18
R-MMU-8979227	Triglyceride metabolism	0.657171	0.81418	0.339819	0.857434	531213	22	Gk,Fabp5,Lpin2,Dgat1,Dgat2
R-MMU-77310	Beta oxidation of lauroyl-CoA to decanoyl-CoA-CoA	0.657718	0.81418	0.472629	0.865572	425450	5	Acadl,Hadhb,Hadha
R-MMU-201688	WNT mediated activation of DVL	0.661861	0.818587	0.414802	0.848812	460669	8	Pip5k1b,Csnk2b,Csnk2a2,Csnk1e,Dvl1
R-MMU-2393930	Phosphate bond hydrolysis by NUDT proteins	0.665096	0.821865	-0.343247	-0.819095	211620	7	Nudt16
R-MMU-5205647	Mitophagy	0.666023	0.822287	0.332535	0.85217	545034	24	Src,Csnk2b,Tomm20,Map1lc3a,Csnk2a2,Mfn2,Map1lc3b,Pink1,Pgam5,Tomm22
R-MMU-5389840	Mitochondrial translation elongation	0.670016	0.82649	0.293345	0.892193	637721	86	Mrps7,Mrps18b,Mrpl27,Mrpl32,Mrpl37,Mrpl46,Mrpl30,Dap3,Mrps23,Mrps34,Aurkaip1,Mrpl20,Mrpl19,Mrpl9,Eral1,Mrpl41,Mrpl16,Mrps18c,Mrpl54,Mrpl39,Mrpl17,Mrpl24,Mrps18a,Mrpl52,Mrpl47,Mrps11,Mrpl35,Mrps5,Mrpl58,Mrps6,Mrpl10,Mrpl55,Mrpl49,Mrps35,Mrpl21,Mrpl43,Mrpl18
R-MMU-5578775	Ion homeostasis	0.67159	0.827706	0.302582	0.871386	607613	52	Atp2a2,Sri,Fxyd3,Atp1b3,Atp1a1,Kcnj11,Camk2d,Pln,Fkbp1b
R-MMU-1482922	Acyl chain remodelling of PI	0.674385	0.82968	0.35285	0.838283	520609	16	Plaat3,Pla2g2d,Pla2g12a,Pla2g5,Pla2g4c,Pla2g4a,Pla2g2e,Pla2g1b
R-MMU-196791	Vitamin D (calciferol) metabolism	0.674862	0.82968	-0.326648	-0.815226	205145	8	Gc,Vdr,Pias4,Sumo2,Cyp27b1,Cyp24a1,Ube2i,Cyp2r1
R-MMU-163359	Glucagon signaling in metabolic regulation	0.675134	0.82968	0.423315	0.840007	460320	7	Prkar1b,Prkar1a,Cysltr2
R-MMU-8874211	CREB3 factors activate genes	0.675847	0.82968	0.464154	0.85005	437177	5	Creb3,Mbtps1,Mbtps2
R-MMU-111932	CaMK IV-mediated phosphorylation of CREB	0.677415	0.82968	0.463392	0.848656	438191	5	Camkk2,Calm1,Calm3,Calm2
R-MMU-442729	CREB1 phosphorylation through the activation of CaMKII/CaMKK/CaMKIV cascasde	0.677415	0.82968	0.463392	0.848656	438191	5	Camkk2,Calm1,Calm3,Calm2
R-MMU-204174	Regulation of pyruvate dehydrogenase (PDH) complex	0.677838	0.82968	0.351669	0.835475	523275	16	Pdk4,Pdhx,Pdp1
R-MMU-418346	Platelet homeostasis	0.678293	0.82968	0.294224	0.879542	635527	72	Atp2a2,Sri,Gng12,Ppp2ca,Ppp2r5b,Gngt2,Ppp2r1b,Fgr,Ptpn6,Gnb1,P2rx7,Gnb2,Ptpn11,Calm1,Gnb5,Calm3,Itpr3,Nos3,Slc8a1,Ppp2r1a,Ppp2r5c,Pla2g4a,P2rx5,Gnb3,Gngt1,P2rx4,Pde2a,Calm2
R-MMU-3065679	SUMO is proteolytically processed	0.678507	0.82968	0.439884	0.84167	451648	6	Sumo3,Senp1
R-MMU-549132	Organic cation/anion/zwitterion transport	0.679692	0.830406	-0.305018	-0.818084	190032	10	Slc22a3,Slc22a2,Slc22a1
R-MMU-74749	Signal attenuation	0.680398	0.830547	0.395235	0.831202	482344	9	Shc1,Grb2,Sos1,Mapk1,Mapk3,Irs2
R-MMU-9619229	Activation of RAC1 downstream of NMDARs	0.686812	0.836924	0.436172	0.834567	457176	6	Camkk2,Calm1,Calm3,Calm2
R-MMU-425393	Transport of inorganic cations/anions and amino acids/oligopeptides	0.687305	0.836924	0.287591	0.890072	664433	106	Slc15a3,Slc25a22,Slc9a1,Slc3a2,Sri,Slc34a2,Slc4a2,Slc12a2,Ahcyl2,Slc1a1,Slc7a6,Slc6a14,Slc26a1,Slc36a1,Slc38a1,Slc4a1,Slc6a6,Slc9a4,Slc4a8,Slc43a2,Slc7a1,Slc5a5,Calm1,Calm3,Slc12a4,Slc1a5,Slc8b1
R-MMU-391908	Prostanoid ligand receptors	0.68741	0.836924	0.41796	0.829382	468690	7	Ptger2,Ptger4,Ptgdr,Ptgfr
R-MMU-70221	Glycogen breakdown (glycogenolysis)	0.689459	0.838692	0.35165	0.824901	527319	15	Phka2,Phkg2,Calm1,Calm3,Phka1,Phkg1,Calm2,Pygm
R-MMU-416476	G alpha (q) signalling events	0.69333	0.842252	0.28461	0.912498	688535	195	Hbegf,Anxa1,Ffar4,Gng12,Rgs19,Abhd12,Gna14,Rgs16,Grb2,App,Ccl9,Hcrtr1,Trio,Gprc6a,Gngt2,Htr2a,Prkcd,Ptafr,Kras,Prkch,Gnb1,Dgkd,Gnb2,Tacr1,P2ry2,Plcb3,Htr2c,Lpar1,Rps6ka2,Abhd6,Plcb1,Cckbr,Sos1,Tacr3,Gast,Prok2,F2r,Gnb5,Itpr3,Egfr,Casr,Fpr2,Dgka,Chrm5,Cck,Bdkrb1,Adra1b,Rgs17,Pik3ca,Rgs1,Lpar6,Mapk1,Xcl1,Nms,Cysltr2,Grp,Plcb2,Gna15,Gnb3,Gngt1,Prkce,Tac1,Grk2,Grm5,Mapk3
R-MMU-5173214	O-glycosylation of TSR domain-containing proteins	0.693811	0.842252	0.305017	0.844849	606277	39	Thbs1,Adamtsl4,Adamts9,Spon1,Adamts4,Thsd7a,Adamts3,Adamts14,Adamtsl3
R-MMU-1912420	Pre-NOTCH Processing in Golgi	0.694184	0.842252	0.455689	0.834548	449038	5	Furin,Tmed2
R-MMU-73933	Resolution of Abasic Sites (AP sites)	0.697039	0.844723	0.307916	0.838994	600348	35	Pold3,Tdg,Fen1,Rfc5,Rfc2,Apex1,Pnkp
R-MMU-5419276	Mitochondrial translation termination	0.697422	0.844723	0.287268	0.875496	665123	88	Mrps7,Mrps18b,Mrpl27,Mrpl32,Mrpl37,Mrpl46,Mrpl30,Dap3,Mrps23,Mrps34,Aurkaip1,Mrpl20,Mrpl19,Mrpl9,Eral1,Mrpl41,Mrpl16,Mrps18c,Mrpl54,Mrpl39,Mrpl17,Mrpl24,Mrps18a,Mrpl52,Mrpl47,Mrps11,Mrpl35,Mrps5,Mrpl58,Mrps6,Mrpl10,Mrpl55,Mrpl49,Mrps35,Mrpl21,Mrpl43,Mrpl18
R-MMU-5368287	Mitochondrial translation	0.70008	0.847211	0.286541	0.874179	668336	89	Mrps7,Mrps18b,Mrpl27,Mrpl32,Mrpl37,Mrpl46,Mrpl30,Dap3,Mrps23,Mrps34,Aurkaip1,Mrpl20,Mrpl19,Mrpl9,Eral1,Mrpl41,Mrpl16,Mrps18c,Mrpl54,Mrpl39,Mrpl17,Mrpl24,Mrps18a,Mrpl52,Mrpl47,Mrps11,Mrpl35,Mrps5,Mrpl58,Mrps6,Mrpl10,Mrpl55,Mrpl49,Mrps35,Mrpl21,Mrpl43,Mrpl18
R-MMU-5685942	HDR through Homologous Recombination (HRR)	0.701457	0.848147	0.291738	0.856598	646213	61	Ubb,Pold3,Rfc5,Spidr,Rhno1,Chek1,Atm,Rad51ap1,Polk,Rbbp8,Rfc2,Top3a,Rad51,Wrn,Rad9a,Eme2,Rad17,Brip1,Topbp1,Rfc1,Rmi1,Rad9b,Uba52,Brca2,Slx4,Polh
R-MMU-210993	Tie2 Signaling	0.70224	0.848345	0.339345	0.815828	546871	17	Shc1,Grb2,Kras,Sos1,Ptpn11,Pik3ca
R-MMU-2514853	Condensation of Prometaphase Chromosomes	0.702828	0.848345	0.397589	0.813591	489183	8	Csnk2b,Csnk2a2,Ncaph,Smc4,Ncapg,Csnk2a1,Ncapd2
R-MMU-6803529	FGFR2 alternative splicing	0.705533	0.850068	0.318228	0.821362	580605	25	Gtf2f1,Esrp1,Ptbp1,Hnrnpa1,Polr2a,Hnrnpf,Gtf2f2,Polr2b,Polr2c
R-MMU-375165	NCAM signaling for neurite out-growth	0.706625	0.850068	0.302378	0.834279	615322	38	Col4a1,Col4a2,Col3a1,Grb2,Kras,Ptpra,Sos1,St8sia2,Col5a2,Col6a1,Sptb,Mapk1,Col6a5,Sptan1,Fyn,Mapk3,Hras
R-MMU-70263	Gluconeogenesis	0.707078	0.850068	0.306086	0.830301	606615	34	G6pc2,Pgam1,Slc25a1,Eno2,Eno1,Slc37a2,Slc37a1,Slc25a13,Mdh2,Gapdh
R-MMU-419408	Lysosphingolipid and LPA receptors	0.708048	0.850068	-0.297495	-0.797905	197960	10	Lpar3,Lpar2
R-MMU-2214320	Anchoring fibril formation	0.709462	0.850068	0.353887	0.806268	531432	13	Col4a1,Col4a2,Lamb3
R-MMU-1296041	Activation of G protein gated Potassium channels	0.70978	0.850068	0.310964	0.822719	596169	29	Gng12,Gngt2,Gnb1,Kcnj15,Gnb2,Gnb5,Kcnj12,Kcnj2,Gnb3,Gngt1,Gng7,Gng3,Gabbr2,Gnb4,Kcnj9,Gng5
R-MMU-1296059	G protein gated Potassium channels	0.70978	0.850068	0.310964	0.822719	596169	29	Gng12,Gngt2,Gnb1,Kcnj15,Gnb2,Gnb5,Kcnj12,Kcnj2,Gnb3,Gngt1,Gng7,Gng3,Gabbr2,Gnb4,Kcnj9,Gng5
R-MMU-997272	Inhibition of voltage gated Ca2+ channels via Gbeta/gamma subunits	0.70978	0.850068	0.310964	0.822719	596169	29	Gng12,Gngt2,Gnb1,Kcnj15,Gnb2,Gnb5,Kcnj12,Kcnj2,Gnb3,Gngt1,Gng7,Gng3,Gabbr2,Gnb4,Kcnj9,Gng5
R-MMU-1566948	Elastic fibre formation	0.709803	0.850068	0.299097	0.834394	624316	41	Itgb6,Ltbp1,Furin,Itgb1,Itga5,Tgfb1,Loxl3,Lox,Itgb3,Itgav,Emilin1,Bmp2
R-MMU-73614	Pyrimidine salvage	0.710617	0.850068	0.373447	0.8042	511938	10	Upp1,Uckl1,Dck,Upp2,Uck1,Cda
R-MMU-5696400	Dual Incision in GG-NER	0.710911	0.850068	0.300301	0.831786	621220	39	Ubb,Pold3,Cul4b,Gtf2h1,Cul4a,Rfc5,Polk,Ercc2,Rfc2
R-MMU-156842	Eukaryotic Translation Elongation	0.712484	0.85114	0.447063	0.81875	460876	5	Eef2,Eef1g,Eef1b2,Eef1a1
R-MMU-5358606	Mismatch repair (MMR) directed by MSH2:MSH3 (MutSbeta)	0.713389	0.85114	0.381495	0.802305	505732	9	Pold3
R-MMU-5620924	Intraflagellar transport	0.713625	0.85114	0.296086	0.834155	632942	44	Ift57,Kif3c,Dynll1,Kif3b,Ttc30b,Tubb6,Tuba1b,Ift27,Tubb4b,Tuba1a,Kifap3,Traf3ip1,Ift46,Ttc21b,Kif3a,Trip11,Tuba3b,Ift74,Ttc26,Dynlrb1
R-MMU-6794362	Protein-protein interactions at synapses	0.714818	0.851235	0.287592	0.849103	661973	64	Dbnl,Flot2,Dlgap4,Nlgn2,Flot1,Slitrk3,Lrrtm3,Dlg4,Slitrk1,Ppfibp1,Ppfia2,Lrfn4,Nlgn3,Dlg1,Shank3
R-MMU-2514859	Inactivation, recovery and regulation of the phototransduction cascade	0.714916	0.851235	0.30944	0.818687	600483	29	Pde6b,Metap2,Metap1,Nmt1,Calm1,Gnb5,Calm3,Grk1,Grk4,Gngt1,Calm2
R-MMU-170968	Frs2-mediated activation	0.718515	0.854795	0.355982	0.79759	532200	12	Map2k1,Map2k2,Mapk1,Mapk3,Rap1a
R-MMU-203927	MicroRNA (miRNA) biogenesis	0.719792	0.85559	0.42085	0.80525	479129	6	Ago2,Tarbp2
R-MMU-202131	Metabolism of nitric oxide: NOS3 activation and regulation	0.72073	0.855856	0.336407	0.799217	556387	16	Akt1,Zdhhc21,Dnm2,Ddah1,Calm1,Calm3,Nosip,Nos3
R-MMU-1300645	Acrosome Reaction and Sperm:Oocyte Membrane Binding	0.721234	0.855856	0.420164	0.803937	480089	6	Izumo1,Cd9
R-MMU-879518	Transport of organic anions	0.722941	0.85668	-0.293556	-0.787341	202124	10	Slco2b1,Slc16a2
R-MMU-429958	mRNA decay by 3' to 5' exoribonuclease	0.723148	0.85668	-0.261626	-0.80925	164894	16	Exosc6,Exosc5,Exosc8,Exosc7,Ttc37,Exosc4,Exosc2,Hbs1l,Exosc9,Wdr61,Skiv2l,Nt5c3b,Exosc3,Exosc1,Dis3,Dcps
R-MMU-196071	Metabolism of steroid hormones	0.725465	0.858701	0.29882	0.817801	627219	36	Tspo,Stard3,Akr1b8,Cyp11b2,Lhb,Star,Akr1b7,Hsd17b1,Hsd3b2,Fdx2,Srd5a2,Hsd17b12,Hsd11b2,Hsd3b6,Hsd17b11
R-MMU-174437	Removal of the Flap Intermediate from the C-strand	0.727544	0.860011	0.337828	0.792478	556448	15	Pold3,Fen1,Terf1,Wrn
R-MMU-1483166	Synthesis of PA	0.728362	0.860011	0.296993	0.816194	632086	37	Lpcat4,Liph,Agpat3,Ddhd1,Pla2g2d,Pla2g12a,Pla2g5,Gpat4,Lpcat1,Agpat1,Pla2g4a,Agpat4,Pla2g2e,Agpat2,Pla2g1b,Miga1,Gnpat
R-MMU-71291	Metabolism of amino acids and derivatives	0.728408	0.860011	0.279941	0.905371	726323	247	Psmb8,Psmb10,Psme1,Psme2,Hdc,Aspg,Smox,Ido1,Sat1,Slc3a2,Psma5,Slc6a8,Ckmt1,Serinc3,Serinc2,Psat1,Shmt1,Psmd13,Psmd4,Psmb2,Psma7,Sephs2,Psmc4,Scly,Psmd3,Arg2,Slc45a2,Psma4,Pdhx,Psmd2,Psme3,Odc1,Psmb4,Psmd8,Asns,Il4i1,Bbox1,Psmc6,Psma6,Psmb6,Psmd9,Glul,Tph2,Sdsl,Ado,Slc5a5,Mri1,Azin1,Dao,Paox,Mat1a,Slc25a13,Psma3,Psmc1,Aass,Psma2,Psmd7,Psma8,Psmc3,Psmc5,Pycr2,Gls,Psmb7,Psma1,Psme4,Bckdk,Nmral1,Psmd…
R-MMU-5685938	HDR through Single Strand Annealing (SSA)	0.729788	0.86041	0.302563	0.808994	618256	31	Rfc5,Rhno1,Atm,Rbbp8,Rfc2,Top3a,Rad51,Wrn,Rad9a,Rad17,Brip1,Topbp1,Rmi1,Rad9b
R-MMU-936837	Ion transport by P-type ATPases	0.730501	0.86041	0.287206	0.829111	662367	53	Atp2a2,Sri,Atp10a,Fxyd3,Atp1b3,Atp1a1,Camk2d,Pln,Atp13a1,Pdzd11,Atp13a2
R-MMU-5205685	PINK1-PRKN Mediated Mitophagy	0.730583	0.86041	-0.256256	-0.807099	161639	17	Vdac1,Tomm7,Tomm5,Prkn,Sqstm1
R-MMU-5576886	Phase 4 - resting membrane potential	0.73433	0.863618	-0.252402	-0.807481	157650	18	Kcnk2,Kcnk3,Kcnj4,Kcnk9,Kcnk16,Kcnk18
R-MMU-8866907	Activation of the TFAP2 (AP-2) family of transcription factors	0.734536	0.863618	0.396934	0.787657	500822	7	Wwox,Tfap2b,Yeats4,Ep300,Cited4
R-MMU-5633008	TP53 Regulates Transcription of Cell Death Genes	0.735854	0.863865	0.334798	0.78537	562804	15	Prelid1,Casp2,Atm,Rabggtb,Zfp420
R-MMU-77075	RNA Pol II CTD phosphorylation and interaction with CE	0.735976	0.863865	0.307114	0.797911	608933	26	Gtf2f1,Gtf2h1,Polr2a,Ercc2,Gtf2f2,Rngtt,Gtf2h2,Gtf2h3,Supt5,Polr2b,Polr2c
R-MMU-77588	SLBP Dependent Processing of Replication-Dependent Histone Pre-mRNAs	0.739515	0.865386	0.354222	0.778881	540579	11	Zfp473,Slbp,Snrpe,Snrpd3
R-MMU-6781827	Transcription-Coupled Nucleotide Excision Repair (TC-NER)	0.739517	0.865386	0.279607	0.838116	694618	74	Ubb,Pold3,Cops8,Cul4b,Tcea1,Cops5,Gtf2h1,Cul4a,Xab2,Rfc5,Polr2a,Polk,Usp7,Ercc2,Ppie,Rfc2,Cops2,Cops6,Gtf2h2,Gtf2h3,Xpa,Polr2b,Polr2c,Rfc1,Uba52,Zfp830,Ercc8,Cops4,Aqr,Gps1,Ep300,Cops3,Uvssa
R-MMU-1187000	Fertilization	0.739735	0.865386	0.311083	0.791256	601725	23	B4galt1,Izumo1,Hvcn1
R-MMU-1474165	Reproduction	0.739735	0.865386	0.311083	0.791256	601725	23	B4galt1,Izumo1,Hvcn1
R-MMU-196819	Vitamin B1 (thiamin) metabolism	0.74718	0.873367	0.430109	0.7877	483319	5	Slc19a2,Slc25a19,Tpk1
R-MMU-419037	NCAM1 interactions	0.747952	0.873543	0.314683	0.780358	596425	20	Col4a1,Col4a2,Col3a1,St8sia2,Col5a2,Col6a1
R-MMU-418359	Reduction of cytosolic Ca++ levels	0.751713	0.877206	0.333203	0.770666	569114	14	Atp2a2,Sri,Calm1,Calm3,Slc8a1
R-MMU-420029	Tight junction interactions	0.753135	0.877597	0.404983	0.77489	501324	6	F11r,Pard6b
R-MMU-629587	Highly sodium permeable postsynaptic acetylcholine nicotinic receptors	0.753977	0.877597	0.387935	0.7698	514077	7	Chrnd,Chrnb2,Chrna3
R-MMU-110373	Resolution of AP sites via the multiple-nucleotide patch replacement pathway	0.754075	0.877597	0.306328	0.779162	613389	23	Pold3,Fen1,Rfc5,Rfc2,Apex1
R-MMU-6782135	Dual incision in TC-NER	0.754546	0.877597	0.278224	0.818429	696336	62	Ubb,Pold3,Cul4b,Tcea1,Gtf2h1,Cul4a,Xab2,Rfc5,Polr2a,Polk,Usp7,Ercc2,Ppie,Rfc2
R-MMU-264876	Insulin processing	0.756437	0.878201	-0.277683	-0.767111	203488	11	Ins2,Slc30a6
R-MMU-139853	Elevation of cytosolic Ca2+ levels	0.756819	0.878201	-0.277574	-0.766811	203591	11	P2rx6,P2rx2,Trpc6
R-MMU-70268	Pyruvate metabolism	0.756941	0.878201	0.299089	0.781963	629582	27	Pdk4,Ldha,Pdhx,Pdp1
R-MMU-110362	POLB-Dependent Long Patch Base Excision Repair	0.758086	0.878773	0.385987	0.765936	516879	7	Fen1,Apex1,Parg
R-MMU-426486	Small interfering RNA (siRNA) biogenesis	0.758684	0.878773	0.37316	0.763601	528060	8	Ago2,Tarbp2
R-MMU-68911	G2 Phase	0.761806	0.881662	0.422569	0.773892	492780	5	Ccna1,Ccna2,Cdk2
R-MMU-111957	Cam-PDE 1 activation	0.76599	0.885774	0.398639	0.762752	509881	6	Calm1,Calm3,Calm2,Pde1c
R-MMU-163200	Respiratory electron transport, ATP synthesis by chemiosmotic coupling, and heat production by uncoupling proteins.	0.768015	0.887386	-0.187908	-0.889856	25557	106	Pm20d1,Ndufa4,Ndufc2,Etfb,Uqcr10,Tmem186,Ndufa1,Sco2,Ndufa5,Atp5h,Atp5j,Tmem126b,Slc25a27,Atp5k,Cox14,Ndufs5,Cox8a,Ndufb4,Coq10a,Ndufa12,Atp5j2,Ndufb2,Uqcrh,Atp5g1,Atp5e,Ndufc1,Ndufs1,Cox7c,Slc25a14
R-MMU-174414	Processive synthesis on the C-strand of the telomere	0.771503	0.890198	0.314615	0.756374	600810	17	Pold3,Fen1,Terf1,Wrn,Acd,Blm,Terf2ip
R-MMU-446199	Synthesis of Dolichyl-phosphate	0.771865	0.890198	0.395714	0.757155	513792	6	Nus1,Mvd,Dhdds
R-MMU-5576894	Phase 1 - inactivation of fast Na+ channels	0.77235	0.890198	-0.310355	-0.740602	245746	7	Kcnip4
R-MMU-442742	CREB1 phosphorylation through NMDA receptor-mediated activation of RAS signaling	0.774323	0.891208	0.416131	0.7621	500877	5	Rps6ka2,Rps6ka1,Creb1,Rps6ka3
R-MMU-390247	Beta-oxidation of very long chain fatty acids	0.775007	0.891208	0.339841	0.74726	566524	11	Eci2,Acot8,Acaa1a
R-MMU-5654743	Signaling by FGFR4	0.775129	0.891208	0.281201	0.78174	679654	40	Ubb,Ppp2ca,Src,Shc1,Grb2,Kras,Sos1,Ptpn11,Fgfr4,Ppp2r1a,Fgf18,Fgf20,Pik3ca,Mapk1
R-MMU-622323	Presynaptic nicotinic acetylcholine receptors	0.778288	0.892657	0.332299	0.744527	576474	12	Chrnd,Chrna5,Chrnb2,Chrna3
R-MMU-156827	L13a-mediated translational silencing of Ceruloplasmin expression	0.779479	0.892657	-0.188683	-0.880296	30546	97	Rps21,Rps19,Rps29,Rpl37a,Eif4b,Rpl10,Rps17,Eif4a2,Rpl35,Rps8,Rpl5,Rpl39l,Rpl23a,Rps26,Rpl10l,Rpl35a,Rps15,Rps25,Rpl14,Rps15a,Rps4x,Rpsa,Rpl12,Rps3a1,Rps28,Rps27
R-MMU-5654736	Signaling by FGFR1	0.779707	0.892657	0.275794	0.786115	698887	48	Ubb,Spred1,Ppp2ca,Src,Shc1,Grb2,Kras,Sos1,Ptpn11,Spred2,Ppp2r1a,Fgf18,Fgf3,Fgf20,Pik3ca,Mapk1,Flrt1,Mapk3,Hras,Cbl,Fgf22
R-MMU-1234158	Regulation of gene expression by Hypoxia-inducible Factor	0.780139	0.892657	0.391653	0.749385	519299	6	Hif1a,Ep300,Hif3a
R-MMU-8986944	Transcriptional Regulation by MECP2	0.780201	0.892657	0.413097	0.756544	504679	5	Hdac1,Hipk2,Sin3a
R-MMU-9022692	Regulation of MECP2 expression and activity	0.780201	0.892657	0.413097	0.756544	504679	5	Hdac1,Hipk2,Sin3a
R-MMU-381676	Glucagon-like Peptide-1 (GLP1) regulates insulin secretion	0.782662	0.894744	0.285173	0.766342	665905	32	Gng12,Gngt2,Gnb1,Gnb2,Kcns3,Gnb5,Itpr3,Gnb3,Gngt1,Rap1a,Gng7,Itpr1,Gng3,Gnb4,Gng5
R-MMU-8876725	Protein methylation	0.785173	0.895947	0.309623	0.744372	611456	17	Hspa8,Calm1,Vcpkmt,Calm3,Rps2,Eef1akmt2
R-MMU-451306	Ionotropic activity of kainate receptors	0.785627	0.895947	0.32929	0.737787	581910	12	Dlg4,Calm1,Calm3,Dlg1,Calm2,Ncald,Grik4
R-MMU-451308	Activation of Ca-permeable Kainate Receptor	0.785627	0.895947	0.32929	0.737787	581910	12	Dlg4,Calm1,Calm3,Dlg1,Calm2,Ncald,Grik4
R-MMU-72702	Ribosomal scanning and start codon recognition	0.78823	0.897617	0.271597	0.78405	714712	53	Eif4h,Eif4a1,Eif3d,Eif2s2,Eif4g1,Eif5,Eif2s1,Eif4e,Eif3a,Eif3c,Eif3b,Rps2,Rps20
R-MMU-6783310	Fanconi Anemia Pathway	0.78837	0.897617	-0.213235	-0.816091	106764	36	Ercc1,Fancf,Fancc,Fanca,Fance,Cenpx
R-MMU-212676	Dopamine Neurotransmitter Release Cycle	0.791201	0.898123	0.293603	0.746795	643589	23	Stxbp1,Unc13b,Lin7a,Rims1,Ppfia2
R-MMU-9028731	Activated NTRK2 signals through FRS2 and FRS3	0.791834	0.898123	0.385826	0.738235	527084	6	Grb2,Sos1
R-MMU-3214858	RMTs methylate histone arginines	0.792168	0.898123	0.274381	0.770662	700942	43	H3c1,H3c15,H3c2,H4c11,Smarca4,Rbbp7,Ccnd1,Prmt1,H4c1,Smarcc1,Rps2,H2ac18
R-MMU-193634	Axonal growth inhibition (RHOA activation)	0.792919	0.898123	0.357487	0.731528	551888	8	Arhgdia,Rhoa,Rtn4,Omg,Ngfr
R-MMU-390648	Muscarinic acetylcholine receptors	0.793014	0.898123	-0.337496	-0.718853	280047	5	Chrm3
R-MMU-5358565	Mismatch repair (MMR) directed by MSH2:MSH6 (MutSalpha)	0.793691	0.898123	0.320996	0.731332	594525	13	Pold3,Pms2,Msh6,Exo1,Msh2,Pold1
R-MMU-8963676	Intestinal absorption	0.793702	0.898123	0.405896	0.743357	513412	5	Rsc1a1,Slc5a1,Npc1l1,Slc2a2
R-MMU-111996	Ca-dependent events	0.793928	0.898123	0.286812	0.749864	660346	27	Prkcd,Prkar1b,Camkk2,Prkar1a,Adcy2,Calm1,Calm3,Prkcg,Mapk1,Pla2g4a,Adcy4,Calm2,Grk2
R-MMU-8956320	Nucleobase biosynthesis	0.796853	0.900707	0.311645	0.731059	609458	15	Dhodh,Adss,Umps,Paics,Impdh2,Gmps
R-MMU-75067	Processing of Capped Intronless Pre-mRNA	0.798753	0.902128	0.283945	0.746929	667694	28	Papola,Zfp473,Cpsf2,Slbp,Snrpe,Wdr33,Sympk,Cpsf4,Fip1l1,Snrpd3
R-MMU-181429	Serotonin Neurotransmitter Release Cycle	0.804477	0.905688	0.299403	0.727767	631767	18	Stxbp1,Unc13b,Rims1,Ppfia2
R-MMU-525793	Myogenesis	0.80483	0.905688	0.288772	0.734506	654675	23	Ctnnb1,Cdc42,Ctnna1,Mef2c,Myod1,Mapk11,Myf5,Mapk14,Cdh15,Spag9,Tcf12
R-MMU-211916	Vitamins	0.805425	0.905688	0.378836	0.72486	536131	6	Cyp2r1,Cyp26c1,Cyp24a1,Cyp27b1,Cyp26b1
R-MMU-6811438	Intra-Golgi traffic	0.805673	0.905688	0.273886	0.752694	699178	37	Ykt6,Gosr2,Cyth1,Cog8,Napg,Cog2,Ric1,Gosr1,Cog3,Cyth4,Stx6,Stx5a,Arf1,Trip11,Napb
R-MMU-169893	Prolonged ERK activation events	0.806035	0.905688	0.311891	0.721374	610241	14	Map2k1,Map2k2,Crk,Mapk1,Mapk3,Rap1a
R-MMU-2468052	Establishment of Sister Chromatid Cohesion	0.806613	0.905688	-0.263815	-0.7288	216986	11	Pds5b,Stag2
R-MMU-2025928	Calcineurin activates NFAT	0.80686	0.905688	0.333037	0.717178	581273	10	Fkbp1a,Ppp3cb,Calm1,Calm3,Calm2,Nfatc1
R-MMU-1614517	Sulfide oxidation to sulfate	0.807062	0.905688	-0.332341	-0.707873	285008	5	Sqor,Tstd1,Ethe1,Slc25a10,Suox
R-MMU-9615933	Postmitotic nuclear pore complex (NPC) reformation	0.808776	0.906689	0.289112	0.729491	653760	22	Pom121,Nup98,Nup35,Nup93,Nup43,Ran,Nup133,Ube2i,Rangap1,Rcc1,Ndc1
R-MMU-2022870	Chondroitin sulfate biosynthesis	0.809244	0.906689	0.295159	0.724941	640421	19	Dcn,Vcan,Csgalnact2
R-MMU-180786	Extension of Telomeres	0.81192	0.908707	0.267023	0.756922	723943	46	Pold3,Fen1,Prim2,Rfc5,Ppp6c,Terf1,Ankrd28,Wrap53,Ppp6r3,Rfc2,Ccna1,Pola2,Wrn,Ccna2,Rfc1,Nhp2,Acd
R-MMU-68689	CDC6 association with the ORC:origin complex	0.812568	0.908707	-0.262147	-0.724193	218588	11	E2f2,Mcm8,Orc1
R-MMU-352230	Amino acid transport across the plasma membrane	0.812986	0.908707	0.275379	0.740022	691705	32	Slc3a2,Slc7a6,Slc6a14,Slc36a1,Slc38a1,Slc6a6,Slc43a2,Slc7a1,Slc1a5,Slc38a5,Slc36a4,Slc7a11
R-MMU-8963888	Chylomicron assembly	0.818425	0.91406	-0.274798	-0.712572	238232	9	Mttp,Apoe
R-MMU-450520	HuR (ELAVL1) binds and stabilizes mRNA	0.821651	0.916934	0.355469	0.705378	560219	7	Prkcd,Set,Xpo1,Elavl1,Nup214
R-MMU-199220	Vitamin B5 (pantothenate) metabolism	0.82456	0.918615	0.30815	0.702066	617648	13	Vnn1,Pdzd11,Pank4,Ppcs,Slc5a6
R-MMU-1650814	Collagen biosynthesis and modifying enzymes	0.824582	0.918615	0.258936	0.763123	762357	63	Col11a2,Col4a1,Plod3,Col4a2,Pcolce,Col3a1,Ppib,Col10a1
R-MMU-399955	SEMA3A-Plexin repulsion signaling by inhibiting Integrin adhesion	0.825119	0.918615	0.324755	0.699344	594427	10	Plxna1,Plxna2,Tln1,Fyn,Pip5k1c,Plxna3
R-MMU-5693579	Homologous DNA Pairing and Strand Exchange	0.831323	0.92479	0.264866	0.730783	723908	38	Rfc5,Rhno1,Chek1,Atm,Rad51ap1,Rbbp8,Rfc2,Top3a,Rad51,Wrn,Rad9a,Rad17,Brip1,Topbp1,Rmi1,Rad9b,Brca2
R-MMU-389887	Beta-oxidation of pristanoyl-CoA	0.834684	0.927794	-0.278812	-0.695839	253728	8	Hsd17b4,Acoxl,Amacr
R-MMU-390522	Striated Muscle Contraction	0.835661	0.928096	0.266046	0.721688	716929	34	Tpm4,Tpm3,Mybpc2,Tmod2,Tnnt2,Tpm1
R-MMU-166187	Mitochondrial Uncoupling	0.836536	0.928096	0.362407	0.693427	556840	6	Ucp2,Ucp3
R-MMU-2022857	Keratan sulfate degradation	0.836938	0.928096	0.302824	0.689931	626920	13	Gns,Glb1,Hexb,Omd,Hexa
R-MMU-1483115	Hydrolysis of LPC	0.840996	0.931163	0.334294	0.684069	585351	8	Pla2g4c,Pla2g4a,Pla2g4b,Pla2g4f,Pla2g15
R-MMU-174417	Telomere C-strand (Lagging Strand) Synthesis	0.841029	0.931163	0.265734	0.714105	715565	32	Pold3,Fen1,Prim2,Rfc5,Terf1,Rfc2,Pola2,Wrn
R-MMU-6803204	TP53 Regulates Transcription of Genes Involved in Cytochrome C Release	0.842824	0.932416	0.344657	0.683922	574655	7	Prelid1,Atm,Zfp420,Triap1,Prelid3a
R-MMU-1489509	DAG and IP3 signaling	0.844726	0.932702	0.270213	0.702038	698911	26	Prkcd,Prkar1b,Camkk2,Prkar1a,Adcy2,Calm1,Calm3,Prkcg,Adcy4,Prkce,Calm2,Grk2
R-MMU-5693616	Presynaptic phase of homologous DNA pairing and strand exchange	0.844902	0.932702	0.262176	0.714364	727700	35	Rfc5,Rhno1,Chek1,Atm,Rbbp8,Rfc2,Top3a,Rad51,Wrn,Rad9a,Rad17,Brip1,Topbp1,Rmi1,Rad9b,Brca2
R-MMU-425986	Sodium/Proton exchangers	0.845075	0.932702	0.322831	0.678932	599086	9	Slc9a1,Slc9a4
R-MMU-888590	GABA synthesis, release, reuptake and degradation	0.847606	0.934762	0.280088	0.687925	670780	19	Stxbp1,Dnajc5,Hspa8,Rims1
R-MMU-1296071	Potassium Channels	0.84835	0.934849	0.250482	0.771691	816905	100	Gng12,Kcnq3,Kcnk1,Kcnj11,Gngt2,Hcn4,Kcna3,Kcnj8,Gnb1,Kcnj15,Gnb2,Kcnd2,Kcns1,Kcnh3,Kcnk13,Kcna5,Kcns3,Kcna7,Kcnc3,Kcnh5,Gnb5,Kcnd3,Kcnj12,Kcna10,Kcnh4,Kcnh6,Hcn3,Kcnd1,Kcnn1,Kcnj2,Abcc8,Kcnj1,Gnb3,Kcng3,Gngt1
R-MMU-438066	Unblocking of NMDA receptors, glutamate binding and activation	0.849599	0.935491	-0.219426	-0.73234	167296	21	Camk2b,Grin2d,Camk2a,Grin2a,Gria2,Nefl,Camk2g
R-MMU-68616	Assembly of the ORC complex at the origin of replication	0.851634	0.936407	0.354132	0.677592	566890	6	Orc2,Orc4,Orc3,Orc6
R-MMU-977444	GABA B receptor activation	0.85243	0.936407	0.25539	0.717321	754264	43	Gng12,Gnai3,Gngt2,Gnai2,Gnb1,Kcnj15,Gnb2,Adcy2,Gnb5,Kcnj12,Kcnj2,Gnb3,Gngt1,Adcy4
R-MMU-991365	Activation of GABAB receptors	0.85243	0.936407	0.25539	0.717321	754264	43	Gng12,Gnai3,Gngt2,Gnai2,Gnb1,Kcnj15,Gnb2,Adcy2,Gnb5,Kcnj12,Kcnj2,Gnb3,Gngt1,Adcy4
R-MMU-193368	Synthesis of bile acids and bile salts via 7alpha-hydroxycholesterol	0.854789	0.938264	0.271753	0.685691	690954	22	Slc27a2,Cyp7b1,Acot8,Cyp8b1,Acox2
R-MMU-5654741	Signaling by FGFR3	0.857693	0.940717	0.255307	0.70716	749484	39	Ubb,Ppp2ca,Src,Shc1,Grb2,Kras,Sos1,Ptpn11,Galnt3,Ppp2r1a,Fgf18,Fgf20,Pik3ca,Mapk1
R-MMU-442755	Activation of NMDA receptors and postsynaptic events	0.860699	0.943075	0.256565	0.699076	741306	35	Camk2d,Prkar1b,Dlg4,Camkk2,Rps6ka2,Prkar1a,Calm1,Calm3,Dlg1
R-MMU-444821	Relaxin receptors	0.861185	0.943075	0.323844	0.662684	599403	8	Rln3,Rxfp2
R-MMU-111933	Calmodulin induced events	0.864262	0.944077	0.26389	0.681111	711229	25	Prkcd,Prkar1b,Camkk2,Prkar1a,Adcy2,Calm1,Calm3,Prkcg,Adcy4,Calm2,Grk2
R-MMU-111997	CaM pathway	0.864262	0.944077	0.26389	0.681111	711229	25	Prkcd,Prkar1b,Camkk2,Prkar1a,Adcy2,Calm1,Calm3,Prkcg,Adcy4,Calm2,Grk2
R-MMU-380972	Energy dependent regulation of mTOR by LKB1-AMPK	0.865431	0.944077	0.259094	0.685486	726906	29	Prkab1,Lamtor1,Prkaa1,Rraga,Ppm1a,Lamtor5,Rragc,Stk11,Rptor,Rragd,Rheb
R-MMU-181431	Acetylcholine binding and downstream events	0.86546	0.944077	0.286219	0.661996	655231	14	Chrnd,Chrna5,Chrnb2,Chrna3,Chrna7
R-MMU-622327	Postsynaptic nicotinic acetylcholine receptors	0.86546	0.944077	0.286219	0.661996	655231	14	Chrnd,Chrna5,Chrnb2,Chrna3,Chrna7
R-MMU-389397	Orexin and neuropeptides FF and QRFP bind to their respective receptors	0.866482	0.944459	-0.268126	-0.66917	263394	8	Hcrtr2,Npffr1,Qrfp
R-MMU-5693548	Sensing of DNA Double Strand Breaks	0.867219	0.944529	0.345054	0.660223	577264	6	Atm,Kpna2,Kat5,Nbn
R-MMU-5654738	Signaling by FGFR2	0.870455	0.945681	0.244125	0.726581	812189	69	Ubb,Gtf2f1,Ppp2ca,Src,Esrp1,Shc1,Grb2,Kras,Ptbp1,Hnrnpa1,Sos1,Polr2a,Ptpn11,Hnrnpf,Ppp2r1a,Fgf18,Fgf3,Fgf20,Gtf2f2,Pik3ca,Mapk1,Polr2b,Mapk3,Polr2c,Hras,Cbl,Fgf22
R-MMU-193048	Androgen biosynthesis	0.871298	0.945681	0.296387	0.651711	636912	11	Lhb,Hsd3b2,Srd5a2,Hsd17b12,Hsd3b6,Cga,Srd5a1,Srd5a3
R-MMU-975634	Retinoid metabolism and transport	0.871491	0.945681	0.250293	0.693274	761541	39	Sdc3,Agrn,Lrp10,Sdc4,Gpc2,Apoa4
R-MMU-5693537	Resolution of D-Loop Structures	0.871642	0.945681	0.255996	0.680881	735199	30	Spidr,Atm,Rad51ap1,Rbbp8,Top3a,Rad51,Wrn,Eme2,Brip1,Rmi1,Brca2,Slx4,Blm,Mus81,Rad51c,Kat5,Gen1,Palb2
R-MMU-5693568	Resolution of D-loop Structures through Holliday Junction Intermediates	0.871642	0.945681	0.255996	0.680881	735199	30	Spidr,Atm,Rad51ap1,Rbbp8,Top3a,Rad51,Wrn,Eme2,Brip1,Rmi1,Brca2,Slx4,Blm,Mus81,Rad51c,Kat5,Gen1,Palb2
R-MMU-72086	mRNA Capping	0.873121	0.946555	0.257008	0.67607	729860	28	Gtf2f1,Gtf2h1,Polr2a,Ercc2,Gtf2f2,Rngtt,Gtf2h2,Gtf2h3,Supt5,Polr2b,Polr2c
R-MMU-174411	Polymerase switching on the C-strand of the telomere	0.874574	0.947266	0.259569	0.66996	719715	25	Pold3,Prim2,Rfc5,Terf1,Rfc2,Pola2
R-MMU-9707616	Heme signaling	0.875695	0.947266	0.300237	0.646545	630863	10	Mafk,Tlr4,Xpo1,Ly96
R-MMU-177128	Conjugation of salicylate with glycine	0.8758	0.947266	0.358333	0.65625	566518	5	Acsm5,Glyat,Glyatl3
R-MMU-162710	Synthesis of glycosylphosphatidylinositol (GPI)	0.878655	0.949209	0.27138	0.652433	684255	17	Pign,Dpm2,Piga
R-MMU-73863	RNA Polymerase I Transcription Termination	0.878947	0.949209	0.25465	0.669866	734730	28	Gtf2h1,Taf1d,Cd3eap,Polr1c,Ercc2,Taf1c,Ttf1,Gtf2h2,Gtf2h3
R-MMU-390666	Serotonin receptors	0.882099	0.951881	0.303846	0.639006	625333	9	Htr2a,Htr2c,Htr1d,Htr1b,Htr5a,Htr4
R-MMU-9603798	Class I peroxisomal membrane protein import	0.884255	0.953475	-0.215628	-0.689834	189837	18	Slc25a17,Abcd3,Pex13,Pxmp4,Pex12,Aldh3a2
R-MMU-3772470	Negative regulation of TCF-dependent signaling by WNT ligand antagonists	0.887299	0.956024	0.320003	0.634999	604979	7	Kremen1,Lrp5,Dkk4
R-MMU-72649	Translation initiation complex formation	0.889058	0.957185	0.239662	0.69186	806135	53	Eif4h,Eif4a1,Eif3d,Eif2s2,Eif4g1,Eif2s1,Eif4e,Eif3a,Eif3c,Eif3b,Rps2,Rps20
R-MMU-159418	Recycling of bile acids and salts	0.893547	0.96057	0.269349	0.631841	683412	15	Stard5,Slc10a1
R-MMU-171319	Telomere Extension By Telomerase	0.893608	0.96057	0.260007	0.638604	707185	19	Ppp6c,Terf1,Ankrd28,Wrap53,Ppp6r3,Ccna1,Ccna2,Nhp2,Acd,Terf2ip,Cdk2
R-MMU-72662	Activation of the mRNA upon binding of the cap-binding complex and eIFs, and subsequent binding to 43S	0.894253	0.96057	0.237512	0.687271	812640	54	Eif4h,Eif4a1,Eif3d,Eif2s2,Eif4g1,Eif2s1,Eif4e,Eif3a,Eif3c,Eif3b,Rps2,Rps20
R-MMU-2187338	Visual phototransduction	0.895115	0.960761	0.235458	0.716865	852782	87	Sdc3,Agrn,Lrp10,Pde6b,Sdc4,Cyp4v3,Sdr9c7,Gnb1,Stra6,Gpc2,Metap2,Metap1,Apoa4,Nmt1,Calm1,Gnb5,Calm3
R-MMU-8937144	Aryl hydrocarbon receptor signalling	0.899607	0.964846	-0.26602	-0.634807	286237	7	Arnt2,Aip,Arnt,Ahr
R-MMU-5358508	Mismatch Repair	0.900493	0.965059	0.268964	0.622086	681754	14	Pold3
R-MMU-72706	GTP hydrolysis and joining of the 60S ribosomal subunit	0.901356	0.965248	-0.174774	-0.816354	34630	98	Rps21,Rps19,Rps29,Rpl37a,Eif4b,Rpl10,Rps17,Eif4a2,Rpl35,Rps8,Rpl5,Rpl39l,Rpl23a,Rps26,Rpl10l,Rpl35a,Rps15,Rps25,Rpl14,Rps15a,Rps4x,Rpsa,Rpl12,Rps3a1,Rps28,Rps27
R-MMU-5223345	Miscellaneous transport and binding events	0.902054	0.96526	0.25135	0.634209	729160	22	Lrrc8a,Lrrc8c,Lrrc8d,Nipa2,Pip,Csn1s1
R-MMU-9715370	Miro GTPase Cycle	0.903548	0.966123	0.31012	0.615388	616058	7	Mfn2,Myo19,Trak2,Rhot1,Mfn1,Trak1
R-MMU-68952	DNA replication initiation	0.905151	0.9671	0.298723	0.61128	630004	8	Prim2,Pola2,Pola1,Pole3,Pole,Pole4
R-MMU-113418	Formation of the Early Elongation Complex	0.906627	0.967942	0.240564	0.64322	768070	31	Gtf2f1,Gtf2h1,Polr2a,Nelfe,Ercc2,Gtf2f2,Gtf2h2,Gtf2h3,Supt5,Polr2b,Polr2c
R-MMU-3371568	Attenuation phase	0.908269	0.968958	0.27198	0.60938	672750	12	Hspa1a,Hspa8,Dnajb1,Ptges3,Hspa1l,Hsp90aa1,Ep300
R-MMU-9013419	RHOT2 GTPase cycle	0.9097	0.969749	0.318937	0.610251	605542	6	Mfn2,Myo19,Trak2,Mfn1,Trak1
R-MMU-112310	Neurotransmitter release cycle	0.91156	0.970492	0.23151	0.663383	820929	50	Arl6ip5,Stxbp1,Slc1a1,Dnajc5,Unc13b,Hspa8,Lin7a,Rims1,Ppfia2
R-MMU-193775	Synthesis of bile acids and bile salts via 24-hydroxycholesterol	0.911779	0.970492	0.266178	0.60644	682981	13	Slc27a2,Cyp8b1
R-MMU-432047	Passive transport by Aquaporins	0.913682	0.971781	0.273306	0.60096	667894	11	Aqp4,Aqp5,Aqp8,Aqp3
R-MMU-5685939	HDR through MMEJ (alt-NHEJ)	0.915632	0.972351	0.277462	0.5975	659634	10	Fen1,Rbbp8,Polq
R-MMU-3065678	SUMO is transferred from E1 to E2 (UBE2I, UBC9)	0.916068	0.972351	-0.287065	-0.611436	323503	5	Rwdd3,Sumo1,Uba2,Ube2i,Sae1
R-MMU-5654726	Negative regulation of FGFR1 signaling	0.916294	0.972351	0.235486	0.63282	779602	32	Ubb,Ppp2ca,Src,Grb2,Ptpn11,Ppp2r1a,Fgf3,Fgf20,Mapk1,Mapk3,Cbl,Fgf22
R-MMU-391906	Leukotriene receptors	0.917824	0.97324	-0.286177	-0.609545	324123	5	Ltb4r2,Ltb4r1,Cysltr1,Gpr17,Cysltr2
R-MMU-181430	Norepinephrine Neurotransmitter Release Cycle	0.921224	0.975948	0.247802	0.602339	723450	18	Stxbp1,Unc13b,Rims1,Ppfia2
R-MMU-1461973	Defensins	0.922593	0.975948	0.235043	0.618291	771215	28	Tlr2,Defb1,Defb28,Defb18,Gm10334
R-MMU-5654733	Negative regulation of FGFR4 signaling	0.923128	0.975948	0.232689	0.622165	782049	31	Ubb,Ppp2ca,Src,Grb2,Ptpn11,Fgfr4,Ppp2r1a,Fgf18,Fgf20,Mapk1
R-MMU-190236	Signaling by FGFR	0.923447	0.975948	0.224586	0.680019	875378	82	Ubb,Gtf2f1,Spred1,Ppp2ca,Src,Esrp1,Shc1,Grb2,Kras,Ptbp1,Hnrnpa1,Sos1,Polr2a,Ptpn11,Hnrnpf,Galnt3,Fgfr4,Spred2,Ppp2r1a,Fgf18,Fgf3,Fgf20,Gtf2f2,Pik3ca
R-MMU-629597	Highly calcium permeable nicotinic acetylcholine receptors	0.92419	0.975948	0.278393	0.585476	655172	9	Chrna5,Chrnb2,Chrna3,Chrna2
R-MMU-390696	Adrenoceptors	0.924753	0.975948	0.278061	0.584777	655571	9	Adra2a,Adra1b,Adra2c
R-MMU-9013407	RHOH GTPase cycle	0.925265	0.975948	0.229708	0.625896	796916	35	Lamtor1,Arhgdia,Rab7,Tuba1b,Pak4,Fam91a1,Slc1a5,Vangl1,Arhgdig,Pak2,Csk,Stom
R-MMU-83936	Transport of nucleosides and free purine and pyrimidine bases across the plasma membrane	0.926661	0.975948	-0.223164	-0.616501	249280	11	Arl2,Slc29a1
R-MMU-68962	Activation of the pre-replicative complex	0.926824	0.975948	0.230868	0.617294	785180	31	Mcm4,Orc2,Prim2,Cdt1,Mcm6,Mcm10,Pola2,Cdc7,Orc4,Dbf4,Orc3,Mcm7
R-MMU-375281	Hormone ligand-binding receptors	0.927341	0.975948	-0.222871	-0.615691	249463	11	Fshr,Gpha2,Gnrhr,Gnrh1
R-MMU-111931	PKA-mediated phosphorylation of CREB	0.928713	0.975948	0.245655	0.590585	723238	17	Prkar1b,Prkar1a,Adcy2,Calm1,Calm3,Adcy4,Calm2
R-MMU-163615	PKA activation	0.928713	0.975948	0.245655	0.590585	723238	17	Prkar1b,Prkar1a,Adcy2,Calm1,Calm3,Adcy4,Calm2
R-MMU-390918	Peroxisomal lipid metabolism	0.929872	0.976172	0.231938	0.606397	773417	27	Slc27a2,Phyh,Eci2,Acot8,Acaa1a,Acox2,Nudt19,Crot
R-MMU-3238698	WNT ligand biogenesis and trafficking	0.930316	0.976172	0.234448	0.600807	761316	24	Tmed5,Vps35,Snx3,Wnt7b,Wnt5b,Wnt1,Wnt3,Wnt9a,Vps26a,Vps29,Wnt9b,Wnt16
R-MMU-5654727	Negative regulation of FGFR2 signaling	0.931818	0.977018	0.227356	0.613922	796180	33	Ubb,Ppp2ca,Src,Grb2,Ptpn11,Ppp2r1a,Fgf18,Fgf3,Fgf20,Mapk1,Mapk3,Cbl,Fgf22
R-MMU-211976	Endogenous sterols	0.932816	0.977335	-0.187677	-0.669155	156950	27	Cyp1b1,Cyp39a1,Cyp46a1,Arnt2,Nr1h4,Cyp19a1,Pomc,Ncoa1,Ptgis,Arnt,Cyp51,Cyp11b1,Ahr
R-MMU-174430	Telomere C-strand synthesis initiation	0.935165	0.978638	0.254986	0.571306	692672	12	Prim2,Terf1,Pola2,Acd,Terf2ip,Pola1,Stn1,Ten1,Ctc1
R-MMU-417957	P2Y receptors	0.935926	0.978638	0.25894	0.56937	684154	11	P2ry14,P2ry2,Lpar6
R-MMU-6799198	Complex I biogenesis	0.936149	0.978638	-0.176034	-0.722514	95078	49	Ndufc2,Tmem186,Ndufa1,Ndufa5,Tmem126b,Ndufs5,Ndufb4,Ndufa12,Ndufb2,Ndufc1,Ndufs1
R-MMU-8964026	Chylomicron clearance	0.940386	0.982336	0.312508	0.572327	608296	5	Ldlrap1,Lipc
R-MMU-8955332	Carboxyterminal post-translational modifications of tubulin	0.942165	0.982769	0.229309	0.578596	761583	22	Tubb6,Ttll10,Tuba8,Tuba1b,Tubb4b,Tuba1a
R-MMU-5607763	CLEC7A (Dectin-1) induces NFAT activation	0.942199	0.982769	0.265741	0.558868	667939	9	Ppp3cb,Calm1,Calm3,Calm2,Nfatc1
R-MMU-5658623	FGFRL1 modulation of FGFR1 signaling	0.943898	0.983493	0.245781	0.559967	707040	13	Spred1,Spred2,Fgf18,Fgf3,Fgf22,Fgfrl1
R-MMU-76071	RNA Polymerase III Transcription Initiation From Type 3 Promoter	0.945261	0.983493	-0.1834	-0.647625	163169	26	Polr3g,Polr3gl,Polr2e
R-MMU-163560	Triglyceride catabolism	0.945413	0.983493	0.251888	0.553864	691089	11	Fabp5,Fabp9
R-MMU-8963898	Plasma lipoprotein assembly	0.946192	0.983493	-0.194323	-0.612036	209342	17	Mttp,Apoe,Prkaca,Bmp1,Apoc4,Apob,Prkacb,Abca1,P4hb,Apoc1,Apoc2
R-MMU-72766	Translation	0.946393	0.983493	0.22711	0.730685	941593	213	Ppa1,Etf1,Eif4h,Eif4a1,Eif3d,Eif2s2,Mrps7,Eif4g1,Eif2b1,Mrps18b,Eif5,Mrpl27,Mrpl32,Mrpl37,Eif2s1,Mrpl46,Mrpl30,Dap3,Eif4e,Mrps23,Eif2b4,Eif3a,Mrps34,Rpl24,Aurkaip1,Rpl27,Mrpl20,Mrpl19,Eif5b,Eif3c,Mrpl9,Eif3b,Eral1,Mrpl41,Rpl3l,Mrpl16,Mrps18c,Mrpl54,Mrpl39,Gspt1,Rps2,Rpl6,Mrpl17,Srp54a,Rps20,Rplp0,Eef2,Srp72,Mrpl24,Rpl7a,Mrps18a,Rpl28,Mrpl52,Mrpl47,Mrps11,Mrpl35,Rps24,Rpl9,Rpl19,Eif3g,Mrps5,Mrpl58…
R-MMU-8957322	Metabolism of steroids	0.947806	0.984233	0.215691	0.67165	921066	115	Ch25h,Tspo,Stard3,Slc27a2,Stard5,Akr1b8,Osbpl9,Cyp7b1,Kpnb1,Acot8,Cyp11b2,Osbp,Lhb,Slc10a1,Cyp8b1
R-MMU-3371571	HSF1-dependent transactivation	0.951462	0.986665	0.223049	0.562799	769098	22	Hspa1a,Camk2d,Hspa8,Dnajb1,Ptges3,Hspb8,Rptor,Hspa1l
R-MMU-193144	Estrogen biosynthesis	0.953144	0.986665	0.26447	0.541187	663408	8	Akr1b8,Akr1b7,Hsd17b1
R-MMU-111367	SLBP independent Processing of Histone Pre-mRNAs	0.954031	0.986665	0.250206	0.538806	687297	10	Zfp473,Snrpe,Snrpd3
R-MMU-6791226	Major pathway of rRNA processing in the nucleolus and cytosol	0.956117	0.986665	0.21647	0.688799	944978	165	Ddx21,Tbl3,Riok3,Ddx49,Nop14,Ltv1,Ddx52,Noc4l,Senp3,Rcl1,Utp3,C1d,Rpl24,Csnk1d,Utp4,Dcaf13,Heatr1,Rpl27,Wdr43,Nop58,Rpp21,Rpl3l,Bms1,Pelp1,Utp15,Rps2,Rpl6,Rrp7a,Pno1,Xrn2,Rps20,Rplp0,Csnk1e,Utp18,Utp25,Riok2,Utp20,Rpl7a,Dis3,Ebna1bp2,Ncl,Fcf1,Exosc1,Nip7,Exosc3,Rpl28,Las1l,Mphosph10,Mtrex,Exosc10,Tex10,Rps24,Pwp2,Isg20l2,Rpl9,Rpl19,Nol9,Dhx37,Pdcd11,Krr1
R-MMU-72312	rRNA processing	0.956117	0.986665	0.21647	0.688799	944978	165	Ddx21,Tbl3,Riok3,Ddx49,Nop14,Ltv1,Ddx52,Noc4l,Senp3,Rcl1,Utp3,C1d,Rpl24,Csnk1d,Utp4,Dcaf13,Heatr1,Rpl27,Wdr43,Nop58,Rpp21,Rpl3l,Bms1,Pelp1,Utp15,Rps2,Rpl6,Rrp7a,Pno1,Xrn2,Rps20,Rplp0,Csnk1e,Utp18,Utp25,Riok2,Utp20,Rpl7a,Dis3,Ebna1bp2,Ncl,Fcf1,Exosc1,Nip7,Exosc3,Rpl28,Las1l,Mphosph10,Mtrex,Exosc10,Tex10,Rps24,Pwp2,Isg20l2,Rpl9,Rpl19,Nol9,Dhx37,Pdcd11,Krr1
R-MMU-8868773	rRNA processing in the nucleus and cytosol	0.956117	0.986665	0.21647	0.688799	944978	165	Ddx21,Tbl3,Riok3,Ddx49,Nop14,Ltv1,Ddx52,Noc4l,Senp3,Rcl1,Utp3,C1d,Rpl24,Csnk1d,Utp4,Dcaf13,Heatr1,Rpl27,Wdr43,Nop58,Rpp21,Rpl3l,Bms1,Pelp1,Utp15,Rps2,Rpl6,Rrp7a,Pno1,Xrn2,Rps20,Rplp0,Csnk1e,Utp18,Utp25,Riok2,Utp20,Rpl7a,Dis3,Ebna1bp2,Ncl,Fcf1,Exosc1,Nip7,Exosc3,Rpl28,Las1l,Mphosph10,Mtrex,Exosc10,Tex10,Rps24,Pwp2,Isg20l2,Rpl9,Rpl19,Nol9,Dhx37,Pdcd11,Krr1
R-MMU-193697	p75NTR regulates axonogenesis	0.956531	0.986665	0.25392	0.534007	678099	9	Arhgdia,Rhoa,Rtn4,Omg,Ngfr
R-MMU-1300642	Sperm Motility And Taxes	0.958303	0.986665	0.259885	0.531805	666999	8	Hvcn1,Catsper2,Catsperb
R-MMU-112314	Neurotransmitter receptors and postsynaptic signal transmission	0.958812	0.986665	0.212217	0.669628	941887	141	Gng12,Ap2b1,Gnai3,Camk2d,Gngt2,Gnai2,Ap2s1,Ap2m1,Prkar1b,Glra2,Gnb1,Kcnj15,Dlg4,Gnb2,Plcb3,Camkk2,Rps6ka2,Prkar1a,Chrnd,Plcb1,Mdm2,Chrna5,Adcy2,Gabrr1,Calm1,Gnb5,Calm3,Dlg1,Prkcg,Chrnb2,Kcnj12,Gabra4,Chrna3,Glra1,Kcnj2,Plcb2,Htr3a,Gnb3,Gngt1,Adcy4,Gabra5,Chrna7,Dlg2,Calm2
R-MMU-9623433	NR1H2 & NR1H3 regulate gene expression to control bile acid homeostasis	0.959677	0.986665	0.279068	0.533967	638809	6	Rxrb,Nr1h2,Rxra
R-MMU-196741	Cobalamin (Cbl, vitamin B12) transport and metabolism	0.9605	0.986665	0.223245	0.536709	747992	17	Tcn2,Abcc1,Mmadhc,Gm10334,Lmbrd1
R-MMU-9696270	RND2 GTPase cycle	0.960574	0.986665	0.207831	0.57979	844885	41	Epha2,Ckap4,Ktn1,Uhrf1bp1l,Pkp4,Vangl1,Tnfaip1,Golga3,Dlg5,Arhgap1,Lemd3,Fnbp1,Txnl1,Ubxn11,Kif14
R-MMU-629594	Highly calcium permeable postsynaptic nicotinic acetylcholine receptors	0.960574	0.986665	0.239457	0.526529	702172	11	Chrna5,Chrnb2,Chrna3,Chrna7,Chrna2
R-MMU-189200	Cellular hexose transport	0.960615	0.986665	0.219809	0.539874	760213	19	Slc2a12,Slc2a6,Slc5a1,Slc5a9,Mfsd4b4,Slc5a10,Slc45a3,Slc2a10
R-MMU-1462054	Alpha-defensins	0.960682	0.986665	-0.206028	-0.569162	258432	11	Defa17,Art1,Defa40,Prss2,Cd4,AY761185,Defa34,Try4,Defa29,Defa41,Gm10334
R-MMU-76066	RNA Polymerase III Transcription Initiation From Type 2 Promoter	0.962015	0.987169	-0.175611	-0.620118	166061	26	Polr3g,Polr3gl,Polr2e
R-MMU-189085	Digestion of dietary carbohydrate	0.962686	0.987169	-0.244811	-0.55493	321875	6	Sis,Mgam,Amy1
R-MMU-611105	Respiratory electron transport	0.963297	0.987169	-0.16211	-0.738197	48343	84	Ndufa4,Ndufc2,Etfb,Uqcr10,Tmem186,Ndufa1,Sco2,Ndufa5,Tmem126b,Cox14,Ndufs5,Cox8a,Ndufb4,Coq10a,Ndufa12,Ndufb2,Uqcrh,Ndufc1,Ndufs1,Cox7c
R-MMU-76061	RNA Polymerase III Transcription Initiation From Type 1 Promoter	0.963983	0.987169	-0.17375	-0.619499	162194	27	Polr3g,Polr3gl,Polr2e
R-MMU-373080	Class B/2 (Secretin family receptors)	0.964907	0.987396	0.203268	0.589567	878879	55	Gng12,Adgre1,Gngt2,Adm,Calca,Gnb1,Gnb2,Pth1r
R-MMU-420092	Glucagon-type ligand receptors	0.968313	0.989678	0.204266	0.548921	823861	32	Gng12,Gngt2,Gnb1,Gnb2,Gnb5,Cysltr2,Gnb3,Gngt1,Gng7,Ghrh,Sct,Gng3,Sctr,Gnb4,Vip,Gng5
R-MMU-391903	Eicosanoid ligand-binding receptors	0.969302	0.989678	0.226656	0.507831	717957	12	Ptger2,Ptger4,Cysltr2,Gpr17,Cysltr1,Ptgdr
R-MMU-418555	G alpha (s) signalling events	0.969758	0.989678	0.203201	0.634694	944975	120	Adora2b,Gng12,Taar2,Pde8a,Rln3,Gngt2,Mc1r,Adm,Calca,Gnb1,Gnb2,Pth1r,Mc2r,Grk5,Lhb,Tshr,Pde4c,Drd1,Gpr25,Gnb5,Gpr84,Grk3,Ptger2,Ptger4,Taar3
R-MMU-1660517	Synthesis of PIPs at the late endosome membrane	0.9712	0.989678	0.239108	0.502858	688498	9	Pik3c2a,Mtmr2,Vac14,Mtmr7
R-MMU-5649702	APEX1-Independent Resolution of AP Sites via the Single Nucleotide Replacement Pathway	0.971287	0.989678	-0.226458	-0.5404	309044	7	Neil2,Polb,Ogg1,Xrcc1,Lig3,Neil1,Pnkp
R-MMU-8849470	PTK6 Regulates Cell Cycle	0.971363	0.989678	0.2664	0.509728	646588	6	Ccnd1,Cdk2
R-MMU-977443	GABA receptor activation	0.972149	0.98976	0.197788	0.577304	890608	58	Gng12,Gnai3,Gngt2,Gnai2,Gnb1,Kcnj15,Gnb2,Adcy2,Gabrr1,Gnb5,Kcnj12,Gabra4,Kcnj2,Gnb3,Gngt1,Adcy4,Gabra5
R-MMU-70370	Galactose catabolism	0.974894	0.991836	0.276633	0.506624	630618	5	Gale,Galt,Pgm2l1,Galk1,Pgm2
R-MMU-5358493	Synthesis of diphthamide-EEF2	0.97971	0.995362	0.24394	0.484064	667987	7	Dph3,Eef2,Dph1,Dph5
R-MMU-9024446	NR1H2 and NR1H3-mediated signaling	0.981406	0.995362	0.215932	0.474802	717400	11	Rxrb,Nr1h2,Gps2,Rxra,Ep300,Nr1h3
R-MMU-9029569	NR1H3 & NR1H2 regulate gene expression linked to cholesterol transport and efflux	0.981406	0.995362	0.215932	0.474802	717400	11	Rxrb,Nr1h2,Gps2,Rxra,Ep300,Nr1h3
R-MMU-112316	Neuronal System	0.981689	0.995362	0.217942	0.710656	980995	332	Dbnl,Flot2,Gng12,Dlgap4,Nlgn2,Arl6ip5,Kcnq3,Ap2b1,Kcnk1,Stxbp1,Gnai3,Kcnj11,Flot1,Camk2d,Gja10,Gngt2,Slc1a1,Gnai2,Ap2s1,Dnajc5,Ap2m1,Unc13b,Slitrk3,Hcn4,Prkar1b,Kcna3,Kcnj8,Glra2,Gnb1,Lrrtm3,Kcnj15,Slc38a1,Dlg4,Gnb2,Slitrk1,Plcb3,Ppfibp1,Kcnd2,Camkk2,Hspa8,Rps6ka2,Kcns1,Kcnh3,Lin7a,Glul,Prkar1a,Chrnd,Plcb1,Rims1,Cacna1e,Mdm2,Gjd2,Chrna5,Kcnk13,Ppfia2,Panx1,Lrfn4,Kcna5,Kcns3,Kcna7,Kcnc3,Adcy2,Gabr…
R-MMU-73817	Purine ribonucleoside monophosphate biosynthesis	0.982341	0.995362	0.210445	0.47151	727615	12	Adss,Paics,Impdh2,Gmps
R-MMU-194002	Glucocorticoid biosynthesis	0.983035	0.995362	0.223587	0.470216	696888	9	Cyp11b2,Hsd3b2,Hsd11b2,Hsd3b6,Cyp21a1,Hsd11b1
R-MMU-375280	Amine ligand-binding receptors	0.983318	0.995362	0.187549	0.519483	859260	39	Taar2,Htr2a,Htr2c,Adra2a,Hrh4,Drd1,Taar3,Chrm5,Adra1b,Htr1d,Adra2c,Taar6,Htr1b
R-MMU-112315	Transmission across Chemical Synapses	0.986294	0.996475	0.198305	0.637317	980717	207	Gng12,Arl6ip5,Ap2b1,Stxbp1,Gnai3,Camk2d,Gngt2,Slc1a1,Gnai2,Ap2s1,Dnajc5,Ap2m1,Unc13b,Prkar1b,Glra2,Gnb1,Kcnj15,Slc38a1,Dlg4,Gnb2,Plcb3,Camkk2,Hspa8,Rps6ka2,Lin7a,Glul,Prkar1a,Chrnd,Plcb1,Rims1,Cacna1e,Mdm2,Chrna5,Ppfia2,Adcy2,Gabrr1,Calm1,Gnb5,Calm3,Dlg1,Prkcg,Slc18a3,Cacnb4,Chrnb2,Gls,Kcnj12
R-MMU-3215018	Processing and activation of SUMO	0.986427	0.996475	0.212652	0.457935	710636	10	Sumo3,Senp1,Sae1,Ube2i,Uba2,Senp5
R-MMU-927802	Nonsense-Mediated Decay (NMD)	0.987567	0.996475	0.18537	0.571998	952298	102	Etf1,Smg7,Ppp2ca,Eif4g1,Smg5,Ppp2r2a,Smg1,Upf2,Rbm8a,Rpl24,Upf3a,Upf1,Rpl27,Dcp1a,Rpl3l,Gspt1,Rps2,Rpl6,Ppp2r1a,Rps20,Rplp0
R-MMU-975957	Nonsense Mediated Decay (NMD) enhanced by the Exon Junction Complex (EJC)	0.987567	0.996475	0.18537	0.571998	952298	102	Etf1,Smg7,Ppp2ca,Eif4g1,Smg5,Ppp2r2a,Smg1,Upf2,Rbm8a,Rpl24,Upf3a,Upf1,Rpl27,Dcp1a,Rpl3l,Gspt1,Rps2,Rpl6,Ppp2r1a,Rps20,Rplp0
R-MMU-72613	Eukaryotic Translation Initiation	0.988758	0.996475	0.184074	0.569279	955310	105	Eif4h,Eif4a1,Eif3d,Eif2s2,Eif4g1,Eif2b1,Eif5,Eif2s1,Eif4e,Eif2b4,Eif3a,Rpl24,Rpl27,Eif5b,Eif3c,Eif3b,Rpl3l,Rps2,Rpl6,Rps20,Rplp0
R-MMU-72737	Cap-dependent Translation Initiation	0.988758	0.996475	0.184074	0.569279	955310	105	Eif4h,Eif4a1,Eif3d,Eif2s2,Eif4g1,Eif2b1,Eif5,Eif2s1,Eif4e,Eif2b4,Eif3a,Rpl24,Rpl27,Eif5b,Eif3c,Eif3b,Rpl3l,Rps2,Rpl6,Rps20,Rplp0
R-MMU-383280	Nuclear Receptor transcription pathway	0.989382	0.996475	0.178961	0.510104	886829	48	Nr4a1,Nrbp1,Rara,Nr1d1,Med1,Rxrb,Nrbf2,Nr1h2,Nr4a3,Rora,Hnf4a,Nr6a1,Esrra,Ppard
R-MMU-8963901	Chylomicron remodeling	0.990501	0.996887	-0.188661	-0.489211	288321	9	Apoe,Lpl
R-MMU-2142700	Synthesis of Lipoxins (LX)	0.992782	0.997615	-0.225286	-0.47985	350594	5	Hpgd,Alox5
R-MMU-8963896	HDL assembly	0.993074	0.997615	0.217684	0.431963	677099	7	A2m,Zdhhc8,Apoa1,Abca1,Prkacb,Bmp1,Prkaca
R-MMU-70635	Urea cycle	0.993916	0.997615	0.195597	0.421209	716031	10	Arg2,Nmral1,Arg1,Otc
R-MMU-8848584	Wax and plasmalogen biosynthesis	0.994064	0.997615	0.225579	0.431621	661699	6	Dhrs7b,Gnpat,Far2
R-MMU-112308	Presynaptic depolarization and calcium channel opening	0.996238	0.998131	-0.165687	-0.457718	267997	11	Cacnb1
R-MMU-74158	RNA Polymerase III Transcription	0.997255	0.998131	-0.132883	-0.501911	141691	34	Polr3g,Polr3gl,Polr2e
R-MMU-76046	RNA Polymerase III Transcription Initiation	0.997255	0.998131	-0.132883	-0.501911	141691	34	Polr3g,Polr3gl,Polr2e
R-MMU-193807	Synthesis of bile acids and bile salts via 27-hydroxycholesterol	0.99742	0.998131	0.167532	0.387485	755137	14	Cyp7b1,Cyp8b1,Rxra,Cyp7a1,Akr1d1,Ncoa2,Cyp27a1
R-MMU-4090294	SUMOylation of intracellular receptors	0.998749	0.998749	0.146213	0.379874	826347	26	Rara,Sumo3,Nr1h2,Rora,Rxra,Ube2i,Nr1i2,Esr1,Nr5a2,Nr1h3

## Sheet: Airway D15 intact vs mock
	Description	pval	padj	ES	NES	nMoreExtreme	size	leadingEdge
BaricT1ISGs	Baric mBio Type I ISGs mouse homologs	1.62398e-06	0.000135937	0.649587	2.7132	0	92	Irf7,Rtp4,Oas1a,Isg15,Usp18,Ifi44,Tap1,Ifitm1,Oas2,Gbp3,Irf9,Stat1,Zbp1,Cfb,Xaf1,Dhx58,Adar,Gbp2,Casp1,Ube2l6,Irf1,Rsad2,Ddx58,Ubqlnl,Lgals9,Parp12,Ifi44l,Ifi27,Herc6,Gbp5,Hspb9,Ifit2,Parp9,Ifitm3,Isg20,Trim14,Samhd1,Hsh2d,Tdrd7
R-MMU-3299685	Detoxification of Reactive Oxygen Species	2.32648e-06	0.000135937	-0.699176	-2.48786	0	32	Sod3,Gstp1,Prdx1,Gsr,Gpx2,Txnrd1,Sod1,Cycs,Gpx8,Gpx6,Ncf4,Txn2,Ncf1,Cat,Gpx1,Prdx2,Prdx6,Nudt2
R-MMU-72695	Formation of the ternary complex, and subsequently, the 43S complex	2.40043e-06	0.000135937	-0.773706	-2.99795	0	46	Rps19,Rps23,Rpsa,Rps17,Rps2,Rps8,Rps15a,Rps11,Rps7,Rps3,Rps20,Rps26,Rps25,Rps16,Rps4x,Rps28,Rps18,Rps3a1,Rps13,Rps21,Eif3b,Rps24,Rps15,Rps10,Rps29,Eif3h,Rps14,Rps6,Eif3k,Rps27,Rps27a,Rps27l,Rps9,Eif2s3x
R-MMU-72649	Translation initiation complex formation	2.43426e-06	0.000135937	-0.754754	-3.01677	0	53	Rps19,Rps23,Rpsa,Rps17,Rps2,Rps8,Rps15a,Rps11,Rps7,Rps3,Rps20,Rps26,Rps25,Pabpc1,Rps16,Rps4x,Rps28,Rps18,Rps3a1,Rps13,Rps21,Eif3b,Rps24,Rps15,Rps10,Rps29,Eif3h,Rps14,Rps6,Eif3k,Rps27,Rps27a,Rps27l,Eif4b,Rps9,Eif2s3x,Eif4a1
R-MMU-72702	Ribosomal scanning and start codon recognition	2.43426e-06	0.000135937	-0.742938	-2.96954	0	53	Rps19,Rps23,Rpsa,Rps17,Rps2,Rps8,Rps15a,Rps11,Rps7,Rps3,Rps20,Rps26,Rps25,Rps16,Rps4x,Rps28,Rps18,Rps3a1,Rps13,Rps21,Eif3b,Rps24,Rps15,Rps10,Rps29,Eif3h,Rps14,Rps6,Eif3k,Rps27,Rps27a,Rps27l,Eif4b,Rps9,Eif2s3x,Eif4a1
R-MMU-72662	Activation of the mRNA upon binding of the cap-binding complex and eIFs, and subsequent binding to 43S	2.4402e-06	0.000135937	-0.749569	-3.00805	0	54	Rps19,Rps23,Rpsa,Rps17,Rps2,Rps8,Rps15a,Rps11,Rps7,Rps3,Rps20,Rps26,Rps25,Pabpc1,Rps16,Rps4x,Rps28,Rps18,Rps3a1,Rps13,Rps21,Eif3b,Rps24,Rps15,Rps10,Rps29,Eif3h,Rps14,Rps6,Eif3k,Rps27,Rps27a,Rps27l,Eif4b,Rps9,Eif2s3x,Eif4a1
R-MMU-1799339	SRP-dependent cotranslational protein targeting to membrane	2.55563e-06	0.000135937	-0.863911	-3.74832	0	80	Rplp2,Rps19,Rpl28,Rplp0,Rpl22,Rps23,Rpsa,Rps17,Rpl13,Rps2,Rpl12,Rpl4,Rpl13a,Rpl35,Rpl6,Rps8,Rpl38,Rps15a,Rps11,Rps7,Rps3,Rps20,Rpl14,Rpl29,Rps26,Rps25,Rpl5,Rpl27a,Rps16,Rpl24,Rpl8,Rpl37a,Rpl19,Rpl27,Rps4x,Rps28,Rpl26,Rpl23,Rpl23a,Rpl7a,Rps18,Rpl37,Rpl10,Rpl15,Rps3a1,Rps13,Rplp1,Rps21,Rpl18,Rps24,Rpl31,Rpl36al,Rpl18a,Rps15,Rps10,Rps29,Rpl9,Srp9,Rpl3,Rps14,Rpl7,Rpl36a,Rpl35a,Rps6,Uba52,Srp14,Rps27,…
R-MMU-450531	Regulation of mRNA stability by proteins that bind AU-rich elements	2.56493e-06	0.000135937	-0.504274	-2.19807	0	82	Exosc6,Pabpc1,Psmc5,Psmb3,Ywhab,Exosc9,Psma3,Psmd5,Psmd8,Xpo1,Uba52,Tnpo1,Exosc8,Psmb4,Rps27a,Akt1,Psmc1,Psma6,Anp32a,Psmb6,Psma4,Psmd14,Khsrp,Psmd11,Psma2,Psmd6,Zfp36,Hspb1,Psmb5,Psmb7,Psmd3,Psmc2,Psmb1,Exosc5,Psmd12,Mapkapk2,Prkcd,Exosc7,Psma7,Dis3,Psmb2,Eif4g1,Psmc4,Psmf1
R-MMU-975956	Nonsense Mediated Decay (NMD) independent of the Exon Junction Complex (EJC)	2.56493e-06	0.000135937	-0.84387	-3.67834	0	82	Rplp2,Rps19,Rpl28,Rplp0,Rpl22,Rps23,Rpsa,Rps17,Rpl13,Rps2,Rpl12,Rpl4,Rpl13a,Rpl35,Rpl6,Rps8,Rpl38,Rps15a,Ncbp2,Rps11,Rps7,Rps3,Rps20,Rpl14,Rpl29,Rps26,Rps25,Rpl5,Rpl27a,Pabpc1,Rps16,Rpl24,Rpl8,Rpl37a,Rpl19,Rpl27,Rps4x,Rps28,Gspt1,Rpl26,Rpl23,Rpl23a,Rpl7a,Rps18,Rpl37,Rpl10,Rpl15,Rps3a1,Rps13,Rplp1,Rps21,Rpl18,Rps24,Rpl31,Rpl36al,Rpl18a,Rps15,Rps10,Rps29,Rpl9,Rpl3,Rps14,Rpl7,Rpl36a,Rpl35a,Rps6,Uba5…
R-MMU-611105	Respiratory electron transport	2.57171e-06	0.000135937	-0.526744	-2.30641	0	84	Uqcrfs1,Uqcrq,Cox5b,Tmem186,Coq10b,Ndufa12,Ndufa4,Ndufb6,Cox6b1,Ndufs6,Cycs,Uqcrc2,Ndufab1,Uqcrc1,Ndufv1,Uqcr10,Cox8a,Ndufa8,Ndufa10,Ndufb8,Ndufs1,Etfdh,Ndufa13,Cox7b,Cox6a1,Uqcrh,Etfb,Etfa,Ndufb5,Ndufc2,Ndufa2,Ndufb11,Ndufa7,Ndufb4,Timmdc1,Ndufa6,Acad9,Ndufv3,Ndufb2,Taco1
R-MMU-72689	Formation of a pool of free 40S subunits	2.58462e-06	0.000135937	-0.830348	-3.65944	0	87	Rplp2,Rps19,Rpl28,Rplp0,Rpl22,Rps23,Rpsa,Rps17,Rpl13,Rps2,Rpl12,Rpl4,Rpl13a,Rpl35,Rpl6,Rps8,Rpl38,Rps15a,Rps11,Rps7,Rps3,Rps20,Rpl14,Rpl29,Rps26,Rps25,Rpl5,Rpl27a,Rps16,Rpl24,Rpl8,Rpl37a,Rpl19,Rpl27,Rps4x,Rps28,Rpl26,Rpl23,Rpl23a,Rpl7a,Rps18,Rpl37,Rpl10,Rpl15,Rps3a1,Rps13,Rplp1,Rps21,Rpl18,Eif3b,Rps24,Rpl31,Rpl36al,Rpl18a,Rps15,Rps10,Rps29,Rpl9,Rpl3,Eif3h,Rps14,Rpl7,Rpl36a,Rpl35a,Rps6,Uba52,Eif3k…
R-MMU-156827	L13a-mediated translational silencing of Ceruloplasmin expression	2.62171e-06	0.000135937	-0.799099	-3.5915	0	97	Rplp2,Rps19,Rpl28,Rplp0,Rpl22,Rps23,Rpsa,Rps17,Rpl13,Rps2,Rpl12,Rpl4,Rpl13a,Rpl35,Rpl6,Rps8,Rpl38,Rps15a,Rps11,Rps7,Rps3,Rps20,Rpl14,Rpl29,Rps26,Rps25,Rpl5,Rpl27a,Pabpc1,Rps16,Rpl24,Rpl8,Rpl37a,Rpl19,Rpl27,Rps4x,Rps28,Rpl26,Rpl23,Rpl23a,Rpl7a,Rps18,Rpl37,Rpl10,Rpl15,Rps3a1,Rps13,Rplp1,Rps21,Rpl18,Eif3b,Rps24,Rpl31,Rpl36al,Rpl18a,Rps15,Rps10,Rps29,Rpl9,Rpl3,Eif3h,Rps14,Rpl7,Rpl36a,Rpl35a,Rps6,Uba5…
R-MMU-72706	GTP hydrolysis and joining of the 60S ribosomal subunit	2.62476e-06	0.000135937	-0.792892	-3.57015	0	98	Rplp2,Rps19,Rpl28,Rplp0,Rpl22,Rps23,Rpsa,Rps17,Rpl13,Rps2,Rpl12,Rpl4,Rpl13a,Rpl35,Rpl6,Rps8,Rpl38,Rps15a,Rps11,Rps7,Rps3,Rps20,Rpl14,Rpl29,Rps26,Rps25,Rpl5,Rpl27a,Rps16,Rpl24,Rpl8,Rpl37a,Rpl19,Rpl27,Rps4x,Rps28,Rpl26,Rpl23,Rpl23a,Rpl7a,Rps18,Rpl37,Rpl10,Rpl15,Rps3a1,Rps13,Rplp1,Rps21,Rpl18,Eif3b,Rps24,Rpl31,Rpl36al,Rpl18a,Rps15,Rps10,Rps29,Rpl9,Rpl3,Eif3h,Rps14,Rpl7,Rpl36a,Rpl35a,Rps6,Uba52,Eif3k…
R-MMU-927802	Nonsense-Mediated Decay (NMD)	2.64022e-06	0.000135937	-0.802964	-3.63988	0	102	Rplp2,Rps19,Rpl28,Rplp0,Rpl22,Rps23,Rpsa,Rps17,Rpl13,Rps2,Rpl12,Rpl4,Rpl13a,Rpl35,Rpl6,Rps8,Rpl38,Rps15a,Ncbp2,Rps11,Rps7,Rps3,Rps20,Rpl14,Rpl29,Rps26,Rps25,Rpl5,Rpl27a,Pabpc1,Rps16,Rpl24,Rpl8,Rpl37a,Rpl19,Rpl27,Ppp2r1a,Rps4x,Rps28,Gspt1,Rpl26,Rpl23,Rpl23a,Rpl7a,Magoh,Rps18,Rpl37,Rpl10,Rpl15,Rps3a1,Rps13,Rplp1,Rnps1,Rps21,Rpl18,Rps24,Rpl31,Rpl36al,Rpl18a,Rps15,Rps10,Rps29,Rpl9,Rpl3,Rps14,Rpl7,Rpl…
R-MMU-9707564	Cytoprotection by HMOX1	2.64022e-06	0.000135937	-0.472602	-2.14233	0	102	Hba-a1,Blvrb,Hmox1,Hmox2,Cox5b,Psmc5,Psmb3,Smarcd3,Psma3,Ndufa4,Psmd5,Cox6b1,Psmd8,Cycs,Tbl1x,H13,Uba52,Psmb4,Rps27a,Cox8a,Psmc1,Psma6,Cul1,Psmb6,Psma4,Psmd14,Skp2,Psmd11,Psma2,Psmd6,Psmb5,Cox7b,Cox6a1,Psmb7,Psmd3,Psmc2,Psmb1
R-MMU-975957	Nonsense Mediated Decay (NMD) enhanced by the Exon Junction Complex (EJC)	2.64022e-06	0.000135937	-0.802964	-3.63988	0	102	Rplp2,Rps19,Rpl28,Rplp0,Rpl22,Rps23,Rpsa,Rps17,Rpl13,Rps2,Rpl12,Rpl4,Rpl13a,Rpl35,Rpl6,Rps8,Rpl38,Rps15a,Ncbp2,Rps11,Rps7,Rps3,Rps20,Rpl14,Rpl29,Rps26,Rps25,Rpl5,Rpl27a,Pabpc1,Rps16,Rpl24,Rpl8,Rpl37a,Rpl19,Rpl27,Ppp2r1a,Rps4x,Rps28,Gspt1,Rpl26,Rpl23,Rpl23a,Rpl7a,Magoh,Rps18,Rpl37,Rpl10,Rpl15,Rps3a1,Rps13,Rplp1,Rnps1,Rps21,Rpl18,Rps24,Rpl31,Rpl36al,Rpl18a,Rps15,Rps10,Rps29,Rpl9,Rpl3,Rps14,Rpl7,Rpl…
R-MMU-72613	Eukaryotic Translation Initiation	2.65202e-06	0.000135937	-0.779641	-3.55112	0	105	Rplp2,Rps19,Rpl28,Rplp0,Rpl22,Rps23,Rpsa,Rps17,Rpl13,Rps2,Rpl12,Rpl4,Rpl13a,Rpl35,Rpl6,Rps8,Rpl38,Rps15a,Rps11,Rps7,Rps3,Rps20,Rpl14,Rpl29,Rps26,Rps25,Rpl5,Rpl27a,Pabpc1,Rps16,Rpl24,Rpl8,Rpl37a,Rpl19,Rpl27,Rps4x,Rps28,Rpl26,Rpl23,Rpl23a,Rpl7a,Rps18,Rpl37,Rpl10,Rpl15,Rps3a1,Rps13,Rplp1,Rps21,Rpl18,Eif3b,Rps24,Rpl31,Rpl36al,Rpl18a,Rps15,Rps10,Rps29,Rpl9,Rpl3,Eif3h,Rps14,Rpl7,Rpl36a,Rpl35a,Rps6,Uba5…
R-MMU-72737	Cap-dependent Translation Initiation	2.65202e-06	0.000135937	-0.779641	-3.55112	0	105	Rplp2,Rps19,Rpl28,Rplp0,Rpl22,Rps23,Rpsa,Rps17,Rpl13,Rps2,Rpl12,Rpl4,Rpl13a,Rpl35,Rpl6,Rps8,Rpl38,Rps15a,Rps11,Rps7,Rps3,Rps20,Rpl14,Rpl29,Rps26,Rps25,Rpl5,Rpl27a,Pabpc1,Rps16,Rpl24,Rpl8,Rpl37a,Rpl19,Rpl27,Rps4x,Rps28,Rpl26,Rpl23,Rpl23a,Rpl7a,Rps18,Rpl37,Rpl10,Rpl15,Rps3a1,Rps13,Rplp1,Rps21,Rpl18,Eif3b,Rps24,Rpl31,Rpl36al,Rpl18a,Rps15,Rps10,Rps29,Rpl9,Rpl3,Eif3h,Rps14,Rpl7,Rpl36a,Rpl35a,Rps6,Uba5…
R-MMU-163200	Respiratory electron transport, ATP synthesis by chemiosmotic coupling, and heat production by uncoupling proteins.	2.65563e-06	0.000135937	-0.537513	-2.45208	0	106	Uqcrfs1,Uqcrq,Cox5b,Atp5a1,Tmem186,Coq10b,Atp5j2,Ndufa12,Ndufa4,Ndufb6,Cox6b1,Ndufs6,Cycs,Atp5g2,Atp5o,Uqcrc2,Ndufab1,Uqcrc1,Ndufv1,Uqcr10,Cox8a,Ndufa8,Slc25a14,Ndufa10,Atp5h,Atp5k,Atp5c1,Ndufb8,Pm20d1,Ndufs1,Etfdh,Ndufa13,Atp5pb,Cox7b,Cox6a1,Uqcrh,Etfb,Atp5b,Etfa,Ndufb5,Ndufc2,Ndufa2,Ndufb11,Ndufa7,Ndufb4,Timmdc1,Ndufa6,Acad9,Ndufv3,Atp5e,Atp5g3,Ndufb2,Taco1
R-MMU-69239	Synthesis of DNA	2.68183e-06	0.000135937	-0.445848	-2.05594	0	113	Mcm5,Pcna,Mcm7,Psmc5,Psmb3,Lig1,Psma3,Psmd5,Psmd8,Pold2,Mcm8,Gins3,Uba52,Rfc4,Psmb4,Rps27a,Gins4,Rfc3,Pole4,Psmc1,Psma6,Cul1,Psmb6,Psma4,Psmd14,Skp2,Psmd11,Cdc26,Psma2,Psmd6,Pold4,Anapc7,Psmb5,Mcm2,Psmb7,Orc3,Gins2,Psmd3,Dna2,Psmc2,Psmb1,Rpa1,Pole2,Psmd12,Mcm6,Ccne1,Ccna2,Psma7,Psmb2,Anapc11,Anapc5,Psmc4,Psmf1
R-MMU-69306	DNA Replication	2.71206e-06	0.000135937	-0.426104	-1.98673	0	121	Mcm5,Pcna,Mcm7,Psmc5,Psmb3,Lig1,Psma3,Psmd5,Psmd8,Pold2,Mcm8,Gins3,Uba52,Rfc4,Psmb4,Rps27a,Gins4,Rfc3,Pole4,Gmnn,Psmc1,Psma6,Cul1,Psmb6,Psma4,Psmd14,Skp2,Psmd11,Cdc26,Psma2,Psmd6,Pold4,Anapc7,Psmb5,Mcm2,Psmb7,Orc3,Gins2,Psmd3,Dna2,Psmc2,Psmb1,Rpa1,Pole2,Psmd12,Mcm6,Ccne1,Ccna2,Psma7,Psmb2,Anapc11,Anapc5,Psmc4,Psmf1
R-MMU-9711123	Cellular response to chemical stress	2.75846e-06	0.000135937	-0.526288	-2.49086	0	133	Hba-a1,Blvrb,Hmox1,Sod3,Gstp1,Hmox2,Prdx1,Gsr,Cox5b,Gpx2,Psmc5,Psmb3,Txnrd1,Smarcd3,Psma3,Ndufa4,Psmd5,Cox6b1,Sod1,Psmd8,Cycs,Gpx8,Tbl1x,H13,Uba52,Gpx6,Ncf4,Psmb4,Rps27a,Cox8a,Txn2,Psmc1,Ncf1,Psma6,Cul1,Psmb6,Psma4,Psmd14,Skp2,Cat,Psmd11,Psma2,Psmd6,Gpx1,Prdx2,Prdx6,Psmb5,Cox7b,Nudt2,Cox6a1,Psmb7,Psmd3,Psmc2,Psmb1
R-MMU-69481	G2/M Checkpoints	2.7787e-06	0.000135937	-0.431485	-2.05354	0	138	Atrip,Mcm5,Trp53,Mcm7,Psmc5,Psmb3,Ywhab,Ywhag,Sfn,Psma3,Atm,Psmd5,Rmi2,Psmd8,Mcm8,Mre11a,H4c8,Uba52,Brcc3,Rfc4,Psmb4,Nsd2,Rps27a,Rfc3,Psmc1,Abraxas1,Psma6,H2bc3,Psmb6,Psma4,Psmd14,Cdk1,Wee1,Psmd11,Babam1,Pias4,Psma2,Clspn,Psmd6,Psmb5,Mcm2,Top3a,Psmb7,Orc3,Psmd3,Dna2,H4c14,Psmc2,Psmb1,Rpa1
R-MMU-69242	S Phase	2.79426e-06	0.000135937	-0.430299	-2.05703	0	142	Mcm5,Pcna,Mcm7,Pds5b,Psmc5,Psmb3,Smc1a,Lig1,Psma3,Psmd5,Psmd8,Pold2,Mcm8,Gins3,Ccnd1,Uba52,Rfc4,Cdc25b,Psmb4,Ptk6,Cdkn1c,Rps27a,Gins4,Rfc3,Akt1,Pole4,Psmc1,Psma6,Cul1,Psmb6,Psma4,Psmd14,Skp2,Wee1,Psmd11,Cdc26,Psma2,Psmd6,Pold4,Anapc7,Mnat1,Psmb5,Mcm2,Psmb7,Orc3,Gins2,Psmd3,Dna2,Psmc2,Psmb1,Stag2,Rpa1,Pole2,Psmd12,Mcm6
R-MMU-1428517	The citric acid (TCA) cycle and respiratory electron transport	2.8426e-06	0.000135937	-0.500958	-2.43109	0	157	Uqcrfs1,Uqcrq,Cox5b,Pdpr,Atp5a1,Tmem186,Idh3b,Mdh2,Pdha1,Coq10b,Dld,Atp5j2,Ndufa12,Ndufa4,Me1,Ndufb6,Cox6b1,Ndufs6,Cycs,Cs,Atp5g2,Atp5o,Uqcrc2,Ndufab1,Suclg2,Pdk1,Uqcrc1,Ndufv1,Uqcr10,Cox8a,Ndufa8,Slc25a14,Ndufa10,Atp5h,Dlst,Atp5k,Atp5c1,Ndufb8,Suclg1,Sucla2,Fh1,Pm20d1,Nnt,Glo1,Sdhb,Adhfe1,Ndufs1,Etfdh,Ndufa13,Atp5pb,Cox7b,Cox6a1,Uqcrh,Etfb,Ppard,Atp5b,Etfa,Ndufb5,Ndufc2,Ndufa2,Ndufb11,Pdk3,Ndufa…
R-MMU-6791226	Major pathway of rRNA processing in the nucleolus and cytosol	2.8713e-06	0.000135937	-0.675874	-3.30295	0	165	Exosc6,Rplp2,Rps19,Rpl28,Rplp0,Rpl22,Rps23,Rpsa,Rps17,Rpl13,Rps2,Rpl12,Rpl4,Rpl13a,Rpl35,Rpl6,Rps8,Rpl38,Rps15a,Rps11,Ncl,Rps7,Rps3,Rps20,Rpl14,Rpl29,Rps26,Wdr12,Rps25,Rpl5,Rpl27a,Rps16,Bms1,Rpl24,Rpl8,Rpl37a,Rpl19,Rpl27,Rps4x,Rps28,Rpl26,Rpl23,Rpl23a,Rpl7a,Rps18,Rpl37,Rpl10,Rpl15,Nol11,Rps3a1,Exosc9,Rps13,Rplp1,Rps21,Rpl18,Rps24,Rpl31,Rpl36al,Rpl18a,Rps15,Rps10,Wdr18,Rps29,Rpl9,Dcaf13,Rpl3,Rps14…
R-MMU-72312	rRNA processing	2.8713e-06	0.000135937	-0.675874	-3.30295	0	165	Exosc6,Rplp2,Rps19,Rpl28,Rplp0,Rpl22,Rps23,Rpsa,Rps17,Rpl13,Rps2,Rpl12,Rpl4,Rpl13a,Rpl35,Rpl6,Rps8,Rpl38,Rps15a,Rps11,Ncl,Rps7,Rps3,Rps20,Rpl14,Rpl29,Rps26,Wdr12,Rps25,Rpl5,Rpl27a,Rps16,Bms1,Rpl24,Rpl8,Rpl37a,Rpl19,Rpl27,Rps4x,Rps28,Rpl26,Rpl23,Rpl23a,Rpl7a,Rps18,Rpl37,Rpl10,Rpl15,Nol11,Rps3a1,Exosc9,Rps13,Rplp1,Rps21,Rpl18,Rps24,Rpl31,Rpl36al,Rpl18a,Rps15,Rps10,Wdr18,Rps29,Rpl9,Dcaf13,Rpl3,Rps14…
R-MMU-8868773	rRNA processing in the nucleus and cytosol	2.8713e-06	0.000135937	-0.675874	-3.30295	0	165	Exosc6,Rplp2,Rps19,Rpl28,Rplp0,Rpl22,Rps23,Rpsa,Rps17,Rpl13,Rps2,Rpl12,Rpl4,Rpl13a,Rpl35,Rpl6,Rps8,Rpl38,Rps15a,Rps11,Ncl,Rps7,Rps3,Rps20,Rpl14,Rpl29,Rps26,Wdr12,Rps25,Rpl5,Rpl27a,Rps16,Bms1,Rpl24,Rpl8,Rpl37a,Rpl19,Rpl27,Rps4x,Rps28,Rpl26,Rpl23,Rpl23a,Rpl7a,Rps18,Rpl37,Rpl10,Rpl15,Nol11,Rps3a1,Exosc9,Rps13,Rplp1,Rps21,Rpl18,Rps24,Rpl31,Rpl36al,Rpl18a,Rps15,Rps10,Wdr18,Rps29,Rpl9,Dcaf13,Rpl3,Rps14…
R-MMU-72163	mRNA Splicing - Major Pathway	2.91346e-06	0.000135937	-0.395175	-1.95043	0	177	Ncbp2,Lsm5,Magoh,Rnps1,Txnl4a,Lsm4,Sf3b5,Srrt,Snrnp40,Polr2f,Polr2e,Usp39,Hnrnpa1,Snrpd3,Hnrnpl,Snrpf,Snrpb,Lsm2,Sf3b2,Snrpd2,Pcbp1,Sf3b6,Bcas2,Srsf7,Tra2b,Rbmx,Srsf3,Dhx9,Ptbp1,Ppwd1,Hnrnpk,Dnajc8,Sart1,Hnrnpa2b1,Hnrnpa3,Prpf6,Pcbp2,Ncbp1,Hnrnpm,Elavl2,Snrpg,Srsf6,Smndc1,Syf2,Cstf2t,Clp1,Snu13,Lsm3,Polr2g,Alyref,Ppih,Puf60,Pabpn1,Srsf4,Cpsf2
R-MMU-72172	mRNA Splicing	2.94137e-06	0.000135937	-0.368778	-1.83113	0	185	Ncbp2,Lsm5,Magoh,Rnps1,Txnl4a,Lsm4,Sf3b5,Srrt,Snrnp40,Polr2f,Polr2e,Usp39,Hnrnpa1,Snrpd3,Hnrnpl,Snrpf,Snrpb,Lsm2,Sf3b2,Snrpd2,Pcbp1,Sf3b6,Bcas2,Srsf7,Tra2b,Rbmx,Srsf3,Dhx9,Ptbp1,Ppwd1,Hnrnpk,Dnajc8,Sart1,Hnrnpa2b1,Hnrnpa3,Prpf6,Pcbp2,Ncbp1,Hnrnpm,Elavl2,Snrpg,Srsf6,Smndc1,Syf2,Cstf2t,Clp1,Snu13,Lsm3,Polr2g,Alyref,Ppih,Puf60,Pabpn1,Srsf4,Cpsf2,Ddx46,Snrpe,Ybx1,Dhx15,Cd2bp2,Sf3b4,Rbm17,Fus,Hnrnpul1…
R-MMU-72766	Translation	3.03573e-06	0.000135937	-0.644957	-3.263	0	213	Rplp2,Rps19,Rpl28,Rplp0,Rpl22,Rps23,Rpsa,Rps17,Rpl13,Rps2,Rpl12,Eef1b2,Rpl4,Rpl13a,Rpl35,Rpl6,Rps8,Rpl38,Rps15a,Trmt112,Rps11,Rps7,Rps3,Rps20,Rpl14,Rpl29,Eef1g,Rps26,Rps25,Eef1a1,Rpl5,Rpl27a,Pabpc1,Rps16,Rpl24,Rpl8,Rpl37a,Rpl19,Rpl27,Rps4x,Rps28,Gspt1,Rpl26,Rpl23,Mrps15,Rpl23a,Rpl7a,Rps18,Rpl37,Mrpl13,Ptcd3,Rpl10,Rpl15,Rps3a1,Eef2,Rps13,Rplp1,Mrpl32,Rps21,Rpl18,Eif3b,Rps24,Mrps11,Rpl31,Rpl36al,Rp…
R-MMU-72203	Processing of Capped Intron-Containing Pre-mRNA	3.11363e-06	0.000135937	-0.346579	-1.77608	0	236	Ndc1,Ncbp2,Lsm5,Aaas,Magoh,Rnps1,Txnl4a,Lsm4,Sf3b5,Srrt,Snrnp40,Polr2f,Nup37,Polr2e,Usp39,Hnrnpa1,Snrpd3,Hnrnpl,Snrpf,Snrpb,Nup153,Lsm2,Nup54,Sf3b2,Snrpd2,Pcbp1,Sf3b6,Bcas2,Wtap,Nup107,Srsf7,Tra2b,Rbmx,Fyttd1,Srsf3,Dhx9,Ptbp1,Ppwd1,Hnrnpk,Dnajc8,Sart1,Hnrnpa2b1,Hnrnpa3,Prpf6,Pcbp2,Gle1,Ncbp1,Hnrnpm,Elavl2,Snrpg,Srsf6,Smndc1,Syf2,Cstf2t,Clp1,Snu13,Lsm3,Polr2g,Tpr,Alyref,Ppih,Puf60,Mettl14,Pabpn1,S…
R-MMU-69620	Cell Cycle Checkpoints	3.19283e-06	0.000135937	-0.33236	-1.72229	0	259	Atrip,Mcm5,Trp53,Cenpq,Mcm7,Cdca8,Ppp2r5e,Ppp2r1a,Psmc5,Pmf1,Psmb3,Ywhab,Ywhag,Sfn,Psma3,Atm,Psmd5,Rmi2,Psmd8,Ppp2r5a,Xpo1,Mcm8,Mre11a,Spdl1,Nup37,H4c8,Uba52,Birc5,Brcc3,Cenps,Rfc4,Psmb4,Mapre1,Cenpm,Rps27,Nsd2,Cdkn1c,Rps27a,Rfc3,Psmc1,Abraxas1,Psma6,Kif18a,H2bc3,Cenpi,Psmb6,Psma4,Psmd14,Nup107,Cdk1,Wee1,Nsl1,Psmd11,Cdc26,Babam1,Pias4,Psma2,Clspn,Bub1,Psmd6,Anapc7,Dync1i2,Psmb5,Cenpn,Mcm2,Top3a,P…
R-MMU-3700989	Transcriptional Regulation by TP53	3.30276e-06	0.000136482	-0.35661	-1.87282	0	291	G6pdx,Atrip,Prdx1,Npm1,Pcna,Trp53,Ccng1,Gsr,Cox5b,Taf7l,Ppp2r1a,Gpx2,Lamtor4,Ywhab,Ywhag,Gpi1,Txnrd1,Sfn,Atm,Ndufa4,Cox6b1,Taf15,E2f8,Rmi2,Cycs,Taf12,Rbbp7,Polr2f,Mre11a,Cnot11,Polr2e,Gtf2h5,Uba52,Pou4f1,Taf11,Rfc4,Gadd45a,Smyd2,Mbd3,Cdkn1c,Rps27a,Rfc3,Akt1,Cox8a,Rbbp4,Ing5,Pip4p1,Nelfcd,Btg2,L3mbtl1,Prmt5,Ccnt2,Ppp1r13l,Cdk1,Brd7,Lamtor1,Prdx2,Mnat1,Supt16,Mapk14,Bax,Cox7b,Ttc5,Lamtor5,Top3a,Cox…
DATPoverlapMarkers	Mouse DATP/PATP/ADI markes	3.43885e-06	0.000138045	-0.652421	-3.47281	0	330	Taldo1,Esd,Nupr1,Tspo,Lgals3,Tes,1110004F10Rik,Prdx1,Krt7,Rplp2,Cstb,Eno1,Tpm2,Rpl28,Rplp0,Rps12,Rpl22,Mif,Hint1,Rps23,Rpsa,Hspa9,Rps17,Rpl13,Rps2,Npm1,Tcp1,Rpl10a,Rpl12,Eef1b2,Trp53,Rpl4,Rpl13a,Rpl35,Rpl6,Hnrnpab,Rps8,Cryab,Rpl38,Rps15a,Rps5,Capns1,Rps11,Ncl,Rps7,Sqstm1,Pkm,Ghitm,Ccng1,Rps3,Rps20,Dstn,Rpl14,Commd3,Nop10,Eef1g,Rps26,Rps25,Eef1a1,Rpl5,Timp2,Pabpc1,Pls3,Rsl1d1,F3,Rps16,Capn2,Rpl8,S…
R-MMU-2262752	Cellular responses to stress	3.84191e-06	0.000146291	-0.335149	-1.84045	0	453	Hba-a1,Blvrb,Hmox1,Sod3,Gstp1,H3c13,Hmox2,Prdx1,Hspa9,Trp53,Ndc1,Cryab,Akt1s1,Gsr,Cox5b,Eef1a1,Atp6v1a,Aaas,Gpx2,H1f1,Psmc5,Lamtor4,Psmb3,Txnrd1,Smarcd3,Psma3,Atm,Ndufa4,Psmd5,H1f3,Tuba4a,Atp6v1f,Hspa12b,Cox6b1,Sod1,Hmga1,Wdr59,Psmd8,Cycs,Gpx8,Actr1a,Rbbp7,Hsbp1,Xpo1,Mre11a,Nup37,H4c8,Tbl1x,H13,Uba52,H1f4,Gpx6,Ncf4,Psmb4,Clec1b,Bmt2,Mapk10,Cdkn1c,Rps27a,Atp6v1e1,Suz12,Mios,Vcp,Bmi1,Cox8a,Txn2,Nup…
R-MMU-8953897	Cellular responses to external stimuli	3.8525e-06	0.000146291	-0.337226	-1.85288	0	456	Hba-a1,Blvrb,Hmox1,Sod3,Gstp1,H3c13,Hmox2,Prdx1,Hspa9,Trp53,Ndc1,Cryab,Akt1s1,Gsr,Cox5b,Eef1a1,Atp6v1a,Aaas,Gpx2,H1f1,Psmc5,Lamtor4,Psmb3,Txnrd1,Smarcd3,Psma3,Atm,Ndufa4,Psmd5,H1f3,Tuba4a,Atp6v1f,Hspa12b,Cox6b1,Sod1,Hmga1,Wdr59,Psmd8,Cycs,Gpx8,Actr1a,Rbbp7,Hsbp1,Xpo1,Mre11a,Nup37,H4c8,Tbl1x,H13,Uba52,H1f4,Gpx6,Ncf4,Psmb4,Clec1b,Bmt2,Mapk10,Cdkn1c,Rps27a,Atp6v1e1,Mt1,Suz12,Mios,Vcp,Bmi1,Cox8a,Txn2…
R-MMU-351202	Metabolism of polyamines	7.3614e-06	0.000266157	-0.531838	-2.15901	2	57	Nqo1,Psmc5,Psmb3,Psma3,Psmd5,Psmd8,Agmat,Oaz1,Psmb4,Psmc1,Psma6,Srm,Psmb6,Psma4,Psmd14,Psmd11,Psma2,Psmd6,Azin2,Oaz3,Psmb5,Psmb7,Psmd3,Psmc2,Psmb1,Psmd12,Psma7,Psmb2,Odc1,Psmc4,Psmf1
R-MMU-8878166	Transcriptional regulation by RUNX2	7.388e-06	0.000266157	-0.520221	-2.1264	2	59	Psmc5,Psmb3,Psma3,Psmd5,Psmd8,Ccnd1,Uba52,Psmb4,Rps27a,Psmc1,Psma6,Cul1,Psmb6,Psma4,Psmd14,Skp2,Cdk1,Psmd11,Psma2,Psmd6,Ppm1d,Stub1,Psmb5,Psmb7,Runx2,Psmd3,Psmc2,Psmb1,Psmd12,Smad1,Psma7,Psmb2,Psmc4,Psmf1,Ccnb1,Rbx1,Ubc,Psmc3,Cdk4
R-MMU-381753	Olfactory Signaling Pathway	8.46506e-06	0.000297335	0.338551	1.67372	5	329	Rtp4,Olfr309,Olfr631,Olfr788,Olfr370,Olfr520,Olfr1263,Olfr1451,Olfr63,Olfr1045,Olfr220,Olfr954,Olfr808,Olfr646,Olfr365,Olfr728,Olfr167,Olfr137,Olfr187,Olfr66,Olfr715,Olfr237,Olfr287,Olfr1248,Olfr273,Olfr461,Olfr814,Olfr283,Olfr1508,Olfr464,Olfr1497,Olfr444,Olfr190,Olfr669,Olfr267,Olfr172,Olfr1031,Olfr1155,Olfr371,Olfr944,Olfr1163,Olfr2,Olfr677,Olfr554,Olfr1310,Olfr985,Olfr376,Olfr1044,Olfr780,Olf…
R-MMU-71291	Metabolism of amino acids and derivatives	9.46324e-06	0.000324289	-0.327705	-1.68852	2	247	Nqo1,Amt,Pipox,Rida,Psmc5,Aldh7a1,Sqor,Psmb3,Ido2,Pdha1,Txnrd1,Dld,Psma3,Iyd,Psmd5,Crym,Serinc1,Echs1,Psmd8,Agmat,Hykk,Oaz1,Ndufab1,Cps1,Gldc,Bcat2,Psmb4,Ethe1,Hibch,Gnmt,Got2,Oat,Asns,Txn2,Duox2,Psmc1,Fah,Mat1a,Psma6,Ivd,Srm,Dlst,Psmb6,Psma4,Psmd14,Hsd17b10,Hibadh,Got1,Duox1,Psmd11,Ppm1k,Psma2,Psmd6,Azin2,Pycrl,Rimkla,Gpt2,Oaz3,Nat8l,Psmb5,Mtap,Dhtkd1,Haao,Psmb7,Acad8,Psat1,Slc3a2,Psmd3,Serinc5,…
R-MMU-5389840	Mitochondrial translation elongation	1.29032e-05	0.000431644	-0.463397	-2.03777	4	86	Mrps15,Mrpl13,Ptcd3,Mrpl32,Mrps11,Mrps16,Mrps25,Mrpl3,Mrpl10,Mrps28,Mrps18a,Mrps14,Mrpl30,Mrpl24,Mrpl16,Mrps6,Mrpl54,Mrpl57,Mrps31,Aurkaip1,Mrpl4,Mrps22,Mrpl34,Mrps21,Mrpl52,Mrpl21,Mrps24,Eral1,Mrpl44,Mrps18c,Mrpl33,Mrpl45,Mrpl36,Mrpl22,Mrpl28,Mrpl42
R-MMU-9707587	Regulation of HMOX1 expression and activity	1.47505e-05	0.000480543	-0.513946	-2.09344	5	58	Hmox1,Psmc5,Psmb3,Psma3,Psmd5,Psmd8,H13,Uba52,Psmb4,Rps27a,Psmc1,Psma6,Cul1,Psmb6,Psma4,Psmd14,Skp2,Psmd11,Psma2,Psmd6,Psmb5,Psmb7,Psmd3,Psmc2,Psmb1,Psmd12,Psma7,Psmb2,Psmc4,Psmf1,Keap1,Rbx1,Mafk,Ubc,Psmc3
R-MMU-9709957	Sensory Perception	1.5049e-05	0.000480543	0.321036	1.62199	10	415	Rtp4,Apoe,Olfr309,Olfr631,Olfr788,Olfr370,Olfr520,Olfr1263,Olfr1451,Olfr63,Olfr1045,Olfr220,Olfr954,Olfr808,Lrp2,Bco1,Olfr646,Olfr365,Pde6b,Olfr728,Olfr167,Olfr137,Olfr187,Gpc6,Olfr66,Olfr715,Olfr237,Olfr287,Olfr1248,Olfr273,Olfr461,Grk1,Olfr814,Olfr283,Olfr1508,Olfr464,Olfr1497,Olfr444,Olfr190,Olfr669,Olfr267,Gngt1,Olfr172,Olfr1031,Apoa4,Olfr1155,Gpc5,Olfr371,Olfr944,Gnb5,Abca4,Olfr1163,Olfr2,Ol…
R-MMU-8939902	Regulation of RUNX2 expression and activity	1.68994e-05	0.000527635	-0.539348	-2.11929	6	49	Psmc5,Psmb3,Psma3,Psmd5,Psmd8,Uba52,Psmb4,Rps27a,Psmc1,Psma6,Cul1,Psmb6,Psma4,Psmd14,Skp2,Psmd11,Psma2,Psmd6,Stub1,Psmb5,Psmb7,Runx2,Psmd3,Psmc2,Psmb1,Psmd12,Psma7,Psmb2,Psmc4,Psmf1
R-MMU-350562	Regulation of ornithine decarboxylase (ODC)	1.93135e-05	0.000589903	-0.535048	-2.10239	7	49	Nqo1,Psmc5,Psmb3,Psma3,Psmd5,Psmd8,Oaz1,Psmb4,Psmc1,Psma6,Psmb6,Psma4,Psmd14,Psmd11,Psma2,Psmd6,Oaz3,Psmb5,Psmb7,Psmd3,Psmc2,Psmb1,Psmd12,Psma7,Psmb2,Odc1,Psmc4,Psmf1
R-MMU-68949	Orc1 removal from chromatin	2.00493e-05	0.000599347	-0.486108	-2.0447	7	68	Mcm5,Mcm7,Psmc5,Psmb3,Psma3,Psmd5,Psmd8,Mcm8,Uba52,Psmb4,Rps27a,Psmc1,Psma6,Cul1,Psmb6,Psma4,Psmd14,Skp2,Psmd11,Psma2,Psmd6,Psmb5,Mcm2,Psmb7,Orc3,Psmd3,Psmc2,Psmb1,Psmd12,Mcm6,Ccna2,Psma7,Psmb2,Psmc4,Psmf1
R-MMU-8951664	Neddylation	2.13916e-05	0.00062615	-0.332434	-1.68788	6	219	Uchl3,Klhl13,Cops7b,Commd3,Spsb2,Psmc5,Psmb3,Fbxo22,Neurl2,Fbxo2,Psma3,Psmd5,Fem1c,Ccdc22,Nedd8,Dcaf13,Psmd8,Rbbp7,Uba52,Birc5,Psmb4,Dtl,Rps27a,Lmo7,Psmc1,Ube2d3,Psma6,Ankrd9,Cops4,Ube2m,Cul1,Cops6,Psmb6,Psma4,Commd1,Cand1,Psmd14,Skp2,Gps1,Psmd11,Psma2,Asb6,Psmd6,Asb5,Psmb5,Dcun1d4,Eloc,Psmb7,Psmd3,Cul2,Fbxw5,Psmc2,Psmb1,Commd6,Fbxo44,Fbxw11,Fbxw2,Commd4,Ubxn7,Commd5,Psmd12,Asb9,Dda1,Cops3,Asb8,F…
R-MMU-5628897	TP53 Regulates Metabolic Genes	2.26202e-05	0.000648599	-0.479465	-2.02825	8	70	G6pdx,Prdx1,Gsr,Cox5b,Gpx2,Lamtor4,Ywhab,Ywhag,Gpi1,Txnrd1,Sfn,Ndufa4,Cox6b1,Cycs,Akt1,Cox8a,Lamtor1,Prdx2,Cox7b,Lamtor5,Cox6a1,Rheb,Rraga,Slc38a9,Txn1,Prkag2,Ywhae,Lamtor2,Taco1
R-MMU-5610785	GLI3 is processed to GLI3R by the proteasome	2.44386e-05	0.000686724	-0.511083	-2.05935	9	55	Psmc5,Psmb3,Psma3,Psmd5,Psmd8,Prkacb,Uba52,Psmb4,Rps27a,Psmc1,Psma6,Cul1,Psmb6,Psma4,Psmd14,Psmd11,Psma2,Psmd6,Psmb5,Psmb7,Psmd3,Prkaca,Psmc2,Psmb1,Gsk3b,Sufu,Psmd12,Psma7,Psmb2,Psmc4,Psmf1
R-MMU-5419276	Mitochondrial translation termination	2.58819e-05	0.000700575	-0.450526	-1.98956	9	88	Mrps15,Mrpl13,Ptcd3,Mrpl32,Mrps11,Mrps16,Mrps25,Mrpl3,Mrpl10,Mrps28,Mrps18a,Mrps14,Mrpl30,Mrpl24,Mrpl16,Mrps6,Mrpl54,Mrpl57,Mrps31,Aurkaip1,Mrpl4,Mrps22,Mrpl34,Mrps21,Mrpl52,Mrpl21,Mrps24,Eral1,Mrpl44,Mrps18c,Mrpl33,Mrpl45,Mrpl36,Mrpl22,Mrpl28,Mrpl42
R-MMU-5368287	Mitochondrial translation	2.59288e-05	0.000700575	-0.446546	-1.97598	9	89	Mrps15,Mrpl13,Ptcd3,Mrpl32,Mrps11,Mrps16,Mrps25,Mrpl3,Mrpl10,Mrps28,Mrps18a,Mrps14,Mrpl30,Mrpl24,Mrpl16,Mrps6,Mrpl54,Mrpl57,Mrps31,Aurkaip1,Mrpl4,Mrps22,Mrpl34,Mrps21,Mrpl52,Mrpl21,Mrps24,Eral1,Mrpl44,Mrps18c,Mrpl33,Mrpl45,Mrpl36,Mrpl22,Mrpl28,Mrpl42
R-MMU-349425	Autodegradation of the E3 ubiquitin ligase COP1	2.66037e-05	0.00070525	-0.526798	-2.07937	10	50	Trp53,Psmc5,Psmb3,Psma3,Atm,Psmd5,Psmd8,Uba52,Psmb4,Rps27a,Psmc1,Psma6,Psmb6,Psma4,Psmd14,Psmd11,Psma2,Psmd6,Psmb5,Psmb7,Psmd3,Psmc2,Psmb1,Psmd12,Psma7,Psmb2,Psmc4,Psmf1
R-MMU-69052	Switching of origins to a post-replicative state	3.10154e-05	0.000806976	-0.448576	-1.97693	11	87	Mcm5,Mcm7,Psmc5,Psmb3,Psma3,Psmd5,Psmd8,Mcm8,Uba52,Psmb4,Rps27a,Psmc1,Psma6,Cul1,Psmb6,Psma4,Psmd14,Skp2,Psmd11,Cdc26,Psma2,Psmd6,Anapc7,Psmb5,Mcm2,Psmb7,Orc3,Psmd3,Psmc2,Psmb1,Psmd12,Mcm6,Ccne1,Ccna2,Psma7,Psmb2,Anapc11,Anapc5,Psmc4,Psmf1
R-MMU-68867	Assembly of the pre-replicative complex	3.24526e-05	0.000829017	-0.483172	-2.02067	12	66	Mcm5,Mcm7,Psmc5,Psmb3,Psma3,Psmd5,Psmd8,Mcm8,Uba52,Psmb4,Rps27a,Gmnn,Psmc1,Psma6,Psmb6,Psma4,Psmd14,Psmd11,Psma2,Psmd6,Psmb5,Mcm2,Psmb7,Orc3,Psmd3,Psmc2,Psmb1,Psmd12,Mcm6
R-MMU-4086400	PCP/CE pathway	4.64516e-05	0.00116544	-0.439036	-1.93064	17	86	Psmc5,Pfn1,Psmb3,Psma3,Psmd5,Psmd8,Ap2a1,Ap2s1,Cltc,Uba52,Psmb4,Cltb,Rps27a,Pard6a,Wnt4,Psmc1,Psma6,Dvl2,Psmb6,Psma4,Psmd14,Psmd11,Psma2,Psmd6,Ap2a2,Psmb5,Rhoa,Psmb7,Psmd3,Smurf1,Psmc2,Psmb1,Psmd12,Psma7,Psmb2,Clta,Ror1,Psmc4,Psmf1,Fzd3,Rac1,Rac3,Fzd8,Wnt5a,Ubc
R-MMU-187577	SCF(Skp2)-mediated degradation of p27/p21	4.91683e-05	0.00119781	-0.490642	-1.99852	19	58	Psmc5,Psmb3,Psma3,Psmd5,Psmd8,Ccnd1,Uba52,Psmb4,Ptk6,Cdkn1c,Rps27a,Psmc1,Psma6,Cul1,Psmb6,Psma4,Psmd14,Skp2,Psmd11,Psma2,Psmd6,Psmb5,Psmb7,Psmd3,Psmc2,Psmb1,Psmd12,Ccne1,Ccna2,Psma7,Psmb2,Psmc4,Psmf1
R-MMU-174084	Autodegradation of Cdh1 by Cdh1:APC/C	4.94469e-05	0.00119781	-0.4862	-2.00101	19	61	Psmc5,Psmb3,Psma3,Psmd5,Psmd8,Uba52,Psmb4,Rps27a,Psmc1,Psma6,Psmb6,Psma4,Psmd14,Psmd11,Cdc26,Psma2,Psmd6,Anapc7,Psmb5,Psmb7,Psmd3,Psmc2,Psmb1,Psmd12,Psma7,Psmb2,Anapc11,Anapc5,Psmc4,Psmf1
R-MMU-1234174	Cellular response to hypoxia	5.76418e-05	0.00137266	-0.46613	-1.96067	22	68	Psmc5,Psmb3,Psma3,Psmd5,Psmd8,Uba52,Psmb4,Rps27a,Psmc1,Ube2d3,Psma6,Ajuba,Psmb6,Psma4,Psmd14,Psmd11,Psma2,Psmd6,Cited2,Psmb5,Eloc,Psmb7,Psmd3,Cul2,Psmc2,Psmb1,Psmd12,Hif1a,Psma7,Psmb2,Psmc4,Psmf1,Rbx1,Elob,Ubc,Arnt,Psmc3
R-MMU-445355	Smooth Muscle Contraction	6.26763e-05	0.00146767	-0.600228	-2.11887	26	31	Acta2,Actg2,Tpm2,Myh11,Vcl,Tpm1,Tpm3,Cald1,Tln1,Myl6,Myl9,Mylk
R-MMU-450408	AUF1 (hnRNP D0) binds and destabilizes mRNA	7.05934e-05	0.00162596	-0.499959	-1.99835	28	53	Pabpc1,Psmc5,Psmb3,Psma3,Psmd5,Psmd8,Uba52,Psmb4,Rps27a,Psmc1,Psma6,Psmb6,Psma4,Psmd14,Psmd11,Psma2,Psmd6,Hspb1,Psmb5,Psmb7,Psmd3,Psmc2,Psmb1,Psmd12,Psma7,Psmb2,Eif4g1,Psmc4,Psmf1
R-MMU-69278	Cell Cycle, Mitotic	8.57469e-05	0.00194314	-0.264455	-1.45668	21	469	Mcm5,Pcna,Trp53,Ndc1,Haus8,Cenpq,Mcm7,Cdca8,Ppp2r5e,Aaas,Ppp2r1a,Pds5b,Psmc5,Pmf1,Psmb3,Smc1a,Ube2i,Ywhag,Haus4,Lig1,Lcmt1,Psma3,Psmd5,Tuba4a,Smc2,Nipbl,Psmd8,Pold2,Actr1a,Ppp2r5a,Xpo1,Mcm8,Gins3,Phlda1,Spdl1,Nup37,H4c8,Ccnd1,Uba52,Birc5,Prkar2b,Cenps,Rfc4,Cdc25b,Psmb4,Rbl2,Cdk5rap2,Ptk6,Mapre1,Cenpm,Rps27,Cdkn1c,Lpin3,Rps27a,Gins4,Rfc3,Tubgcp5,Akt1,Pole4,Nup153,Rbbp4,Gmnn,Ccnd3,Psmc1,Nup54,Psma6…
R-MMU-453279	Mitotic G1 phase and G1/S transition	9.28548e-05	0.00207081	-0.375999	-1.76454	33	126	Mcm5,Mcm7,Ppp2r1a,Psmc5,Psmb3,Psma3,Psmd5,Psmd8,Mcm8,Ccnd1,Uba52,Psmb4,Rbl2,Ptk6,Cdkn1c,Rps27a,Akt1,Pole4,Rbbp4,Gmnn,Ccnd3,Psmc1,Psma6,Cul1,Psmb6,Psma4,Psmd14,Skp2,Wee1,Psmd11,Psma2,Psmd6,Mnat1,Psmb5,Ppp2r2a,Mcm2,Psmb7,Orc3,Abl1,Psmd3,Psmc2,Psmb1,Rpa1,Pole2,Psmd12,Mcm6
R-MMU-1234176	Oxygen-dependent proline hydroxylation of Hypoxia-inducible Factor Alpha	9.69761e-05	0.00212893	-0.466735	-1.93992	38	64	Psmc5,Psmb3,Psma3,Psmd5,Psmd8,Uba52,Psmb4,Rps27a,Psmc1,Ube2d3,Psma6,Ajuba,Psmb6,Psma4,Psmd14,Psmd11,Psma2,Psmd6,Psmb5,Eloc,Psmb7,Psmd3,Cul2,Psmc2,Psmb1,Psmd12,Hif1a,Psma7,Psmb2,Psmc4,Psmf1,Rbx1,Elob
R-MMU-69656	Cyclin A:Cdk2-associated events at S phase entry	0.000100534	0.00217308	-0.452619	-1.91469	39	70	Psmc5,Psmb3,Psma3,Psmd5,Psmd8,Ccnd1,Uba52,Cdc25b,Psmb4,Ptk6,Cdkn1c,Rps27a,Akt1,Psmc1,Psma6,Cul1,Psmb6,Psma4,Psmd14,Skp2,Wee1,Psmd11,Psma2,Psmd6,Mnat1,Psmb5,Psmb7,Psmd3,Psmc2,Psmb1,Psmd12,Ccne1,Ccna2,Psma7,Psmb2,Psmc4,Psmf1,Akt3
R-MMU-4608870	Asymmetric localization of PCP proteins	0.000103592	0.00220526	-0.473252	-1.94135	41	60	Psmc5,Psmb3,Psma3,Psmd5,Psmd8,Uba52,Psmb4,Rps27a,Pard6a,Psmc1,Psma6,Dvl2,Psmb6,Psma4,Psmd14,Psmd11,Psma2,Psmd6,Psmb5,Psmb7,Psmd3,Smurf1,Psmc2,Psmb1,Psmd12,Psma7,Psmb2,Psmc4,Psmf1,Fzd3,Fzd8,Wnt5a,Ubc,Psmc3
R-MMU-6799198	Complex I biogenesis	0.000115881	0.00243005	-0.508505	-1.99809	47	49	Tmem186,Ndufa12,Ndufb6,Ndufs6,Ndufab1,Ndufv1,Ndufa8,Ndufa10,Ndufb8,Ndufs1,Ndufa13,Ndufb5,Ndufc2,Ndufa2,Ndufb11,Ndufa7,Ndufb4,Timmdc1,Ndufa6,Acad9,Ndufv3,Ndufb2
R-MMU-69541	Stabilization of p53	0.00011957	0.00247053	-0.48866	-1.96101	48	54	Trp53,Psmc5,Psmb3,Psma3,Atm,Psmd5,Psmd8,Uba52,Psmb4,Rps27a,Psmc1,Psma6,Psmb6,Psma4,Psmd14,Psmd11,Psma2,Psmd6,Psmb5,Psmb7,Psmd3,Psmc2,Psmb1,Psmd12,Psma7,Psmb2,Psmc4,Psmf1
R-MMU-69206	G1/S Transition	0.000137508	0.00279999	-0.398079	-1.80727	51	103	Mcm5,Mcm7,Ppp2r1a,Psmc5,Psmb3,Psma3,Psmd5,Psmd8,Mcm8,Ccnd1,Uba52,Psmb4,Ptk6,Cdkn1c,Rps27a,Akt1,Pole4,Gmnn,Psmc1,Psma6,Cul1,Psmb6,Psma4,Psmd14,Skp2,Wee1,Psmd11,Psma2,Psmd6,Mnat1,Psmb5,Mcm2,Psmb7,Orc3,Psmd3,Psmc2,Psmb1,Rpa1,Pole2,Psmd12,Mcm6
R-MMU-68827	CDT1 association with the CDC6:ORC:origin complex	0.000139867	0.00280732	-0.47697	-1.93627	56	57	Psmc5,Psmb3,Psma3,Psmd5,Psmd8,Mcm8,Uba52,Psmb4,Rps27a,Gmnn,Psmc1,Psma6,Psmb6,Psma4,Psmd14,Psmd11,Psma2,Psmd6,Psmb5,Psmb7,Orc3,Psmd3,Psmc2,Psmb1,Psmd12,Psma7,Psmb2,Psmc4,Psmf1
R-MMU-75815	Ubiquitin-dependent degradation of Cyclin D	0.000142437	0.00281866	-0.504684	-1.98308	58	49	Psmc5,Psmb3,Psma3,Psmd5,Psmd8,Ccnd1,Uba52,Psmb4,Rps27a,Psmc1,Psma6,Psmb6,Psma4,Psmd14,Psmd11,Psma2,Psmd6,Psmb5,Psmb7,Psmd3,Psmc2,Psmb1,Psmd12,Psma7,Psmb2,Psmc4,Psmf1
R-MMU-5687128	MAPK6/MAPK4 signaling	0.000148857	0.00287682	-0.440399	-1.87813	58	73	Psmc5,Psmb3,Psma3,Psmd5,Psmd8,Xpo1,Prkacb,Uba52,Psmb4,Rps27a,Ccnd3,Psmc1,Psma6,Psmb6,Psma4,Psmd14,Cdc42,Cdk1,Psmd11,Psma2,Psmd6,Mapk6,Hspb1,Psmb5,Psmb7,Psmd3,Prkaca,Psmc2,Psmb1,Psmd12,Mapkapk5,Psma7,Psmb2,Psmc4,Psmf1,Rac1,Ubc,Psmc3,Septin7,Cdc42ep3
R-MMU-5607761	Dectin-1 mediated noncanonical NF-kB signaling	0.000151519	0.00287682	-0.482412	-1.94382	61	55	Psmc5,Psmb3,Psma3,Psmd5,Psmd8,Uba52,Psmb4,Rps27a,Psmc1,Psma6,Ube2m,Cul1,Psmb6,Psma4,Psmd14,Psmd11,Psma2,Psmd6,Psmb5,Psmb7,Psmd3,Psmc2,Psmb1,Fbxw11,Psmd12,Psma7,Psmb2,Psmc4,Psmf1
R-MMU-5676590	NIK-->noncanonical NF-kB signaling	0.000151519	0.00287682	-0.482412	-1.94382	61	55	Psmc5,Psmb3,Psma3,Psmd5,Psmd8,Uba52,Psmb4,Rps27a,Psmc1,Psma6,Ube2m,Cul1,Psmb6,Psma4,Psmd14,Psmd11,Psma2,Psmd6,Psmb5,Psmb7,Psmd3,Psmc2,Psmb1,Fbxw11,Psmd12,Psma7,Psmb2,Psmc4,Psmf1
R-MMU-69002	DNA Replication Pre-Initiation	0.000153624	0.00287789	-0.425959	-1.85252	59	81	Mcm5,Mcm7,Psmc5,Psmb3,Psma3,Psmd5,Psmd8,Mcm8,Uba52,Psmb4,Rps27a,Pole4,Gmnn,Psmc1,Psma6,Psmb6,Psma4,Psmd14,Psmd11,Psma2,Psmd6,Psmb5,Mcm2,Psmb7,Orc3,Psmd3,Psmc2,Psmb1,Rpa1,Pole2,Psmd12,Mcm6
R-MMU-6807070	PTEN Regulation	0.000160466	0.00296651	-0.385147	-1.76742	59	110	Psmc5,Lamtor4,Psmb3,Psma3,Psmd5,Psmd8,Rbbp7,Uba52,Psmb4,Mbd3,Rps27a,Suz12,Akt1,Bmi1,Rbbp4,Psmc1,Psma6,Sall4,Psmb6,Psma4,Psmd14,Mta3,Psmd11,Psma2,Psmd6,Lamtor1,Stub1,Nedd4,Psmb5,Lamtor5,Rheb,Rraga,Psmb7,Ezh2,Psmd3,Slc38a9,Psmc2,Psmb1,Psmd12,Lamtor2,Tnks2,Psma7,Psmb2,Psmc4,Psmf1,Prex2,Akt3,Cbx8,Csnk2a1
R-MMU-69202	Cyclin E associated events during G1/S transition	0.000175432	0.00317297	-0.447637	-1.88288	69	68	Psmc5,Psmb3,Psma3,Psmd5,Psmd8,Ccnd1,Uba52,Psmb4,Ptk6,Cdkn1c,Rps27a,Akt1,Psmc1,Psma6,Cul1,Psmb6,Psma4,Psmd14,Skp2,Wee1,Psmd11,Psma2,Psmd6,Mnat1,Psmb5,Psmb7,Psmd3,Psmc2,Psmb1,Psmd12,Ccne1,Ccna2,Psma7,Psmb2,Psmc4,Psmf1,Akt3
R-MMU-112316	Neuronal System	0.000176151	0.00317297	0.315726	1.56221	124	332	Kcnh5,Kcnh6,Htr3a,Lrrtm3,Kcnj11,Kcnc3,Cacna1e,Kcnn4,Slitrk1,Cacnb4,Gabrb2,Kcnh4,Kcnab3,Unc13b,Kcnq3,Chat,Chrnb2,Ppfia2,Chrna5,Prkar1b,Kcns1,Glra1,Slc22a1,Shank1,Gabra1,Adcy2,Chrnd,Ptprd,Lin7a,Kcnd1,Kcnj12,Gabrb3,Kcnk13,Grm1,Dlg4,Gabra5,Slc38a1,Kcnj14,Kcnj8,Plcb1,Kcnj9,Gngt1,Gja10,Kcnb2,Gnb5,Slitrk3,Kcnk10,Dlgap3,Kcnj10,Slc1a2,Slc1a3,Snap25,Prkcg,Dlg2,Kcng3,Kcnj1,Kcng1,Gria1,Kcna10,Grin3a,Rps6ka2,…
R-MMU-8854050	FBXL7 down-regulates AURKA during mitotic entry and in early mitosis	0.000187165	0.0033287	-0.48949	-1.94872	76	52	Psmc5,Psmb3,Psma3,Psmd5,Psmd8,Uba52,Psmb4,Rps27a,Psmc1,Psma6,Cul1,Psmb6,Psma4,Psmd14,Psmd11,Psma2,Psmd6,Psmb5,Psmb7,Psmd3,Psmc2,Psmb1,Psmd12,Psma7,Psmb2,Psmc4,Psmf1,Rbx1,Ubc,Psmc3
R-MMU-5610780	Degradation of GLI1 by the proteasome	0.000216649	0.0038049	-0.482319	-1.92784	88	53	Psmc5,Psmb3,Psma3,Psmd5,Psmd8,Uba52,Psmb4,Rps27a,Psmc1,Psma6,Cul1,Psmb6,Psma4,Psmd14,Psmd11,Psma2,Psmd6,Psmb5,Psmb7,Psmd3,Psmc2,Psmb1,Sufu,Psmd12,Psma7,Psmb2,Psmc4,Psmf1
R-MMU-8932339	ROS sensing by NFE2L2	0.000247407	0.00429144	-0.48583	-1.92597	101	51	Psmc5,Psmb3,Psma3,Psmd5,Psmd8,Uba52,Psmb4,Rps27a,Psmc1,Psma6,Psmb6,Psma4,Psmd14,Psmd11,Psma2,Psmd6,Psmb5,Psmb7,Psmd3,Psmc2,Psmb1,Psmd12,Psma7,Psmb2,Psmc4,Psmf1,Keap1,Rbx1,Ubc,Psmc3
R-MMU-198933	Immunoregulatory interactions between a Lymphoid and a non-Lymphoid cell	0.000275039	0.00467394	0.424802	1.78694	169	96	B2m,Ifitm1,Col3a1,H2-T23,Cd8b1,Siglec1,Cd22,Trem2,Col1a2,H2-Q6,Cd300c2,Siglece,Fcgr2b,Crtam,Treml4,Ifitm3,Cd226,Slamf6,Fcgr4,Col2a1,Col1a1,Vcam1,Cd247,Klrb1a,Trem1,Gm11127,Clec2m,H2-Q1,Lair1
R-MMU-9035034	RHOF GTPase cycle	0.000276112	0.00467394	-0.516703	-1.96093	115	42	Baiap2l1,Mcam,Vamp3,Baiap2l2,Akap12,Diaph1,Actb,Sowahc,Farp1,Myo9b,Cav1,Fam169a,Pik3r1,Arhgap1,Rab7,Steap3
R-MMU-9609507	Protein localization	0.000298875	0.00496564	-0.393472	-1.76843	113	97	Hmox1,Cyb5a,Ldhd,Pipox,Serp1,Pitrm1,Ehhadh,Hspd1,Uba52,Abcd1,Rps27a,Pex14,Amacr,Pecr,Ube2d3,Pex16,Hsd17b4,Crat,Ndufb8,Abcd3,App,Cat,Fxn,Gnpat,Pex3,Atp5b,Vamp2,Ube2j2,Acot4,Pex1,Acox3,Pex6,Nos2,Atp5g3,Aldh3a2,Pex12,Ech1
R-MMU-3858494	Beta-catenin independent WNT signaling	0.000300413	0.00496564	-0.363839	-1.70747	109	126	Psmc5,Pfn1,Psmb3,Psma3,Psmd5,Gng5,Psmd8,Ap2a1,Ap2s1,Cltc,Uba52,Psmb4,Gngt2,Cltb,Rps27a,Pard6a,Wnt4,Psmc1,Camk2a,Psma6,Dvl2,Psmb6,Psma4,Psmd14,Gnb1,Psmd11,Kras,Psma2,Psmd6,Ap2a2,Psmb5,Rhoa,Psmb7,Psmd3,Smurf1,Psmc2,Psmb1,Plcb3,Psmd12,Ppp3r1,Ppp3ca,Psma7,Gng11,Psmb2,Clta,Ror1,Calm1,Psmc4,Gnb4,Psmf1,Nlk,Calm2,Fzd3,Rac1,Nfatc1,Rac3,Gnb2,Fzd8,Tcf7l1,Wnt5a,Ubc
R-MMU-8941858	Regulation of RUNX3 expression and activity	0.000308701	0.00504332	-0.479702	-1.90975	126	52	Psmc5,Psmb3,Psma3,Psmd5,Psmd8,Uba52,Psmb4,Rps27a,Psmc1,Psma6,Psmb6,Psma4,Psmd14,Psmd11,Psma2,Psmd6,Psmb5,Psmb7,Psmd3,Smurf1,Psmc2,Psmb1,Psmd12,Psma7,Psmb2,Psmc4,Psmf1,Runx3,Ubc,Psmc3
R-MMU-1168372	Downstream signaling events of B Cell Receptor (BCR)	0.000385487	0.0062254	-0.41944	-1.80254	151	76	Psmc5,Psmb3,Psma3,Psmd5,Psmd8,Uba52,Psmb4,Hras,Rps27a,Psmc1,Psma6,Cul1,Psmb6,Psma4,Psmd14,Psmd11,Kras,Psma2,Psmd6,Psmb5,Rasgrp3,Psmb7,Psmd3,Ikbkg,Psmc2,Psmb1,Fbxw11,Psmd12,Bcl10,Ppp3r1,Ppp3ca,Psma7,Psmb2,Calm1,Psmc4,Psmf1,Calm2,Nfatc1,Rela
R-MMU-8948751	Regulation of PTEN stability and activity	0.000395249	0.00631051	-0.436952	-1.83253	157	67	Psmc5,Psmb3,Psma3,Psmd5,Psmd8,Uba52,Psmb4,Rps27a,Akt1,Psmc1,Psma6,Psmb6,Psma4,Psmd14,Psmd11,Psma2,Psmd6,Stub1,Nedd4,Psmb5,Psmb7,Psmd3,Psmc2,Psmb1,Psmd12,Tnks2,Psma7,Psmb2,Psmc4,Psmf1,Prex2,Akt3,Csnk2a1
R-MMU-174154	APC/C:Cdc20 mediated degradation of Securin	0.000433482	0.00678323	-0.439448	-1.83225	173	65	Psmc5,Psmb3,Psma3,Psmd5,Psmd8,Uba52,Psmb4,Rps27a,Psmc1,Psma6,Psmb6,Psma4,Psmd14,Psmd11,Cdc26,Psma2,Psmd6,Anapc7,Psmb5,Psmb7,Psmd3,Psmc2,Psmb1,Psmd12,Psma7,Psmb2,Anapc11,Anapc5,Psmc4,Psmf1
R-MMU-69563	p53-Dependent G1 DNA Damage Response	0.000439341	0.00678323	-0.44278	-1.8343	176	63	Trp53,Psmc5,Psmb3,Psma3,Atm,Psmd5,Psmd8,Uba52,Psmb4,Cdkn1c,Rps27a,Psmc1,Psma6,Psmb6,Psma4,Psmd14,Psmd11,Psma2,Psmd6,Psmb5,Psmb7,Psmd3,Psmc2,Psmb1,Psmd12,Ccne1,Ccna2,Psma7,Psmb2,Psmc4,Psmf1
R-MMU-69580	p53-Dependent G1/S DNA damage checkpoint	0.000439341	0.00678323	-0.44278	-1.8343	176	63	Trp53,Psmc5,Psmb3,Psma3,Atm,Psmd5,Psmd8,Uba52,Psmb4,Cdkn1c,Rps27a,Psmc1,Psma6,Psmb6,Psma4,Psmd14,Psmd11,Psma2,Psmd6,Psmb5,Psmb7,Psmd3,Psmc2,Psmb1,Psmd12,Ccne1,Ccna2,Psma7,Psmb2,Psmc4,Psmf1
R-MMU-1296072	Voltage gated Potassium channels	0.000451148	0.0068347	0.52645	1.90087	261	43	Kcnh5,Kcnh6,Kcnc3,Kcnh4,Kcnab3,Kcnq3,Kcns1,Kcnd1,Kcnb2,Kcng3,Kcng1,Kcna10,Kcnq1,Kcna4,Kcnf1,Kcnd2,Kcnd3,Kcna3
R-MMU-174184	Cdc20:Phospho-APC/C mediated degradation of Cyclin A	0.000452403	0.0068347	-0.428033	-1.81068	179	70	Psmc5,Psmb3,Psma3,Psmd5,Psmd8,Uba52,Psmb4,Rps27a,Psmc1,Psma6,Psmb6,Psma4,Psmd14,Cdk1,Psmd11,Cdc26,Psma2,Psmd6,Anapc7,Psmb5,Psmb7,Psmd3,Psmc2,Psmb1,Psmd12,Ccna2,Psma7,Psmb2,Anapc11,Anapc5,Psmc4,Psmf1,Bub3,Ubc,Anapc15,Psmc3
R-MMU-69017	CDK-mediated phosphorylation and removal of Cdc6	0.000562991	0.00841492	-0.423633	-1.79207	223	70	Psmc5,Psmb3,Psma3,Psmd5,Psmd8,Uba52,Psmb4,Rps27a,Psmc1,Psma6,Psmb6,Psma4,Psmd14,Psmd11,Cdc26,Psma2,Psmd6,Anapc7,Psmb5,Psmb7,Psmd3,Psmc2,Psmb1,Psmd12,Ccne1,Ccna2,Psma7,Psmb2,Anapc11,Anapc5,Psmc4,Psmf1
R-MMU-8852276	The role of GTSE1 in G2/M progression after G2 checkpoint	0.000599632	0.00886824	-0.424376	-1.79016	238	69	Trp53,Psmc5,Psmb3,Psma3,Psmd5,Tuba4a,Psmd8,Uba52,Psmb4,Mapre1,Rps27a,Psmc1,Psma6,Psmb6,Psma4,Psmd14,Cdk1,Psmd11,Psma2,Psmd6,Hsp90ab1,Psmb5,Tubb1,Psmb7,Psmd3,Psmc2,Psmb1,Psmd12,Psma7,Psmb2,Psmc4,Psmf1,Ccnb1,Tubb2b
R-MMU-6781827	Transcription-Coupled Nucleotide Excision Repair (TC-NER)	0.000616877	0.00902825	-0.414594	-1.77265	243	74	Pcna,Cops7b,Ercc4,Hmgn1,Lig1,Pold2,Xrcc1,Polr2f,Polr2e,Gtf2h5,Uba52,Rfc4,Rps27a,Rfc3,Pole4,Cops4,Cops6,Gps1,Pold4,Mnat1,Ercc2,Ercc3,Rpa1,Polr2g,Pole2
R-MMU-8856828	Clathrin-mediated endocytosis	0.000645939	0.00935613	-0.341133	-1.62737	231	140	Btc,Cops7b,Vamp3,Actg1,Pacsin2,Ubqln1,Itsn2,Tgoln1,Arpc3,Nedd8,Actb,Ap2a1,Ap2s1,Cltc,Uba52,Grb2,Cltb,Snap91,Rps27a,Ldlr,Cd4,Cops4,Dvl2,Fnbp1l,Cops6,Stam,Gps1,Ubqln2,Cftr,Ston2,Vamp8,Chrm2,Ap2a2,Tor1b,Pip5k1c,Pik3c2a,Sh3kbp1,Necap1,Amph,Vamp2,Hip1,Dnm3,Synj2,Cttn,Cops3,Actr3,Agfg1,Adrb2,Ocrl,Clta,Igf2r,Rab5c,Necap2,Apob,Actr2,Arpc4,Cops7a,Arpc5,Cops8,Dnajc6,Wnt5a,Itsn1,Ubc
R-MMU-68882	Mitotic Anaphase	0.000655191	0.0093933	-0.304983	-1.54198	215	212	Ndc1,Cenpq,Cdca8,Ppp2r5e,Ppp2r1a,Pds5b,Psmc5,Pmf1,Psmb3,Smc1a,Ube2i,Psma3,Psmd5,Tuba4a,Psmd8,Ppp2r5a,Xpo1,Spdl1,Nup37,Uba52,Birc5,Cenps,Psmb4,Mapre1,Cenpm,Rps27,Rps27a,Psmc1,Psma6,Kif18a,Cenpi,Psmb6,Psma4,Psmd14,Cc2d1b,Nup107,Cdk1,Nsl1,Psmd11,Cdc26,Psma2,Bub1,Psmd6,Anapc7,Dync1i2,Psmb5,Cenpn,Kpnb1,Ppp2r2a,Ran,Tubb1,Psmb7,Chmp2a,Psmd3,Spc24,Psmc2,Psmb1,Stag2,Chmp7
R-MMU-4641258	Degradation of DVL	0.000676949	0.00940001	-0.455129	-1.83389	276	55	Psmc5,Psmb3,Psma3,Psmd5,Psmd8,Uba52,Psmb4,Rps27a,Psmc1,Psma6,Dvl2,Psmb6,Psma4,Psmd14,Psmd11,Psma2,Psmd6,Psmb5,Psmb7,Psmd3,Psmc2,Psmb1,Psmd12,Psma7,Psmb2,Psmc4,Psmf1,Klhl12,Rbx1,Ubc,Psmc3
R-MMU-77289	Mitochondrial Fatty Acid Beta-Oxidation	0.000681035	0.00940001	-0.537339	-1.9267	291	33	Acads,Acadl,Acaa2,Echs1,Acbd7,Eci1,Ndufab1,Acot7,Mmaa,Pccb,Pcca,Acot13,Dbi,Acadm
R-MMU-5621481	C-type lectin receptors (CLRs)	0.000686245	0.00940001	-0.368977	-1.68583	257	107	Psmc5,Psmb3,Psma3,Psmd5,Psmd8,Prkacb,Uba52,Psmb4,Hras,Rps27a,Psmc1,Ube2v1,Psma6,Ube2m,Cul1,Psmb6,Psma4,Psmd14,Psmd11,Kras,Psma2,Psmd6,Tab3,Psmb5,Tab2,Psmb7,Psmd3,Ikbkg,Prkaca,Psmc2,Psmb1,Fbxw11,Psmd12,Bcl10,Traf6,Ppp3r1,Raf1,Prkcd,Ppp3ca,Psma7,Syk,Psmb2,Calm1,Psmc4,Psmf1,Calm2,Nfatc1,Rela
R-MMU-5696397	Gap-filling DNA repair synthesis and ligation in GG-NER	0.000689006	0.00940001	-0.621013	-1.9808	304	21	Pcna,Pold2,Uba52,Rfc4,Rps27a,Rfc3,Pole4,Pold4,Rpa1,Pole2
R-MMU-2555396	Mitotic Metaphase and Anaphase	0.000689111	0.00940001	-0.30364	-1.53619	226	213	Ndc1,Cenpq,Cdca8,Ppp2r5e,Ppp2r1a,Pds5b,Psmc5,Pmf1,Psmb3,Smc1a,Ube2i,Psma3,Psmd5,Tuba4a,Psmd8,Ppp2r5a,Xpo1,Spdl1,Nup37,Uba52,Birc5,Cenps,Psmb4,Mapre1,Cenpm,Rps27,Rps27a,Psmc1,Psma6,Kif18a,Cenpi,Psmb6,Psma4,Psmd14,Cc2d1b,Nup107,Cdk1,Nsl1,Psmd11,Cdc26,Psma2,Bub1,Psmd6,Anapc7,Dync1i2,Psmb5,Cenpn,Kpnb1,Ppp2r2a,Ran,Tubb1,Psmb7,Chmp2a,Psmd3,Spc24,Psmc2,Psmb1,Stag2,Chmp7
R-MMU-2871837	FCERI mediated NF-kB activation	0.000697778	0.00942672	-0.412753	-1.76478	275	74	Psmc5,Psmb3,Psma3,Psmd5,Psmd8,Uba52,Psmb4,Rps27a,Psmc1,Ube2v1,Psma6,Cul1,Psmb6,Psma4,Psmd14,Psmd11,Psma2,Psmd6,Tab3,Psmb5,Tab2,Psmb7,Psmd3,Ikbkg,Psmc2,Psmb1,Fbxw11,Psmd12,Bcl10,Prkcq,Traf6,Psma7,Psmb2,Psmc4,Psmf1
R-MMU-390666	Serotonin receptors	0.000776024	0.0103839	0.794947	1.91295	415	9	Htr2a,Htr2c,Htr5a,Htr4
R-MMU-1236978	Cross-presentation of soluble exogenous antigens (endosomes)	0.000894278	0.011593	-0.471968	-1.8379	371	47	Psmc5,Psmb3,Psma3,Psmd5,Psmd8,Psmb4,Psmc1,Psma6,Psmb6,Psma4,Psmd14,Psmd11,Psma2,Psmd6,Mrc1,Psmb5,Psmb7,Psmd3,Psmc2,Psmb1,Psmd12,Psma7,Psmb2,Mrc2,Psmc4,Psmf1
R-MMU-1296071	Potassium Channels	0.000904541	0.011593	0.400543	1.69634	560	100	Kcnh5,Kcnh6,Kcnj11,Kcnc3,Kcnn4,Kcnh4,Kcnab3,Kcnq3,Kcns1,Kcnd1,Kcnj12,Kcnk13,Kcnj14,Kcnj8,Kcnj9,Gngt1,Kcnb2,Gnb5,Kcnk10,Kcnj10,Kcng3,Kcnj1,Kcng1,Kcna10,Abcc8,Kcnq1,Kcnk4,Kcna4,Kcnf1,Kcnd2,Kcnd3,Kcnn1,Kcna3
R-MMU-71403	Citric acid cycle (TCA cycle)	0.000906113	0.011593	-0.605561	-1.95585	399	22	Idh3b,Mdh2,Dld,Cs,Suclg2,Dlst,Suclg1,Sucla2,Fh1,Nnt,Sdhb
R-MMU-69601	Ubiquitin Mediated Degradation of Phosphorylated Cdc25A	0.000919038	0.011593	-0.463537	-1.82966	379	50	Psmc5,Psmb3,Psma3,Psmd5,Psmd8,Uba52,Psmb4,Rps27a,Psmc1,Psma6,Psmb6,Psma4,Psmd14,Psmd11,Psma2,Psmd6,Psmb5,Psmb7,Psmd3,Psmc2,Psmb1,Psmd12,Psma7,Psmb2,Psmc4,Psmf1
R-MMU-69610	p53-Independent DNA Damage Response	0.000919038	0.011593	-0.463537	-1.82966	379	50	Psmc5,Psmb3,Psma3,Psmd5,Psmd8,Uba52,Psmb4,Rps27a,Psmc1,Psma6,Psmb6,Psma4,Psmd14,Psmd11,Psma2,Psmd6,Psmb5,Psmb7,Psmd3,Psmc2,Psmb1,Psmd12,Psma7,Psmb2,Psmc4,Psmf1
R-MMU-69613	p53-Independent G1/S DNA damage checkpoint	0.000919038	0.011593	-0.463537	-1.82966	379	50	Psmc5,Psmb3,Psma3,Psmd5,Psmd8,Uba52,Psmb4,Rps27a,Psmc1,Psma6,Psmb6,Psma4,Psmd14,Psmd11,Psma2,Psmd6,Psmb5,Psmb7,Psmd3,Psmc2,Psmb1,Psmd12,Psma7,Psmb2,Psmc4,Psmf1
R-MMU-72165	mRNA Splicing - Minor Pathway	0.000924138	0.011593	-0.460806	-1.82677	380	51	Ncbp2,Txnl4a,Sf3b5,Snrnp40,Polr2f,Polr2e,Snrpd3,Snrpf,Snrpb,Lsm2,Sf3b2,Snrpd2,Sf3b6,Srsf7,Prpf6,Ncbp1,Snrpg,Srsf6,Snu13,Polr2g,Snrpe,Ybx1,Sf3b4,Zmat5,Snrnp200
R-MMU-156590	Glutathione conjugation	0.000951751	0.0117709	-0.540705	-1.90874	409	31	Esd,Gstp1,Gclc,Gstm1,Gss,Gsto1,Ggt7,Gclm,Chac1,Gstm6,Cndp2
R-MMU-174178	APC/C:Cdh1 mediated degradation of Cdc20 and other APC/C:Cdh1 targeted proteins in late mitosis/early G1	0.000955074	0.0117709	-0.414426	-1.75312	379	70	Psmc5,Psmb3,Psma3,Psmd5,Psmd8,Uba52,Psmb4,Rps27a,Psmc1,Psma6,Psmb6,Psma4,Psmd14,Skp2,Psmd11,Cdc26,Psma2,Psmd6,Anapc7,Psmb5,Psmb7,Psmd3,Psmc2,Psmb1,Psmd12,Psma7,Psmb2,Anapc11,Anapc5,Psmc4,Psmf1
R-MMU-69473	G2/M DNA damage checkpoint	0.000998129	0.0121945	-0.41877	-1.75627	398	67	Atrip,Trp53,Ywhab,Ywhag,Sfn,Atm,Rmi2,Mre11a,H4c8,Brcc3,Rfc4,Nsd2,Rfc3,Abraxas1,H2bc3,Cdk1,Wee1,Babam1,Pias4,Top3a,Dna2,H4c14,Rpa1
R-MMU-69615	G1/S DNA Damage Checkpoints	0.00104135	0.0126129	-0.422889	-1.76321	417	65	Trp53,Psmc5,Psmb3,Psma3,Atm,Psmd5,Psmd8,Uba52,Psmb4,Cdkn1c,Rps27a,Psmc1,Psma6,Psmb6,Psma4,Psmd14,Psmd11,Psma2,Psmd6,Psmb5,Psmb7,Psmd3,Psmc2,Psmb1,Psmd12,Ccne1,Ccna2,Psma7,Psmb2,Psmc4,Psmf1
R-MMU-5607764	CLEC7A (Dectin-1) signaling	0.00110516	0.0132713	-0.383759	-1.69471	426	88	Psmc5,Psmb3,Psma3,Psmd5,Psmd8,Uba52,Psmb4,Rps27a,Psmc1,Ube2v1,Psma6,Ube2m,Cul1,Psmb6,Psma4,Psmd14,Psmd11,Psma2,Psmd6,Tab3,Psmb5,Tab2,Psmb7,Psmd3,Ikbkg,Psmc2,Psmb1,Fbxw11,Psmd12,Bcl10,Traf6,Ppp3r1,Prkcd,Ppp3ca,Psma7,Psmb2,Calm1,Psmc4,Psmf1,Calm2,Nfatc1,Rela
R-MMU-8939236	RUNX1 regulates transcription of genes involved in differentiation of HSCs	0.00113636	0.0135304	-0.423322	-1.75948	456	64	Psmc5,Psmb3,Psma3,Psmd5,Psmd8,Uba52,Psmb4,Rps27a,Psmc1,Psma6,Psmb6,Psma4,Psmd14,Psmd11,Psma2,Psmd6,Kmt2a,Mnat1,Psmb5,Psmb7,Abl1,Psmd3,Psmc2,Psmb1
R-MMU-110314	Recognition of DNA damage by PCNA-containing replication complex	0.00116723	0.0137585	-0.547165	-1.89927	504	29	Pcna,Pold2,Uba52,Rfc4,Usp1,Dtl,Rps27a,Rfc3,Pole4,Pold4,Rpa1,Pole2
R-MMU-9020702	Interleukin-1 signaling	0.0011751	0.0137585	-0.37541	-1.67452	450	93	Sqstm1,Map3k3,Psmc5,Psmb3,Psma3,Psmd5,Psmd8,Uba52,Psmb4,Rps27a,Irak1,Psmc1,Ube2v1,Psma6,Cul1,Psmb6,Psma4,Psmd14,App,Hmgb1,Psmd11,Psma2,Psmd6,Tab3,Il1rn,Psmb5,Tab2,Psmb7,Psmd3,Ikbkg,Psmc2,Psmb1,Fbxw11,Psmd12,Traf6,Psma7,Ripk2,Psmb2,Psmc4,Psmf1
R-MMU-9663891	Selective autophagy	0.00123658	0.0143587	-0.435387	-1.77345	502	58	Sqstm1,Park7,Atm,Tuba4a,Uba52,Tomm70a,Cetn1,Rps27a,Ulk1,Tomm22,Ube2v1,Cftr,Dync1i2,Vim,Tubb1,Nbr1,Prkn,Tomm5,Mfn1,Atg12,Fundc1,Hdac6,Dync1li2,Vdac1,Tubb2b,Csnk2a1
R-MMU-4641257	Degradation of AXIN	0.00127856	0.0147244	-0.45057	-1.79377	525	52	Psmc5,Psmb3,Psma3,Psmd5,Psmd8,Uba52,Psmb4,Rps27a,Psmc1,Psma6,Psmb6,Psma4,Psmd14,Psmd11,Psma2,Psmd6,Psmb5,Psmb7,Psmd3,Psmc2,Psmb1,Psmd12,Tnks2,Psma7,Psmb2,Psmc4,Psmf1
R-MMU-8978868	Fatty acid metabolism	0.00129907	0.014839	-0.320978	-1.55767	456	157	Acsl6,Dpep3,Gpx4,Cyp2j6,Cyp4a14,Acly,Acads,Gpx2,Acadl,Thrsp,Alox12,Acaa2,Cyp1b1,Ehhadh,Echs1,Acbd7,Cyp2u1,Eci1,Ndufab1,Acot7,Alox5,Abcd1,Mmaa,Pccb,Amacr,Pecr,Pcca,Hsd17b12,Elovl6,Hsd17b4,Crat,Fads1,Elovl1,Acot13,Cyp4f39,Gpx1,H2-Ke6,Pon3,Dbi,Ppard,Acadm,Cbr4,Cyp4a29,Acot4,Elovl2,Acox3,Cyp4f17,Mapkapk2,Akr1c18,Aldh3a2,Prkag2,Acsbg2
R-MMU-2142712	Synthesis of 12-eicosatetraenoic acid derivatives	0.00131508	0.0149007	-0.85091	-1.85217	620	6	Gpx4,Gpx2,Alox12,Gpx1
R-MMU-5358508	Mismatch Repair	0.00133485	0.0150037	-0.684286	-1.94613	605	14	Pcna,Msh3,Lig1,Msh6,Pold2,Pold4,Rpa1,Mlh1,Msh2
R-MMU-1169091	Activation of NF-kappaB in B cells	0.00135285	0.0150854	-0.423857	-1.7502	545	62	Psmc5,Psmb3,Psma3,Psmd5,Psmd8,Uba52,Psmb4,Rps27a,Psmc1,Psma6,Cul1,Psmb6,Psma4,Psmd14,Psmd11,Psma2,Psmd6,Psmb5,Psmb7,Psmd3,Ikbkg,Psmc2,Psmb1,Fbxw11,Psmd12,Bcl10,Psma7,Psmb2,Psmc4,Psmf1
R-MMU-163210	Formation of ATP by chemiosmotic coupling	0.00137836	0.0151296	-0.656399	-1.9405	620	16	Atp5a1,Atp5j2,Atp5g2,Atp5o,Atp5h,Atp5k,Atp5c1,Atp5pb,Atp5b,Atp5e,Atp5g3,Atp5g1
R-MMU-8949613	Cristae formation	0.00137836	0.0151296	-0.656399	-1.9405	620	16	Atp5a1,Atp5j2,Atp5g2,Atp5o,Atp5h,Atp5k,Atp5c1,Atp5pb,Atp5b,Atp5e,Atp5g3,Atp5g1
R-MMU-5693567	HDR through Homologous Recombination (HRR) or Single Strand Annealing (SSA)	0.00149249	0.0162555	-0.365131	-1.64703	567	99	Atrip,Pcna,Xrcc2,Ube2i,Atm,Rmi2,Pold2,Mre11a,H4c8,Uba52,Brcc3,Rfc4,Tipin,Nsd2,Rps27a,Rfc3,Pole4,Abraxas1,Ppp4c,H2bc3,Babam1,Pias4,Sumo2,Clspn,Pold4,Top3a,Abl1,Dna2,H4c14,Rpa1,Pole2
R-MMU-6803529	FGFR2 alternative splicing	0.00180413	0.0194985	-0.562165	-1.87817	788	25	Ncbp2,Rbfox2,Polr2f,Polr2e,Hnrnpa1,Ptbp1,Tial1,Ncbp1,Hnrnpm,Polr2g
R-MMU-179419	APC:Cdc20 mediated degradation of cell cycle proteins prior to satisfation of the cell cycle checkpoint	0.00186154	0.0199654	-0.399726	-1.69579	739	71	Psmc5,Psmb3,Psma3,Psmd5,Psmd8,Uba52,Psmb4,Rps27a,Psmc1,Psma6,Psmb6,Psma4,Psmd14,Cdk1,Psmd11,Cdc26,Psma2,Psmd6,Anapc7,Psmb5,Psmb7,Psmd3,Psmc2,Psmb1,Psmd12,Ccna2,Psma7,Psmb2,Anapc11,Anapc5,Psmc4,Psmf1,Bub3,Ubc,Anapc15,Psmc3
R-MMU-1592230	Mitochondrial biogenesis	0.00190034	0.0202271	-0.553469	-1.86822	828	26	Atp5a1,Atp5j2,Cycs,Atp5g2,Atp5o,Atp5h,Atp5k,Sirt5,Atp5c1,Atp5pb,Atp5b,Atp5e,Atp5g3,Atp5g1
R-MMU-71406	Pyruvate metabolism and Citric Acid (TCA) cycle	0.00192832	0.0203706	-0.443601	-1.75856	794	51	Pdpr,Idh3b,Mdh2,Pdha1,Dld,Me1,Cs,Suclg2,Pdk1,Dlst,Suclg1,Sucla2,Fh1,Nnt,Glo1,Sdhb,Adhfe1,Ppard,Pdk3,Aco2,Sdha,Pdha2,Bsg,Pdp2,D2hgdh,Vdac1
R-MMU-211859	Biological oxidations	0.00204556	0.0214478	-0.29603	-1.48437	683	199	Esd,Aldh3a1,Gstp1,Gclc,Maob,Adh7,Trmt112,Dpep3,Cyp2j6,Acsm4,Gstm1,Gss,Cyp4a14,Cyp2a4,Abhd10,Gsto1,Ggt7,Cbr3,Cyp1b1,Gclm,Cyp2u1,Sult4a1,Cyb5b,Slc35b3,Cyp2w1,Nr1h4,Ugp2,Chac1,Gstm6,Slc26a2,Cndp2,Mat1a,Fmo2,Adh5,Ephx1,Cyp3a13,Hsp90ab1,Cyp4f39,Cyb5r3,Cyp46a1,Cyp2c67,Cyp2d22,Bpnt1,Cyp2b10,Aoc1,Maoa,Nat3,Slc35d1,Adh1,Pomc,Cyp26a1,Cyp4a29,Cyp2c37,Cyp11b2,Gstt2,Abhd14b,Acsm2,Aldh2,Gstt1,Cyp4f17
R-MMU-450302	activated TAK1 mediates p38 MAPK activation	0.00208108	0.0216587	-0.574624	-1.87827	915	23	Uba52,Rps27a,Irak1,Ube2v1,Mapkapk3,Tab3,Mapk14,Tab2,Ikbkg,Traf6,Mapkapk2,Ripk2,Ubc,Map2k3,Mapk11,Irak2,Tab1
R-MMU-6782210	Gap-filling DNA repair synthesis and ligation in TC-NER	0.00223246	0.0230633	-0.413707	-1.70829	900	62	Pcna,Hmgn1,Lig1,Pold2,Xrcc1,Polr2f,Polr2e,Gtf2h5,Uba52,Rfc4,Rps27a,Rfc3,Pole4,Pold4,Mnat1,Ercc2,Ercc3,Rpa1,Polr2g,Pole2
R-MMU-140342	Apoptosis induced DNA fragmentation	0.00226621	0.0231533	-0.683542	-1.90148	1032	13	H1f1,H1f3,H1f4,Dffa,Hmgb2,Hmgb1,H1f5,Kpnb1
R-MMU-8878159	Transcriptional regulation by RUNX3	0.00227634	0.0231533	-0.383569	-1.65631	893	78	Trp53,Psmc5,Psmb3,Psma3,Psmd5,Psmd8,Ccnd1,Uba52,Psmb4,Rps27a,Zfhx3,Psmc1,Psma6,Psmb6,Psma4,Psmd14,Psmd11,Kras,Psma2,Psmd6,Psmb5,Psmb7,Psmd3,Smurf1,Psmc2,Psmb1,Maml2
R-MMU-76066	RNA Polymerase III Transcription Initiation From Type 2 Promoter	0.00229921	0.0231533	-0.547916	-1.84947	1002	26	Crcp,Gtf3c3,Polr3k,Polr2f,Polr2e,Polr3d,Polr3gl,Polr3c,Gtf3c6,Gtf3c5,Polr1c
R-MMU-156842	Eukaryotic Translation Elongation	0.00230709	0.0231533	-0.870698	-1.78379	1099	5	Eef1b2,Eef1g,Eef1a1,Eef2,Eef1d
R-MMU-195253	Degradation of beta-catenin by the destruction complex	0.00246255	0.0245382	-0.385263	-1.65567	970	76	Ppp2r5e,Ppp2r1a,Psmc5,Psmb3,Psma3,Psmd5,Psmd8,Ppp2r5a,Tle1,Uba52,Psmb4,Rps27a,Psmc1,Psma6,Cul1,Psmb6,Psma4,Psmd14,Psmd11,Psma2,Psmd6,Psmb5,Psmb7,Psmd3,Psmc2,Psmb1,Gsk3b,Psmd12,Tle2
R-MMU-8856825	Cargo recognition for clathrin-mediated endocytosis	0.00249606	0.024697	-0.354745	-1.60271	947	100	Btc,Cops7b,Vamp3,Ubqln1,Itsn2,Tgoln1,Nedd8,Ap2a1,Ap2s1,Cltc,Uba52,Grb2,Cltb,Snap91,Rps27a,Ldlr,Cd4,Cops4,Dvl2,Cops6,Stam,Gps1,Ubqln2,Cftr,Ston2,Vamp8,Chrm2,Ap2a2,Tor1b,Sh3kbp1,Necap1
R-MMU-8948216	Collagen chain trimerization	0.0025648	0.0251996	0.494357	1.76688	1485	41	Col10a1,Col3a1,Col6a5,Col14a1,Col9a1,Col1a2,Col2a1,Col1a1,Col27a1,Col24a1,Col19a1,Col4a4,Col18a1,Col6a6,Col6a3,Col6a2,Col11a2,Col5a2,Col8a2,Col5a3,Col9a2
R-MMU-76061	RNA Polymerase III Transcription Initiation From Type 1 Promoter	0.00262138	0.0255766	-0.537956	-1.83355	1139	27	Crcp,Gtf3c3,Polr3k,Polr2f,Polr2e,Polr3d,Polr3gl,Polr3c,Gtf3c6,Gtf3c5,Polr1c,Gtf3a
R-MMU-69275	G2/M Transition	0.00272002	0.0262357	-0.303263	-1.49335	936	174	Trp53,Haus8,Ppp2r1a,Psmc5,Psmb3,Ywhag,Haus4,Lcmt1,Psma3,Psmd5,Tuba4a,Psmd8,Actr1a,Xpo1,Phlda1,Uba52,Prkar2b,Cdc25b,Psmb4,Cdk5rap2,Mapre1,Rps27a,Tubgcp5,Psmc1,Psma6,Cul1,Ajuba,Psmb6,Psma4,Psmd14,Cdk1,Wee1,Psmd11,Psma2,Psmd6,Hsp90ab1,Tubgcp2,Haus7,Mnat1,Dync1i2,Psmb5,Ppp2r2a,Tubb1,Psmb7,Psmd3,Prkaca,Psmc2,Psmb1
R-MMU-5693538	Homology Directed Repair	0.00272628	0.0262357	-0.348407	-1.58693	1027	105	Atrip,Pcna,Xrcc2,Ube2i,Atm,Rmi2,Pold2,Xrcc1,Mre11a,H4c8,Uba52,Brcc3,Rfc4,Tipin,Nsd2,Rps27a,Rfc3,Pole4,Abraxas1,Ppp4c,H2bc3,Babam1,Pias4,Sumo2,Clspn,Pold4,Top3a,Abl1,Dna2,H4c14,Rpa1,Pole2
R-MMU-453274	Mitotic G2-G2/M phases	0.00289351	0.0276556	-0.301411	-1.48646	993	176	Trp53,Haus8,Ppp2r1a,Psmc5,Psmb3,Ywhag,Haus4,Lcmt1,Psma3,Psmd5,Tuba4a,Psmd8,Actr1a,Xpo1,Phlda1,Uba52,Prkar2b,Cdc25b,Psmb4,Cdk5rap2,Mapre1,Rps27a,Tubgcp5,Psmc1,Psma6,Cul1,Ajuba,Psmb6,Psma4,Psmd14,Cdk1,Wee1,Psmd11,Psma2,Psmd6,Hsp90ab1,Tubgcp2,Haus7,Mnat1,Dync1i2,Psmb5,Ppp2r2a,Tubb1,Psmb7,Psmd3,Prkaca,Psmc2,Psmb1
R-MMU-4615885	SUMOylation of DNA replication proteins	0.00296582	0.0281552	-0.461469	-1.75132	1245	42	Pcna,Top2b,Ndc1,Cdca8,Aaas,Ube2i,Nup37,Birc5,Nup153,Nup54,Sumo3,Nup107,Pias4,Sumo2
R-MMU-9013405	RHOD GTPase cycle	0.00302224	0.0284983	-0.441218	-1.72604	1254	48	Mcam,Vamp3,Hint2,Akap12,Diaph1,Efhd2,Rhod,Cav1,Pik3r1,Arhgap1,Rab7,Steap3,Arhgap12,Add3,Arhgap17,Lbr,Mospd2
R-MMU-5693607	Processing of DNA double-strand break ends	0.00311658	0.029192	-0.399196	-1.66442	1250	65	Atrip,Ube2i,Atm,Rmi2,Mre11a,H4c8,Brcc3,Rfc4,Tipin,Nsd2,Rfc3,Abraxas1,Ppp4c,H2bc3,Babam1,Pias4,Sumo2,Clspn,Top3a,Dna2,H4c14,Rpa1
R-MMU-2467813	Separation of Sister Chromatids	0.00326948	0.0304213	-0.298375	-1.47481	1118	179	Cenpq,Cdca8,Ppp2r5e,Ppp2r1a,Pds5b,Psmc5,Pmf1,Psmb3,Smc1a,Psma3,Psmd5,Tuba4a,Psmd8,Ppp2r5a,Xpo1,Spdl1,Nup37,Uba52,Birc5,Cenps,Psmb4,Mapre1,Cenpm,Rps27,Rps27a,Psmc1,Psma6,Kif18a,Cenpi,Psmb6,Psma4,Psmd14,Nup107,Nsl1,Psmd11,Cdc26,Psma2,Bub1,Psmd6,Anapc7,Dync1i2,Psmb5,Cenpn,Tubb1,Psmb7,Psmd3,Spc24,Psmc2,Psmb1,Stag2
R-MMU-70326	Glucose metabolism	0.0033362	0.0307018	-0.371793	-1.61695	1302	81	Eno1,Pgk1,Ndc1,Pkm,Aaas,Gapdh,Mdh2,Eno2,Gpi1,Tpi1,Aldoa,Nup37,Bpgm,Got2,Pfkfb1,Nup153,Nup54,Nup107,Got1,Slc25a11
R-MMU-74158	RNA Polymerase III Transcription	0.00336518	0.0307018	-0.491694	-1.77554	1438	34	Crcp,Gtf3c3,Polr3k,Polr2f,Polr2e,Polr3d,Snapc4,Polr3gl,Polr3c,Snapc5,Gtf3c6,Gtf3c5,Polr1c,Snapc3,Gtf3a
R-MMU-76046	RNA Polymerase III Transcription Initiation	0.00336518	0.0307018	-0.491694	-1.77554	1438	34	Crcp,Gtf3c3,Polr3k,Polr2f,Polr2e,Polr3d,Snapc4,Polr3gl,Polr3c,Snapc5,Gtf3c6,Gtf3c5,Polr1c,Snapc3,Gtf3a
R-MMU-176409	APC/C:Cdc20 mediated degradation of mitotic proteins	0.00343885	0.0311715	-0.383584	-1.63584	1362	73	Psmc5,Psmb3,Psma3,Psmd5,Psmd8,Uba52,Psmb4,Rps27a,Psmc1,Psma6,Psmb6,Psma4,Psmd14,Cdk1,Psmd11,Cdc26,Psma2,Psmd6,Anapc7,Psmb5,Psmb7,Psmd3,Psmc2,Psmb1,Psmd12,Ccna2,Psma7,Psmb2,Anapc11,Anapc5,Psmc4,Psmf1,Ccnb1,Bub3,Ubc,Anapc15,Psmc3
R-MMU-5358565	Mismatch repair (MMR) directed by MSH2:MSH6 (MutSalpha)	0.00350132	0.0315343	-0.66953	-1.8625	1595	13	Pcna,Lig1,Msh6,Pold2,Pold4,Rpa1,Mlh1,Msh2
R-MMU-1236394	Signaling by ERBB4	0.00353014	0.0315914	-0.510839	-1.78864	1523	30	Btc,Wwp1,Stat5a,Psen1,Uba52,Grb2,Hras,Rps27a,Pik3r1,Kras,Nedd4
R-MMU-9706574	RHOBTB GTPase Cycle	0.0036008	0.0320197	-0.484102	-1.76056	1536	35	Actg1,Cdc37,Cops4,Gps1,Cct6a,Tra2b,Rbmx,Hsp90ab1,Vim,Rock2,Rnf20,Txnl1,Pde5a,Tmod3,Cct2,Stk38,Rbbp6,Rhobtb1,Cct7,Msi2,Rock1,Cul3
R-MMU-909733	Interferon alpha/beta signaling	0.00379664	0.0335489	0.59201	1.80613	2115	21	Usp18,Stat2,Irf9,Ifnar1,Socs1,Ifna2,Ifna6
R-MMU-70171	Glycolysis	0.00385192	0.0338246	-0.403348	-1.66002	1557	61	Eno1,Pgk1,Ndc1,Pkm,Aaas,Gapdh,Eno2,Gpi1,Tpi1,Aldoa,Nup37,Bpgm,Pfkfb1,Nup153,Nup54
R-MMU-376176	Signaling by ROBO receptors	0.00467879	0.0408304	-0.573863	-1.80628	2077	20	Pfn1,Cxcr4,Uba52,Rps27a,Cxcl12,Myo9b,Rhoa,Slit2,Abl1,Dag1,Enah
R-MMU-913531	Interferon Signaling	0.00475977	0.0412807	0.427477	1.65221	2829	60	Isg15,Usp18,Stat2,Irf9,Ifng,Ube2l6,Ddx58,Jak2,Ifnar1,Socs1,Eif2ak2,Ifna2,Ifngr2,Trim25,Ifna6
R-MMU-6782135	Dual incision in TC-NER	0.00509427	0.0439107	-0.394755	-1.63003	2055	62	Pcna,Ercc4,Hmgn1,Pold2,Polr2f,Polr2e,Gtf2h5,Uba52,Rfc4,Rps27a,Rfc3,Pole4,Pold4,Mnat1,Ercc2,Ercc3,Rpa1,Polr2g,Pole2
R-MMU-2454202	Fc epsilon receptor (FCERI) signaling	0.00522902	0.0447974	-0.326403	-1.51364	1937	117	Psmc5,Psmb3,Psma3,Psmd5,Psmd8,Uba52,Grb2,Psmb4,Mapk10,Hras,Rps27a,Psmc1,Ube2v1,Psma6,Cul1,Psmb6,Psma4,Psmd14,Pik3r1,Psmd11,Kras,Psma2,Psmd6,Tab3,Psmb5,Plcg1,Tab2,Psmb7,Psmd3,Ikbkg,Psmc2,Psmb1,Fbxw11,Psmd12,Bcl10,Prkcq,Shc1,Traf6,Ppp3r1,Ppp3ca,Psma7,Syk,Psmb2,Calm1,Psmc4,Psmf1,Mapk3,Mapk8,Calm2,Rac1,Nfatc1,Rela
R-MMU-1474228	Degradation of the extracellular matrix	0.00540844	0.0460537	0.354834	1.53857	3400	116	Eln,Col10a1,Col3a1,Klkb1,Ctss,Adam8,Spp1,Mmp14,Col6a5,Ctsg,Klk7,Col1a2,Mmp19,Optc,Col2a1,Col1a1,Gm10334,Mmp11,Adamts4,Phykpl,Col19a1,Lama3,Col4a4,Tpsab1,Elane,Col18a1,Acan,Col6a6,Nid1,Mmp2,Mmp1b,Capn15,Fbn2,Capn7,Adamts5,Col6a3,Col6a2,Htra1,Ctrb1,Mmp24,Capn13,Col11a2,Col5a2,Col8a2,Mmp17,A2m,Col5a3,Lamb3,Spock3
R-MMU-5696398	Nucleotide Excision Repair	0.00552372	0.0467519	-0.334704	-1.52689	2079	106	Pcna,Cops7b,Ercc4,Hmgn1,Ube2i,Lig1,Actb,Pold2,Xrcc1,Polr2f,Polr2e,Gtf2h5,Uba52,Rfc4,Rps27a,Rfc3,Pole4,Cops4,Sumo3,Cops6,Gps1,Sumo2,Pold4,Mnat1,Ercc2,Ercc3,Rpa1,Polr2g,Pole2
R-MMU-166663	Initial triggering of complement	0.00564341	0.047479	0.587528	1.76967	3136	20	C1qb,C1qc,Cfb,C2,C1qa,C1s2,Colec10,Masp1
R-MMU-5633007	Regulation of TP53 Activity	0.00605162	0.0504325	-0.302487	-1.45933	2142	151	Atrip,Trp53,Ccng1,Taf7l,Ppp2r1a,Atm,Taf15,Rmi2,Taf12,Rbbp7,Mre11a,Uba52,Pou4f1,Taf11,Rfc4,Smyd2,Mbd3,Rps27a,Rfc3,Akt1,Rbbp4,Ing5,Pip4p1,L3mbtl1,Prmt5,Ppp1r13l,Cdk1,Brd7,Supt16,Mapk14,Ttc5,Top3a,Dna2,Trp53bp2,Ssrp1,Rpa1
R-MMU-5658442	Regulation of RAS by GAPs	0.00606625	0.0504325	-0.384177	-1.6018	2434	65	Psmc5,Psmb3,Psma3,Psmd5,Psmd8,Uba52,Psmb4,Hras,Rps27a,Psmc1,Psma6,Psmb6,Psma4,Psmd14,Psmd11,Kras,Psma2,Psmd6,Psmb5,Psmb7,Psmd3,Psmc2,Psmb1,Dab2ip,Psmd12
R-MMU-2022090	Assembly of collagen fibrils and other multimeric structures	0.00614912	0.0508207	0.441462	1.65172	3613	51	Col10a1,Col3a1,Ctss,Col6a5,Col14a1,Col9a1,Col1a2,Loxl1,Col2a1,Col1a1,Col27a1,Col24a1,Lama3,Col4a4,Col18a1,Col6a6,Pcolce,Col6a3,Col6a2,Col11a2,Col5a2,Col8a2,Col5a3,Lamb3,Col9a2
R-MMU-5358346	Hedgehog ligand biogenesis	0.00647508	0.0532017	-0.390778	-1.60829	2618	61	Psmc5,Psmb3,Psma3,Psmd5,Psmd8,Uba52,Psmb4,Rps27a,Vcp,Psmc1,Psma6,Psmb6,Psma4,Psmd14,Psmd11,Psma2,Psmd6,Psmb5,Psmb7,Psmd3,Psmc2,Psmb1,Psmd12,Shh,Psma7,Psmb2,Psmc4,Psmf1,Ihh,Ubc,Psmc3,Dhh
R-MMU-6791312	TP53 Regulates Transcription of Cell Cycle Genes	0.00674242	0.0550346	-0.466323	-1.69591	2877	35	Npm1,Pcna,Sfn,E2f8,Cnot11,Gadd45a,Cdkn1c,Btg2,Cdk1,Bax,Cnot6l,Ccne1,Ccna2,Cdc25c,Ccnb1,Tnks1bp1,Cdk2,Plk3,Plk2
R-MMU-977606	Regulation of Complement cascade	0.00681213	0.0550346	0.482418	1.68535	3919	37	C1qb,C1qc,Hc,Cfb,Vtn,Cd46,C6,C3ar1,C2,C1qa,C1s2,Elane,Cfi,Cr2,F2,C4b
R-MMU-73856	RNA Polymerase II Transcription Termination	0.00681568	0.0550346	-0.3832	-1.59272	2740	64	Ncbp2,Magoh,Rnps1,Snrpd3,Snrpf,Snrpb,Srsf7,Fyttd1,Srsf3,Lsm10,Ncbp1,Snrpg,Srsf6,Cstf2t,Clp1,Alyref,Pabpn1,Srsf4,Cpsf2,Thoc6,Snrpe
R-MMU-71064	Lysine catabolism	0.00686376	0.0551062	-0.659984	-1.79216	3142	12	Pipox,Aldh7a1,Dld,Crym,Hykk,Dlst
R-MMU-176814	Activation of APC/C and APC/C:Cdc20 mediated degradation of mitotic proteins	0.00693733	0.0553804	-0.366661	-1.56771	2743	74	Psmc5,Psmb3,Psma3,Psmd5,Psmd8,Uba52,Psmb4,Rps27a,Psmc1,Psma6,Psmb6,Psma4,Psmd14,Cdk1,Psmd11,Cdc26,Psma2,Psmd6,Anapc7,Psmb5,Psmb7,Psmd3,Psmc2,Psmb1,Psmd12,Ccna2,Psma7,Psmb2,Anapc11,Anapc5,Psmc4,Psmf1,Ccnb1,Bub3,Ubc,Anapc15,Psmc3
R-MMU-6798695	Neutrophil degranulation	0.00704483	0.0557088	-0.230573	-1.27294	1787	481	Creg1,Cd36,Gstp1,Hmox2,Nme2,Cstb,S100a9,Mif,Ctsz,Ctsc,Xrcc5,Pkm,Vcl,Pgrmc1,Commd3,Eef1a1,Timp2,Fth1,Adgrg3,Acly,Nbeal2,H2-M11,Cd63,Impdh1,Mmp25,Stk10,Trappc1,Slc44a2,Rap1b,Gpi1,Ddost,Eef2,Cxcr2,S100a11,Cap1,Pgm2,Prg3,Psen1,Aldoa,Diaph1,Rab14,Plekho2,H2-M2,Qpct,Epx,H2-M10.3,Ctsd,Alox5,Srp14,Hgsnat,Vat1,Cct8,Itgam,Vcp,Sell,Pnp,Rap2c,Lilra5,Mme,Sdcbp,Cpne1,Atp6v0a1,Tmem179b,Cotl1,Pa2g4,Surf4,Cand1,L…
R-MMU-70263	Gluconeogenesis	0.00705777	0.0557088	-0.46903	-1.6937	3017	34	Eno1,Pgk1,Gapdh,Mdh2,Eno2,Gpi1,Tpi1,Aldoa,Got2,Got1,Slc25a11
R-MMU-5632684	Hedgehog 'on' state	0.0071941	0.0564676	-0.356925	-1.54862	2814	80	Cdon,Psmc5,Spopl,Psmb3,Psma3,Psmd5,Psmd8,Uba52,Psmb4,Rps27a,Psmc1,Psma6,Psmb6,Psma4,Psmd14,Psmd11,Psma2,Psmd6,Psmb5,Psmb7,Psmd3,Cdc73,Smurf1,Psmc2,Psmb1,Sufu,Psmd12,Shh
R-MMU-75892	Platelet Adhesion to exposed collagen	0.00735551	0.0574138	0.705325	1.75149	3960	10	Gp9,Col1a2,Col1a1,Fyn,Gp5,Gp1ba
R-MMU-6783310	Fanconi Anemia Pathway	0.00740821	0.0575057	-0.459209	-1.68087	3153	36	Atrip,Ercc4,Uba52,Cenps,Usp1,Rps27a,Fancf,Fancm,Cenpx,Fancg,Rpa1,Fancc,Fance,Ube2t,Poln,Ubc,Fanca,Rpa3
R-MMU-446652	Interleukin-1 family signaling	0.00754338	0.0582332	-0.327674	-1.49712	2835	107	Sqstm1,Map3k3,Psmc5,Psmb3,Psma3,Psmd5,Psmd8,Uba52,Psmb4,Rps27a,Irak1,Psmc1,Ube2v1,Il1f8,Psma6,Cul1,Psmb6,Psma4,Psmd14,App,Hmgb1,Psmd11,Psma2,Psmd6,Tab3,Il1rn,Psmb5,Tab2,Psmb7,Psmd3,Ikbkg,Psmc2,Psmb1,Il1rl1,Fbxw11,Psmd12,Il1rl2,Traf6,Psma7,Ripk2,Psmb2,Psmc4,Psmf1,Mapk8,Rbx1,Rela,Stat3,Ubc
R-MMU-5651801	PCNA-Dependent Long Patch Base Excision Repair	0.00773419	0.0590766	-0.556496	-1.75161	3434	20	Pcna,Lig1,Pold2,Rfc4,Rfc3,Polb,Pole4,Pold4,Rpa1,Pole2
R-MMU-2029481	FCGR activation	0.00773672	0.0590766	0.668692	1.75072	4193	12	Fgr,Fcgr1,Fcgr2b,Fcgr4,Cd247,Fyn
R-MMU-1632852	Macroautophagy	0.00784778	0.0592803	-0.320992	-1.48241	2922	114	Sqstm1,Wdr45,Park7,Lamtor4,Gabarapl1,Atm,Tuba4a,Uba52,Tomm70a,Cetn1,Rps27a,Ulk1,Tomm22,Ube2v1,Cftr,Lamtor1,Dync1i2,Vim,Lamtor5,Gabarap,Tubb1,Nbr1,Rheb,Prkn,Rraga,Tomm5,Chmp2a,Rb1cc1,Slc38a9,Mfn1,Chmp7,Atg12,Prkag2,Lamtor2,Fundc1,Hdac6,Dync1li2,Chmp3,Vdac1,Gabarapl2,Tubb2b,Csnk2a1
R-MMU-9612973	Autophagy	0.00784778	0.0592803	-0.320992	-1.48241	2922	114	Sqstm1,Wdr45,Park7,Lamtor4,Gabarapl1,Atm,Tuba4a,Uba52,Tomm70a,Cetn1,Rps27a,Ulk1,Tomm22,Ube2v1,Cftr,Lamtor1,Dync1i2,Vim,Lamtor5,Gabarap,Tubb1,Nbr1,Rheb,Prkn,Rraga,Tomm5,Chmp2a,Rb1cc1,Slc38a9,Mfn1,Chmp7,Atg12,Prkag2,Lamtor2,Fundc1,Hdac6,Dync1li2,Chmp3,Vdac1,Gabarapl2,Tubb2b,Csnk2a1
R-MMU-429914	Deadenylation-dependent mRNA decay	0.00796942	0.0598772	-0.398294	-1.60488	3260	55	Exosc6,Lsm5,Pabpc1,Exosc9,Lsm4,Cnot11,Exosc8,Lsm2,Eif4b,Eif4a1,Lsm1,Tut4,Lsm3,Exosc5,Cnot6l,Exosc7,Dis3,Eif4g1,Edc4,Eif4a2,Ddx6,Tnks1bp1,Wdr61
R-MMU-166658	Complement cascade	0.00844486	0.0631118	0.443371	1.63104	4931	47	C1qb,C1qc,Hc,Cfb,Vtn,Cd46,C6,C3ar1,C2,C1qa,C1s2,Colec10,Masp1,Elane,Cfi,Cr2,F2,C4b
R-MMU-109606	Intrinsic Pathway for Apoptosis	0.00892143	0.065976	-0.444962	-1.64954	3778	38	Casp9,Ywhab,Ywhag,Sfn,Bcl2l11,Cycs,Nmt1,Gzmb,Bax,Aven,Ppp3r1,Ywhae,Apip,Bcl2l1,Ywhah,Mapk3,Mapk8
R-MMU-2995410	Nuclear Envelope (NE) Reassembly	0.00892202	0.065976	-0.39071	-1.58609	3635	57	Ndc1,Ppp2r1a,Ube2i,Tuba4a,Nup37,Cc2d1b,Nup107,Cdk1,Kpnb1,Ppp2r2a,Ran,Tubb1,Chmp2a,Chmp7,Lbr,Nup160,Chmp3,Ccnb1,Tubb2b,Ist1,Rangap1,Sumo1,Ahctf1,Ccnb2,Chmp2b,Sec13,Tubb3,Nup98,Chmp4b
R-MMU-382556	ABC-family proteins mediated transport	0.00928903	0.0679885	-0.331225	-1.49141	3538	98	Psmc5,Psmb3,Psma3,Psmd5,Psmd8,Uba52,Abcc2,Psmb4,Abcd1,Rps27a,Vcp,Psmc1,Psma6,Abcd3,Psmb6,Psma4,Psmd14,Eif2s3x,Cftr,Psmd11,Psma2,Derl3,Psmd6,Pex3,Psmb5,Abcg5,Psmb7,Psmd3,Psmc2,Psmb1,Abcf1,Psmd12,Eif2s1,Eif2s2,Abca7,Abcg8,Abcc4,Psma7,Psmb2,Psmc4,Psmf1,Derl1,Abca2,Abcc3,Abcc10
R-MMU-5693532	DNA Double-Strand Break Repair	0.00932145	0.0679885	-0.305605	-1.44467	3384	132	Atrip,Pcna,Trp53,Xrcc5,Xrcc2,Ube2i,Tdp2,Atm,Rmi2,Pold2,Xrcc1,Mre11a,H4c8,Uba52,Brcc3,Rfc4,Tipin,Nsd2,Rps27a,Rfc3,Pole4,Abraxas1,Ppp4c,Nhej1,H2bc3,Babam1,Pias4,Sumo2,Clspn,Pold4
R-MMU-8957275	Post-translational protein phosphorylation	0.00934017	0.0679885	0.348187	1.49963	5850	111	Apoe,Apol9a,Dmp1,Pcsk9,Apol7a,Apoa5,Serpinc1,Ambn,Fga,Spp1,F5,Trf,Ktn1,Wfs1,Afp,Bpifb2,Scg2,Fstl3,Fam20c,Golm1,Meltf,Gas6,Vgf,Igfbp1,Apol8,Bmp4,Apol9b,Shisa5,Ahsg,Qsox1,Itih2
R-MMU-15869	Metabolism of nucleotides	0.00938773	0.0679885	-0.334843	-1.49639	3595	94	Nme2,Entpd8,Gsr,Gmpr,Entpd3,Impdh1,Txnrd1,Nudt9,Nt5c2,Dut,Dtymk,Hprt,Pnp,Entpd6,Nt5e,Lhpp,Rrm1,Adal,Rrm2,Pfas,Cda,Umps,Aprt,Nme1,Entpd5,Impdh2,Nt5c1a,Txn1,Cmpk1,Dck,Ampd2
R-MMU-202424	Downstream TCR signaling	0.00965288	0.0691657	-0.344357	-1.51118	3747	85	Psmc5,Psmb3,Psma3,Psmd5,Psmd8,Uba52,Psmb4,Rps27a,Cd4,Psmc1,Ube2v1,Psma6,Cul1,Psmb6,Psma4,Psmd14,Pik3r1,Psmd11,Psma2,Inpp5d,Psmd6,Psmb5,Tab2,H2-Ab1,Psmb7,Psmd3,Ikbkg,Psmc2,Psmb1,Fbxw11,Psmd12,Bcl10,Prkcq,Traf6,Psma7,Ripk2,Psmb2,Lck,Psmc4,Psmf1
R-MMU-5683057	MAPK family signaling cascades	0.00967379	0.0691657	-0.251956	-1.3232	2928	291	Arl2,Btc,Artn,Vcl,Actg1,Kitl,Ppp2r5e,Ppp2r1a,Cnksr2,Psmc5,Fgfr3,Psmb3,Ywhab,Nefl,Rap1b,Dlg1,Psma3,Psmd5,Actb,Psmd8,Ppp2r5a,Xpo1,Prkacb,Rapgef2,Uba52,Grb2,Gfra4,Tln1,Psmb4,Hras,Araf,Gfra3,Phb,Rps27a,Sptbn1,Ccnd3,Psmc1,Camk2a,Psma6,Psmb6,Psma4,Psmd14,Cdc42,Cdk1,Pebp1,Pik3r1,Psmd11,Grin2d,Kras,Psma2,Pea15a,Psmd6,Fgf17,Mapk6,Kit,Il2ra,Rasgef1a,Fntb,Hspb1,Psmb5,Paqr3,Rasgrp3,Psmb7,Vwf,Psmd3,Prkaca,Psm…
R-MMU-9012999	RHO GTPase cycle	0.00969796	0.0691657	-0.233394	-1.27389	2586	424	Tex2,Hmox2,Baiap2l1,Mcam,Arap3,Gopc,Hspe1,Vamp3,Baiap2l2,Actg1,Cdc37,Aaas,Stk10,Hint2,Shmt2,Akap13,Akap12,Fam83b,Cdc42bpa,Diaph1,Wdr91,Shkbp1,Actb,Sowahc,Cltc,Syde2,Tpm3,Als2,Ncf4,Efhd2,Farp1,Rhod,Arhgef26,Sptbn1,Pard6a,Vcp,Nhs,Ncf1,Wdr11,Cops4,Arhgdia,Arhgef40,Fnbp1l,Pcdh7,Myo9b,C1qbp,Cav1,Abcd3,Stam,Arfgap2,Slitrk5,Gps1,Cct6a,Cdc42,Myo9a,Tra2b,Fam169a,Pik3r1,Cftr,Mcf2,Rbmx,Letm1,Lamtor1,Hsp90ab…
R-MMU-73929	Base-Excision Repair, AP Site Formation	0.00983394	0.0697813	0.491413	1.66077	5606	32	H2ab2,H2az2,H2ab1,Neil1,H2aj,Nthl1,H2bc21,H2ac10,Terf1,H2bc11
R-MMU-70895	Branched-chain amino acid catabolism	0.0100646	0.0710589	-0.546228	-1.71929	4469	20	Dld,Echs1,Bcat2,Hibch,Ivd,Hsd17b10,Hibadh,Ppm1k,Acad8,Dbt,Acat1,Acadsb
R-MMU-9013422	RHOBTB1 GTPase cycle	0.0101214	0.0711029	-0.520809	-1.70236	4454	23	Cops4,Gps1,Tra2b,Rbmx,Vim,Rock2,Rnf20,Txnl1,Pde5a,Cct2,Stk38,Rbbp6,Rhobtb1,Cct7,Rock1,Cul3
R-MMU-5689603	UCH proteinases	0.0103598	0.0717789	-0.346184	-1.50898	4038	82	Uchl3,Psmc5,Psmb3,Psma3,Psmd5,Nedd8,Actb,Mbd5,Psmd8,Uba52,Psmb4,Uchl1,Rps27a,Psmc1,Psma6,Psmb6,Psma4,Psmd14,Asxl1,Psmd11,Psma2,Psmd6,Psmb5,Foxk2,Psmb7,Psmd3,Bap1,Psmc2,Psmb1
R-MMU-166208	mTORC1-mediated signalling	0.0103699	0.0717789	-0.512683	-1.69488	4548	24	Akt1s1,Lamtor4,Ywhab,Rps6,Eif4b,Lamtor1,Rps6kb1,Lamtor5,Rheb,Rraga,Slc38a9,Lamtor2,Eif4g1
R-MMU-446353	Cell-extracellular matrix interactions	0.0103709	0.0717789	-0.564231	-1.72457	4635	18	Flna,Actg1,Actb,Parvb,Fblim1,Rsu1
R-MMU-5668541	TNFR2 non-canonical NF-kB pathway	0.0104289	0.0718268	-0.340404	-1.5002	4034	87	Edaradd,Tnfrsf4,Tnfrsf13c,Psmc5,Psmb3,Cd27,Psma3,Psmd5,Psmd8,Uba52,Psmb4,Rps27a,Psmc1,Psma6,Tnfsf11,Edar,Ube2m,Cul1,Psmb6,Psma4,Psmd14,Psmd11,Psma2,Psmd6,Psmb5,Psmb7,Psmd3,Psmc2,Psmb1,Fbxw11,Psmd12,Tnfsf13b
R-MMU-5685942	HDR through Homologous Recombination (HRR)	0.0107621	0.0737599	-0.377767	-1.55474	4352	61	Atrip,Pcna,Xrcc2,Atm,Rmi2,Pold2,Mre11a,Uba52,Rfc4,Rps27a,Rfc3,Pole4,Pold4,Top3a,Dna2,Rpa1,Pole2
R-MMU-3000178	ECM proteoglycans	0.0109546	0.0746237	0.438441	1.60594	6390	46	Col3a1,Dmp1,Col6a5,Col9a1,Vtn,Col1a2,Col2a1,Col1a1,Tnxb,Matn1,Sparc,Itga7,Acan,Col6a6,Col6a3,Col6a2,Itga9,Col5a2,Col5a3,Col9a2,Dcn,Itgb6,Comp
R-MMU-6804114	TP53 Regulates Transcription of Genes Involved in G2 Cell Cycle Arrest	0.0110134	0.0746237	-0.749389	-1.71601	5167	7	Pcna,Sfn,Gadd45a,Cdk1,Bax
R-MMU-76071	RNA Polymerase III Transcription Initiation From Type 3 Promoter	0.0110697	0.0746237	-0.49645	-1.67575	4828	26	Crcp,Polr3k,Polr2f,Polr2e,Polr3d,Snapc4,Polr3gl,Polr3c,Snapc5
R-MMU-2173789	TGF-beta receptor signaling activates SMADs	0.0111006	0.0746237	-0.517473	-1.69146	4885	23	Nedd8,Uba52,Rps27a,Zfyve9,Ube2m,Stub1,Smad2
R-MMU-5696400	Dual Incision in GG-NER	0.0111677	0.0747172	-0.434158	-1.61929	4720	39	Pcna,Ercc4,Pold2,Gtf2h5,Uba52,Rfc4,Rps27a,Rfc3,Pole4,Pold4,Ercc2,Ercc3,Rpa1,Pole2
R-MMU-6804760	Regulation of TP53 Activity through Methylation	0.0114536	0.076267	-0.560338	-1.71268	5119	18	Trp53,Atm,Uba52,Smyd2,Rps27a,L3mbtl1,Prmt5,Ttc5
R-MMU-917937	Iron uptake and transport	0.0115897	0.0768089	-0.394946	-1.57233	4767	52	Hmox1,Hmox2,Fth1,Atp6v1a,Hfe,Nedd8,Atp6v1f,Uba52,Rps27a,Atp6v1e1,Atp6v0a1,Cul1,Atp6v0b,Cand1,Atp6v1b2,Steap3,Atp6v0c,Atp6ap1,Atp6v1e2,Atp6v1g2,Atp6v0a2,Atp6v1h,Atp6v1c1
R-MMU-1362409	Mitochondrial iron-sulfur cluster biogenesis	0.0117168	0.0772868	-0.655882	-1.73407	5385	11	Nfs1,Iscu,Fxn,Lyrm4,Hscb
R-MMU-176187	Activation of ATR in response to replication stress	0.0121003	0.0794434	-0.447093	-1.62597	5164	35	Atrip,Mcm5,Mcm7,Mcm8,Rfc4,Rfc3,Clspn,Mcm2,Orc3,Rpa1,Mcm6
R-MMU-68886	M Phase	0.0129123	0.0843803	-0.239523	-1.28194	3697	347	Ndc1,Haus8,Cenpq,Cdca8,Ppp2r5e,Aaas,Ppp2r1a,Pds5b,Psmc5,Pmf1,Psmb3,Smc1a,Ube2i,Ywhag,Haus4,Psma3,Psmd5,Tuba4a,Smc2,Nipbl,Psmd8,Actr1a,Ppp2r5a,Xpo1,Spdl1,Nup37,H4c8,Uba52,Birc5,Prkar2b,Cenps,Psmb4,Cdk5rap2,Mapre1,Cenpm,Rps27,Lpin3,Rps27a,Tubgcp5,Nup153,Psmc1,Nup54,Psma6,Kif18a,H2bc3,Cenpi,Psmb6,Psma4,Psmd14,Cc2d1b,Nup107,Cdk1,Rab1b,Nsl1,Psmd11,Cdc26,Psma2,Bub1,Psmd6,Anapc7,Tubgcp2,Haus7,Dync1i2,Ps…
R-MMU-1268020	Mitochondrial protein import	0.0131658	0.0854238	-0.669106	-1.71765	6075	10	Ldhd,Pitrm1,Hspd1,Ndufb8,Fxn,Atp5b,Atp5g3,Hscb
R-MMU-5358606	Mismatch repair (MMR) directed by MSH2:MSH3 (MutSbeta)	0.0131936	0.0854238	-0.690731	-1.71508	6120	9	Msh3,Lig1,Pold2,Pold4,Rpa1,Msh2
R-MMU-173623	Classical antibody-mediated complement activation	0.0132552	0.085429	0.778822	1.65391	6995	6	C1qb,C1qc,C1qa,C1s2
R-MMU-110373	Resolution of AP sites via the multiple-nucleotide patch replacement pathway	0.0135861	0.0867458	-0.509666	-1.66594	5979	23	Pcna,Lig1,Pold2,Rfc4,Rfc3,Polb,Pole4,Pold4,Rpa1,Pole2
R-MMU-912694	Regulation of IFNA signaling	0.0136534	0.0867458	0.61648	1.68618	7454	14	Usp18,Stat2,Ifnar1,Ifna2,Ifna6
R-MMU-6803157	Antimicrobial peptides	0.0137324	0.0867458	0.395203	1.54208	8199	63	Ltf,Pglyrp1,Defb18,Defb42,Ccr6,Lcn2,Reg3g,Ctsg,Defb28,Bpifb2,Rnase2a,Defb36,Gm10334,Reg3d,Defa29,Pglyrp2,Bpifb1,Elane,Lyz2,Camp,Defb48,Slc11a1,Itln1,Reg3b
R-MMU-174143	APC/C-mediated degradation of cell cycle proteins	0.0138722	0.0867458	-0.340863	-1.48244	5417	81	Psmc5,Psmb3,Psma3,Psmd5,Psmd8,Uba52,Psmb4,Rps27a,Psmc1,Psma6,Psmb6,Psma4,Psmd14,Skp2,Cdk1,Psmd11,Cdc26,Psma2,Psmd6,Anapc7,Psmb5,Psmb7,Psmd3,Psmc2,Psmb1,Psmd12,Ccna2,Psma7,Psmb2,Anapc11,Anapc5,Psmc4,Psmf1,Ccnb1,Bub3,Ubc,Anapc15,Psmc3,Rb1
R-MMU-453276	Regulation of mitotic cell cycle	0.0138722	0.0867458	-0.340863	-1.48244	5417	81	Psmc5,Psmb3,Psma3,Psmd5,Psmd8,Uba52,Psmb4,Rps27a,Psmc1,Psma6,Psmb6,Psma4,Psmd14,Skp2,Cdk1,Psmd11,Cdc26,Psma2,Psmd6,Anapc7,Psmb5,Psmb7,Psmd3,Psmc2,Psmb1,Psmd12,Ccna2,Psma7,Psmb2,Anapc11,Anapc5,Psmc4,Psmf1,Ccnb1,Bub3,Ubc,Anapc15,Psmc3,Rb1
R-MMU-9639288	Amino acids regulate mTORC1	0.0138917	0.0867458	-0.380983	-1.54079	5671	56	Atp6v1a,Lamtor4,Atp6v1f,Wdr59,Bmt2,Atp6v1e1,Mios,Atp6v0b,Itfg2,Lamtor1,Lamtor5,Rheb,Atp6v1b2,Rraga,Atp6v0c,Slc38a9,Szt2,Atp6v1e2,Atp6v1g2,Lamtor2,Flcn,Atp6v1h,Atp6v1c1,BC048403,Fnip1,Nprl2
R-MMU-9711097	Cellular response to starvation	0.0138917	0.0867458	-0.380983	-1.54079	5671	56	Atp6v1a,Lamtor4,Atp6v1f,Wdr59,Bmt2,Atp6v1e1,Mios,Atp6v0b,Itfg2,Lamtor1,Lamtor5,Rheb,Atp6v1b2,Rraga,Atp6v0c,Slc38a9,Szt2,Atp6v1e2,Atp6v1g2,Lamtor2,Flcn,Atp6v1h,Atp6v1c1,BC048403,Fnip1,Nprl2
R-MMU-8963901	Chylomicron remodeling	0.0142538	0.0886135	0.697916	1.67946	7640	9	Apoe,Apoa5,Apoa4
R-MMU-72187	mRNA 3'-end processing	0.0145947	0.0902528	-0.38176	-1.53826	5971	55	Ncbp2,Magoh,Rnps1,Srsf7,Fyttd1,Srsf3,Ncbp1,Srsf6,Cstf2t,Clp1,Alyref,Pabpn1,Srsf4,Cpsf2,Thoc6,Thoc5,Cstf3,Srsf2,U2af2,Thoc1,Cstf1,Dhx38,Wdr33,Fip1l1,Slu7,Nudt21,Cpsf3,Srsf1,Eif4a3,Cpsf4
R-MMU-9664873	Pexophagy	0.014687	0.0902528	-0.664272	-1.70525	6777	10	Sqstm1,Atm,Uba52,Rps27a,Nbr1
R-MMU-73817	Purine ribonucleoside monophosphate biosynthesis	0.0147103	0.0902528	-0.62761	-1.70425	6735	12	Impdh1,Lhpp,Pfas,Impdh2,Adsl,Atic
R-MMU-936964	Activation of IRF3/IRF7 mediated by TBK1/IKK epsilon	0.0154386	0.0943095	0.587298	1.66674	8482	16	Irf7,Cd14,Ikbke,Sarm1,Traf3
R-MMU-901042	Calnexin/calreticulin cycle	0.0157529	0.0951832	-0.733444	-1.6795	7391	7	Uba52,Canx,Rps27a,Calr,Pdia3
R-MMU-189445	Metabolism of porphyrins	0.0157657	0.0951832	-0.49638	-1.64098	6915	24	Blvrb,Hmox1,Hmox2,Slco2b1,Alas2,Abcc2,Hmbs,Cox10,Alad
R-MMU-264876	Insulin processing	0.0157848	0.0951832	-0.642589	-1.69893	7255	11	Ins2,Exoc3,Exoc4,Slc30a6
R-MMU-75035	Chk1/Chk2(Cds1) mediated inactivation of Cyclin B:Cdk1 complex	0.0165752	0.0995223	-0.621966	-1.68892	7589	12	Ywhab,Ywhag,Sfn,Cdk1,Wee1,Ywhae,Ywhah,Cdc25c,Ccnb1
R-MMU-5693616	Presynaptic phase of homologous DNA pairing and strand exchange	0.0170692	0.102052	-0.435201	-1.58272	7285	35	Atrip,Xrcc2,Atm,Rmi2,Mre11a,Rfc4,Rfc3,Top3a,Dna2,Rpa1
R-MMU-5140745	WNT5A-dependent internalization of FZD2, FZD5 and ROR2	0.0176558	0.105112	-0.603574	-1.67903	8047	13	Ap2a1,Ap2s1,Cltc,Cltb,Ap2a2,Clta,Ror1,Wnt5a,Ap2m1
R-MMU-381426	Regulation of Insulin-like Growth Factor (IGF) transport and uptake by Insulin-like Growth Factor Binding Proteins (IGFBPs)	0.0178017	0.105159	0.330123	1.43335	11203	117	Apoe,Apol9a,Dmp1,Pcsk9,Apol7a,Apoa5,Serpinc1,Ambn,Fga,Spp1,F5,Trf,Ktn1,Wfs1,Afp,Bpifb2,Scg2,Fstl3,Fam20c,Pappa2,Golm1,Meltf,Gas6,Vgf,Igf2,Igfbp1,Apol8,Bmp4,Apol9b,Shisa5,Ahsg,Qsox1,Itih2
R-MMU-205043	NRIF signals cell death from the nucleus	0.0178134	0.105159	-0.589355	-1.67614	8086	14	Sqstm1,Psen1,Uba52,Rps27a,Traf6,Aph1a,Psenen,Ubc
R-MMU-5684996	MAPK1/MAPK3 signaling	0.0180541	0.106134	-0.248714	-1.29281	5608	266	Arl2,Btc,Artn,Vcl,Actg1,Kitl,Ppp2r5e,Ppp2r1a,Cnksr2,Psmc5,Fgfr3,Psmb3,Ywhab,Nefl,Rap1b,Dlg1,Psma3,Psmd5,Actb,Psmd8,Ppp2r5a,Rapgef2,Uba52,Grb2,Gfra4,Tln1,Psmb4,Hras,Araf,Gfra3,Phb,Rps27a,Sptbn1,Psmc1,Camk2a,Psma6,Psmb6,Psma4,Psmd14,Cdk1,Pebp1,Pik3r1,Psmd11,Grin2d,Kras,Psma2,Pea15a,Psmd6,Fgf17,Kit,Il2ra,Rasgef1a,Fntb,Psmb5,Paqr3,Rasgrp3,Psmb7,Vwf,Psmd3,Psmc2,Psmb1,Dlg3,Rgl1,Dab2ip,Fgf1,Psmd12,Ksr1,…
R-MMU-1236975	Antigen processing-Cross presentation	0.0188731	0.110486	-0.329041	-1.44397	7327	85	Cd36,Vamp3,H2-M11,Psmc5,Psmb3,Psma3,Psmd5,H2-M2,Psmd8,H2-M10.3,Ncf4,Psmb4,Psmc1,Ncf1,Psma6,Psmb6,Psma4,Psmd14,Psmd11,Psma2,Vamp8,Psmd6,Calr,H2-M3,Pdia3,Mrc1,Psmb5,Psmb7,H2-M10.5,Psmd3,Psmc2,Psmb1,H2-M9,H2-M10.1,Psmd12
R-MMU-983168	Antigen processing: Ubiquitination & Proteasome degradation	0.0189724	0.110607	-0.244114	-1.28	5767	287	Klhl13,Wwp1,Mib2,Spsb2,Rnf130,Uba6,Psmc5,Psmb3,Fbxo22,Fbxo2,Psma3,Psmd5,Psmd8,Rlim,Uba52,Uba5,Uba1,Psmb4,Cbll1,Rps27a,Dzip3,Lmo7,Psmc1,Blmh,Ube2v1,Ube2d3,Rnf6,Psma6,Ube2m,Cul1,Psmb6,Psma4,Psmd14,Skp2,Rnf220,Psmd11,Cdc26,Psma2,Asb6,Psmd6,Anapc7,Znrf2,Siah2,Stub1,Asb5,Nedd4,Psmb5,Prkn,Eloc,Psmb7,Ltn1,Trim69,Lnx1,Glmn,Psmd3,Cul2,Fbxw5,Smurf1,Psmc2,Psmb1,Ube2j2,Fbxo44,Anapc13,Ube2j1,Fbxw11,Fbxw2,Rnf1…
R-MMU-5673001	RAF/MAP kinase cascade	0.0195122	0.112713	-0.248714	-1.29007	6094	261	Arl2,Btc,Artn,Vcl,Actg1,Kitl,Ppp2r5e,Ppp2r1a,Cnksr2,Psmc5,Fgfr3,Psmb3,Ywhab,Nefl,Rap1b,Dlg1,Psma3,Psmd5,Actb,Psmd8,Ppp2r5a,Rapgef2,Uba52,Grb2,Gfra4,Tln1,Psmb4,Hras,Araf,Gfra3,Phb,Rps27a,Sptbn1,Psmc1,Camk2a,Psma6,Psmb6,Psma4,Psmd14,Pebp1,Pik3r1,Psmd11,Grin2d,Kras,Psma2,Pea15a,Psmd6,Fgf17,Kit,Il2ra,Rasgef1a,Fntb,Psmb5,Paqr3,Rasgrp3,Psmb7,Vwf,Psmd3,Psmc2,Psmb1,Dlg3,Rgl1,Dab2ip,Fgf1,Psmd12,Ksr1,Met,K…
R-MMU-191859	snRNP Assembly	0.0196998	0.112713	-0.386111	-1.51716	8159	49	Ndc1,Aaas,Nup37,Snrpd3,Snrpf,Snrpb,Nup153,Nup54,Snrpd2,Prmt5,Nup107,Gemin7,Snrpg,Wdr77,Tpr,Gemin8,Ddx20,Snrpe
R-MMU-194441	Metabolism of non-coding RNA	0.0196998	0.112713	-0.386111	-1.51716	8159	49	Ndc1,Aaas,Nup37,Snrpd3,Snrpf,Snrpb,Nup153,Nup54,Snrpd2,Prmt5,Nup107,Gemin7,Snrpg,Wdr77,Tpr,Gemin8,Ddx20,Snrpe
R-MMU-500792	GPCR ligand binding	0.0197327	0.112713	0.257767	1.29137	14240	378	Htr2a,Sstr3,Hc,Avpr2,Cxcl9,Ccl20,Htr2c,Taar5,Grp,Adgre1,Cx3cr1,Nms,Vipr1,Tas2r135,Ccl19,Npy4r,Sucnr1,Ccr6,Ffar3,Cxcl2,Npff,Taar2,Trh,Grm2,Oprl1,Cxcl13,Gpr31b,Htr5a,Ccl3,Htr4,Tacr1,Adra1b,Grm1,Cysltr2,Cxcr1,C3ar1,Lhb,Glp2r,Kel,Tas2r139,Fpr3,Tas2r108,Adra2a,Gngt1,Gnrh1,Rln3,Gnb5,Kiss1,Ece2,Gpr132,Casr,Grm3,Pth2,Lpar4,Ccl25,Mc2r,Tas2r131,Galr1,Ccl1,Nts,Sstr1,Gpr18,Ptafr,Calcr,Hrh4,Cckbr,Tas2r138,Ram…
R-MMU-9609523	Insertion of tail-anchored proteins into the endoplasmic reticulum membrane	0.0197531	0.112713	-0.598044	-1.66364	9003	13	Hmox1,Cyb5a,Serp1,App,Vamp2,Ube2j2,Aldh3a2
R-MMU-532668	N-glycan trimming in the ER and Calnexin/Calreticulin cycle	0.019815	0.112713	-0.57093	-1.65681	8955	15	Ubxn1,Uba52,Canx,Rps27a,Vcp,Psmc1,Calr,Pdia3
R-MMU-156580	Phase II - Conjugation of compounds	0.0203256	0.115151	-0.32303	-1.42942	7838	89	Esd,Gstp1,Gclc,Trmt112,Acsm4,Gstm1,Gss,Abhd10,Gsto1,Ggt7,Gclm,Sult4a1,Slc35b3,Ugp2,Chac1,Gstm6,Slc26a2,Cndp2,Mat1a
R-MMU-109581	Apoptosis	0.020496	0.11565	-0.310705	-1.40844	7762	102	H1f1,Casp9,Ywhab,Ywhag,Sfn,H1f3,Bcl2l11,Cycs,Opa1,H1f4,Dffa,Hmgb2,Nmt1,Hmgb1,Bmx,Gzmb,Clspn,Vim,H1f5,Bax,Fadd,Kpnb1,Aven,Add1,Tjp1,Prkcq,Ppp3r1,Ywhae,Prkcd,Apip,Bcl2l1,Ywhah,Stk26,Ly96,Mapk3,Mapk8,Fnta
R-MMU-202433	Generation of second messenger molecules	0.0210004	0.118022	0.514006	1.60439	11756	23	H2-Eb1,H2-Eb2,H2-Aa,Zap70,Cd247,Nck1,Lcp2,Cd3d,Fyb,Cd3e
R-MMU-983169	Class I MHC mediated antigen processing & presentation	0.0212821	0.119129	-0.234626	-1.25314	6134	340	Cd36,Klhl13,Wwp1,Mib2,Spsb2,Vamp3,Rnf130,H2-M11,Uba6,Psmc5,Psmb3,Fbxo22,Fbxo2,Psma3,Psmd5,H2-M2,Psmd8,Rlim,Uba52,Uba5,H2-M10.3,Uba1,Ncf4,Psmb4,Canx,Cbll1,Rps27a,Dzip3,Lmo7,Psmc1,Blmh,Ube2v1,Ncf1,Ube2d3,Rnf6,Psma6,Ube2m,Cul1,Psmb6,Psma4,Psmd14,Skp2,Rnf220,Psmd11,Cdc26,Psma2,Vamp8,Asb6,Psmd6,Calr,H2-M3,Anapc7,Pdia3,Znrf2,Siah2,Stub1,Asb5,Mrc1,Nedd4,Psmb5,Prkn,Eloc,Psmb7,Ltn1,Trim69,Lnx1,H2-M10.5,Gl…
R-MMU-1236973	Cross-presentation of particulate exogenous antigens (phagosomes)	0.0214684	0.119695	-0.719133	-1.64672	10073	7	Cd36,Ncf4,Ncf1
R-MMU-71032	Propionyl-CoA catabolism	0.0216132	0.119946	-0.785237	-1.60871	10304	5	Mmaa,Pccb,Pcca
R-MMU-166786	Creation of C4 and C2 activators	0.0216842	0.119946	0.609587	1.63281	11799	13	C1qb,C1qc,C1qa,C1s2,Colec10,Masp1
R-MMU-2470946	Cohesin Loading onto Chromatin	0.0222797	0.122757	-0.64435	-1.6541	10281	10	Pds5b,Smc1a,Nipbl
R-MMU-5696399	Global Genome Nucleotide Excision Repair (GG-NER)	0.0225483	0.123752	-0.331294	-1.43409	8845	79	Pcna,Cops7b,Ercc4,Ube2i,Actb,Pold2,Gtf2h5,Uba52,Rfc4,Rps27a,Rfc3,Pole4,Cops4,Sumo3,Cops6,Gps1,Sumo2,Pold4,Mnat1,Ercc2,Ercc3
R-MMU-69190	DNA strand elongation	0.0227502	0.124126	-0.495683	-1.60096	10042	22	Pcna,Lig1,Pold2,Gins3,Rfc4,Gins4,Rfc3,Pold4,Gins2,Dna2,Rpa1
R-MMU-159236	Transport of Mature mRNA derived from an Intron-Containing Transcript	0.0227933	0.124126	-0.340232	-1.44721	9047	72	Ndc1,Ncbp2,Aaas,Magoh,Rnps1,Nup37,Nup153,Nup54,Nup107,Srsf7,Fyttd1,Srsf3,Gle1,Ncbp1,Srsf6,Tpr,Alyref,Srsf4,Thoc6,Nxf1,Nup160,Thoc5,Rae1,Nxt1
R-MMU-448706	Interleukin-1 processing	0.0230952	0.125002	0.698184	1.62147	12326	8	Casp1,Il1b,Ctsg,Nfkb1,Il1a
R-MMU-549127	Organic cation transport	0.0232441	0.125002	0.723063	1.61132	12336	7	Slc22a1,Slc22a16,Rsc1a1,Slc22a3
R-MMU-202427	Phosphorylation of CD3 and TCR zeta chains	0.0232691	0.125002	0.58053	1.61889	12751	15	H2-Eb1,H2-Eb2,Ptprj,H2-Aa,Ptprc,Cd247,Cd3d,Pag1,Cd3e
R-MMU-5674135	MAP2K and MAPK activation	0.02331	0.125002	-0.409619	-1.52777	9853	39	Vcl,Actg1,Cnksr2,Ywhab,Rap1b,Actb,Tln1,Hras,Araf,Pebp1,Kras,Vwf,Ksr1,Rap1a,Lamtor2,Raf1
R-MMU-189483	Heme degradation	0.0235637	0.125487	-0.589385	-1.63956	10740	13	Blvrb,Hmox1,Hmox2,Slco2b1,Abcc2
R-MMU-211945	Phase I - Functionalization of compounds	0.0235791	0.125487	-0.30532	-1.39068	8890	105	Aldh3a1,Maob,Adh7,Cyp2j6,Cyp4a14,Cyp2a4,Cbr3,Cyp1b1,Cyp2u1,Cyb5b,Cyp2w1,Nr1h4,Fmo2,Adh5,Ephx1,Cyp3a13,Hsp90ab1,Cyp4f39,Cyb5r3,Cyp46a1,Cyp2c67,Cyp2d22,Cyp2b10,Aoc1,Maoa,Adh1,Pomc,Cyp26a1,Cyp4a29,Cyp2c37,Cyp11b2
R-MMU-420499	Class C/3 (Metabotropic glutamate/pheromone receptors)	0.0237994	0.126182	0.464779	1.55934	13546	31	Tas2r135,Grm2,Grm1,Tas2r139,Tas2r108,Casr,Grm3,Tas2r131,Tas2r138,Tas2r120,Grm7,Grm4,Tas2r144,Grm5,Tas2r130
R-MMU-450513	Tristetraprolin (TTP, ZFP36) binds and destabilizes mRNA	0.0244699	0.12878	-0.536539	-1.61386	10983	17	Exosc6,Ywhab,Exosc9,Tnpo1,Exosc8,Zfp36,Exosc5,Mapkapk2,Exosc7,Dis3
R-MMU-373753	Nephrin family interactions	0.0246518	0.12878	0.672481	1.61825	13214	9	Nphs2,Fyn,Nck1,Kirrel3,Nphs1,Nck2
R-MMU-195258	RHO GTPase Effectors	0.0246558	0.12878	-0.244421	-1.27049	7659	266	Flna,H3c13,S100a9,Myh11,Wipf2,Gopc,Cenpq,Actg1,Cdca8,Klc4,Ppp2r5e,Ppp2r1a,Pmf1,Pfn1,Ywhab,Ywhag,Sfn,Arpc3,Tuba4a,Diaph1,Actb,Ppp1r14a,Ppp2r5a,Xpo1,Spdl1,Nup37,H4c8,Birc5,Grb2,Cenps,Ncf4,Mapre1,Cenpm,Rps27,Rhod,Wipf3,Ncf1,Myl6,Prc1,Dvl2,Kif18a,H2bc3,Myl9,Mylk,Cenpi,Nup107,Cdc42,Cftr,Nsl1,Bub1,Myh9,Dync1i2,Mapk14,Myh10,Cenpn,Rhoa,Rock2,Tubb1
R-MMU-5205647	Mitophagy	0.0246561	0.12878	-0.478115	-1.5806	10815	24	Sqstm1,Tomm70a,Ulk1,Tomm22,Prkn,Tomm5,Mfn1,Atg12,Fundc1,Vdac1,Csnk2a1
R-MMU-71336	Pentose phosphate pathway	0.0257707	0.134103	-0.584807	-1.62682	11746	13	Taldo1,G6pdx,Tkt,Pgd,Pgm2
R-MMU-174577	Activation of C3 and C5	0.0266505	0.13817	0.746199	1.58463	14065	6	Hc,Cfb,C2,C4b,C3
R-MMU-209543	p75NTR recruits signalling complexes	0.0268961	0.13893	-0.582747	-1.62109	12259	13	Sqstm1,Uba52,Prkci,Rps27a,Irak1
R-MMU-76009	Platelet Aggregation (Plug Formation)	0.0279317	0.14362	0.438663	1.52304	16039	36	Bcar1,Fga,Gp9,Apbb1ip,Sos1,Fgb,Col1a2,Adra2a,Rasgrp2,Col1a1,Gp5,Gp1ba,Pdpk1
R-MMU-3371556	Cellular response to heat stress	0.0280085	0.14362	-0.320318	-1.40255	10890	84	Hspa9,Ndc1,Cryab,Akt1s1,Eef1a1,Aaas,Atm,Hspa12b,Hsbp1,Nup37,Vcp,Nup153,Nup54,Camk2a,Bag4,Nup107,Hsp90ab1,Dnajc7,Hsf1,Gsk3b,Rpa1,Tpr,Hspa13,Mapkapk2,Ywhae,Hspa5,Hdac6,Nup160,Bag1,Mapk3,Rae1,Hspa14,Bag3,Hspa12a,Mapk1,Sec13,Rpa3
R-MMU-110320	Translesion Synthesis by POLH	0.0281665	0.143905	-0.519879	-1.58901	12590	18	Pcna,Uba52,Rfc4,Rps27a,Rfc3,Vcp,Rpa1,Ufd1
R-MMU-8852135	Protein ubiquitination	0.029238	0.148838	-0.34994	-1.44022	11825	61	Pcna,Uchl3,Uba6,Uba52,Uba1,Rnf181,Rps27a,Pex14,Ube2d3,H2bc3,Rtf1,Ctr9,Rraga,Cdc73,Rnf20,Bcl10,Pex12,Pex13,Ube2l3,Ube2w,Ube2t,Usp5,Wdr61,Ubc,Rnf144a,Wac,Shprh,Paf1,Ube2b,Ube2r2
R-MMU-418594	G alpha (i) signalling events	0.0300313	0.151787	0.267349	1.29475	20738	270	Sstr3,Hc,Rgs20,Cxcl9,Ccl20,Cx3cr1,Nms,Tas2r135,Ccl19,Npy4r,Sucnr1,Ccr6,Cxcl2,Prkar1b,Grm2,Oprl1,Cxcl13,Gpr31b,Htr5a,Adcy2,Cxcr1,Rgs19,Gna15,C3ar1,Tas2r139,Fpr3,Plcb1,Tas2r108,Adra2a,Rgs21,Gngt1,Rgs7,Rln3,Gnb5,Casr,Grm3,Pde1b,Ccl25,Tas2r131,Galr1,Ccl1,Prkcg,Sstr1,Gpr18,Hrh4,Adcy7,Tas2r138,Tas2r120,Camkk2,Gpr17,Grm7,Grm4,Cort,Cxcr3,Psap,Rgs17,Calm3,Cxcl1,Plcb4,Plcb2,Tas2r144,Rrh,Adcy8,Adcy6,Ppp2r1b…
R-MMU-6804756	Regulation of TP53 Activity through Phosphorylation	0.0300333	0.151787	-0.315268	-1.38942	11619	87	Atrip,Trp53,Taf7l,Atm,Taf15,Rmi2,Taf12,Mre11a,Uba52,Taf11,Rfc4,Rps27a,Rfc3,Supt16,Mapk14,Top3a,Dna2,Ssrp1,Rpa1,Tpx2,Prkag2,Ccna2,Mapkapk5,Nbn,Taf10,Csnk2a1,Taf1,Ubc,Kat5,Taf7,Rpa3,Cdk2,Plk3,Mapk11,Blm,Prkaa1
R-MMU-8854691	Interleukin-20 family signaling	0.0302293	0.15223	0.607669	1.59096	16386	12	Stat2,Il22ra1,Jak2
R-MMU-9670095	Inhibition of DNA recombination at telomere	0.0304136	0.152611	0.491679	1.55115	17071	24	H2ab2,H2az2,H2ab1,H2aj,H2bc21,H2ac10,Terf1,H2bc11
R-MMU-190236	Signaling by FGFR	0.0310639	0.155175	-0.319904	-1.39442	12110	82	Fgfbp1,Ncbp2,Ppp2r1a,Fgfr3,Rbfox2,Polr2f,Polr2e,Uba52,Grb2,Hnrnpa1,Hras,Rps27a,Flrt3,Pik3r1,Kras,Ptbp1,Fgf17,Tial1,Ncbp1,Plcg1,Hnrnpm,Polr2g,Fgf1,Flrt2,Kl,Shc1,Galnt3,Fgf8,Mknk1
R-MMU-5685938	HDR through Single Strand Annealing (SSA)	0.0311455	0.155175	-0.430516	-1.51977	13416	31	Atrip,Atm,Rmi2,Mre11a,Rfc4,Rfc3,Top3a,Abl1,Dna2,Rpa1
R-MMU-110331	Cleavage of the damaged purine	0.0316533	0.156594	0.478383	1.53921	17844	26	H2ab2,H2az2,H2ab1,H2aj,H2bc21,H2ac10,Terf1,H2bc11
R-MMU-73927	Depurination	0.0316533	0.156594	0.478383	1.53921	17844	26	H2ab2,H2az2,H2ab1,H2aj,H2bc21,H2ac10,Terf1,H2bc11
R-MMU-77286	mitochondrial fatty acid beta-oxidation of saturated fatty acids	0.0319482	0.157499	-0.64673	-1.60582	14821	9	Acads,Acadl,Echs1,Acadm
R-MMU-8963899	Plasma lipoprotein remodeling	0.0327331	0.15997	0.488338	1.54062	18373	24	Apoe,Apoa5,Lipc,Apoa4,Pltp,Angptl4,Angptl3,Angptl8,Apoa1,Abcg1
R-MMU-111458	Formation of apoptosome	0.032791	0.15997	-0.645216	-1.60207	15212	9	Casp9,Cycs,Aven,Apip,Mapk3,Mapk1
R-MMU-9627069	Regulation of the apoptosome activity	0.032791	0.15997	-0.645216	-1.60207	15212	9	Casp9,Cycs,Aven,Apip,Mapk3,Mapk1
R-MMU-112315	Transmission across Chemical Synapses	0.0331219	0.161025	0.279471	1.31259	22146	207	Htr3a,Cacna1e,Cacnb4,Gabrb2,Unc13b,Chat,Chrnb2,Ppfia2,Chrna5,Prkar1b,Glra1,Slc22a1,Gabra1,Adcy2,Chrnd,Lin7a,Kcnj12,Gabrb3,Dlg4,Gabra5,Slc38a1,Plcb1,Kcnj9,Gngt1,Gnb5,Kcnj10,Slc1a2,Slc1a3,Snap25,Prkcg,Dlg2,Gria1,Grin3a,Rps6ka2,Adcy7,Camkk2,Gabra4,Ncald,Rps6ka6,Gabra6,Grik4,Gabra2,Slc18a3,Glra2,Grin1,Calm3,Plcb2,Adcy8,Adcy6
R-MMU-5675221	Negative regulation of MAPK pathway	0.0332929	0.161104	-0.387352	-1.47003	13986	42	Ppp2r5e,Ppp2r1a,Ywhab,Ppp2r5a,Uba52,Hras,Araf,Rps27a,Pebp1,Kras,Paqr3,Ksr1,Brap,Raf1,Ptpn7,Mapk3,Ubc,Mapk1,Map2k1,Dusp1,Ppp2cb,Ptpn3,Dusp9
R-MMU-9708530	Regulation of BACH1 activity	0.0333675	0.161104	-0.622613	-1.5983	15398	10	Uba52,Rps27a,Cul1,Skp2,Rbx1,Mafk,Ubc,Bach1
R-MMU-199992	trans-Golgi Network Vesicle Budding	0.0336035	0.161688	-0.332333	-1.40585	13369	70	Ctsz,Fth1,Arf1,Tgoln1,Pum1,Clvs2,Cltc,Snx2,Cltb,Gbf1,Sh3d19,App,Ap4s1,Vamp8,Ap3s1,Bloc1s3,Napa,Pik3c2a,Necap1,Snapin,Chmp2a,Vamp2
R-MMU-450385	Butyrate Response Factor 1 (BRF1) binds and destabilizes mRNA	0.0343167	0.164108	-0.519928	-1.56389	15403	17	Exosc6,Ywhab,Exosc9,Exosc8,Akt1,Exosc5,Mapkapk2,Exosc7,Dis3
R-MMU-110330	Recognition and association of DNA glycosylase with site containing an affected purine	0.03434	0.164108	0.486071	1.53346	19275	24	H2ab2,H2az2,H2ab1,H2aj,H2bc21,H2ac10,Terf1,H2bc11
R-MMU-3371511	HSF1 activation	0.0347297	0.165408	-0.666162	-1.59296	16192	8	Eef1a1,Vcp,Hsp90ab1,Hsf1,Ywhae,Hdac6
R-MMU-8866654	E3 ubiquitin ligases ubiquitinate target proteins	0.0355256	0.168626	-0.384983	-1.46104	14924	42	Pcna,Uba52,Rnf181,Rps27a,Pex14,Ube2d3,H2bc3,Rtf1,Ctr9,Rraga,Cdc73,Rnf20,Bcl10,Pex12,Pex13,Ube2l3,Wdr61,Ubc,Rnf144a,Wac,Shprh,Paf1,Ube2b
R-MMU-975577	N-Glycan antennae elongation	0.0357941	0.169329	0.558763	1.55819	19615	15	B4galt6,B4galt1,St3gal4,St6gal1
R-MMU-5205685	PINK1-PRKN Mediated Mitophagy	0.0360944	0.170066	-0.517302	-1.55599	16201	17	Sqstm1,Tomm70a,Tomm22,Prkn,Tomm5,Mfn1,Atg12
R-MMU-77350	Beta oxidation of hexanoyl-CoA to butanoyl-CoA	0.0361919	0.170066	-0.758428	-1.55378	17255	5	Acads,Echs1
R-MMU-2559584	Formation of Senescence-Associated Heterochromatin Foci (SAHF)	0.0364632	0.170769	-0.527712	-1.56007	16427	16	Trp53,H1f1,H1f3,Hmga1,H1f4
R-MMU-1169410	Antiviral mechanism by IFN-stimulated genes	0.0369071	0.172274	0.4514	1.50296	20973	30	Isg15,Usp18,Ube2l6,Ddx58
R-MMU-1474244	Extracellular matrix organization	0.0370678	0.172451	0.266131	1.28229	25445	258	Eln,Col10a1,Col3a1,Adam12,Klkb1,Dmp1,Ctss,Adam8,Ltbp2,Adamts3,Pdgfa,Fga,Spp1,Mmp14,Col6a5,Col14a1,Fgb,Col9a1,Ctsg,Vtn,Klk7,Emilin2,Col1a2,Loxl1,Mmp19,Bmp2,Optc,Col2a1,Col1a1,Vcam1,Gm10334,Mmp11,Col27a1,Itga10,Col24a1,Adamts4,Tnxb,Phykpl,Col19a1,Lama3,Matn1,Sparc,Col4a4,Bmp4,Nid2,Tpsab1,Itga7,Elane,Col18a1,Ltbp3,Acan,Col6a6,Mfap5,Nid1,Pcolce,Mmp2,Mmp1b,Capn15,Fbn2,Capn7,Itgad,Adamts5,Sh3pxd2a,Col6…
R-MMU-2995383	Initiation of Nuclear Envelope (NE) Reformation	0.0380248	0.176319	-0.579474	-1.57354	17411	12	Ppp2r1a,Cdk1,Kpnb1,Ppp2r2a,Lbr,Ccnb1,Ccnb2
R-MMU-72202	Transport of Mature Transcript to Cytoplasm	0.0385622	0.177602	-0.315261	-1.37109	15060	81	Ndc1,Ncbp2,Aaas,Magoh,Rnps1,Nup37,Nup153,Nup54,Nup107,Srsf7,Fyttd1,Srsf3,Gle1,Ncbp1,Srsf6,Tpr,Alyref,Srsf4,Cpsf2,Thoc6,Nxf1,Nup160,Thoc5,Rae1,Nxt1,Nxf2,Eif4e,Sec13,Srsf2,Nup98,U2af2,Thoc1,Nup205,Dhx38,Wdr33,Fip1l1,Slu7,Nup155,Cpsf3
R-MMU-165159	MTOR signalling	0.0386264	0.177602	-0.385165	-1.4532	16246	41	Akt1s1,Lamtor4,Ywhab,Rps6,Akt1,Eif4b,Cab39l,Lamtor1,Rps6kb1,Lamtor5,Rheb,Rraga,Slc38a9,Prkag2,Lamtor2,Eif4g1,Stradb,Eif4e,Eif4ebp1,Prkaa1,Fkbp1a
R-MMU-419037	NCAM1 interactions	0.0386907	0.177602	0.508299	1.53102	21506	20	Col3a1,Col6a5,Col9a1,Col2a1,Col4a4,Col6a6,Col6a3,Col6a2,Col5a2,Col5a3,Col9a2
R-MMU-1227986	Signaling by ERBB2	0.0388071	0.177602	-0.384997	-1.45256	16322	41	Btc,Cdc37,Diaph1,Uba52,Grb2,Ptk6,Hras,Rps27a,Akt1,Pik3r1,Kras,Ptpn18,Stub1,Rhoa
R-MMU-499943	Interconversion of nucleotide di- and triphosphates	0.0390372	0.178072	-0.435186	-1.49697	16925	28	Nme2,Gsr,Txnrd1,Dut,Dtymk,Rrm1,Rrm2,Nme1,Txn1,Cmpk1,Ctps,Ctps2,Ak2
R-MMU-427359	SIRT1 negatively regulates rRNA expression	0.0391631	0.178072	0.474146	1.51101	22035	25	H2ab2,H2az2,H2ab1,H3c2,H2aj,H2bc21,H2ac10
R-MMU-9646399	Aggrephagy	0.0396578	0.17974	-0.420139	-1.48313	17083	31	Park7,Tuba4a,Uba52,Cetn1,Rps27a,Ube2v1,Cftr,Dync1i2,Vim,Tubb1,Prkn
R-MMU-983705	Signaling by the B Cell Receptor (BCR)	0.0401635	0.181291	-0.296779	-1.34083	15253	100	Psmc5,Psmb3,Psma3,Psmd5,Psmd8,Uba52,Grb2,Psmb4,Hras,Rps27a,Psmc1,Psma6,Cul1,Psmb6,Psma4,Psmd14,Pik3r1,Psmd11,Kras,Psma2,Psmd6,Psmb5,Sh3kbp1,Rasgrp3,Psmb7,Psmd3,Ikbkg,Psmc2,Psmb1,Fbxw11,Psmd12,Bcl10,Ppp3r1,Ppp3ca,Psma7,Syk,Psmb2,Calm1,Psmc4,Psmf1,Calm2,Nfatc1,Rela,Ubc,Blnk,Psmc3
R-MMU-5654738	Signaling by FGFR2	0.0402581	0.181291	-0.328313	-1.38493	16045	69	Fgfbp1,Ncbp2,Ppp2r1a,Rbfox2,Polr2f,Polr2e,Uba52,Grb2,Hnrnpa1,Hras,Rps27a,Pik3r1,Kras,Ptbp1,Fgf17,Tial1,Ncbp1,Plcg1,Hnrnpm,Polr2g,Fgf1,Shc1,Fgf8,Mknk1,Mapk3,Hnrnpf,Ubc,Mapk1,Polr2i,Fgf5,Ptpn11,Fgf9,Cbl,Fgfbp3,Ppp2cb
R-MMU-3000171	Non-integrin membrane-ECM interactions	0.0409233	0.183449	0.430963	1.47711	23423	34	Col10a1,Col3a1,Pdgfa,Vtn,Col1a2,Col2a1,Col1a1
R-MMU-1257604	PIP3 activates AKT signaling	0.0409986	0.183449	-0.245009	-1.24957	13287	227	Btc,Akt1s1,Ins2,Kitl,Ppp2r5e,Ppp2r1a,Psmc5,Casp9,Fgfr3,Lamtor4,Psmb3,Psma3,Psmd5,Psmd8,Rbbp7,Ppp2r5a,Uba52,Grb2,Psmb4,Mbd3,Rps27a,Irak1,Suz12,Akt1,Bmi1,Rbbp4,Psmc1,Psma6,Trib3,Sall4,Psmb6,Psma4,Psmd14,Mta3,Pik3r1,Psmd11,Psma2,Psmd6,Lamtor1,Fgf17,Kit,Stub1,Nedd4,Psmb5,Pip5k1c,Lamtor5,Rheb,Rraga,Psmb7,Ezh2,Psmd3,Pik3r3,Slc38a9,Psmc2,Psmb1,Il1rl1,Pip5k1a,Fgf1,Psmd12,Met,Kl
R-MMU-1169408	ISG15 antiviral mechanism	0.041606	0.185576	0.466218	1.50007	23455	26	Isg15,Usp18,Ube2l6,Ddx58
R-MMU-140875	Common Pathway of Fibrin Clot Formation	0.0418461	0.186056	0.504237	1.51879	23260	20	Serpinc1,Pros1,Fga,F8,Fgb,F5,F10,Procr
R-MMU-73933	Resolution of Abasic Sites (AP sites)	0.042167	0.186892	-0.401499	-1.46016	17998	35	Pcna,Lig1,Pold2,Xrcc1,Rfc4,Rfc3,Polb,Pole4,Pold4,Pnkp,Rpa1,Pole2
R-MMU-5627123	RHO GTPases activate PAKs	0.0424219	0.187365	-0.466562	-1.50691	18726	22	Flna,Myh11,Myl6,Myl9,Mylk,Cdc42,Myh9,Myh10,Ppp1cb,Calm1,Myl12b,Calm2,Rac1,Myh14
R-MMU-8949664	Processing of SMDT1	0.0425404	0.187365	-0.519324	-1.53527	19165	16	Stoml2,Pmpcb,Phb,Phb2,Maip1,Yme1l1,Pmpca
R-MMU-1482922	Acyl chain remodelling of PI	0.0430398	0.188972	0.538232	1.52749	23648	16	Pla2g2e,Pla2g4e,Pla2g1b,Pla2g2d,Plaat3,Pla2g2f,Pla2g4a,Pla2g4f,Pla2g12a,Pla2g4d,Pla2g5
R-MMU-6804115	TP53 regulates transcription of additional cell cycle genes whose exact role in the p53 pathway remain uncertain	0.043403	0.189536	-0.498125	-1.52252	19401	18	Npm1,Cnot11,Btg2,Cnot6l,Cdc25c,Tnks1bp1,Plk3,Plk2,Cnot3
R-MMU-1650814	Collagen biosynthesis and modifying enzymes	0.0434381	0.189536	0.360674	1.40734	25937	63	Col10a1,Col3a1,Adamts3,Col6a5,Col14a1,Col9a1,Col1a2,Col2a1,Col1a1,Col27a1,Col24a1,Col19a1,Col4a4,Col18a1,Col6a6,Pcolce,Col6a3,Plod2,Col6a2,Adamts2,Col11a2,Col5a2,Col8a2,Col5a3,P4ha3,Col9a2
R-MMU-77310	Beta oxidation of lauroyl-CoA to decanoyl-CoA-CoA	0.0444408	0.19331	-0.746681	-1.52972	21188	5	Acadl,Echs1
R-MMU-2172127	DAP12 interactions	0.0446918	0.193802	0.410653	1.45155	25798	39	B2m,Sos1,Btk,Trem2,Klrc2,Siglec15,Fyn,Trem1,Lcp2,Kir3dl2
R-MMU-1855183	Synthesis of IP2, IP, and Ins in the cytosol	0.0450343	0.194588	0.60187	1.53654	24332	11	Inpp1,Inpp4a,Inpp5a,Inpp5j
R-MMU-5250941	Negative epigenetic regulation of rRNA expression	0.0454409	0.194588	0.46202	1.48656	25617	26	H2ab2,H2az2,H2ab1,H3c2,H2aj,H2bc21,H2ac10
R-MMU-72086	mRNA Capping	0.0454812	0.194588	-0.428526	-1.47406	19719	28	Ncbp2,Polr2f,Polr2e,Gtf2h5,Rngtt,Mnat1,Ncbp1,Ercc2,Ercc3,Polr2g
R-MMU-429958	mRNA decay by 3' to 5' exoribonuclease	0.0455014	0.194588	-0.515603	-1.52427	20499	16	Exosc6,Exosc9,Exosc8,Exosc5,Exosc7,Dis3,Wdr61,Skiv2l,Ttc37
R-MMU-5625886	Activated PKN1 stimulates transcription of AR (androgen receptor) regulated genes KLK2 and KLK3	0.0455655	0.194588	0.451591	1.47951	25808	28	H2ab2,H2az2,H2ab1,H3c2,H2aj,H2bc21,H2ac10
R-MMU-450321	JNK (c-Jun kinases) phosphorylation and activation mediated by activated human TAK1	0.046359	0.197377	-0.46215	-1.49265	20464	22	Uba52,Mapk10,Rps27a,Irak1,Ube2v1,Tab3,Tab2,Ikbkg,Traf6,Ripk2,Mapk8,Ubc
R-MMU-1834941	STING mediated induction of host immune responses	0.0467266	0.198341	0.714585	1.5175	24661	6	Sting1,Irf3
R-MMU-389948	PD-1 signaling	0.0472402	0.199917	0.533085	1.51289	25956	16	H2-Eb1,H2-Eb2,Pdcd1,H2-Aa,Cd247
R-MMU-427413	NoRC negatively regulates rRNA expression	0.0481376	0.203103	0.470144	1.48322	27020	24	H2ab2,H2az2,H2ab1,H3c2,H2aj,H2bc21,H2ac10
R-MMU-177504	Retrograde neurotrophin signalling	0.04839	0.203557	-0.582077	-1.53894	22243	11	Ap2a1,Ap2s1,Cltc,Ap2a2,Clta,Ntrk1,Ap2m1,Sh3gl2,Ap2b1
R-MMU-420029	Tight junction interactions	0.0486496	0.203845	-0.704036	-1.53247	22972	6	Prkci,Pard6a
R-MMU-9007101	Rab regulation of trafficking	0.0487486	0.203845	-0.282414	-1.30424	18156	114	Rab12,Trappc1,Dennd1a,Rab14,Als2,Ulk1,Akt1,Rab7b,Hps1,Rab1b,Rab33a,Ccz1,Als2cl,Dennd4c,Rab4a,Tbc1d24,Trappc4,Dennd6a,Gabarap,Rab7,Tbc1d14,Rab6b,Gdi2,Dennd2c,Trappc2l,Trappc5,Tbc1d2,Ywhae,Rab31,Rab18,Trappc6a,Chml,Rab38,Rab5c,Rin3,Gabarapl2,Tbc1d10a,Rab3a,Akt3,Rab11b,Rab10,Dennd2a,Rab39b,Trappc13,Rab3ip,Rab33b,Rab1a,Trappc9,Rab3il1,Sbf2,Dennd3,Trappc8,Tbc1d17,Rab8a,Arf6,Rab5a,Tbc1d15,Rin1
R-MMU-622323	Presynaptic nicotinic acetylcholine receptors	0.0489974	0.204277	0.580874	1.52081	26560	12	Chrnb2,Chrna5,Chrnd,Chrna3,Chrna2
R-MMU-114452	Activation of BH3-only proteins	0.0497539	0.206817	-0.490517	-1.49927	22240	18	Ywhab,Ywhag,Sfn,Bcl2l11,Ppp3r1,Ywhae,Ywhah,Mapk8
R-MMU-380108	Chemokine receptors bind chemokines	0.0499808	0.207148	0.380626	1.41256	29277	49	Cxcl9,Ccl20,Cx3cr1,Ccl19,Ccr6,Cxcl2,Cxcl13,Ccl3,Cxcr1,Ccl25,Ccl1
R-MMU-5655862	Translesion synthesis by POLK	0.0503356	0.207642	-0.50996	-1.50759	22677	16	Pcna,Uba52,Rfc4,Rps27a,Rfc3
R-MMU-1251985	Nuclear signaling by ERBB4	0.0503957	0.207642	-0.579498	-1.53212	23165	11	Stat5a,Psen1,Aph1a,Psenen
R-MMU-373076	Class A/1 (Rhodopsin-like receptors)	0.0506393	0.207951	0.254881	1.24507	35340	293	Htr2a,Sstr3,Hc,Avpr2,Cxcl9,Ccl20,Htr2c,Taar5,Grp,Cx3cr1,Nms,Ccl19,Npy4r,Sucnr1,Ccr6,Ffar3,Cxcl2,Npff,Taar2,Trh,Oprl1,Cxcl13,Gpr31b,Htr5a,Ccl3,Htr4,Tacr1,Adra1b,Cysltr2,Cxcr1,C3ar1,Lhb,Kel,Fpr3,Adra2a,Gnrh1,Rln3,Kiss1,Ece2,Gpr132,Lpar4,Ccl25,Mc2r,Galr1,Ccl1,Nts,Sstr1,Gpr18,Ptafr,Hrh4,Cckbr
R-MMU-2424491	DAP12 signaling	0.0507666	0.207951	0.446639	1.46329	28754	28	B2m,Sos1,Btk,Trem2,Klrc2,Fyn
R-MMU-5663220	RHO GTPases Activate Formins	0.0513595	0.209768	-0.272514	-1.28512	18691	130	Cenpq,Actg1,Cdca8,Ppp2r5e,Ppp2r1a,Pmf1,Pfn1,Tuba4a,Diaph1,Actb,Ppp2r5a,Xpo1,Spdl1,Nup37,Birc5,Cenps,Mapre1,Cenpm,Rps27,Rhod,Dvl2,Kif18a,Cenpi,Nup107,Cdc42,Nsl1,Bub1,Dync1i2,Cenpn,Rhoa,Tubb1
R-MMU-202430	Translocation of ZAP-70 to Immunological synapse	0.0517147	0.210606	0.577522	1.51203	28033	12	H2-Eb1,H2-Eb2,H2-Aa,Zap70,Cd247,Cd3d,Cd3e
R-MMU-5688426	Deubiquitination	0.052542	0.213357	-0.23997	-1.22648	16948	231	Uchl3,Trp53,Psmc5,Psmb3,Psma3,Psmd5,Nedd8,Actb,Mbd5,Myc,Psmd8,Uba52,Usp14,Brcc3,Usp10,Usp21,Tomm70a,Psmb4,Uchl1,Rps27a,Vcp,Polb,Stambp,Psmc1,Abraxas1,Psma6,Psmb6,Psma4,Stam,Psmd14,Usp22,Skp2,Cdk1,Asxl1,Cftr,Psmd11,Babam1,Psma2,Clspn,Psmd6,Fkbp8,Siah2,Psmb5,Foxk2,Smad2,Rhoa,Otud7a,Prkn,Otub2,Psmb7,Psmd3,Ikbkg,Bap1,Psmc2,Psmb1,Vdac2,Ufd1,Psmd12,Traf6,Smad1,Hif1a,Ccna2,Tnks2,Foxk1,Psma7,Usp26,Adrb2,…
R-MMU-6804757	Regulation of TP53 Degradation	0.0535129	0.216051	-0.391697	-1.42451	22841	35	Trp53,Ccng1,Ppp2r1a,Atm,Uba52,Rps27a,Akt1,Cdk1
R-MMU-6806003	Regulation of TP53 Expression and Degradation	0.0535129	0.216051	-0.391697	-1.42451	22841	35	Trp53,Ccng1,Ppp2r1a,Atm,Uba52,Rps27a,Akt1,Cdk1
R-MMU-9013418	RHOBTB2 GTPase cycle	0.0542626	0.218233	-0.447495	-1.46272	23883	23	Actg1,Cdc37,Cct6a,Tra2b,Rbmx,Hsp90ab1,Txnl1,Tmod3,Cct2,Stk38,Cct7,Msi2,Cul3
R-MMU-168898	Toll-like Receptor Cascades	0.054364	0.218233	0.29535	1.30763	34655	133	Irf7,S100b,Cd14,Ctss,Ly86,Tlr6,Fga,Ikbke,Fgb,Sarm1,Unc93b1,Dnm1,Cd180,Traf3,Map2k7,Lbp,Tlr7,Rps6ka5,Sftpa1,Tnip2,Eea1,Rps6ka2,Gsdme,Cnpy3,Ticam1,Tlr8,Nkiras2,Fos,Nfkb1,Birc3,Peli3,Ppp2r1b
R-MMU-210500	Glutamate Neurotransmitter Release Cycle	0.0549276	0.219867	0.46993	1.46681	30750	23	Unc13b,Ppfia2,Slc1a2,Slc1a3,Snap25
R-MMU-73728	RNA Polymerase I Promoter Opening	0.0553316	0.220855	0.452446	1.45576	31193	26	H2ab2,H2az2,H2ab1,H3c2,H2aj,H2bc21,H2ac10
R-MMU-191273	Cholesterol biosynthesis	0.0565522	0.225088	-0.439121	-1.45169	24807	24	Lss,Idi2,Pmvk,Fdft1,Mvk,Hmgcr,Sc5d,Acat2,Hmgcs1,Lbr
R-MMU-110312	Translesion synthesis by REV1	0.0573211	0.226514	-0.513928	-1.4914	25907	15	Pcna,Uba52,Rfc4,Rps27a,Rfc3
R-MMU-392517	Rap1 signalling	0.0573963	0.226514	-0.513845	-1.49116	25941	15	Ywhab,Rap1b,Prkacb,Rapgef3,Prkaca,Sipa1,Rap1a,Raf1
R-MMU-166665	Terminal pathway of complement	0.0576096	0.226514	0.64608	1.50046	30748	8	Hc,C6
R-MMU-77588	SLBP Dependent Processing of Replication-Dependent Histone Pre-mRNAs	0.0576594	0.226514	-0.571067	-1.50983	26504	11	Ncbp2,Snrpd3,Snrpf,Snrpb,Lsm10,Ncbp1,Snrpg,Snrpe
R-MMU-112043	PLC beta mediated events	0.0578904	0.226514	0.412277	1.42225	33179	35	Prkar1b,Adcy2,Gna15,Plcb1,Pde1b,Prkcg,Adcy7,Camkk2,Calm3,Plcb4,Plcb2,Adcy8,Adcy6,Gna14
R-MMU-1474290	Collagen formation	0.0579679	0.226514	0.332487	1.3499	35201	78	Col10a1,Col3a1,Ctss,Adamts3,Col6a5,Col14a1,Col9a1,Col1a2,Loxl1,Col2a1,Col1a1,Col27a1,Col24a1,Col19a1,Lama3,Col4a4,Col18a1,Col6a6,Pcolce,Col6a3,Plod2,Col6a2,Adamts2,Col11a2,Col5a2,Col8a2,Col5a3,Lamb3,P4ha3,Col9a2
R-MMU-195721	Signaling by WNT	0.0580391	0.226514	-0.239179	-1.21984	18810	227	Wnt6,Lrp6,Ppp2r5e,Ppp2r1a,Psmc5,Pfn1,Psmb3,Wls,Psma3,Psmd5,Gng5,Psmd8,Ppp2r5a,Xpo1,Ap2a1,Tle1,Ap2s1,Cltc,Uba52,Psmb4,Gngt2,Cltb,Rps27a,Rspo2,Pard6a,Akt1,Wnt4,Psmc1,Camk2a,Psma6,Dvl2,Cav1,Cul1,Kremen2,Psmb6,Psma4,Psmd14,Gnb1,Psmd11,Kras,Psma2,Psmd6,Wnt10a,Ap2a2,Psmb5,Rhoa,Psmb7,Tmed5,Psmd3,Cdc73,Smurf1,Psmc2,Psmb1,Gsk3b,Plcb3,Psmd12,Tle2,Ppp3r1,Vps35,Tnks2,Ppp3ca,Psma7,Gng11,Ash2l,Psmb2,Clta,Ror1,…
R-MMU-3928662	EPHB-mediated forward signaling	0.0592821	0.230724	-0.383975	-1.40549	25238	36	Actg1,Ephb3,Arpc3,Ephb2,Actb,Hras,Sdc2,Cdc42,Rhoa,Rock2,Yes1,Actr3,Actr2,Arpc4,Arpc5,Rac1,Itsn1,Ptk2,Rock1,Efnb1
R-MMU-2142670	Synthesis of epoxy (EET) and dihydroxyeicosatrienoic acids (DHET)	0.059706	0.231732	-0.690894	-1.50386	28193	6	Cyp2j6,Cyp1b1
R-MMU-193639	p75NTR signals via NF-kB	0.0601306	0.2323	-0.499734	-1.47736	27090	16	Sqstm1,Uba52,Prkci,Rps27a,Irak1
R-MMU-5173105	O-linked glycosylation	0.0601831	0.2323	0.31141	1.32101	37350	101	B4galt6,Muc15,Galnt7,Adamts3,Adamts13,Adamts18,Adamts17,A4gnt,St3gal4,Thsd7b,St6gal1,B3glct,Adamts8,Galnt4,Adamts7,Galnt6,Thsd7a,B3gnt5,Galnt15,Adamts4,B3gnt7,B3gnt3,Adamts6,Gcnt3,Galnt1,B3gnt4,Thsd4,Muc5b,Pomk,St3gal2,Adamts5,B3gnt6,Adamtsl3,Muc5ac,Muc1,Adamts2
R-MMU-6811442	Intra-Golgi and retrograde Golgi-to-ER traffic	0.0604154	0.232558	-0.250119	-1.23725	20647	180	Cog4,Cyth3,Vamp3,Klc4,Arf1,Tgoln1,Tmf1,Tuba4a,Actr1a,Rint1,Arl1,Kif22,Copg1,Alppl2,Kif1a,Kif21a,Arcn1,Vps45,Stx6,Kif18a,Gbf1,Surf4,Arfgap2,Capza3,Kif3b,Rab1b,Usp6nl,Pafah1b3,Napa,Dync1i2,Cyth4,Kif1b,Tubb1,Stx16,Kifc2,Gcc1,Tmed9,Copa,Kif15,Rab6b,Kif6,Vti1a,Use1,Trip11,Arfrp1,Rhobtb3,Rab18,Cope,Tmed2,Dync1li2,Napb,Igf2r,Plin3,Tubb2b,Kdelr1,Kif18b,Capzb,Sys1,Sec22b,Dctn3,Klc2,Rab33b,Rab1a,Snap29,Kif…
R-MMU-8876725	Protein methylation	0.0606267	0.232734	-0.488802	-1.47027	27213	17	Rps2,Prmt3,Eef1a1,Mettl22,Vcp
R-MMU-1295596	Spry regulation of FGF signaling	0.0609629	0.233387	-0.498991	-1.47516	27465	16	Ppp2r1a,Uba52,Grb2,Rps27a,Mknk1,Mapk3,Ubc,Mapk1,Ptpn11,Cbl,Ppp2cb
R-MMU-111367	SLBP independent Processing of Histone Pre-mRNAs	0.0616515	0.235382	-0.584918	-1.50154	28451	10	Ncbp2,Snrpd3,Snrpf,Snrpb,Lsm10,Ncbp1,Snrpg,Snrpe
R-MMU-174048	APC/C:Cdc20 mediated degradation of Cyclin B	0.0618849	0.235632	-0.440736	-1.44063	27238	23	Uba52,Rps27a,Cdk1,Cdc26,Anapc7,Anapc11,Anapc5,Ccnb1,Ubc,Anapc15,Cdc23
R-MMU-437239	Recycling pathway of L1	0.063485	0.241071	-0.395237	-1.40636	27287	32	Actg1,Dpysl2,Tuba4a,Actb,Ap2a1,Ap2s1,Cltc,Rdx,Msn,Ap2a2,Tubb1
R-MMU-389661	Glyoxylate metabolism and glycine degradation	0.0649231	0.244764	-0.402385	-1.4089	28027	30	Amt,Pdha1,Dld,Ndufab1,Gldc,Gnmt,Got2,Dlst,Dhtkd1,Dbt,Pdha2,Hoga1,Dao,Agxt,Aldh4a1,Hao1,Ogdh,Dlat
R-MMU-1442490	Collagen degradation	0.0650915	0.244764	0.374879	1.37907	38014	47	Col10a1,Col3a1,Mmp14,Col6a5,Col1a2,Col2a1,Col1a1,Mmp11,Phykpl,Col19a1,Col4a4,Col18a1,Col6a6,Mmp2,Mmp1b,Col6a3,Col6a2,Col11a2,Col5a2,Col8a2,Col5a3
R-MMU-264642	Acetylcholine Neurotransmitter Release Cycle	0.0651086	0.244764	0.505572	1.45858	35882	17	Unc13b,Chat,Ppfia2,Snap25,Slc18a3
R-MMU-75067	Processing of Capped Intronless Pre-mRNA	0.0651543	0.244764	-0.411342	-1.41495	28249	28	Ncbp2,Snrpd3,Snrpf,Snrpb,Lsm10,Ncbp1,Snrpg,Cstf2t,Clp1,Pabpn1,Cpsf2,Snrpe
R-MMU-397014	Muscle contraction	0.0657784	0.24645	-0.250592	-1.2329	22679	173	Acta2,Actg2,Tpm2,Myh11,Actn3,Kcne2,Vcl,Kcnk9,Des,Tpm1,Scn7a,Dmpk,Fgf13,Asph,Ryr1,Fgf12,Tpm3,Cald1,Tnnt3,Atp1b3,Tln1,Kcnip3,Tmod1,Atp1a4,Npr2,Atp1b1,Camk2a,Myl6,Kcnk3,Myl9,Mylk,Rangrf,Kcnh2,Atp2b1,Vim,Scn3a,Tcap,Atp2b3,Kcne3
R-MMU-450604	KSRP (KHSRP) binds and destabilizes mRNA	0.0663923	0.248088	-0.504861	-1.46509	30007	15	Exosc6,Exosc9,Exosc8,Akt1,Khsrp,Exosc5,Exosc7,Dis3
R-MMU-186797	Signaling by PDGF	0.0674649	0.251336	0.356298	1.35848	39918	56	Col3a1,Bcar1,Pdgfa,Spp1,Col6a5,Sos1,Col9a1,Pdgfrb,Thbs3,Col2a1,Nck1,Plat,Col4a4,Col6a6,Nck2,Crk,Col6a3,Col6a2,Pdgfd,Col5a2,Grb7,Col5a3,Col9a2
R-MMU-8850843	Phosphate bond hydrolysis by NTPDase proteins	0.0676192	0.251336	-0.623599	-1.49118	31527	8	Entpd8,Entpd3,Entpd6,Entpd5
R-MMU-674695	RNA Polymerase II Pre-transcription Events	0.0697391	0.258307	-0.301418	-1.30157	27388	78	Ncbp2,Taf7l,Taf15,Taf12,Polr2f,Polr2e,Gtf2h5,Taf11,Nelfcd,Rtf1,Gtf2e2,Ccnt2,Gtf2a1,Mnat1,Ctr9,Supt16,Ncbp1,Ercc2,Ercc3,Eloc,Cdc73,Ssrp1,Mllt1,Polr2g,Gtf2a2
R-MMU-5357801	Programmed Cell Death	0.0698624	0.258307	-0.265492	-1.25201	25425	130	Cdc37,H1f1,Casp9,Ywhab,Ywhag,Sfn,H1f3,Bcl2l11,Cycs,Opa1,Uba52,H1f4,Dffa,Rps27a,Hmgb2,Nmt1,Sdcbp,Hmgb1,Bmx,Pdcd6ip,Gzmb,Clspn,Stub1,Vim,H1f5,Bax,Fadd,Kpnb1,Aven,Add1,Chmp2a,Chmp7,Tjp1,Prkcq,Ppp3r1,Ywhae,Prkcd,Apip,Bcl2l1,Ywhah,Chmp3,Stk26,Ly96,Mapk3,Mapk8,Fnta
R-MMU-9013407	RHOH GTPase cycle	0.0702776	0.25916	-0.379731	-1.38099	29997	35	Vamp3,Vcp,Wdr11,Arhgdia,Cav1,Lamtor1,Tmem59,Rock2,Rab7,Dbt,Slc1a5
R-MMU-390471	Association of TriC/CCT with target proteins during biosynthesis	0.0712659	0.262117	-0.575056	-1.47622	32888	10	Tcp1,Cct3,Cct8,Cct6a,Cct5,Cct2
R-MMU-5099900	WNT5A-dependent internalization of FZD4	0.0717865	0.26284	-0.511843	-1.45569	32589	14	Ap2a1,Ap2s1,Cltc,Cltb,Dvl2,Ap2a2
R-MMU-71387	Metabolism of carbohydrates	0.0718368	0.26284	-0.229868	-1.19064	22522	258	Taldo1,G6pdx,Xylt1,Eno1,Tkt,Pgk1,Ndc1,Pkm,Cryl1,B3gnt2,Fut11,Aaas,Gapdh,Mdh2,Eno2,Pgd,Gpi1,Tpi1,Pgm2,Aldoa,Ogn,Nup37,Bpgm,Hexa,Slc35b3,Hgsnat,Tkfc,St6galnac6,Sdc2,Got2,Cspg4,Sdc1,Pfkfb1,Nup153,Ugp2,Nup54,Slc26a2,Chst11,B4galt4,Csgalnact2,Akr1b3,Nup107,Got1,Slc25a11
R-MMU-196757	Metabolism of folate and pterines	0.0725314	0.264692	-0.488534	-1.44424	32677	16	Shmt2,Mthfs,Mthfd2,Slc25a32,Mthfd1,Dhfr
R-MMU-1963642	PI3K events in ERBB2 signaling	0.0729243	0.265437	-0.555505	-1.46869	33521	11	Btc,Grb2,Pik3r1
R-MMU-9013106	RHOC GTPase cycle	0.0735063	0.266864	-0.306098	-1.30202	29178	72	Mcam,Vamp3,Stk10,Akap13,Diaph1,Arhgdia,Arhgef40,Myo9b,C1qbp,Cav1,Abcd3,Pik3r1,Mcf2,Arhgap1,Rhoa,Rock2,Maco1,Stard13,Pkn2
R-MMU-112314	Neurotransmitter receptors and postsynaptic signal transmission	0.0742157	0.268745	0.283894	1.26745	47604	141	Htr3a,Gabrb2,Chrnb2,Chrna5,Prkar1b,Glra1,Gabra1,Adcy2,Chrnd,Kcnj12,Gabrb3,Dlg4,Gabra5,Plcb1,Kcnj9,Gngt1,Gnb5,Kcnj10,Prkcg,Dlg2,Gria1,Grin3a,Rps6ka2,Adcy7,Camkk2,Gabra4,Ncald,Rps6ka6,Gabra6,Grik4,Gabra2,Glra2,Grin1,Calm3,Plcb2,Adcy8,Adcy6
R-MMU-937042	IRAK2 mediated activation of TAK1 complex	0.074657	0.269561	-0.571734	-1.46769	34453	10	Uba52,Rps27a,Tab3,Tab2,Traf6,Ubc,Irak2,Tab1
R-MMU-5633008	TP53 Regulates Transcription of Cell Death Genes	0.0748573	0.269561	-0.497146	-1.4427	33833	15	Atm,Steap3,Bnip3l,Zfp420,Rabggta
R-MMU-376172	DSCAM interactions	0.0750165	0.269561	-0.592319	-1.47072	34802	9	Mapk14,Mapk8,Rac1,Dscaml1,Mapk11,Mapk13
R-MMU-8854214	TBC/RABGAPs	0.0757628	0.271548	-0.383179	-1.37394	32483	33	Ulk1,Rab7b,Rab33a,Rab4a,Tbc1d24,Gabarap,Rab7,Tbc1d14,Rab6b,Tbc1d2,Gabarapl2,Tbc1d10a,Rab11b,Rab33b,Tbc1d17,Rab8a,Arf6,Tbc1d15
R-MMU-6807505	RNA polymerase II transcribes snRNA genes	0.0767672	0.274448	-0.303672	-1.29505	30426	73	Ncbp2,Srrt,Ints4,Nabp2,Polr2f,Polr2e,Taf11,Ints3,Sp1,Gtf2e2,Ccnt2,Ints1,Rprd2,Gtf2a1,Snapc4,Ncbp1,Nabp1,Polr2g,Gtf2a2
R-MMU-375165	NCAM signaling for neurite out-growth	0.0783255	0.278515	0.389429	1.36861	45147	38	Col3a1,Col6a5,Sos1,Col9a1,Sptbn5,Rps6ka5,Col2a1,Fyn,Col4a4,Col6a6,Col6a3,Sptbn4,Col6a2,Sptb,Col5a2,Col5a3,Col9a2
R-MMU-549132	Organic cation/anion/zwitterion transport	0.0783684	0.278515	0.583795	1.44971	42201	10	Slc22a1,Slc22a16,Rsc1a1,Slc22a3
R-MMU-983695	Antigen activates B Cell Receptor (BCR) leading to generation of second messengers	0.0785788	0.278515	0.450531	1.40626	43991	23	Vav1,Sos1,Cd22,Btk,Trpc1,Nck1,Cd79b
R-MMU-442742	CREB1 phosphorylation through NMDA receptor-mediated activation of RAS signaling	0.0787089	0.278515	0.715369	1.43337	41181	5	Rps6ka2,Rps6ka6,Creb1
R-MMU-3214858	RMTs methylate histone arginines	0.078896	0.278515	-0.351714	-1.34197	33077	43	H3c13,Rps2,Prmt3,Smarcd3,Arid1a,Rbbp7,H4c8,Ccnd1,Smarca2,Prmt5,Actl6b,H4c14,Smarcb1,Wdr77
R-MMU-913709	O-linked glycosylation of mucins	0.0800152	0.281758	0.35322	1.33694	47224	54	B4galt6,Muc15,Galnt7,A4gnt,St3gal4,St6gal1,Galnt4,Galnt6,B3gnt5,Galnt15,B3gnt7,B3gnt3,Gcnt3,Galnt1,B3gnt4,Muc5b,St3gal2,B3gnt6,Muc5ac,Muc1
R-MMU-1296065	Inwardly rectifying K+ channels	0.0808651	0.284039	0.396991	1.36952	46347	35	Kcnj11,Kcnj12,Kcnj14,Kcnj8,Kcnj9,Gngt1,Gnb5,Kcnj10,Kcnj1,Abcc8
R-MMU-6804758	Regulation of TP53 Activity through Acetylation	0.0815648	0.285782	-0.395714	-1.37356	35288	29	Trp53,Rbbp7,Mbd3,Akt1,Rbbp4,Ing5,Pip4p1,Brd7
R-MMU-8941855	RUNX3 regulates CDKN1A transcription	0.0817722	0.285796	-0.668115	-1.45428	38613	6	Trp53,Zfhx3
R-MMU-3295583	TRP channels	0.0828945	0.288319	0.441937	1.39423	46530	24	Trpv5,Trpv2,Mcoln2,Trpc1,Trpm3
R-MMU-174403	Glutathione synthesis and recycling	0.0829046	0.288319	-0.530106	-1.43948	37962	12	Gclc,Gss,Ggt7,Gclm,Chac1,Cndp2
R-MMU-196791	Vitamin D (calciferol) metabolism	0.0839085	0.29109	-0.607656	-1.45306	39122	8	Gc,Ube2i,Pias4,Sumo2
R-MMU-375280	Amine ligand-binding receptors	0.0847964	0.293146	0.382967	1.35369	48949	39	Htr2a,Htr2c,Taar5,Taar2,Htr5a,Htr4,Adra1b,Adra2a,Hrh4,Gpr143,Drd1,Taar1,Drd2,Adra1d
R-MMU-9010553	Regulation of expression of SLITs and ROBOs	0.0853856	0.293146	-0.633307	-1.4502	40066	7	Uba52,Rps27a,Slit2,Dag1
R-MMU-2173791	TGF-beta receptor signaling in EMT (epithelial to mesenchymal transition)	0.0854352	0.293146	-0.488521	-1.41767	38614	15	Uba52,Rps27a,Pard6a,Rhoa,Smurf1,Cgn,Ubc
R-MMU-373760	L1CAM interactions	0.0854456	0.293146	-0.312241	-1.29351	34423	63	Gap43,Actg1,Dpysl2,Tuba4a,Actb,Ap2a1,Ap2s1,Cltc,Rdx,Sptbn1,Msn,Sdcbp,Ap2a2,Tubb1,Dnm3,Itga5,Clta,Mapk3,Tubb2b,Csnk2a1,Rac1,Mapk1,Dnm2,Ap2m1,Tubb3,Nrp1,Map2k1
R-MMU-8949215	Mitochondrial calcium ion transport	0.0857494	0.293146	-0.468345	-1.40873	38490	17	Stoml2,Pmpcb,Phb,Phb2,Maip1,Yme1l1,Pmpca
R-MMU-9707616	Heme signaling	0.0858229	0.293146	-0.561562	-1.44158	39606	10	Hba-a1,Xpo1,Clec1b
R-MMU-8874081	MET activates PTK2 signaling	0.0859616	0.293146	0.420473	1.37756	48689	28	Col3a1,Hgf,Col1a2,Col2a1,Col1a1,Col27a1,Col24a1,Lama3,Col11a2,Col5a2,Col5a3,Lamb3,Src
R-MMU-8849469	PTK6 Regulates RTKs and Their Effectors AKT1 and DOK1	0.0866732	0.294857	-0.581544	-1.44397	40210	9	Uba52,Ptk6,Rps27a,Akt1
R-MMU-2299718	Condensation of Prophase Chromosomes	0.0869607	0.295025	0.411596	1.37043	49418	30	H2ab2,H2az2,H2ab1,H2aj,Plk1,H2bc21,H2ac10
R-MMU-1482788	Acyl chain remodelling of PC	0.0871427	0.295025	0.428981	1.38026	49127	26	Pla2g2e,Pla2g4e,Pla2g1b,Lpcat4,Pla2g2d,Plaat3,Pla2g2f,Pla2g4a,Pla2g4f,Pla2g12a,Pla2g4d,Pla2g6,Tmem86b,Pla2g5,Pla2g3
R-MMU-181431	Acetylcholine binding and downstream events	0.0882076	0.297198	0.5173	1.41491	48162	14	Chrnb2,Chrna5,Chrnd,Chrna3,Chrna2,Chrna9,Chrna7
R-MMU-622327	Postsynaptic nicotinic acetylcholine receptors	0.0882076	0.297198	0.5173	1.41491	48162	14	Chrnb2,Chrna5,Chrnd,Chrna3,Chrna2,Chrna9,Chrna7
R-MMU-140877	Formation of Fibrin Clot (Clotting Cascade)	0.0891498	0.299217	0.389248	1.35147	51194	36	Klkb1,Serpinc1,Pros1,Fga,Gp9,F8,Fgb,F5,F10,Gp5,Procr,Gp1ba
R-MMU-8943724	Regulation of PTEN gene transcription	0.0892328	0.299217	-0.351651	-1.32675	37532	41	Lamtor4,Rbbp7,Mbd3,Suz12,Bmi1,Rbbp4,Sall4,Mta3,Lamtor1,Lamtor5,Rheb,Rraga,Ezh2,Slc38a9
R-MMU-74217	Purine salvage	0.0907799	0.302498	-0.508995	-1.41593	41379	13	Gmpr,Hprt,Pnp,Adal,Aprt,Dck,Ampd2
R-MMU-432722	Golgi Associated Vesicle Biogenesis	0.0909903	0.302498	-0.323371	-1.2977	37287	54	Fth1,Arf1,Tgoln1,Pum1,Cltc,Snx2,Sh3d19,Vamp8,Ap3s1,Bloc1s3,Napa,Pik3c2a,Necap1,Snapin,Vamp2,Ocrl,Clta,Igf2r,Rab5c,Snx5,Dnajc6,Golgb1,Ap1g1,Bloc1s6,Dnm2
R-MMU-202403	TCR signaling	0.0911336	0.302498	-0.273446	-1.24144	34462	103	Psmc5,Psmb3,Psma3,Psmd5,Psmd8,Uba52,Psmb4,Rps27a,Cd4,Psmc1,Ube2v1,Psma6,Cul1,Psmb6,Psma4,Psmd14,Pik3r1,Psmd11,Psma2,Inpp5d,Psmd6,Psmb5,Plcg1,Tab2,H2-Ab1,Psmb7,Psmd3,Ikbkg,Psmc2,Psmb1,Fbxw11,Psmd12,Bcl10,Prkcq,Traf6,Psma7,Ripk2,Psmb2,Lck,Psmc4,Psmf1
R-MMU-111447	Activation of BAD and translocation to mitochondria	0.0911922	0.302498	-0.523196	-1.42072	41757	12	Ywhab,Ywhag,Sfn,Ppp3r1,Ywhae,Ywhah
R-MMU-1461957	Beta defensins	0.0914421	0.302498	0.484444	1.39762	50395	17	Defb18,Defb42,Ccr6,Defb28,Defb36
R-MMU-196836	Vitamin C (ascorbate) metabolism	0.091503	0.302498	-0.600776	-1.4366	42663	8	Cyb5a,Gsto1,Cyb5r3
R-MMU-1253288	Downregulation of ERBB4 signaling	0.0968491	0.318283	-0.572772	-1.42219	44931	9	Wwp1,Uba52,Rps27a,Nedd4
R-MMU-6811434	COPI-dependent Golgi-to-ER retrograde traffic	0.0970044	0.318283	-0.280717	-1.24488	37368	90	Klc4,Arf1,Tuba4a,Rint1,Kif22,Copg1,Kif1a,Kif21a,Arcn1,Kif18a,Gbf1,Surf4,Arfgap2,Kif3b,Rab1b,Napa,Kif1b,Tubb1,Kifc2,Tmed9,Copa,Kif15,Kif6,Use1,Cope,Tmed2,Napb,Tubb2b,Kdelr1,Kif18b,Sec22b,Klc2,Rab1a,Kif2a,Arfgap3,Arf4,Racgap1,Tubb3
R-MMU-8853659	RET signaling	0.0971229	0.318283	-0.355953	-1.31957	41139	38	Pdlim7,Artn,Grb10,Prkacb,Grb2,Gfra4,Gfra3,Pik3r1,Plcg1,Pik3r3,Prkaca,Shc1,Ret,Gfra1
R-MMU-8963888	Chylomicron assembly	0.0971839	0.318283	0.587064	1.41271	52096	9	Apoe,Apoa4
R-MMU-5620916	VxPx cargo-targeting to cilium	0.0975906	0.318872	-0.442598	-1.37365	43512	19	Exoc3,Exoc4,Cnga4,Gbf1,Rab11fip3,Rho,Pkd2,Rab3ip,Arf4,Rab8a
R-MMU-1855167	Synthesis of pyrophosphates in the cytosol	0.0981334	0.319901	0.586247	1.41074	52605	9	Nudt10,Itpk1,Ippk,Nudt4
R-MMU-425381	Bicarbonate transporters	0.09907	0.321938	0.566393	1.40649	53349	10	Slc4a1,Slc4a10,Slc4a8,Slc4a9,Slc4a3,Ahcyl2,Slc4a2,Slc4a5
R-MMU-5656121	Translesion synthesis by POLI	0.0993261	0.321938	-0.467941	-1.38337	44749	16	Pcna,Uba52,Rfc4,Rps27a,Rfc3
R-MMU-140837	Intrinsic Pathway of Fibrin Clot Formation	0.0994457	0.321938	0.443004	1.3673	55545	22	Klkb1,Serpinc1,Pros1,Gp9,F8,F10,Gp5,Gp1ba
R-MMU-69091	Polymerase switching	0.100514	0.323245	-0.489031	-1.39082	45631	14	Pcna,Pold2,Rfc4,Rfc3,Pold4
R-MMU-69109	Leading Strand Synthesis	0.100514	0.323245	-0.489031	-1.39082	45631	14	Pcna,Pold2,Rfc4,Rfc3,Pold4
R-MMU-425393	Transport of inorganic cations/anions and amino acids/oligopeptides	0.100758	0.323245	0.292813	1.25185	62816	106	Slc26a1,Slc6a19,Slc5a5,Slc6a18,Slc4a1,Slc38a1,Slc36a1,Slc26a6,Slc9a5,Slc4a10,Slc6a6,Slc9a4,Slc12a1,Slc1a2,Slc1a3,Slc26a9,Slc8b1,Slc25a29,Slc4a8,Slc9a8,Calm3,Slc17a5,Slc24a3,Slc25a26,Slc7a6,Slc4a9,Slc4a3,Slc3a1,Slc6a12,Slc7a9,Slc1a6,Slc34a2,Slc32a1,Slc5a8
R-MMU-422475	Axon guidance	0.101003	0.323245	-0.223325	-1.15927	31464	263	Pdlim7,Gap43,Artn,Unc5a,Actg1,Grb10,Col4a3,Pfn1,Cxcr4,Ephb3,Epha5,Dpysl2,Arpc3,Tuba4a,Psen1,Ephb2,Actb,Ap2a1,Prkacb,Ap2s1,Cltc,Uba52,Grb2,Gfra4,Tln1,Hras,Gfra3,Sdc2,Rps27a,Rdx,Sptbn1,Msn,Cxcl12,Sdcbp,Myo9b,Cdc42,Pik3r1,Kras,Hsp90ab1,Ap2a2,Siah2,Mapk14,Pip5k1c,Sh3kbp1,Rhoa,Slit2,Rock2,Tubb1,Plcg1,Abl1,Dag1,Pik3r3,Prkaca,Gsk3b,Col5a1,Dnm3,Plxnd1,Enah,Sema3a,Mmp9,Met,Prkcq,Shc1,Aph1a,Yes1,Ret,Efna1,…
R-MMU-9006925	Intracellular signaling by second messengers	0.101482	0.323245	-0.224798	-1.16158	31965	253	Btc,Akt1s1,Ins2,Kitl,Ppp2r5e,Ppp2r1a,Psmc5,Casp9,Fgfr3,Lamtor4,Psmb3,Psma3,Psmd5,Adcy1,Psmd8,Rbbp7,Ppp2r5a,Prkacb,Uba52,Prkar2b,Grb2,Psmb4,Mbd3,Rps27a,Irak1,Suz12,Akt1,Bmi1,Rbbp4,Psmc1,Psma6,Trib3,Sall4,Psmb6,Psma4,Psmd14,Mta3,Pik3r1,Psmd11,Psma2,Psmd6,Lamtor1,Fgf17,Kit,Stub1,Nedd4,Psmb5,Pip5k1c,Lamtor5,Rheb,Rraga,Psmb7,Ezh2,Psmd3,Pik3r3,Prkaca,Slc38a9,Psmc2,Psmb1,Il1rl1,Pip5k1a,Fgf1,Psmd12,Met,K…
R-MMU-2029485	Role of phospholipids in phagocytosis	0.101549	0.323245	0.454397	1.36867	56447	20	Plpp4,Fcgr1,Fcgr2b,Fcgr4,Cd247,Pld3,Plpp5
R-MMU-77387	Insulin receptor recycling	0.101557	0.323245	-0.397981	-1.34337	44302	26	Ins2,Atp6v1a,Atp6v1f,Atp6v1e1,Atp6v0a1,Atp6v0b,Atp6v1b2,Atp6v0c,Atp6ap1,Atp6v1e2,Atp6v1g2,Atp6v0a2,Atp6v1h,Atp6v1c1
R-MMU-197264	Nicotinamide salvaging	0.10169	0.323245	0.469341	1.37509	56232	18	Slc22a13,Parp14,Parp9,Ptgs2,Parp6,Parp10,Naxe,Cyp8b1
R-MMU-9614399	Regulation of localization of FOXO transcription factors	0.102022	0.323568	-0.514856	-1.39807	46716	12	Ywhab,Ywhag,Sfn,Akt1
R-MMU-114608	Platelet degranulation	0.10254	0.324479	-0.260388	-1.21407	37808	121	Flna,Cd36,Cyb5r1,Vcl,Actg1,Ola1,Cd63,Phactr2,Timp3,Tmsb4x,Vti1b,Tuba4a,Ecm1,Aldoa,Kng2,Sod1,Pf4,Manf,Tln1,Aplp2,Cd109,Pcdh7,App,Chid1,Itih3,Rarres2,Wdr1,Habp4,Vwf,Anxa5,Selenop,Tmx3,F13a1,Gtpbp2,Cdc37l1,Thbs1,Orm2,Stxbp2,Fam3c,Lamp2,Abcc4
R-MMU-5357956	TNFR1-induced NFkappaB signaling pathway	0.103395	0.325808	-0.383613	-1.33156	44733	29	Rack1,Traf1,Uba52,Usp21,Rps27a,Tab3,Tab2,Ikbkg
R-MMU-173736	Alternative complement activation	0.10374	0.325808	0.694133	1.39082	54278	5	Cfb,C3,Gzmm,Cfp
R-MMU-399997	Acetylcholine regulates insulin secretion	0.103789	0.325808	0.60373	1.40211	55396	8	Gna15,Plcb1,Plcb2,Gna14
R-MMU-8847993	ERBB2 Activates PTK6 Signaling	0.10394	0.325808	-0.590141	-1.41117	48462	8	Btc,Ptk6
R-MMU-449147	Signaling by Interleukins	0.104201	0.325808	-0.22563	-1.16131	33100	245	Il16,H3c13,Il27ra,Osm,Sqstm1,Stat5a,Map3k3,Ppp2r1a,Psmc5,Psmb3,Psma3,Psmd5,Il4,Hsp90b1,Psmd8,Uba52,Grb2,Psmb4,Canx,Mapk10,Rps27a,Irak1,Sdc1,Cd4,Psmc1,Ube2v1,Il1f8,Psma6,Cul1,Psmb6,Psma4,Psmd14,App,Clcf1,Pik3r1,Hmgb1,Il12rb1,Psmd11,Psma2,Inpp5d,Psmd6,Il2ra,Mapkapk3,Csf3r,Tab3,Il1rn,Mapk14,Psmb5,Crlf1,Csf3,Tab2,Psmb7,Psmd3,Ikbkg,Pik3r3,Prkaca,Vamp2,Psmc2,Psmb1,Il1rl1
R-MMU-1660514	Synthesis of PIPs at the Golgi membrane	0.104351	0.325808	-0.464601	-1.37349	47013	16	Arf1,Fig4,Pik3c2a,Pi4ka,Pik3c2g,Ocrl
R-MMU-5673000	RAF activation	0.105255	0.327772	-0.360954	-1.3127	44927	35	Ppp2r5e,Ppp2r1a,Ywhab,Ppp2r5a,Hras,Araf,Phb,Camk2a,Kras,Ksr1,Brap,Ppp1cb,Raf1,Calm1
R-MMU-5693579	Homologous DNA Pairing and Strand Exchange	0.105447	0.327772	-0.35217	-1.30554	44665	38	Atrip,Xrcc2,Atm,Rmi2,Mre11a,Rfc4,Rfc3
R-MMU-73772	RNA Polymerase I Promoter Escape	0.106116	0.329125	0.348456	1.29845	62239	50	H2ab2,H2az2,H2ab1,H3c2,H2aj,Gtf2h3,Gtf2h4,H2bc21,Polr1e,H2ac10
R-MMU-977068	Termination of O-glycan biosynthesis	0.107424	0.332446	0.482848	1.37031	59025	16	Muc15,St3gal4,St6gal1,Muc5b,St3gal2,Muc5ac,Muc1,Muc13
R-MMU-73894	DNA Repair	0.108404	0.333408	-0.219401	-1.14813	33154	282	Atrip,Pcna,Trp53,Xrcc5,Cops7b,Ercc4,Xrcc2,Msh3,Hmgn1,Ube2i,Lig1,Tdp2,Atm,Msh6,Rmi2,Actb,Pold2,Xrcc1,Polr2f,Mre11a,H4c8,Polr2e,Gtf2h5,Uba52,Brcc3,Usp10,Cenps,Rfc4,Usp1,Tipin,Nsd2,Dtl,Rps27a,Fancf,Rfc3,Vcp,Polb,Pole4,Fancm,Abraxas1,Cops4,Ppp4c,Cenpx,Sumo3,Nhej1,H2bc3,Cops6,Gps1,Babam1,Pias4,Sumo2,Clspn
R-MMU-975634	Retinoid metabolism and transport	0.108406	0.333408	0.371437	1.31293	62578	39	Apoe,Lrp2,Bco1,Gpc6,Apoa4,Gpc5
R-MMU-375276	Peptide ligand-binding receptors	0.108699	0.333408	0.26225	1.20771	71389	177	Sstr3,Hc,Avpr2,Cxcl9,Ccl20,Grp,Cx3cr1,Nms,Ccl19,Npy4r,Ccr6,Cxcl2,Npff,Trh,Oprl1,Cxcl13,Ccl3,Tacr1,Cxcr1,C3ar1,Kel,Fpr3,Rln3,Kiss1,Ece2,Ccl25,Mc2r,Galr1,Ccl1,Nts,Sstr1,Cckbr,Edn1,Cort,Cxcr3,Psap,Tac1,Cxcl1,Hcrtr2,Prlhr,Mc3r,Prok2,Pnoc,Sstr4,Mc4r,Prokr1,Ppbp,Rxfp2,F2,Xcr1,Tacr3,Cxcl10,Rxfp4,Npsr1,C3,Mc5r,F2rl3,Oprd1,Ccl5,Npy,Apln
R-MMU-9675108	Nervous system development	0.1088	0.333408	-0.221879	-1.15232	33873	264	Pdlim7,Gap43,Artn,Unc5a,Actg1,Grb10,Col4a3,Pfn1,Cxcr4,Ephb3,Epha5,Dpysl2,Arpc3,Tuba4a,Psen1,Ephb2,Actb,Ap2a1,Prkacb,Ap2s1,Cltc,Uba52,Grb2,Gfra4,Tln1,Hras,Gfra3,Sdc2,Rps27a,Rdx,Sptbn1,Msn,Cxcl12,Sdcbp,Myo9b,Cdc42,Pik3r1,Kras,Hsp90ab1,Ap2a2,Siah2,Mapk14,Pip5k1c,Sh3kbp1,Rhoa,Slit2,Rock2,Tubb1,Plcg1,Abl1,Dag1,Pik3r3,Prkaca,Gsk3b,Col5a1,Dnm3,Plxnd1,Enah,Sema3a,Mmp9,Met,Prkcq,Shc1,Aph1a,Yes1,Ret,Efna1,…
R-MMU-8964026	Chylomicron clearance	0.108981	0.333408	0.690178	1.3829	57020	5	Apoe,Lipc
R-MMU-1482925	Acyl chain remodelling of PG	0.109159	0.333408	0.473082	1.36485	60159	17	Pla2g2e,Pla2g1b,Lpcat4,Pla2g2d,Pla2g2f,Pla2g4a,Pla2g4f,Pla2g12a,Pla2g4d,Pla2g5,Pla2g3
R-MMU-113418	Formation of the Early Elongation Complex	0.109939	0.334024	-0.372304	-1.31427	47359	31	Ncbp2,Polr2f,Polr2e,Gtf2h5,Nelfcd,Mnat1,Ncbp1,Ercc2,Ercc3,Polr2g
R-MMU-68884	Mitotic Telophase/Cytokinesis	0.109952	0.334024	-0.495109	-1.3773	50118	13	Pds5b,Smc1a,Nipbl
R-MMU-983170	Antigen Presentation: Folding, assembly and peptide loading of class I MHC	0.110073	0.334024	0.375956	1.31342	63340	37	B2m,Tap1,Tap2,H2-T23,H2-Q6
R-MMU-110329	Cleavage of the damaged pyrimidine	0.110644	0.33431	0.624066	1.39071	58724	7	Neil1,Nthl1,Smug1
R-MMU-73928	Depyrimidination	0.110644	0.33431	0.624066	1.39071	58724	7	Neil1,Nthl1,Smug1
R-MMU-5690714	CD22 mediated BCR regulation	0.110997	0.334507	0.688729	1.37999	58075	5	Cd22,Cd79b,Ptpn6,Lyn
R-MMU-190873	Gap junction degradation	0.111457	0.334507	-0.523713	-1.38463	51234	11	Actg1,Actb,Cltc,Cltb,Gja1
R-MMU-1236974	ER-Phagosome pathway	0.111638	0.334507	0.398163	1.3257	63442	30	B2m,Tap1,Tap2,H2-T23,H2-Q6
R-MMU-75072	mRNA Editing	0.111661	0.334507	0.623321	1.38905	59264	7	Adar,Apobec1,Apobec3,Adarb1
R-MMU-69231	Cyclin D associated events in G1	0.112163	0.334584	-0.338973	-1.28643	47121	42	Ppp2r1a,Ccnd1,Uba52,Rbl2,Ptk6,Cdkn1c,Rps27a,Ccnd3,Cul1,Skp2,Mnat1,Ppp2r2a,Abl1
R-MMU-69236	G1 Phase	0.112163	0.334584	-0.338973	-1.28643	47121	42	Ppp2r1a,Ccnd1,Uba52,Rbl2,Ptk6,Cdkn1c,Rps27a,Ccnd3,Cul1,Skp2,Mnat1,Ppp2r2a,Abl1
R-MMU-2168880	Scavenging of heme from plasma	0.112437	0.334691	0.462757	1.3558	62175	18	Jchain,Apol9a,Apol7a,Apol8,Apol9b,Apoa1,Hp,Apol7b,Cd163,Ambp,Alb
R-MMU-68962	Activation of the pre-replicative complex	0.113757	0.337905	-0.370556	-1.3081	49004	31	Mcm5,Mcm7,Mcm8,Pole4,Gmnn,Mcm2,Orc3,Rpa1,Pole2,Mcm6
R-MMU-2187338	Visual phototransduction	0.114541	0.339516	0.301585	1.24799	70224	87	Apoe,Lrp2,Bco1,Pde6b,Gpc6,Grk1,Gngt1,Apoa4,Gpc5,Gnb5,Abca4,Cyp4v3,Cnga1,Stra6
R-MMU-8936459	RUNX1 regulates genes involved in megakaryocyte differentiation and platelet function	0.115289	0.341012	0.358704	1.29519	66952	43	H2ab2,H2az2,H2ab1,H3c2,H2aj,H2bc21,H2ac10,H2bc11,Prmt6,Sin3a
R-MMU-209560	NF-kB is activated and signals survival	0.115555	0.34108	-0.491409	-1.36701	52672	13	Sqstm1,Uba52,Rps27a,Irak1
R-MMU-196025	Formation of annular gap junctions	0.116417	0.342452	-0.537548	-1.37993	53725	10	Actg1,Actb,Cltc,Cltb,Gja1
R-MMU-112382	Formation of RNA Pol II elongation complex	0.11675	0.342452	-0.312188	-1.25792	47772	55	Ncbp2,Polr2f,Polr2e,Gtf2h5,Nelfcd,Rtf1,Ccnt2,Mnat1,Ctr9,Supt16,Ncbp1,Ercc2,Ercc3,Eloc,Cdc73,Ssrp1,Mllt1,Polr2g
R-MMU-75955	RNA Polymerase II Transcription Elongation	0.11675	0.342452	-0.312188	-1.25792	47772	55	Ncbp2,Polr2f,Polr2e,Gtf2h5,Nelfcd,Rtf1,Ccnt2,Mnat1,Ctr9,Supt16,Ncbp1,Ercc2,Ercc3,Eloc,Cdc73,Ssrp1,Mllt1,Polr2g
R-MMU-69186	Lagging Strand Synthesis	0.117742	0.344641	-0.430631	-1.33651	52497	19	Pcna,Lig1,Pold2,Rfc4,Rfc3,Pold4,Dna2,Rpa1
R-MMU-416476	G alpha (q) signalling events	0.118024	0.344749	0.255786	1.19235	78344	195	Htr2a,Htr2c,Grp,Nms,Gast,Ffar3,Npff,Trh,Sos1,Tacr1,Adra1b,Grm1,Cysltr2,Btk,Rgs19,Gna15,Plcb1,Rgs21,Gngt1,Gnrh1,Gnb5,Kiss1,Gpr132,Casr,Lpar4,Dgki,Rgsl1,Nts,Ghsr,Ptafr,Cckbr,Rps6ka2,Edn1,Gpr17,Gpr143,Tac1,Rgs17,Plcb4,Trio,Hcrtr2,Plcb2,Prok2,Cysltr1,Gna14,Mapk7,Prokr1,Grm5,Adra1d,Itpr3,Abhd12,F2,Gng13,Xcr1,Tacr3,Dgkz
R-MMU-156581	Methylation	0.121328	0.353663	-0.475271	-1.35168	55080	14	Trmt112,Gsto1,Mat1a
R-MMU-9674555	Signaling by CSF3 (G-CSF)	0.122968	0.357701	-0.402095	-1.31432	54124	23	Uba52,Grb2,Rps27a,Ube2d3,Kras,Csf3r,Csf3,Eloc,Shc1,Syk,Elob,Ubc,Ptpn11,Hck
R-MMU-6798163	Choline catabolism	0.123622	0.358606	-0.634056	-1.38014	58375	6	Aldh7a1,Dmgdh,Slc44a1
R-MMU-1630316	Glycosaminoglycan metabolism	0.123789	0.358606	0.282534	1.22006	77630	113	B4galt6,Arsb,Hs3st3a1,Slc26a1,Gpc6,Hs3st1,B4galt7,B3galt6,Idua,B4galt1,Gpc5,Chst9,St3gal4,B3gat2,Omd,B3gnt7,B3gnt3,Glb1,Naglu,B3gnt4,Hexb,Acan,Papss2,St3gal2,Dsel,Csgalnact1,Gpc1
R-MMU-9615933	Postmitotic nuclear pore complex (NPC) reformation	0.124203	0.35871	-0.40744	-1.31595	54828	22	Ndc1,Ube2i,Nup37,Nup107,Ran,Nup160,Rangap1,Sumo1,Ahctf1,Sec13,Nup98,Nup205,Nup155
R-MMU-5610787	Hedgehog 'off' state	0.124336	0.35871	-0.265122	-1.20181	47092	102	Psmc5,Psmb3,Psma3,Psmd5,Tuba4a,Adcy1,Psmd8,Prkacb,Uba52,Prkar2b,Psmb4,Rps27a,Psmc1,Psma6,Cul1,Psmb6,Psma4,Psmd14,Psmd11,Psma2,Psmd6,Psmb5,Tubb1,Psmb7,Psmd3,Prkaca,Psmc2,Psmb1,Gsk3b,Sufu
R-MMU-182971	EGFR downregulation	0.126135	0.361635	-0.365056	-1.28868	54336	31	Btc,Uba52,Grb2,Rps27a,Stam,Cdc42,Sh3kbp1
R-MMU-180786	Extension of Telomeres	0.126275	0.361635	-0.324899	-1.25892	52604	46	Pcna,Nop10,Lig1,Pold2,Gar1,Rfc4,Dscc1,Rfc3,Chtf18,Pold4,Stn1,Dna2,Rpa1,Ccna2,Rtel1,Terf2
R-MMU-163125	Post-translational modification: synthesis of GPI-anchored proteins	0.12663	0.361635	0.290984	1.22611	78329	97	Lypd2,Vnn1,Ceacam13,Lypd5,Cd52,Tex101,Plet1,Nrn1l,Pigu,Ly6e,Psg25,Tectb,Izumo1r,Thy1,Sprn,Spaca4,Rtn4rl2,Meltf,Folr2,Ceacam12,Tecta,Prss21,Nrn1,Pigc,Pigl,Ceacam11,Pigx,Pigt,Ntng2,Psg21,Pigp,Msln,Art4,Art3,Ly6d,Psca,Ceacam15
R-MMU-193704	p75 NTR receptor-mediated signalling	0.126716	0.361635	-0.277087	-1.21326	49272	84	Sqstm1,Arhgef33,Akap13,Psen1,Bcl2l11,Uba52,Prkci,Arhgef26,Rps27a,Irak1,Arhgdia,Arhgef40,Mcf2,Rhoa,Fgd1,Arhgef15,Plekhg2,Traf6,Aph1a,Fgd2,Ywhae,Gna13,Ripk2,Rtn4,Psenen,Mapk8,Rac1,Rela,Itsn1,Ubc,Arhgef11,Arhgef16,Arhgef12,Mag
R-MMU-2468052	Establishment of Sister Chromatid Cohesion	0.126727	0.361635	-0.51324	-1.35695	58253	11	Pds5b,Smc1a,Stag2,Pds5a,Esco2
R-MMU-434316	Fatty Acids bound to GPR40 (FFAR1) regulate insulin secretion	0.126894	0.361635	0.612275	1.36443	67349	7	Gna15,Plcb1,Plcb2,Gna14
R-MMU-2022928	HS-GAG biosynthesis	0.127804	0.362326	0.416484	1.31393	71739	24	Hs3st3a1,Gpc6,Hs3st1,Gpc5
R-MMU-381771	Synthesis, secretion, and inactivation of Glucagon-like Peptide-1 (GLP-1)	0.127863	0.362326	0.564629	1.35872	68542	9	Grp,Lep,Gpr119,Gng13
R-MMU-5576886	Phase 4 - resting membrane potential	0.128647	0.362326	0.453624	1.32904	71139	18	Kcnk15,Kcnj12,Kcnk13,Kcnj14,Kcnk10,Kcnk5,Kcnk4
R-MMU-2682334	EPH-Ephrin signaling	0.128662	0.362326	-0.294849	-1.22935	51644	65	Actg1,Ephb3,Epha5,Arpc3,Psen1,Ephb2,Actb,Hras,Sdc2,Sdcbp,Cdc42,Rhoa,Rock2,Mmp9,Aph1a,Yes1,Efna1,Actr3,Psenen,Actr2,Arpc4,Efna4,Arpc5,Rac1,Itsn1,Epha8,Ptk2,Rock1,Efnb1,Vav3,Efna3,Arpc2,Ngef,Pak3,Pak2,Arpc1a
R-MMU-9013026	RHOB GTPase cycle	0.128682	0.362326	-0.290529	-1.22555	51289	69	Mcam,Vamp3,Stk10,Akap13,Diaph1,Sowahc,Pcdh7,Myo9b,Cav1,Myo9a,Pik3r1,Mcf2,Arhgap1,Rock2,Stard13,Pkn2
R-MMU-5693565	Recruitment and ATM-mediated phosphorylation of repair and signaling proteins at DNA double strand breaks	0.128742	0.362326	-0.318146	-1.25011	53326	49	Trp53,Ube2i,Atm,Mre11a,H4c8,Uba52,Brcc3,Nsd2,Rps27a,Abraxas1,H2bc3,Babam1,Pias4,Abl1,H4c14,Apbb1,Nbn,Mapk8,Ubc,Rnf168,Kat5,Sumo1,H4c1,Baz1b
R-MMU-2022854	Keratan sulfate biosynthesis	0.128991	0.362326	0.401741	1.30456	72894	27	B4galt6,B4galt1,St3gal4,Omd,B3gnt7,B3gnt3,B3gnt4,Acan,St3gal2,Fmod
R-MMU-209952	Peptide hormone biosynthesis	0.129318	0.362326	0.528549	1.34936	69872	11	Pcsk1,Lhb,Inhbc,Tshb,Inhbb
R-MMU-8876198	RAB GEFs exchange GTP for GDP on RABs	0.129639	0.362326	-0.272626	-1.20638	49997	89	Rab12,Trappc1,Dennd1a,Rab14,Als2,Ulk1,Akt1,Rab7b,Hps1,Rab1b,Ccz1,Als2cl,Dennd4c,Trappc4,Dennd6a,Rab7,Rab6b,Gdi2,Dennd2c,Trappc2l,Trappc5,Ywhae,Rab31,Rab18,Trappc6a,Chml,Rab38,Rab5c,Rin3,Rab3a,Akt3,Rab10,Dennd2a,Rab39b,Trappc13,Rab3ip,Rab1a,Trappc9,Rab3il1,Sbf2,Dennd3,Trappc8
R-MMU-1482839	Acyl chain remodelling of PE	0.129715	0.362326	0.405987	1.30627	73128	26	Pla2g2e,Pla2g4e,Pla2g1b,Plaat5,Lpcat4,Pla2g2d,Plaat3,Pla2g2f,Pla2g4a,Pla2g4f,Pla2g12a,Pla2g4d,Pla2g6,Pla2g5,Pla2g3
R-MMU-877312	Regulation of IFNG signaling	0.130046	0.362528	0.563147	1.35515	69712	9	Ifng,Jak2,Socs1,Ifngr2
R-MMU-198323	AKT phosphorylates targets in the cytosol	0.133447	0.371272	-0.50884	-1.34531	61342	11	Akt1s1,Casp9,Akt1
R-MMU-204174	Regulation of pyruvate dehydrogenase (PDH) complex	0.134165	0.372532	-0.446833	-1.32097	60445	16	Pdpr,Pdha1,Dld,Pdk1,Ppard,Pdk3,Pdha2,Pdp2
R-MMU-1638074	Keratan sulfate/keratin metabolism	0.134505	0.37274	0.377408	1.28472	76834	33	B4galt6,B4galt1,St3gal4,Omd,B3gnt7,B3gnt3,Glb1,B3gnt4,Hexb,Acan,St3gal2,Fmod,Glb1l
R-MMU-4085377	SUMOylation of SUMOylation proteins	0.134869	0.373014	-0.351569	-1.26954	57671	34	Ndc1,Aaas,Ube2i,Nup37,Nup153,Nup54,Nup107,Pias4,Sumo2
R-MMU-190370	FGFR1b ligand binding and activation	0.135564	0.3742	0.635902	1.3504	71549	6	Fgf3,Fgf22,Fgfr1,Fgf10
R-MMU-112308	Presynaptic depolarization and calcium channel opening	0.136922	0.377208	0.523848	1.33736	73981	11	Cacna1e,Cacnb4,Cacna2d2,Cacng2
R-MMU-140534	Caspase activation via Death Receptors in the presence of ligand	0.137794	0.377379	0.485091	1.32681	75237	14	Cd14,Ticam1,Cflar,Tlr4,Traf2,Tradd,Fas,Tnfsf10,Casp8,Ripk1
R-MMU-3214841	PKMTs methylate histone lysines	0.138051	0.377379	-0.311685	-1.23561	56914	51	H3c13,Rbbp7,H4c8,Smyd2,Nsd2,Suz12,Rbbp4,Aebp2,Kmt2a,Prdm16,Nsd3,Ezh2,H4c14,Setd7
R-MMU-5654741	Signaling by FGFR3	0.138055	0.377379	-0.336436	-1.25481	58360	39	Ppp2r1a,Fgfr3,Uba52,Grb2,Hras,Rps27a,Pik3r1,Kras,Fgf17,Plcg1,Fgf1,Shc1,Galnt3,Fgf8,Mknk1,Mapk3,Ubc,Mapk1,Fgf5,Ptpn11,Fgf9,Cbl,Ppp2cb
R-MMU-3232142	SUMOylation of ubiquitinylation proteins	0.13825	0.377379	-0.339032	-1.25684	58560	38	Ndc1,Aaas,Ube2i,Nup37,Nup153,Nup54,Nup107,Pias4
R-MMU-8934593	Regulation of RUNX1 Expression and Activity	0.138741	0.377379	-0.591495	-1.35445	65103	7	Ccnd1,Ccnd3,Ccnd2,Ptpn11
R-MMU-8863795	Downregulation of ERBB2 signaling	0.138768	0.377379	-0.389431	-1.28742	60873	24	Btc,Cdc37,Uba52,Rps27a,Akt1,Ptpn18,Stub1
R-MMU-166520	Signaling by NTRKs	0.138865	0.377379	-0.281759	-1.20787	54847	75	Ppp2r1a,Ywhab,Ap2a1,Ap2s1,Cltc,Grb2,Hras,Pik3r1,Kras,Mapkapk3,Ap2a2,Mapk14,Rhoa,Plcg1,Bdnf,Shc1,Mapkapk2,Pcsk5,Rap1a,Ntrk3,Clta,Ntrk1,Mapk3,Rac1,Mapk1,Ntf5,Ap2m1,Map2k1,Mapk11,Pik3cb,Ppp2cb,Sh3gl2,Vrk3
R-MMU-1237044	Erythrocytes take up carbon dioxide and release oxygen	0.139605	0.377929	-0.504981	-1.33511	64173	11	Hba-a1,Cyb5r1
R-MMU-1480926	O2/CO2 exchange in erythrocytes	0.139605	0.377929	-0.504981	-1.33511	64173	11	Hba-a1,Cyb5r1
R-MMU-2173788	Downregulation of TGF-beta receptor signaling	0.140328	0.378915	-0.443548	-1.31125	63222	16	Uba52,Rps27a,Stub1,Smad2
R-MMU-3371571	HSF1-dependent transactivation	0.140509	0.378915	-0.399604	-1.29065	62026	22	Cryab,Akt1s1,Hsbp1,Camk2a,Hsp90ab1,Hsf1
R-MMU-446203	Asparagine N-linked glycosylation	0.140945	0.379365	-0.218203	-1.1297	44235	257	Ctsz,Ctsc,Renbp,Cog4,Pmm1,Ins2,Chst8,Trappc1,Alg8,Ubxn1,Bet1,Arf1,Mpi,Tuba4a,Sec16b,Actr1a,Mcfd2,Uba52,Man2a1,Canx,Copg1,Dhdds,St6galnac6,Rps27a,Sptbn1,Vcp,Psmc1,Arcn1,Nans,Gbf1,B4galt4,St6galnac2,Arfgap2,Capza3,Dpm3,Rab1b,Calr,Pdia3,Napa,Dync1i2,Sec16a,Trappc4,Tubb1,St8sia5,Alg14,Alg1,Fcsk,Tmed9,Man2a2,Sec24c,Copa,Mgat1,Dpm2,Alg12,Cd59b,Glt28d2,Trappc2l,St6galnac4,Sec23a,Trappc5,Fut8,Alg6,Trappc…
R-MMU-168928	DDX58/IFIH1-mediated induction of interferon-alpha/beta	0.141274	0.379523	0.374663	1.27537	80701	33	Irf7,S100b,Ikbke,Ddx58
R-MMU-159227	Transport of the SLBP independent Mature mRNA	0.141593	0.379652	-0.349034	-1.26038	60546	34	Ndc1,Ncbp2,Aaas,Nup37,Nup153,Nup54,Nup107,Ncbp1,Tpr,Alyref,Nxf1,Nup160,Rae1,Eif4e,Sec13,Nup98
[truncated: 881 more rows]

## Sheet: Airway D30 intact vs mock
	Description	pval	padj	ES	NES	nMoreExtreme	size	leadingEdge
[truncated: 8,176 more rows]

[truncated: 14 more sheets: Airway D15 intact vs D2 dis, Airway D30 intact vs D2 dis, Airway D30 vs D15 intact, Alveolar D2 dis vs mock, Alveolar D15 dis vs mock, Alveolar D30 dis vs mock, Alveolar D15 intact vs mock, Alveolar D30 intact vs mock, Alveolar D15 dis vs intact, Alveolar D30 dis vs intact, Alveolar D15 dis vs D2 dis, Alveolar D30 dis vs D2 dis, Alveolar D15 intact vs D2 dis, Alveolar D30 intact vs D2 dis]
