# Supplementary material for: SARS-CoV-2 infection produces chronic pulmonary epithelial and immune cell dysfunction with fibrosis in mice
Source: Sci Transl Med. 2022 Jul 7:eabo5070. doi: 10.1126/scitranslmed.abo5070 (PMC9273046; doi:10.1126/scitranslmed.abo5070)
Supplement: Supplementary file 3 — Data files S1 to S7 [file scitranslmed.abo5070_data_files.zip › abo5070_data_file_s6.xlsx]

## Sheet: Index for Data Table S6
Data File S6 has four tabs. Each is described here.
Tab 1: metadata	In this tab, information pertaining to the regions of interest relevant to the analyses is provided. In addition, quality control parameters are indicated. The output for these paramenters comes directly from GeoMX.
Tab 3: raw count	In this tab, gene counts are provided for each of the ROI's selected as defined in Tab 1. Genes are listed in rows and samples listed in columns.
Tab 4: Q3 normalized and batch-removed counts	In this tab, the count data was normalized and batch-effect removed, and Q3 normalized values are listed. Please refer to Star Methods in the manuscript for details. Please refer to Tab 1 of this table for information on the features of all the different samples.

## Sheet: metadata
Sample_ID	Sample_ID_original	ROI	Group	Inflammation-SG	Organizing-phase.of.lung.injury-SG	Fibrosis-SG	Fig8B_donor_color	COVID_Subtype
DSP-1004440000191-D-A02	Healthy 1 437	1	Non-CVD19	1	0	0	orange	Non-CVD19
DSP-1004440000191-D-A03	Healthy 1 437	2	Non-CVD19	0	0	0	orange	Non-CVD19
DSP-1004440000191-D-A06	Healthy 1 437	5	Non-CVD19	0	0	0	orange	Non-CVD19
DSP-1004440000191-D-A07	Healthy 1 437	6	Non-CVD19	2	0	0	orange	Non-CVD19
DSP-1004440000191-D-A08	Healthy 1 437	7	Non-CVD19	0	0	0	orange	Non-CVD19
DSP-1004440000191-D-A10	Healthy 1 437	9	Non-CVD19	1	0	0	orange	Non-CVD19
DSP-1004440000191-D-A11	Healthy 1 437	10	Non-CVD19	1	0	0	orange	Non-CVD19
DSP-1004440000191-D-B02	Covid-2 1452	1	CVD19	1	0	0	purple	COVID_ST2
DSP-1004440000191-D-B03	Covid-2 1452	2	CVD19	2	0	0	purple	COVID_ST2
DSP-1004440000191-D-B04	Covid-2 1452	3	CVD19	2	0	0	purple	COVID_ST2
DSP-1004440000191-D-B05	Covid-2 1452	4	CVD19	2	0	0	purple	COVID_ST2
DSP-1004440000191-D-B08	Covid-2 1452	7	CVD19	0	0	0	purple	COVID_ST2
DSP-1004440000191-D-B09	Covid-2 1452	8	CVD19	3	0	0	purple	COVID_ST2
DSP-1004440000191-D-B10	Covid-2 1452	9	CVD19	1	0	0	purple	COVID_ST2
DSP-1004440000191-D-B11	Covid-2 1452	10	CVD19	1	1	0	purple	COVID_ST2
DSP-1004440000191-D-C01	Covid-2 1452	12	CVD19	0	0	0	purple	COVID_ST2
DSP-1004440000191-D-E04	AFFK138	3	Non-CVD19	0	0	0	red	Non-CVD19
DSP-1004440000191-D-E05	AFFK138	4	Non-CVD19	0	0	0	red	Non-CVD19
DSP-1004440000191-D-E06	AFFK138	5	Non-CVD19	0	0	0	red	Non-CVD19
DSP-1004440000191-D-E07	AFFK138	6	Non-CVD19	0	0	0	red	Non-CVD19
DSP-1004440000191-D-E08	AFFK138	7	Non-CVD19	0	0	0	red	Non-CVD19
DSP-1004440000191-D-E09	AFFK138	8	Non-CVD19	0	0	0	red	Non-CVD19
DSP-1004440000191-D-E10	AFFK138	9	Non-CVD19	0	0	0	red	Non-CVD19
DSP-1004440000191-D-E11	AFFK138	10	Non-CVD19	0	0	0	red	Non-CVD19
DSP-1004440000191-D-G01	COVID_0601	1	CVD19	2	1	1	blue	COVID_ST3
DSP-1004440000191-D-G02	COVID_0601	2	CVD19	2	1	2	blue	COVID_ST3
DSP-1004440000191-D-G03	COVID_0601	3	CVD19	2	1	1	blue	COVID_ST3
DSP-1004440000191-D-G04	COVID_0601	4	CVD19	1	0	0	blue	COVID_ST3
DSP-1004440000191-D-G05	COVID_0601	5	CVD19	1	1	2	blue	COVID_ST3
DSP-1004440000191-D-G07	COVID_0601	7	CVD19	2	0	2	blue	COVID_ST3
DSP-1004440000191-D-G08	COVID_0601	8	CVD19	2	0	0	blue	COVID_ST3
DSP-1004440000191-D-G09	COVID_0601	9	CVD19	2	1	1	blue	COVID_ST3
DSP-1004440000191-D-G10	COVID_0601	10	CVD19	2	1	1	blue	COVID_ST3
DSP-1004440000191-D-G11	COVID_0601	11	CVD19	2	1	1	blue	COVID_ST3
DSP-1004440000191-D-G12	COVID_0601	12	CVD19	2	2	1	blue	COVID_ST3
DSP-1004440000191-D-H01	COVID_0722	1	CVD19	3	3	0	green	COVID_ST1
DSP-1004440000191-D-H02	COVID_0722	2	CVD19	2	1	0	green	COVID_ST1
DSP-1004440000191-D-H03	COVID_0722	3	CVD19	3	2	0	green	COVID_ST1
DSP-1004440000191-D-H04	COVID_0722	4	CVD19	3	1	0	green	COVID_ST1
DSP-1004440000191-D-H06	COVID_0722	6	CVD19	2	3	1	green	COVID_ST3
DSP-1004440000191-D-H07	COVID_0722	8	CVD19	2	1	0	green	COVID_ST1
DSP-1004440000191-D-H08	COVID_0722	9	CVD19	2	2	1	green	COVID_ST3
DSP-1004440000191-D-H09	COVID_0722	10	CVD19	2	3	0	green	COVID_ST1
DSP-1004440000191-D-H10	COVID_0722	11	CVD19	2	3	0	green	COVID_ST2
DSP-1004440000191-D-H11	COVID_0722	12	CVD19	3	3	0	green	COVID_ST1
DSP-1004440000191-D-H12	COVID_0722	13	CVD19	2	2	0	green	COVID_ST1
DSP-1012300190504-G-A04	28733	3	CVD19	1	0	0	yellow	COVID_ST2
DSP-1012300190504-G-A05	28733	4	CVD19	1	1	0	yellow	COVID_ST1
DSP-1012300190504-G-A06	28733	5	CVD19	1	1	0	yellow	COVID_ST1
DSP-1012300190504-G-A07	28733	6	CVD19	1	0	0	yellow	COVID_ST1
DSP-1012300190504-G-A08	28733	7	CVD19	1	1	0	yellow	COVID_ST2
DSP-1012300190504-G-A09	28733	8	CVD19	1	1	0	yellow	COVID_ST2
DSP-1012300190504-G-A10	28733	9	CVD19	2	1	0	yellow	COVID_ST1
DSP-1012300190504-G-A11	28733	10	CVD19	1	0	0	yellow	COVID_ST2
DSP-1012300190504-G-A12	28733	11	CVD19	2	1	0	yellow	COVID_ST1
DSP-1012300190504-G-B01	28733	12	CVD19	2	1	0	yellow	COVID_ST1
DSP-1012300190504-G-B02	28748	1	CVD19	1	2	2	brown	COVID_ST3
DSP-1012300190504-G-B03	28748	2	CVD19	1	2	2	brown	COVID_ST3
DSP-1012300190504-G-B04	28748	3	CVD19	1	1	2	brown	COVID_ST3
DSP-1012300190504-G-B05	28748	4	CVD19	1	1	0	brown	COVID_ST3
DSP-1012300190504-G-B08	28748	7	CVD19	1	2	1	brown	COVID_ST3
DSP-1012300190504-G-B09	28748	8	CVD19	1	0	0	brown	COVID_ST3
DSP-1012300190504-G-B10	28748	9	CVD19	1	2	1	brown	COVID_ST3
DSP-1012300190504-G-B12	28748	12	CVD19	2	2	1	brown	COVID_ST3
DSP-1012300190504-G-D02	464	1	Non-CVD19	0	0	0	pink	Non-CVD19
DSP-1012300190504-G-D03	464	2	Non-CVD19	0	0	0	pink	Non-CVD19
DSP-1012300190504-G-D04	464	3	Non-CVD19	1	0	0	pink	Non-CVD19
DSP-1012300190504-G-D05	464	4	Non-CVD19	0	0	0	pink	Non-CVD19
DSP-1012300190504-G-D06	464	5	Non-CVD19	0	0	0	pink	Non-CVD19
DSP-1012300190504-G-D07	464	6	Non-CVD19	0	0	0	pink	Non-CVD19
DSP-1012300190504-G-D09	464	8	Non-CVD19	1	0	0	pink	Non-CVD19
DSP-1012300190504-G-D10	464	9	Non-CVD19	0	0	0	pink	Non-CVD19
DSP-1012300190504-G-D11	464	10	Non-CVD19	0	0	0	pink	Non-CVD19
DSP-1012300190504-G-D12	464	11	Non-CVD19	0	0	0	pink	Non-CVD19
DSP-1012300190504-G-E01	464	12	Non-CVD19	0	0	0	pink	Non-CVD19

## Sheet: raw_count
GENE	DSP.1004440000191.D.A02	DSP.1004440000191.D.A03	DSP.1004440000191.D.A06	DSP.1004440000191.D.A07	DSP.1004440000191.D.A08	DSP.1004440000191.D.A10	DSP.1004440000191.D.A11	DSP.1004440000191.D.B02	DSP.1004440000191.D.B03	DSP.1004440000191.D.B04	DSP.1004440000191.D.B05	DSP.1004440000191.D.B08	DSP.1004440000191.D.B09	DSP.1004440000191.D.B10	DSP.1004440000191.D.B11	DSP.1004440000191.D.C01	DSP.1004440000191.D.E04	DSP.1004440000191.D.E05	DSP.1004440000191.D.E06	DSP.1004440000191.D.E07	DSP.1004440000191.D.E08	DSP.1004440000191.D.E09	DSP.1004440000191.D.E10	DSP.1004440000191.D.E11	DSP.1004440000191.D.G01	DSP.1004440000191.D.G02	DSP.1004440000191.D.G03	DSP.1004440000191.D.G04	DSP.1004440000191.D.G05	DSP.1004440000191.D.G07	DSP.1004440000191.D.G08	DSP.1004440000191.D.G09	DSP.1004440000191.D.G10	DSP.1004440000191.D.G11	DSP.1004440000191.D.G12	DSP.1004440000191.D.H01	DSP.1004440000191.D.H02	DSP.1004440000191.D.H03	DSP.1004440000191.D.H04	DSP.1004440000191.D.H06	DSP.1004440000191.D.H07	DSP.1004440000191.D.H08	DSP.1004440000191.D.H09	DSP.1004440000191.D.H10	DSP.1004440000191.D.H11	DSP.1004440000191.D.H12	DSP.1012300190504.G.A04	DSP.1012300190504.G.A05	DSP.1012300190504.G.A06
A1BG	33	40	39	36	40	26	48	17	31	28	26	39	40	14	26	36	6	6	5	4	20	20	18	13	48	21	23	20	23	29	34	7	25	26	35	32	17	39	44	18	22	6	6	16	22	34	15	31	63
A1CF	27	36	35	51	47	48	63	38	45	40	29	50	50	21	50	62	9	18	6	13	15	19	24	14	41	28	39	16	26	33	50	9	20	26	46	31	12	41	38	20	29	5	5	28	22	36	32	48	104
A2M	1406	828	854	1012	1052	1169	1415	334	1188	388	1156	772	1589	241	446	466	45	125	50	52	191	184	112	69	97	88	170	97	152	52	144	58	142	140	102	772	113	547	531	42	338	19	36	382	181	418	3161	3190	6864
A2ML1	30	32	37	44	36	43	56	31	39	42	28	38	66	20	42	48	4	26	5	11	27	37	17	23	61	39	36	17	46	33	66	9	21	25	66	37	31	53	60	33	34	7	11	24	24	28	30	57	126
A3GALT2	29	27	45	30	25	35	46	32	34	33	36	40	55	21	31	28	5	13	4	3	21	25	18	11	38	22	28	17	38	19	46	3	25	27	35	24	11	29	27	12	23	5	5	15	16	21	20	37	101
A4GALT	57	50	58	49	56	71	69	49	82	66	62	64	121	53	79	51	5	21	10	3	16	30	23	14	59	21	36	13	25	28	46	5	23	30	45	31	14	42	54	15	30	8	8	19	23	36	44	66	124
A4GNT	26	38	38	41	34	52	53	32	30	44	22	21	76	21	44	42	5	17	6	6	21	19	16	13	58	23	26	17	42	24	57	12	26	24	52	31	14	51	34	13	26	3	4	20	22	34	40	41	103
AAAS	115	157	159	172	168	230	221	78	102	152	88	59	199	68	108	74	4	17	5	8	37	32	10	20	80	50	42	24	62	51	64	20	47	33	81	67	27	59	61	24	53	9	14	23	33	53	54	67	153
AACS	93	81	74	101	70	105	101	51	81	74	53	51	117	49	77	56	10	21	11	7	27	36	21	15	82	30	45	20	45	37	67	7	38	35	64	56	16	53	55	26	43	13	12	25	25	50	43	61	174
AADAC	29	26	42	35	38	47	39	31	43	37	35	26	53	24	43	40	3	23	7	9	23	27	14	9	50	20	31	21	25	24	53	5	28	34	46	29	24	46	49	17	24	7	5	30	26	25	34	55	118
AADACL2	28	31	35	46	35	57	50	41	36	42	31	48	85	22	35	37	8	16	4	6	20	23	24	16	44	25	34	11	29	22	73	5	22	30	36	33	21	33	52	17	35	8	4	20	26	37	38	54	104
AADACL3	24	31	40	40	27	49	60	35	27	60	38	37	63	18	41	52	7	23	8	7	14	30	15	13	31	20	22	16	31	18	40	11	19	22	32	29	7	34	22	10	39	5	7	24	24	31	36	51	116
AADACL4	34	37	52	41	41	55	53	19	42	49	38	37	79	35	43	48	5	25	8	5	15	23	25	16	42	34	37	15	53	32	49	13	23	30	49	35	23	49	41	19	35	8	8	28	21	32	30	99	113
AADAT	34	37	35	54	24	45	48	31	32	33	22	29	79	25	41	33	4	10	5	9	19	22	14	5	32	17	13	13	16	13	38	12	17	18	25	37	12	41	39	4	28	3	7	11	15	26	33	45	100
AAGAB	52	59	68	62	61	70	92	34	57	58	47	40	95	35	55	47	12	20	8	6	29	34	18	14	57	36	42	21	50	32	67	14	33	23	54	47	22	71	79	19	43	14	24	27	23	49	80	86	222
AAK1	60	36	48	71	49	108	76	44	60	46	54	47	132	22	47	50	5	22	7	8	24	34	17	17	61	25	32	22	35	31	53	10	29	41	47	65	32	55	56	14	51	10	13	40	23	66	57	54	174
AAMDC	29	43	50	43	43	56	50	22	29	32	33	34	77	19	54	40	7	13	8	5	24	30	16	15	41	20	27	14	35	30	68	17	24	33	43	33	20	43	53	16	34	4	9	28	31	30	60	50	133
AAMP	264	218	254	255	258	440	375	123	251	208	155	113	316	108	160	122	6	25	11	8	42	41	32	21	92	33	52	30	55	47	95	15	59	41	65	98	36	90	117	24	71	6	11	37	40	75	135	165	317
AANAT	70	88	100	116	73	125	121	77	83	68	48	61	119	46	68	60	5	20	4	6	32	31	21	19	90	33	45	24	52	50	69	9	31	42	59	53	21	85	68	27	47	10	14	21	22	53	41	56	105
AAR2	99	82	104	98	74	141	119	58	83	71	65	49	151	47	78	72	7	21	4	15	27	37	18	21	88	22	52	26	45	46	70	11	36	28	63	58	21	62	88	21	57	12	7	34	30	50	40	67	137
AARD	28	38	50	34	26	37	42	31	35	40	32	30	62	25	37	39	6	15	5	4	13	32	6	20	48	21	37	13	34	24	48	5	22	34	45	31	11	34	44	17	28	6	9	25	30	26	32	41	99
AARS1	60	82	73	72	73	100	91	49	71	61	74	78	129	35	86	76	11	30	7	5	33	38	26	14	67	31	46	29	40	36	70	9	34	33	74	81	30	72	106	22	68	13	22	42	34	80	114	98	272
AARS2	50	56	72	59	71	82	86	33	36	41	41	36	74	30	46	47	8	22	7	9	30	34	25	14	69	28	42	26	64	36	76	15	30	38	59	49	31	56	60	20	38	8	11	27	30	57	55	56	151
AARSD1	52	60	78	55	55	88	77	42	42	54	46	34	80	22	52	46	10	30	9	8	34	37	23	22	71	37	49	30	60	42	80	15	43	49	71	58	23	50	71	21	52	5	15	43	26	38	71	58	206
AASDH	18	16	24	36	20	21	36	27	24	32	23	16	57	17	26	28	5	6	5	4	15	11	5	10	20	13	12	8	18	17	18	9	13	15	24	22	12	29	23	10	17	3	1	13	10	20	24	24	74
AASDHPPT	50	40	61	67	62	64	68	41	54	55	35	31	97	36	60	43	11	12	4	9	22	24	18	14	50	24	41	21	34	30	68	8	27	28	44	28	23	59	50	18	43	8	14	25	15	41	72	83	221
AASS	140	120	116	98	104	99	158	33	38	34	47	42	78	36	47	56	9	26	7	10	32	31	33	18	55	30	35	19	50	30	71	10	27	41	49	99	28	70	96	14	77	1	17	34	64	71	33	74	159
AATF	57	56	80	62	73	75	80	38	50	54	42	37	91	34	50	35	5	12	9	6	25	25	11	10	31	22	21	18	27	27	47	6	27	31	29	60	16	55	64	10	57	10	11	33	24	54	53	46	114
AATK	35	48	49	61	54	60	64	28	44	29	22	28	41	17	41	35	6	18	6	3	26	24	10	6	18	14	22	13	17	11	28	9	20	18	23	29	11	48	60	7	32	1	12	12	14	29	33	43	126
ABAT	38	44	42	67	51	55	62	30	40	47	31	46	61	27	44	29	10	21	7	9	22	23	19	10	72	28	27	21	42	40	65	11	35	35	53	44	12	38	47	17	38	7	7	19	22	38	38	56	101
ABCA1	61	47	57	76	53	120	64	42	43	69	54	43	115	33	60	45	8	19	8	8	26	33	16	13	64	31	51	32	51	39	97	26	52	49	62	51	25	64	73	38	48	9	9	41	31	54	47	57	137
ABCA10	53	39	56	35	41	55	44	31	28	45	32	43	66	23	37	38	4	18	11	7	28	29	20	19	54	24	37	19	43	29	47	13	27	38	58	31	16	45	59	15	36	7	18	37	19	41	45	53	130
ABCA12	35	35	47	55	45	63	53	33	46	35	32	30	63	27	39	49	3	15	10	2	17	28	21	14	51	26	30	18	32	33	41	9	24	26	40	30	13	37	46	15	29	5	8	36	17	37	36	50	123
ABCA13	31	32	38	51	41	40	40	35	38	31	28	39	79	28	54	59	8	15	6	6	28	28	15	11	48	24	29	19	30	27	57	14	24	30	48	37	18	39	38	10	29	2	8	22	20	22	35	53	145
ABCA2	55	28	49	43	28	53	48	21	42	33	26	24	58	27	33	26	4	18	6	7	21	19	9	7	52	25	25	10	19	21	38	10	29	29	31	32	18	43	35	12	38	5	5	18	21	36	33	42	102
ABCA3	78.823	214.978	225.696	262.97	191.725	301.592	353.707	47.6074	53.4223	72.621	82.7895	56.58	95.4367	39.2968	92.7698	72.4689	17.9951	56.547	17.2895	19.6959	58.2597	66.1829	41.2456	26.6436	67.5754	41.5841	101.699	21.8922	51.8785	36.5092	78.6553	11.8296	69.2312	55.1003	61.4995	126.03	54.7069	196.175	281.027	18.2855	143.472	10.6186	32.9153	33.2767	60.481	146.255	56.5431	247.326	828.518
ABCA3_WTA	50	140	117	163	103	179	196	38	28	42	47	41	61	37	74	63	8	32	9	7	38	50	30	20	40	25	64	13	31	25	45	8	42	34	33	82	30	108	155	21	103	9	23	22	40	101	61	167	633
ABCA4	27	37	33	51	32	56	46	28	32	38	24	36	65	19	30	37	3	17	12	3	34	35	16	9	62	23	37	22	69	27	56	12	36	26	44	38	14	38	45	18	29	6	9	19	18	38	42	55	120
ABCA5	43	29	67	55	42	62	63	33	59	60	34	42	84	37	51	51	8	15	6	3	28	30	14	15	42	24	29	21	37	15	43	18	31	38	30	32	9	40	46	15	22	7	7	65	18	35	41	60	117
ABCA6	87	42	53	55	42	67	69	32	33	39	29	25	48	20	40	49	2	25	5	11	21	30	11	6	32	27	33	17	59	21	52	14	31	33	37	29	9	30	42	15	25	10	5	19	20	31	38	51	111
ABCA7	31	30	26	39	37	53	44	23	49	37	23	29	74	18	51	42	8	22	5	2	22	29	19	11	49	36	26	15	33	25	60	8	32	27	48	41	17	47	53	13	37	2	14	21	19	31	34	72	118
ABCA8	65	65	69	84	67	75	101	31	39	35	27	27	83	23	52	51	9	24	11	10	35	31	27	18	65	25	47	38	50	33	66	7	45	31	46	39	12	63	46	28	34	8	10	40	32	38	43	70	149
ABCA9	59	42	53	64	35	66	46	28	42	40	23	40	59	22	44	38	7	30	10	4	27	23	19	12	61	38	55	34	57	26	69	17	22	49	42	25	6	31	42	16	37	9	13	28	24	23	35	42	101
ABCB1	46	37	41	53	48	73	59	31	53	48	35	50	80	31	44	58	11	17	8	8	22	24	14	14	53	27	27	21	34	25	57	11	21	28	42	38	20	41	44	12	45	2	1	24	23	40	42	69	105
ABCB10	69	56	69	84	78	102	111	37	72	67	53	45	98	37	52	48	3	27	12	12	41	47	30	24	141	43	71	31	95	71	120	18	67	61	122	86	29	116	132	38	67	15	12	72	51	93	80	77	185
ABCB11	53	58	70	56	64	83	79	38	56	58	44	44	105	34	47	40	9	21	4	11	24	27	21	20	53	26	39	18	37	22	60	9	28	42	44	50	19	46	59	23	35	4	7	31	22	43	38	54	121
ABCB4	23	23	24	27	25	35	25	24	30	23	18	23	57	17	43	20	9	11	3	7	15	23	14	12	34	14	27	13	19	19	47	9	21	25	27	35	10	31	35	11	26	2	6	15	17	11	17	41	76
ABCB5	34	36	45	47	49	61	40	23	39	31	38	26	80	24	32	37	8	18	4	6	28	31	15	15	57	36	42	13	58	37	65	4	33	41	61	36	16	57	55	17	31	5	8	21	21	41	39	54	131
ABCB6	44	35	46	53	44	69	64	30	46	36	27	33	83	35	47	56	7	16	7	8	27	36	21	10	75	31	39	22	43	24	56	16	31	29	71	40	13	43	56	18	49	9	11	27	22	47	48	59	122
ABCB7	38	46	51	40	52	80	75	33	29	37	36	37	67	20	37	55	9	15	6	5	23	28	20	11	44	19	31	22	34	26	43	5	24	19	38	33	13	36	41	17	26	2	5	24	13	26	44	72	137
ABCB8	44	54	56	64	53	82	69	43	57	72	42	39	114	43	69	53	12	30	9	11	26	27	26	11	55	28	41	19	39	36	62	15	35	33	55	36	21	57	52	19	45	7	14	40	16	47	68	77	195
ABCB9	138	142	172	153	166	231	267	125	212	161	120	135	306	101	184	139	11	30	8	10	38	39	31	32	76	39	59	28	60	32	86	20	47	38	66	62	18	68	61	23	55	11	15	26	29	47	52	68	169
ABCC1	55	49	57	44	53	107	77	39	52	53	50	37	86	41	61	42	4	15	10	9	24	20	20	7	59	19	25	13	27	39	42	14	20	36	42	44	11	36	55	9	29	10	14	35	26	33	39	61	142
ABCC10	35	42	45	57	44	83	62	29	52	48	31	32	78	26	50	32	10	13	4	5	14	17	11	12	46	27	19	15	28	25	62	12	28	36	54	60	27	65	71	10	44	3	11	31	16	44	35	57	117
ABCC11	33	47	53	56	32	57	54	26	50	55	37	35	83	25	47	41	6	18	7	8	24	16	15	15	58	20	32	14	36	18	48	15	18	26	36	21	15	35	37	11	33	7	3	31	27	23	39	43	87
ABCC12	19	26	48	39	40	43	49	27	42	53	29	27	91	20	50	50	11	22	3	8	28	26	15	25	39	20	29	19	36	27	55	12	30	27	41	34	11	47	37	9	32	7	8	18	22	34	39	48	120
ABCC2	21	24	26	36	28	39	38	13	12	26	25	23	39	11	32	27	3	11	2	6	11	21	13	9	51	23	28	14	27	19	44	6	12	26	37	24	12	39	43	12	28	9	5	16	17	31	20	27	91
ABCC3	67	64	63	66	58	111	75	40	53	62	45	51	85	30	51	71	8	26	15	9	40	42	21	15	95	32	54	20	61	53	78	20	40	38	76	150	55	158	192	27	110	7	29	46	44	120	60	86	222
ABCC4	29	36	37	56	40	42	57	30	35	42	30	31	59	17	52	50	4	12	6	6	21	19	19	8	44	14	19	14	22	24	35	2	26	30	26	35	12	37	53	10	28	5	3	15	18	30	35	43	105
ABCC5	55	46	75	55	56	82	67	40	57	47	42	29	100	24	67	54	5	18	4	5	18	20	26	12	83	37	46	24	55	41	94	11	50	45	78	85	29	64	86	35	65	10	16	86	42	69	33	75	138
ABCC6	60	87	102	100	92	129	97	50	75	61	61	58	103	38	67	56	6	24	6	6	37	33	18	23	133	45	50	25	70	50	85	13	52	50	95	74	25	92	99	31	54	6	5	41	31	80	42	70	149
ABCC8	52	57	82	76	58	87	82	37	39	53	46	40	83	34	62	36	5	26	6	16	43	37	18	18	55	25	43	24	50	34	70	15	25	36	65	46	11	39	53	17	44	12	12	23	25	44	44	58	126
ABCC9	44	30	45	38	21	41	60	23	33	27	33	13	60	16	38	22	3	9	5	3	21	26	17	8	46	18	38	19	32	21	52	11	26	20	49	38	17	41	38	18	32	7	6	22	14	30	24	43	74
ABCD1	54	50	58	79	46	90	77	44	73	80	41	49	92	38	54	55	11	20	9	10	33	39	29	32	43	21	35	18	36	25	65	9	40	22	28	41	19	41	56	15	40	8	9	29	29	46	53	67	166
ABCD2	31	37	34	40	32	53	48	30	38	48	40	37	82	21	56	40	7	16	10	7	23	37	15	19	58	24	31	17	30	29	50	12	28	33	49	36	19	38	53	14	33	7	6	25	25	46	43	58	115
ABCD3	36	36	62	64	58	65	55	28	36	38	33	36	82	31	49	47	4	15	11	7	24	26	16	12	25	16	17	15	23	18	33	3	16	12	13	26	11	40	43	8	38	2	4	17	11	30	41	57	143
ABCD4	40	38	46	55	41	68	52	24	48	39	34	40	76	29	56	51	10	23	9	10	32	39	31	17	56	34	43	38	33	34	66	8	25	36	49	72	37	67	73	22	73	11	11	36	29	66	58	75	166
ABCE1	45	49	56	73	66	94	76	41	61	73	53	44	99	36	73	56	8	12	7	8	30	25	19	14	65	25	39	14	34	32	58	13	43	35	42	55	28	61	40	19	38	5	9	20	16	45	54	65	180
ABCF1	54	49	59	74	54	74	65	53	61	57	46	46	109	38	55	62	9	14	2	3	22	25	18	13	51	25	25	18	22	23	38	14	32	29	57	46	12	39	52	13	26	7	8	28	25	40	56	73	165
ABCF2	67	54	51	72	72	84	94	38	44	68	55	51	85	32	57	58	8	28	9	9	29	32	26	14	64	34	26	22	53	35	73	16	49	30	60	60	23	70	76	18	55	8	12	19	32	45	78	84	219
ABCF3	54	68	69	61	51	93	82	32	69	60	53	50	125	31	72	46	7	23	6	7	22	23	13	11	64	29	34	19	44	25	61	14	26	39	50	49	28	64	53	16	45	10	9	22	27	50	52	78	183
ABCG1	72	45	54	38	63	91	72	44	43	46	36	45	81	44	49	59	7	27	11	15	26	25	15	20	46	21	58	22	54	34	65	5	56	31	50	92	22	88	134	24	68	8	16	33	42	84	46	74	171
ABCG2	25	25	23	28	19	33	25	30	24	26	18	27	41	15	30	38	6	25	8	3	7	12	12	20	38	18	25	18	38	18	30	8	15	25	34	26	9	24	27	8	13	3	16	15	20	20	18	40	74
ABCG4	80	73	105	98	86	111	109	58	92	63	50	36	141	34	39	54	12	21	14	7	27	25	14	9	45	22	28	19	39	22	56	5	35	28	58	51	20	42	41	11	37	6	7	21	23	39	36	47	101
ABCG5	37	39	54	38	29	48	45	32	36	30	28	29	71	30	42	51	17	22	4	4	21	28	17	12	54	21	33	12	32	17	47	15	39	28	39	29	18	35	40	18	30	9	12	22	22	40	28	38	135
ABCG8	28	40	58	51	41	63	65	47	37	47	37	27	86	28	49	51	6	26	12	12	22	36	14	17	62	26	37	17	44	26	67	13	30	43	50	31	15	33	60	20	24	17	3	27	24	41	33	54	102
ABHD1	31	31	32	36	35	43	33	20	39	37	31	23	62	13	34	37	5	17	4	3	21	17	17	8	47	23	30	15	36	19	64	10	30	25	53	30	21	30	54	8	29	5	12	18	17	35	28	44	87
ABHD10	22	32	32	51	25	42	41	25	33	32	25	35	69	15	35	44	8	28	2	5	22	16	20	13	41	17	21	13	19	31	49	19	26	30	39	32	22	34	38	10	30	4	9	23	17	37	44	53	115
ABHD11	53	54	70	67	66	85	93	32	45	59	41	35	84	36	53	57	6	24	7	8	28	28	16	14	68	29	33	21	42	28	61	18	38	34	52	52	22	69	72	12	46	7	4	30	29	42	36	68	141
ABHD12	64	59	59	73	64	87	99	52	65	55	46	44	123	45	55	54	10	21	6	11	28	26	20	13	70	30	31	20	35	27	77	12	34	35	59	40	27	56	59	20	40	9	9	33	29	44	56	76	188
ABHD12B	23	32	29	25	21	43	51	20	36	38	21	41	40	24	36	41	5	13	6	6	24	25	15	13	26	11	22	11	33	15	48	7	18	21	21	17	12	24	19	9	29	3	4	9	19	24	27	43	81
ABHD13	24	30	34	48	39	35	53	31	48	27	24	30	52	20	44	33	3	12	1	6	23	22	12	13	50	21	32	23	26	25	62	8	23	29	45	30	11	30	42	19	31	4	7	20	20	25	55	47	120
ABHD14A	47	59	57	51	42	75	74	25	53	35	32	29	95	26	51	33	6	16	5	7	32	13	20	19	57	37	37	18	37	24	55	11	33	41	65	43	16	64	56	13	46	6	13	24	17	41	52	68	134
ABHD14B	73	77	68	106	64	149	122	43	44	46	50	46	93	33	65	43	7	17	10	8	29	24	23	24	68	24	30	16	41	42	67	15	39	38	64	39	14	51	57	16	42	7	11	32	19	46	55	75	205
ABHD15	25	23	25	43	13	43	38	22	30	25	30	29	54	10	35	38	9	19	5	6	21	22	9	12	39	12	22	9	27	22	46	10	9	13	17	23	13	28	25	5	21	6	8	18	21	22	33	33	100
ABHD16A	644	623	892	864	793	1238	1143	694	1653	1394	1030	710	2273	805	1232	715	17	24	16	7	46	46	28	17	112	52	64	34	75	51	83	11	62	58	84	69	24	55	87	23	57	10	18	42	30	63	137	269	538
ABHD16B	35	43	37	37	29	50	42	22	27	41	25	28	65	21	24	28	5	14	4	5	14	18	21	11	40	21	24	15	28	16	43	5	20	26	28	26	14	34	40	8	23	6	8	16	11	26	21	34	80
ABHD17A	115	114	157	143	139	189	181	66	149	128	103	82	239	65	109	87	14	32	16	13	55	47	38	21	174	68	90	41	113	96	129	27	74	61	161	147	34	163	173	49	118	24	15	88	56	123	119	137	416
ABHD17B	44	46	43	50	49	60	39	28	51	44	39	38	72	30	45	53	4	23	8	3	26	27	20	17	56	23	39	16	40	35	60	10	27	33	36	43	12	38	56	13	32	3	6	23	21	27	42	59	135
ABHD17C	59	75	69	105	87	122	116	45	85	56	53	66	105	26	66	51	6	18	14	5	26	29	21	18	58	33	39	26	43	39	71	12	28	36	71	38	13	66	45	16	47	7	7	25	23	33	69	98	202
ABHD18	58	65	67	75	62	117	106	45	72	55	53	45	103	33	60	50	9	19	11	9	32	39	25	12	80	32	45	25	41	43	75	12	37	49	50	47	24	55	93	12	60	9	11	36	31	45	49	89	180
ABHD2	78	101	108	119	92	198	162	56	92	77	83	65	127	48	86	63	9	32	12	15	61	55	30	29	78	34	56	31	55	45	111	14	47	62	71	94	28	91	125	28	81	11	17	55	41	88	124	157	362
ABHD3	45	38	53	68	41	57	70	37	84	80	50	36	114	37	52	55	3	23	8	5	28	24	12	13	52	21	33	20	30	18	56	9	35	24	43	34	21	35	62	17	38	6	12	18	16	30	52	56	152
ABHD4	45	50	49	63	44	52	73	26	52	42	32	25	70	38	47	43	10	22	5	6	34	21	24	25	56	18	34	24	39	32	57	11	30	26	65	53	21	53	84	19	40	7	10	29	15	53	50	80	152
ABHD5	60	52	63	80	48	80	79	40	56	43	56	55	93	24	56	61	11	12	5	6	19	30	17	17	65	30	47	23	44	45	76	13	42	34	64	44	21	76	80	22	39	5	3	22	20	51	54	62	161
ABHD6	46	50	64	62	72	71	93	31	46	57	35	34	78	26	58	38	6	20	7	6	22	22	13	5	52	14	33	18	33	37	45	11	18	35	35	34	14	29	48	15	30	8	5	18	16	27	48	56	136
ABHD8	50	46	65	50	54	69	65	32	32	46	39	33	94	33	50	47	9	20	4	8	23	37	24	16	62	36	44	19	59	33	65	19	45	51	43	42	15	63	67	16	47	10	14	32	27	50	46	64	151
ABI1	77	73	97	94	60	128	102	63	103	115	80	46	171	67	90	70	9	24	11	13	25	31	19	26	53	22	33	25	50	36	52	15	35	32	43	51	13	50	55	11	43	6	8	39	33	41	78	110	235
ABI2	47	34	39	54	52	60	68	33	50	34	17	31	70	27	50	41	11	13	6	6	26	18	11	13	68	32	48	19	44	39	65	20	31	34	57	41	21	56	54	26	28	4	6	37	31	57	47	65	128
ABI3	105	116	134	114	100	146	146	63	132	114	100	71	197	72	123	73	5	26	8	8	39	33	17	27	47	21	18	20	38	32	54	11	30	17	46	39	23	34	35	9	35	9	12	26	18	28	40	93	129
ABI3BP	97	65	46	80	74	70	103	31	64	47	39	44	129	25	54	44	3	18	3	11	22	24	14	16	40	13	30	13	39	17	35	9	29	23	34	31	13	47	40	16	21	6	3	30	22	31	135	60	209
ABITRAM	117	123	121	130	115	183	159	71	103	101	78	60	169	55	80	86	10	29	7	4	28	29	25	27	82	31	50	19	55	28	81	12	36	41	68	49	16	59	75	22	44	8	7	38	30	42	41	62	180
ABL1	65	51	56	56	58	79	80	48	84	50	48	50	111	30	57	47	8	22	11	7	31	30	25	17	61	28	47	22	56	20	59	12	39	34	47	57	27	54	72	20	41	8	8	44	32	53	73	84	210
ABL2	47	38	57	58	46	51	59	54	66	56	54	41	94	37	68	65	5	18	3	8	26	28	18	13	57	26	34	18	34	36	69	12	33	28	44	34	19	43	61	19	41	4	10	23	28	44	67	67	171
ABLIM1	61	67	65	75	56	106	96	50	38	61	42	36	98	30	62	40	4	13	8	10	35	24	10	16	49	23	27	17	36	25	48	8	28	27	42	49	14	54	62	17	29	5	7	28	22	45	36	48	119
ABLIM2	30	39	39	39	38	47	61	35	41	49	30	53	78	20	49	40	3	22	10	3	24	35	17	15	58	20	32	12	40	28	57	7	28	23	56	33	17	45	44	22	33	6	5	14	27	43	38	53	112
ABLIM3	55	48	61	59	66	52	84	35	50	52	32	38	71	34	71	48	8	12	6	5	25	33	8	11	50	24	26	20	37	26	59	10	28	23	45	37	21	39	66	16	43	9	3	19	15	45	62	67	169
ABO	34	45	58	45	61	74	60	30	34	43	26	34	60	22	32	47	4	26	3	5	17	32	18	17	62	26	40	12	52	37	56	10	31	35	55	44	22	50	68	15	41	5	9	17	23	45	32	55	122
ABR	75	69	78	92	79	125	96	49	67	50	45	49	103	39	55	35	12	18	7	6	30	31	14	21	47	20	44	14	40	26	67	10	37	33	58	61	21	57	71	18	45	3	10	37	29	40	68	76	208
ABRA	26	23	51	37	28	38	37	36	34	34	34	29	51	14	33	33	8	14	11	6	15	28	18	6	47	21	25	23	25	18	47	4	23	21	28	25	11	40	34	15	30	5	8	17	23	24	29	42	88
ABRACL	60	60	72	54	50	111	87	43	84	103	57	55	175	41	72	47	9	25	6	11	26	34	12	13	70	30	28	20	41	52	71	10	34	39	52	55	24	63	70	18	51	5	15	41	28	50	76	87	223
ABRAXAS1	59	41	56	72	43	75	71	31	50	56	28	41	89	20	48	46	12	25	4	8	30	34	16	18	69	37	51	32	45	57	63	16	33	46	61	40	22	52	56	25	36	9	11	17	24	45	31	48	124
ABRAXAS2	31	35	35	47	37	53	58	34	33	45	23	35	63	17	58	33	5	20	6	9	21	24	14	10	49	14	24	13	26	20	58	9	32	27	38	22	13	40	41	17	28	12	11	22	20	32	34	65	145
ABT1	19	37	33	34	44	57	43	27	35	34	23	31	56	15	35	37	7	19	10	6	31	29	22	6	63	20	35	18	39	30	68	6	38	30	42	38	16	38	49	19	39	7	11	29	16	28	42	44	126
ABTB1	92	63	88	86	80	123	110	45	55	58	54	40	112	32	55	44	6	24	7	9	23	21	24	14	74	35	33	23	66	38	72	13	39	32	64	48	15	69	56	14	48	9	9	33	22	58	50	58	153
ABTB2	37	43	53	42	39	39	75	31	55	50	47	33	72	30	41	45	10	20	6	10	32	27	16	18	45	16	28	22	40	26	48	12	32	23	41	40	12	47	45	16	31	3	11	13	17	35	41	49	121
ACAA1	109	115	131	150	127	203	183	89	152	125	105	76	207	60	108	87	18	29	10	8	25	44	22	22	67	33	38	41	58	48	59	18	55	39	63	82	46	97	129	15	82	13	16	55	40	75	92	119	317
ACAA2	47	66	62	81	60	91	76	45	60	49	51	49	103	29	54	56	9	23	11	9	28	27	33	15	66	31	49	20	40	35	63	11	32	32	45	55	17	56	85	15	48	9	14	34	23	52	101	91	250
ACACA	24	33	46	43	34	53	50	19	32	22	23	22	44	13	36	26	4	10	4	2	11	12	12	10	29	19	17	13	16	24	43	10	21	20	38	41	18	39	58	8	27	4	5	21	14	42	18	28	88
ACACB	59	40	76	81	53	66	84	31	38	38	34	44	82	30	43	51	10	22	4	10	22	26	29	19	69	21	31	25	48	39	60	10	28	34	53	42	14	42	58	23	27	5	5	27	26	45	35	52	138
ACAD10	35	48	46	51	57	67	66	35	43	48	39	35	80	20	43	49	10	18	11	9	32	28	23	17	74	25	50	21	52	31	62	19	37	44	68	72	25	51	57	18	44	12	13	45	24	65	52	62	158
ACAD11	58	56	48	48	52	74	68	33	47	40	51	39	93	35	63	59	7	25	11	8	19	34	9	15	60	20	37	23	34	33	61	15	19	33	40	55	18	36	53	11	37	9	9	22	19	43	34	64	116
ACAD8	67	85	87	101	70	111	106	42	93	85	56	45	132	50	61	69	9	17	14	5	26	34	21	15	107	34	61	28	68	64	86	12	51	60	93	51	25	71	85	27	61	5	15	29	35	66	52	69	146
ACAD9	81	78	75	87	68	122	103	52	100	77	59	44	152	38	103	63	7	14	4	3	21	23	11	22	60	29	31	13	37	50	54	6	26	30	51	43	22	55	69	21	48	9	9	24	24	63	53	77	184
ACADL	38	71	63	82	67	86	86	40	34	23	30	25	51	36	44	43	4	28	4	8	23	33	23	8	34	22	38	23	25	21	32	11	26	19	45	37	9	42	55	14	32	3	4	16	25	29	48	57	127
ACADM	56	37	50	65	44	77	57	36	48	49	40	40	89	28	63	38	4	22	10	12	23	32	28	11	61	26	51	21	46	39	67	16	34	34	60	49	17	55	65	21	64	6	9	22	26	56	64	76	215
ACADS	62	57	77	81	77	102	105	48	63	63	58	49	123	35	75	69	8	29	7	9	36	35	32	20	90	39	60	38	77	54	94	15	41	40	94	70	28	83	78	27	58	5	10	41	38	74	73	104	208
ACADSB	46	52	70	60	56	94	87	36	51	40	40	21	108	37	46	48	11	37	15	5	29	24	26	20	57	26	37	20	43	40	71	13	39	34	58	51	18	53	87	27	48	4	10	25	22	50	53	78	190
ACADVL	196	165	189	214	192	318	301	158	238	189	194	166	357	123	193	169	18	35	21	18	45	65	39	20	172	57	98	49	93	95	135	18	96	86	131	277	52	219	310	36	172	25	32	146	86	233	368	403	1066
ACAN	29	46	52	39	42	37	46	26	43	43	29	34	54	20	42	35	5	19	9	4	16	20	14	13	53	21	25	24	25	24	52	7	26	17	34	31	13	44	30	22	21	8	4	19	18	28	38	50	89
ACAP2	80	56	63	66	69	95	76	46	85	71	67	58	111	36	45	67	7	17	7	7	19	26	17	14	56	16	33	28	41	31	54	15	26	36	56	43	26	54	60	20	39	2	10	32	19	42	63	82	170
ACAP3	43	68	69	57	61	73	97	32	65	43	34	41	82	32	68	59	8	33	6	7	27	43	26	17	60	31	63	24	56	37	71	10	51	27	65	107	38	114	110	22	78	8	16	65	45	83	63	82	192
ACAT1	103	102	85	123	114	161	141	50	88	73	56	51	118	40	58	73	9	29	10	11	46	37	27	18	52	31	51	34	42	32	71	14	42	48	49	56	27	71	84	15	56	10	8	35	25	58	69	112	330
ACAT2	38	44	39	47	40	54	85	33	31	34	42	40	63	16	47	35	10	23	2	1	30	35	14	11	38	31	29	27	38	32	53	12	28	32	34	45	22	48	38	16	29	6	4	24	21	42	51	65	202
ACBD3	48	60	66	61	56	80	88	45	87	78	62	56	113	40	66	59	5	22	7	10	32	27	23	16	63	27	30	19	42	38	75	15	48	33	51	61	19	75	98	21	69	7	16	46	33	62	77	78	233
ACBD4	41	40	43	40	42	55	49	33	43	38	22	36	84	33	55	33	6	15	7	4	17	22	20	9	38	27	31	17	23	25	48	11	18	25	26	33	16	39	42	12	31	5	5	20	17	35	36	51	87
ACBD5	34	47	53	56	61	73	69	36	54	45	49	33	93	35	53	54	12	25	8	5	18	28	27	13	54	34	43	33	43	44	65	8	34	34	55	48	24	67	67	17	61	5	10	43	20	50	53	71	179
ACBD6	61	60	64	68	50	78	89	34	64	48	48	28	91	15	50	44	9	16	3	8	27	29	21	13	54	24	36	17	50	31	56	25	38	37	57	52	20	69	63	16	53	5	3	39	23	53	33	49	138
ACBD7	29	31	46	39	32	49	68	32	44	32	32	33	64	17	37	40	3	22	9	7	17	22	22	16	50	19	43	21	46	30	54	12	41	33	53	44	15	48	54	24	44	8	10	24	18	48	37	36	106
ACCS	26	36	45	50	28	60	53	23	28	33	23	26	52	9	33	40	3	7	6	7	17	28	10	8	26	20	31	14	28	12	35	13	21	14	30	37	10	43	43	5	20	5	4	24	10	28	24	47	101
ACCSL	49	44	84	72	73	81	86	44	55	68	33	46	94	41	46	70	15	19	13	3	22	39	23	18	80	22	47	31	62	46	70	19	40	43	83	48	23	59	73	19	41	3	7	30	24	63	39	42	100
ACD	48	44	48	45	44	59	63	44	42	33	36	36	70	27	34	45	10	13	3	6	21	27	15	12	51	21	29	11	29	27	48	10	34	20	51	48	22	38	50	24	36	4	7	26	30	28	48	61	123
ACE	50	50	47	47	35	76	70	29	42	45	42	34	59	22	57	44	4	21	11	6	29	25	22	14	56	24	28	15	46	39	51	9	31	22	46	89	34	93	119	28	77	6	10	51	43	83	79	91	186
ACE2	23.7104	27.2064	32.0989	34.4411	32.4044	32.6578	39.4651	28.0051	22.8535	32.0266	24.2285	31.1532	41.0283	20.7961	39.3898	40.3895	7.43239	17.8374	8.27838	7.43239	16.1353	27.5429	15.3263	11.3611	35.9567	16.8077	26.2349	16.7294	31.799	16.8773	47.6399	7.52895	21.9021	22.5237	30.7614	29.2667	13.4825	28.4748	35.6009	10.9635	23.4229	2.82523	5.35658	14.9315	16.0284	23.2533	29.3019	44.7533	83.3841
ACE2_WTA	34	34	40	49	34	38	69	41	31	39	28	30	68	37	46	62	8	24	9	6	37	25	24	13	32	16	31	19	30	21	53	9	22	27	33	31	25	37	41	13	34	9	6	16	44	28	46	58	139
ACER1	43	37	52	46	39	52	40	26	36	34	27	31	71	19	48	40	9	16	9	6	26	21	23	16	47	23	28	21	30	38	50	6	29	30	48	36	13	40	36	11	26	9	8	22	25	31	30	50	107
ACER2	45	50	59	46	60	67	77	54	63	49	58	43	75	25	52	47	13	22	7	10	21	39	21	17	71	44	43	24	46	38	86	16	44	45	65	60	25	57	65	25	57	10	13	24	24	54	48	58	155
ACER3	45	57	57	59	36	90	68	37	44	43	51	46	76	30	54	52	3	17	6	4	25	27	20	20	44	22	38	20	37	24	59	14	23	24	35	34	14	46	40	10	28	5	9	20	33	50	40	48	131
ACHE	40	42	53	57	41	69	59	46	48	44	41	47	90	21	60	71	7	15	8	6	29	35	25	15	74	35	30	23	48	39	70	13	43	35	63	59	21	77	70	24	55	8	8	28	26	41	53	72	160
ACIN1	87	93	91	112	117	164	133	71	116	126	94	61	205	63	90	90	7	16	7	3	21	24	18	19	36	19	55	32	49	21	60	13	46	38	47	158	48	138	143	27	83	16	30	94	56	99	88	83	253
ACKR1	42	38	42	45	58	38	60	30	39	37	29	18	183	17	38	40	6	21	12	6	27	44	20	14	54	20	25	14	26	18	39	7	27	23	38	21	15	32	38	12	26	1	11	28	16	23	33	37	86
ACKR2	100	105	128	121	103	133	190	51	111	71	79	62	133	51	71	70	6	15	4	9	29	24	20	16	79	37	52	20	48	44	76	11	36	40	65	46	24	51	71	21	53	7	7	26	28	50	32	50	93
ACKR3	44	43	43	50	65	76	68	34	59	45	43	28	84	25	47	39	3	9	4	4	10	16	7	5	43	15	36	3	21	19	31	3	16	26	18	34	13	33	36	11	21	5	5	18	18	20	24	28	62
ACKR4	19	16	17	19	12	28	25	17	18	20	15	19	38	11	28	22	3	11	3	5	18	9	6	14	30	7	12	10	19	17	20	3	12	17	13	11	6	20	31	2	16	1	5	7	13	15	13	23	59
ACLY	51	46	49	44	47	74	81	45	71	57	50	29	92	49	51	59	9	14	8	8	25	21	15	13	42	25	30	16	31	28	51	8	29	28	36	40	13	51	51	10	28	6	6	24	18	40	82	77	226
ACMSD	28	27	31	30	28	45	39	23	29	33	27	23	72	22	35	40	5	15	7	7	19	20	12	11	47	29	24	12	27	30	62	8	21	17	39	21	12	41	37	6	21	5	6	7	12	39	27	35	108
ACO1	63	33	71	55	55	87	82	45	47	58	35	45	79	27	51	55	6	15	11	5	21	28	15	20	68	36	54	29	51	27	57	15	49	30	51	46	16	56	60	17	45	14	7	38	34	48	51	63	166
ACO2	68	71	57	78	71	105	84	38	76	50	50	53	121	35	59	50	6	23	11	2	38	29	19	11	78	33	47	23	34	45	86	15	31	39	63	61	16	68	63	18	46	7	3	28	20	43	60	87	180
ACOD1	35	29	35	53	32	47	44	45	59	72	46	47	69	36	50	53	14	21	13	11	25	27	19	19	47	27	32	32	47	39	63	13	39	39	54	54	20	64	63	22	41	7	6	21	29	47	32	56	118
ACOT1	45	47	47	72	45	84	67	20	45	43	37	30	64	30	36	43	5	12	5	8	18	20	16	18	46	25	30	16	36	31	49	11	32	24	42	46	22	65	78	20	36	11	13	34	23	49	48	59	149
ACOT11	111	96	139	136	123	172	210	62	117	124	77	71	163	71	80	85	8	14	7	10	25	29	19	21	59	35	37	24	27	22	68	10	31	25	35	44	25	50	48	23	33	8	8	17	18	42	42	77	146
ACOT12	29	20	39	36	30	47	54	41	28	36	22	37	64	17	48	42	6	16	6	5	26	22	11	15	35	15	28	12	36	28	61	8	20	18	44	27	11	37	37	17	31	7	7	21	18	34	31	49	99
ACOT13	51	35	49	54	48	67	60	28	43	46	37	28	87	26	58	50	12	20	9	9	22	35	18	19	51	24	39	20	26	35	43	11	40	33	48	52	18	45	49	17	42	6	7	23	25	49	54	90	169
ACOT2	61	62	65	66	55	75	81	39	53	42	48	54	107	24	61	50	9	27	6	4	27	31	22	20	50	23	50	25	34	30	48	15	43	37	51	50	26	52	69	13	47	6	11	23	21	33	40	75	174
ACOT4	55	48	62	66	54	81	69	40	62	64	40	43	96	26	76	70	5	21	8	7	22	31	13	29	53	31	35	9	35	36	60	10	29	28	49	41	18	40	48	15	31	4	15	25	24	35	34	60	126
ACOT6	36	40	48	48	36	69	43	28	36	44	24	41	79	26	50	48	8	17	9	3	33	27	19	19	63	35	33	29	44	35	52	15	37	36	61	35	20	46	47	19	35	4	14	27	22	36	44	62	116
ACOT7	33	35	41	66	53	54	55	33	72	51	47	38	67	35	44	42	7	17	8	8	29	38	21	19	47	23	35	17	47	19	54	14	22	32	51	41	19	45	62	23	50	6	9	19	23	40	50	49	173
ACOT8	40	43	44	46	43	58	76	36	57	38	29	29	81	19	43	50	4	18	6	12	27	28	19	17	53	30	38	15	36	25	63	5	22	31	53	44	14	53	59	16	40	7	11	25	26	35	43	70	133
ACOT9	44	55	42	65	78	72	75	41	57	66	40	50	116	44	58	61	11	23	7	5	22	33	16	12	50	22	32	14	23	20	46	9	23	24	34	52	13	38	44	22	26	5	10	20	18	32	67	82	174
ACOX1	41	38	72	75	45	85	58	41	41	45	41	26	77	23	50	48	9	18	8	3	14	27	10	8	50	19	31	20	35	24	40	7	23	23	45	31	15	29	46	10	44	3	6	21	28	45	36	68	165
ACOX2	50	47	59	50	57	57	59	28	44	36	24	47	79	26	54	41	12	17	8	6	29	23	11	17	61	13	39	19	22	20	62	16	29	31	63	54	20	57	63	13	49	4	8	32	24	54	31	70	138
ACOX3	49	43	48	44	38	50	67	32	37	35	32	35	64	24	48	37	8	9	6	5	24	27	18	9	47	15	24	14	26	23	59	16	21	21	42	44	16	39	41	8	33	4	8	20	24	39	34	49	127
ACOXL	39	54	51	55	52	89	76	21	32	46	29	30	54	19	31	34	7	15	6	8	28	21	15	9	34	18	33	14	17	26	43	5	22	21	27	37	27	63	85	11	37	4	12	14	25	50	38	47	128
ACP1	89	89	115	98	75	137	126	61	94	73	72	66	150	51	81	76	14	28	10	9	34	48	29	30	110	66	57	30	66	62	100	23	45	49	76	82	33	80	104	34	64	10	17	40	29	66	84	106	315
ACP2	42	35	45	51	37	68	51	40	37	39	41	34	88	30	53	52	11	22	10	4	27	36	27	19	49	29	34	17	27	28	60	15	35	37	51	41	19	46	52	16	31	10	11	32	24	34	54	66	161
ACP3	31	51	58	50	39	57	58	23	34	41	31	39	56	25	33	52	4	13	7	5	20	34	7	16	63	27	28	22	24	18	48	8	26	32	31	25	16	37	43	17	31	7	6	15	14	31	25	50	122
ACP4	33	34	52	35	42	54	37	34	48	49	18	30	71	26	43	43	4	18	6	3	12	21	8	17	47	20	26	10	33	22	46	6	19	20	45	22	18	26	31	9	18	3	8	17	16	27	34	41	101
ACP5	133	91	116	82	88	618	123	47	64	61	96	41	85	47	63	60	3	23	6	14	31	34	21	17	67	31	55	28	57	48	86	21	90	47	68	115	41	131	239	27	125	7	30	114	70	110	69	143	288
ACP6	50	53	52	60	46	86	68	38	40	35	40	35	99	24	48	54	12	17	6	10	17	31	22	19	64	27	37	20	49	37	56	10	31	33	41	48	15	54	48	14	28	8	13	26	28	32	32	48	141
ACP7	28	17	21	25	28	30	40	24	24	28	20	17	54	20	33	25	6	8	3	7	21	17	8	12	46	27	27	9	36	17	39	9	23	22	35	24	16	40	33	13	29	7	4	23	15	41	19	38	75
ACR	32	34	40	42	30	44	51	36	41	35	31	37	53	21	45	47	9	17	4	4	28	32	16	17	54	20	30	17	42	30	45	9	22	26	50	33	17	45	41	14	41	9	8	17	14	35	32	46	94
ACRBP	32	27	23	24	34	42	37	26	26	30	20	22	58	17	37	37	9	16	5	8	16	24	13	12	50	29	35	22	47	33	47	9	24	31	53	40	24	43	31	12	34	3	7	23	18	33	34	49	116
ACRV1	49	44	53	47	44	62	75	25	54	51	44	37	85	21	37	53	4	25	9	14	32	24	19	17	57	33	35	18	26	21	71	12	32	33	51	54	20	44	45	19	21	7	4	31	21	29	35	49	138
ACSBG2	32	31	43	45	45	52	54	25	29	35	32	30	71	18	33	29	4	16	7	11	18	20	15	22	48	27	32	20	31	39	29	14	25	22	43	40	15	34	50	16	32	8	10	15	21	50	42	50	72
ACSF2	459	427	466	445	547	838	610	266	721	768	480	333	1182	288	590	381	27	49	18	8	65	55	35	40	68	42	51	28	39	51	83	15	40	32	79	106	31	105	107	29	63	11	7	37	36	81	161	236	537
ACSF3	49	44	45	46	45	62	51	20	38	43	36	23	49	24	37	38	6	20	5	6	20	12	14	15	60	21	30	19	37	37	51	12	25	20	33	53	22	57	70	19	46	9	11	20	30	49	43	61	145
ACSL1	1	7	8	8	3	19	5	3	7	4	6	6	5	8	10	6	1	2	1	1	1	2	1	4	7	5	2	1	4	3	11	2	2	4	10	3	1	1	11	1	3	1	1	6	2	4	17	17	29
ACSL3	64	53	64	77	69	91	87	66	80	70	64	51	122	59	65	64	4	17	5	4	23	24	15	17	63	27	36	20	41	28	55	7	26	34	52	35	15	41	51	19	33	11	11	18	19	28	92	108	302
ACSL4	75	85	92	105	100	155	125	87	120	110	90	84	144	69	82	114	13	37	16	11	48	47	28	26	63	27	43	25	38	27	67	12	42	32	56	71	18	77	83	19	64	4	9	36	35	58	117	138	324
ACSL5	37	40	57	63	54	82	69	52	53	63	51	63	107	52	57	61	11	17	6	6	23	32	17	13	50	15	33	18	23	16	51	9	37	27	36	33	11	44	39	10	42	6	7	18	14	34	57	77	269
ACSL6	37	31	33	32	33	51	42	20	31	37	30	40	62	16	39	32	6	15	4	8	19	20	11	12	35	12	29	13	24	23	39	10	26	25	35	26	12	45	37	14	28	4	8	12	10	28	25	54	94
ACSM1	26	20	22	35	26	38	36	27	31	25	17	32	48	11	32	42	7	16	10	8	22	23	18	19	42	25	18	24	25	30	51	19	17	30	45	28	19	25	44	12	23	8	4	28	20	21	40	50	112
ACSM2A	34	26	44	49	28	59	49	21	37	38	25	29	60	24	41	37	9	16	9	4	23	22	9	5	50	18	25	22	40	23	47	10	21	21	36	46	10	37	42	12	33	10	9	20	14	30	34	43	102
ACSM3	52	81	76	92	55	101	121	40	60	45	49	53	90	38	61	52	7	18	5	6	16	25	25	12	58	16	25	13	50	30	48	9	28	28	46	43	21	60	64	20	37	7	9	26	18	33	31	62	129
ACSM4	27	33	38	41	37	43	47	27	29	35	29	31	76	24	23	31	1	14	7	7	18	22	10	24	55	33	21	9	38	25	46	13	27	28	49	34	18	27	46	10	31	7	10	9	11	27	27	45	82
ACSM5	33	35	42	58	33	63	53	11	36	30	19	20	61	18	26	32	4	13	1	3	10	15	6	7	67	23	30	15	27	35	40	6	25	32	57	34	16	34	45	10	16	6	4	22	15	41	16	17	43
ACSM6	38	42	55	49	51	50	56	32	36	29	32	31	78	23	56	40	8	21	4	8	32	20	13	14	51	23	28	26	35	27	47	13	37	43	63	41	22	47	44	20	39	5	9	13	26	29	46	54	122
ACSS1	54	62	54	70	57	89	92	42	59	58	47	39	98	31	54	51	3	22	5	9	26	46	29	26	70	38	36	23	42	35	68	12	42	37	54	52	18	57	84	21	56	12	11	32	24	45	59	86	211
ACSS2	72	89	88	104	80	89	118	34	41	64	58	43	96	32	56	43	8	24	10	14	31	29	28	17	73	44	46	16	43	24	67	8	51	49	76	53	27	60	83	11	53	8	9	32	19	59	63	109	347
ACSS3	47	40	56	59	48	73	92	38	51	41	29	37	82	28	42	53	8	17	6	4	27	26	17	21	55	26	32	20	35	25	41	15	28	19	42	48	20	75	70	17	38	6	11	18	32	48	58	47	188
ACTA1	27	23	24	38	21	49	43	18	23	46	22	27	57	18	44	57	9	16	8	7	21	28	16	13	44	18	22	11	14	31	47	7	21	26	34	31	12	37	41	7	27	4	3	12	24	35	33	43	92
ACTA2	393	230	184	227	411	368	284	70	327	90	208	158	424	61	141	106	7	32	12	15	38	50	31	29	71	35	42	23	69	39	71	16	50	45	65	229	39	106	143	18	115	12	35	92	38	123	230	294	459
ACTBL2	33	43	57	64	38	37	54	29	42	36	29	33	65	24	39	50	13	20	8	3	10	33	20	13	59	23	33	17	29	37	61	12	33	27	43	25	8	42	44	15	37	2	7	17	12	30	22	45	105
ACTC1	71	101	113	83	83	130	132	49	68	73	54	43	134	51	58	59	7	18	9	13	21	31	14	19	97	34	51	18	43	46	72	12	33	39	70	47	17	53	49	15	39	10	10	23	28	37	27	52	96
ACTG2	82	57	47	47	130	85	84	45	296	27	52	64	142	21	63	48	6	31	7	9	27	27	22	20	78	31	55	27	52	42	74	12	36	32	74	52	29	58	58	15	45	11	7	24	34	60	69	104	179
ACTL10	39	29	38	35	40	44	51	31	42	37	24	29	71	20	47	53	8	15	11	5	22	28	12	14	56	37	35	19	48	40	65	13	37	28	55	44	22	44	52	18	25	9	8	25	23	49	25	42	113
ACTL6A	44	41	52	52	47	70	64	34	55	64	36	56	82	20	45	47	6	13	11	4	32	37	24	11	62	26	51	20	45	44	66	10	39	35	66	38	25	60	75	22	40	2	10	38	30	38	60	76	184
ACTL6B	42	46	64	54	57	56	62	32	40	42	39	28	82	26	39	41	8	23	8	3	22	35	20	12	61	24	36	18	24	26	58	6	20	32	42	31	12	41	37	14	27	3	7	14	14	39	36	58	112
ACTL7A	36	37	43	45	44	50	57	28	44	32	34	30	66	24	42	42	12	28	9	1	21	27	26	14	53	17	35	15	45	26	44	12	28	37	46	56	15	38	47	22	30	11	9	19	22	34	35	58	128
ACTL7B	39	46	46	35	28	54	57	29	40	29	37	20	64	24	55	48	14	10	8	9	30	21	11	15	52	20	19	14	25	29	39	7	20	24	41	31	15	55	38	12	34	6	6	26	21	34	20	40	75
ACTL8	48	41	45	64	36	70	50	31	44	42	38	36	67	23	52	37	5	19	10	7	22	30	19	23	61	26	35	10	39	31	66	12	33	31	43	43	23	42	40	15	30	7	5	26	25	32	29	59	116
ACTL9	75	97	109	115	88	128	125	58	99	78	63	52	141	47	61	65	13	23	8	10	24	35	15	21	52	21	34	20	44	34	73	8	30	42	55	45	18	53	68	22	37	5	5	19	23	29	44	55	130
ACTN1	99	85	79	90	102	154	125	134	218	126	133	124	246	71	112	131	6	21	9	5	35	35	21	10	39	18	20	27	47	27	52	6	15	23	29	85	22	56	79	18	49	3	12	44	34	63	165	143	304
ACTN2	35	32	29	30	27	33	55	31	26	33	27	23	64	22	39	40	9	15	3	8	25	23	14	17	33	17	23	15	30	20	54	9	24	21	40	34	14	31	35	9	14	2	4	14	29	30	33	50	87
ACTN3	31	25	38	44	33	53	39	38	38	32	21	24	55	21	35	32	6	17	2	3	15	17	13	5	33	11	11	21	17	27	36	6	19	31	31	22	12	22	36	13	24	5	5	9	19	38	19	34	73
ACTN4	236	226	272	254	248	336	367	179	260	194	241	222	383	126	212	172	23	46	22	24	52	67	49	41	188	58	88	27	88	92	121	31	79	76	138	174	57	184	225	43	125	24	31	84	56	138	195	213	626
ACTR10	254	255	296	311	252	390	449	148	250	229	180	132	419	138	166	155	8	23	18	6	29	52	33	18	100	33	60	37	66	43	84	11	43	49	58	77	24	85	79	20	74	13	10	42	33	49	119	145	313
ACTR1A	42	65	59	60	60	87	93	31	57	47	50	37	108	35	50	62	11	20	4	7	25	24	14	10	32	19	23	15	26	22	35	9	30	23	39	29	8	42	43	12	35	8	8	21	20	44	49	65	172
ACTR1B	58	51	58	45	45	76	58	26	50	51	27	52	84	25	57	45	4	20	4	9	22	28	11	14	55	19	38	21	48	26	33	9	13	22	43	41	13	31	59	17	31	3	10	27	17	49	40	74	156
ACTR2	126	110	144	151	126	221	197	80	131	116	126	91	207	60	82	76	13	33	14	11	36	41	28	21	90	46	54	29	47	52	84	16	61	57	70	110	41	98	134	33	97	10	14	75	43	83	159	209	590
ACTR3	84	77	87	98	90	149	122	122	158	166	131	109	236	92	132	90	16	36	8	6	22	38	19	16	68	25	38	18	43	31	70	16	29	41	64	87	32	101	128	23	73	11	11	65	45	98	206	194	563
ACTR3B	89	80	94	100	115	134	130	52	91	67	78	52	124	42	83	53	6	17	16	13	31	30	15	30	88	31	70	32	61	42	70	14	58	42	83	60	20	83	109	24	75	9	10	30	25	81	46	66	168
ACTR5	43	66	65	66	59	76	93	57	72	51	45	48	91	31	60	73	16	37	10	12	47	47	34	28	79	39	52	38	57	32	90	16	35	57	68	62	32	63	65	28	56	7	10	26	31	42	55	95	172
ACTR6	38	33	44	47	43	60	54	47	50	55	40	40	94	30	52	46	7	29	9	7	34	30	26	23	69	33	39	19	32	41	66	17	36	37	57	46	19	45	68	26	43	11	13	28	29	45	45	73	191
ACTR8	45	41	55	46	47	67	69	46	68	48	45	49	99	35	53	55	5	22	6	7	31	30	30	17	69	17	36	23	41	32	55	10	24	25	54	41	16	43	59	21	43	12	6	23	34	25	36	63	158
ACTRT1	39	39	60	46	35	64	64	34	34	31	25	32	70	16	45	46	9	29	13	8	29	27	24	12	30	20	32	21	74	25	56	6	26	21	28	25	14	31	41	8	22	9	11	16	16	25	48	43	129
ACTRT2	140	158	184	208	188	223	275	84	124	118	104	98	205	55	109	96	4	25	7	10	28	34	20	21	115	41	60	33	72	61	111	23	43	58	122	64	33	67	85	31	48	10	9	38	30	76	62	63	149
ACTRT3	37	31	34	56	30	59	39	26	42	32	42	42	78	29	29	52	11	19	4	3	27	29	18	14	46	36	29	20	36	27	48	22	20	35	40	40	27	39	42	17	24	8	10	34	18	30	43	56	111
ACVR1	45	40	42	65	55	75	64	46	60	39	52	42	79	23	65	63	8	20	4	3	19	33	18	18	45	30	29	25	39	29	60	11	22	26	52	49	12	47	50	19	31	5	7	20	20	41	60	69	182
ACVR1B	73	63	53	65	78	96	101	58	65	60	56	49	101	37	80	77	13	26	4	9	19	32	25	11	79	45	40	29	49	40	84	15	54	34	69	55	22	58	71	28	50	9	7	39	21	56	78	98	169
ACVR1C	19	21	20	47	22	31	29	29	35	36	28	20	53	16	48	40	3	17	8	4	16	12	11	13	23	20	19	10	19	13	34	9	16	19	20	19	15	12	28	9	28	6	6	12	13	22	29	35	63
ACVR2A	40	43	43	54	45	48	57	38	51	46	49	44	65	26	52	57	5	20	11	4	10	32	19	7	63	25	38	20	27	25	50	7	20	24	35	47	10	43	55	21	33	5	9	22	11	40	41	76	171
ACVR2B	36	26	26	33	38	32	37	27	30	16	23	22	71	19	36	42	4	16	8	6	19	33	13	14	37	19	21	16	20	22	56	6	26	24	41	33	13	42	45	14	35	9	7	21	13	26	30	46	81
ACVRL1	127	173	150	184	154	148	292	71	71	59	68	62	157	45	102	68	17	47	17	11	54	62	38	30	60	25	53	15	53	20	65	14	41	51	45	60	24	74	92	21	56	10	11	37	35	64	243	154	380
ACY1	69	81	72	85	55	85	93	44	71	82	54	48	101	39	77	49	6	14	8	11	37	43	24	17	93	47	49	30	59	38	76	20	39	42	70	62	34	72	79	29	47	6	14	29	36	67	63	77	201
ACY3	37	44	34	51	38	52	57	32	40	41	28	24	60	17	53	37	8	18	7	7	31	27	17	20	63	27	36	20	44	31	71	16	32	34	56	48	13	54	63	20	43	11	5	28	17	49	33	62	115
ACYP1	31	44	43	57	41	48	60	37	33	28	28	26	74	24	45	41	3	10	9	4	19	21	21	14	49	29	32	10	15	21	61	12	27	25	36	32	19	40	43	15	33	7	10	16	17	29	36	51	100
ACYP2	209	267	272	328	267	335	348	129	204	187	201	127	319	104	158	141	12	30	12	13	46	43	26	29	146	71	67	45	83	69	90	15	64	71	85	78	34	75	75	28	63	6	14	53	37	76	67	65	207
ADA	38	38	39	59	39	64	56	40	43	47	32	41	92	37	53	55	8	27	8	4	29	31	21	15	73	32	37	24	46	39	68	16	28	32	57	34	23	58	44	22	48	10	7	31	31	43	57	62	152
ADA2	82	67	91	89	74	226	97	56	85	89	53	61	175	62	62	69	11	20	6	7	22	29	17	19	69	28	38	20	40	36	48	14	39	27	66	50	17	55	71	17	42	10	8	60	30	36	79	79	210
ADAD1	30	37	56	36	28	60	38	27	45	48	16	43	72	22	35	40	5	16	8	5	18	27	17	11	60	18	38	15	40	23	60	11	25	35	39	35	14	43	44	17	27	7	7	30	27	35	45	46	112
ADAD2	28	22	33	36	35	47	41	27	33	39	20	40	84	13	39	45	2	12	3	11	23	20	13	7	28	19	15	8	28	18	55	8	20	26	23	34	12	29	21	5	30	2	5	15	14	21	29	41	84
ADAL	38	31	40	33	37	40	53	30	34	31	31	31	52	11	54	34	6	30	7	5	25	19	21	20	68	26	39	21	47	25	55	13	17	41	43	30	17	42	45	19	31	9	14	20	22	32	48	48	129
ADAM10	47	48	39	75	58	85	65	39	44	45	47	34	88	32	51	53	4	22	6	11	25	24	16	15	67	25	41	16	28	24	47	11	26	20	36	51	16	29	44	21	31	5	9	20	29	36	70	93	192
ADAM11	39	37	55	46	36	53	58	31	40	34	33	31	63	20	41	50	6	17	7	7	37	24	25	21	83	30	40	21	45	41	62	16	30	27	59	42	18	37	52	17	40	8	13	29	26	52	33	55	111
ADAM12	41	53	50	63	57	77	80	42	61	38	35	44	92	32	54	56	7	23	5	7	26	24	14	12	75	37	32	13	39	45	51	12	31	25	61	71	23	62	61	20	60	10	19	57	25	58	62	63	171
ADAM15	5988	4777	5899	6040	7320	10270	7694	4613	11174	9593	6895	5162	17305	5015	7784	5537	415	935	418	396	1929	1520	957	839	2379	1339	1897	720	1924	1300	2178	614	1602	1199	1812	1076	620	1024	1160	830	863	246	348	490	754	872	1890	3283	6903
ADAM17	73	48	66	63	45	104	85	51	60	63	40	43	119	55	57	60	7	18	8	7	20	25	16	16	61	36	38	22	33	34	75	8	41	31	43	62	20	60	69	17	53	8	6	38	32	66	82	81	209
ADAM18	29	37	31	23	23	44	54	35	22	33	30	26	46	18	33	35	10	22	14	6	22	22	21	13	40	14	21	13	40	32	57	10	27	26	39	29	12	32	42	16	30	6	10	21	21	22	26	46	95
ADAM19	1	1	1	1	1	1	1	1	1	1	1	1	1	1	1	1	1	1	1	1	1	1	1	1	1	1	1	1	1	1	1	1	1	1	1	1	1	1	1	1	1	1	1	1	1	1	1	1	1
ADAM2	31	28	40	33	53	33	41	21	38	27	23	30	59	14	41	42	8	19	8	7	18	22	10	14	43	21	36	23	27	27	44	8	19	30	57	42	15	45	42	14	37	3	9	31	19	30	41	55	98
ADAM20	38	35	39	41	37	40	46	36	36	31	22	30	64	18	33	36	5	12	6	5	15	16	12	11	43	25	31	15	20	29	47	12	21	22	35	40	11	25	29	5	23	4	6	14	18	21	19	39	71
ADAM21	29	49	44	45	31	47	51	27	37	50	32	35	51	17	50	37	7	17	7	5	23	19	14	6	85	21	41	23	39	33	59	14	29	40	65	42	21	46	43	15	33	6	9	15	22	41	23	51	81
ADAM22	35	24	28	48	29	41	44	26	36	32	32	28	77	23	43	51	1	21	5	4	22	29	15	11	62	24	27	26	53	33	64	10	34	31	34	42	23	33	50	13	44	8	7	19	26	29	52	60	136
ADAM23	39	48	49	65	38	59	68	34	46	52	34	34	82	20	45	38	6	13	2	9	20	31	8	14	57	28	36	19	33	27	51	12	33	29	51	38	22	36	28	16	36	7	6	23	15	42	38	60	79
ADAM28	58	39	54	47	31	75	54	24	45	52	50	36	93	26	36	44	6	35	4	8	23	38	12	15	72	19	36	27	40	31	71	12	32	28	58	36	16	42	44	25	34	13	9	26	20	41	46	75	151
ADAM29	27	25	33	34	23	32	32	25	34	35	21	26	41	18	29	51	6	17	9	6	23	22	14	21	39	17	25	16	26	20	53	12	29	29	49	30	10	31	38	11	23	5	7	19	22	22	38	50	114
ADAM30	37	33	37	33	30	45	45	28	39	37	29	29	63	24	36	41	9	22	4	11	26	38	23	14	52	23	35	18	38	22	65	9	29	27	35	34	25	41	35	17	28	7	7	22	16	36	23	50	125
ADAM32	61	50	66	68	54	68	88	33	46	51	50	32	88	27	71	58	6	18	6	5	22	30	16	16	71	35	32	19	51	29	63	14	23	40	71	42	15	40	40	15	24	9	14	27	28	33	44	45	128
ADAM33	46	30	44	50	44	43	52	33	55	35	38	24	88	16	46	38	11	20	7	6	28	19	17	9	55	31	34	21	35	30	59	8	19	29	47	51	17	52	58	19	52	11	14	43	27	33	42	57	112
ADAM7	21	31	43	33	27	45	49	32	32	42	25	29	71	22	43	31	4	17	4	5	29	31	18	9	44	15	32	14	27	24	53	9	17	19	54	25	15	35	44	17	39	3	7	25	18	27	27	58	115
ADAM8	30	36	46	36	34	62	42	53	39	50	39	52	98	48	68	51	6	15	5	3	22	25	17	17	22	12	13	22	20	16	45	7	17	21	16	30	8	32	27	8	29	3	10	18	22	26	55	78	183
ADAM9	107	117	114	147	110	165	177	80	103	88	88	73	164	57	113	82	11	28	14	6	38	39	25	23	106	40	65	23	66	55	112	18	68	45	88	92	34	108	124	29	94	13	25	74	57	90	197	256	568
ADAMDEC1	63	46	45	52	24	153	56	35	42	51	40	40	81	30	43	40	10	19	5	6	35	27	23	20	64	27	45	17	41	32	61	10	37	35	51	34	21	37	42	14	42	7	7	18	28	33	31	57	120
ADAMTS1	111	66	69	90	82	75	123	73	266	72	213	154	264	52	123	98	13	24	12	10	44	41	27	24	60	31	40	21	43	43	61	11	37	37	62	63	39	54	52	21	58	9	11	53	24	46	116	167	223
ADAMTS10	56	50	60	57	46	57	53	33	50	43	36	29	71	27	51	51	9	15	5	12	25	22	13	14	63	25	36	20	61	33	62	11	26	38	44	56	15	47	45	15	35	10	8	28	31	39	35	45	141
ADAMTS12	52	57	65	89	60	89	69	42	52	50	31	45	79	35	55	57	11	8	4	2	17	22	17	10	44	20	26	12	17	28	38	11	23	17	38	32	8	40	35	13	26	6	7	21	15	20	37	33	110
ADAMTS13	57	58	81	72	78	90	83	55	53	51	42	41	110	35	46	53	7	23	7	3	31	27	26	13	61	45	34	32	52	46	51	21	36	31	60	36	27	56	62	27	30	6	13	28	22	56	37	52	108
ADAMTS14	35	29	38	44	28	50	38	23	29	36	34	34	85	17	36	30	9	19	6	14	20	21	12	15	45	20	28	10	24	27	52	13	29	22	60	50	19	56	59	13	40	11	10	39	26	38	48	40	104
ADAMTS15	63	43	49	44	61	53	56	25	30	38	26	31	65	21	36	31	3	13	6	6	22	15	10	15	54	20	39	15	44	31	50	17	21	28	48	33	13	52	35	9	38	5	5	25	22	25	36	45	89
ADAMTS16	26	25	30	22	33	36	45	27	33	23	22	23	57	10	35	37	11	16	8	10	25	19	14	9	28	13	24	15	19	20	26	5	24	35	31	44	15	41	48	16	52	11	7	43	20	41	24	40	82
ADAMTS17	44	43	53	46	47	58	47	33	36	32	20	38	68	20	42	39	3	25	4	10	32	23	17	15	48	20	28	9	17	26	50	7	14	37	41	31	15	36	35	8	29	4	8	24	28	28	39	51	88
ADAMTS18	33	26	32	29	34	40	44	29	36	31	19	29	59	20	48	42	7	20	4	6	29	23	13	12	61	29	31	16	36	22	61	10	20	37	43	36	19	32	53	16	35	9	12	16	29	30	30	60	135
ADAMTS19	32	31	36	42	45	30	37	37	28	38	23	36	58	13	40	36	7	17	8	4	23	25	16	13	36	24	34	20	27	34	54	13	36	27	54	34	13	42	38	12	24	3	13	12	24	30	41	39	115
ADAMTS2	78	75	94	116	74	173	150	36	62	55	38	47	100	35	56	70	3	19	11	11	23	23	15	17	19	19	23	21	20	16	54	11	20	20	28	42	17	37	46	3	27	4	13	30	22	39	101	78	225
ADAMTS20	30	33	39	46	33	41	58	26	36	43	19	32	45	20	44	63	13	26	9	8	31	33	26	15	47	18	31	13	38	22	51	14	25	30	51	25	14	36	38	13	30	9	5	17	21	31	31	51	106
ADAMTS3	73	61	70	68	59	104	105	35	48	56	42	43	97	23	59	63	7	21	5	9	19	26	18	17	98	29	44	17	60	41	52	6	49	38	63	41	13	42	54	20	38	8	8	22	21	42	46	54	141
ADAMTS4	50	45	49	53	37	69	56	114	102	88	84	112	204	69	147	96	7	21	7	6	35	33	16	17	65	31	40	25	48	35	71	22	37	39	52	39	19	43	47	22	46	10	8	24	20	56	113	70	181
ADAMTS5	27	30	53	39	43	44	54	35	43	30	23	29	52	27	31	43	9	18	10	8	40	24	19	20	52	37	23	26	35	30	68	13	42	45	41	32	13	41	33	11	32	7	9	26	14	33	45	50	131
ADAMTS6	17	29	18	23	19	31	26	22	23	31	24	33	61	19	28	19	5	10	1	3	14	14	15	9	24	12	15	11	13	15	20	2	15	15	19	12	7	23	19	4	18	3	3	9	14	13	25	30	60
ADAMTS7	45	64	78	84	77	67	92	43	52	53	52	30	80	25	53	40	8	18	6	5	26	13	22	9	46	23	21	26	36	31	39	9	25	24	34	31	17	44	41	14	32	5	11	20	19	31	33	46	75
ADAMTS8	36	40	58	54	40	60	71	26	58	44	33	36	70	24	42	44	11	25	5	4	19	21	25	14	47	20	36	18	27	31	47	14	15	23	36	26	15	25	35	10	34	6	9	23	16	33	33	49	116
ADAMTS9	24	22	15	25	27	32	30	59	55	61	75	69	83	26	60	73	2	11	3	5	15	17	8	14	23	6	24	7	15	15	31	6	15	28	23	30	12	16	26	7	23	5	8	18	18	23	66	36	88
ADAMTSL1	50	23	53	38	52	57	60	22	48	50	32	45	70	19	55	40	10	26	13	6	20	24	22	19	65	39	32	24	52	33	61	11	25	41	54	49	9	44	61	17	34	7	13	31	29	40	30	47	111
ADAMTSL2	40	64	72	66	53	73	88	36	32	38	35	30	68	32	32	56	4	16	6	5	18	23	14	14	37	15	25	10	16	25	43	7	25	14	36	32	18	42	55	12	32	6	5	22	19	31	50	40	116
ADAMTSL3	63	51	60	59	73	74	70	36	47	44	36	36	70	21	56	45	4	12	6	10	20	17	11	7	20	13	25	12	21	8	40	6	19	12	22	29	13	24	23	10	17	1	5	13	17	17	38	49	109
ADAMTSL4	39	53	66	49	40	59	74	30	46	50	36	33	79	37	61	53	8	26	4	9	29	32	22	10	49	26	38	15	30	21	48	10	44	27	31	73	27	98	151	22	81	7	21	42	38	63	60	69	138
ADAMTSL5	107	114	118	140	111	173	188	79	138	106	107	63	186	60	100	89	9	18	11	9	28	38	23	12	80	35	54	24	62	35	81	15	48	56	75	55	24	63	71	23	40	11	13	31	29	62	44	63	128
ADAP1	58	50	57	66	54	77	69	37	52	52	37	30	93	27	44	50	9	26	6	12	23	21	9	12	66	28	39	19	33	29	54	12	40	36	60	52	19	54	85	16	35	9	13	29	18	39	54	56	143
ADAP2	41	42	66	60	48	75	62	46	56	66	33	39	132	41	52	52	15	20	10	10	21	34	32	17	77	34	50	27	61	36	75	20	49	35	83	84	23	60	69	25	66	5	11	58	34	62	71	75	230
ADAR	67	69	67	78	87	127	90	99	172	171	137	101	256	94	104	122	8	19	10	9	32	30	23	17	48	25	28	17	28	17	45	6	35	23	40	55	18	58	82	18	48	3	8	31	30	45	131	143	389
ADARB1	165	142	207	173	149	247	247	105	214	153	135	104	290	86	176	113	10	21	14	9	41	42	26	26	73	29	40	28	59	33	78	16	41	49	42	54	26	38	59	22	30	5	13	22	28	42	72	93	257
ADARB2	37	26	39	46	30	37	47	20	34	44	26	34	77	12	36	27	7	20	5	9	20	26	18	10	51	16	27	18	30	21	57	11	16	28	30	32	17	39	35	17	34	6	7	18	20	23	48	50	97
ADAT1	40	30	51	45	50	80	67	21	47	42	41	35	76	32	52	49	7	18	13	7	33	19	22	24	117	33	41	23	41	31	65	11	48	46	59	48	21	54	74	18	50	4	9	27	22	42	41	56	167
ADAT2	36	34	32	50	36	55	40	18	34	34	22	26	69	18	33	27	7	10	2	7	14	18	15	14	43	15	26	15	27	30	34	10	27	25	42	31	19	48	48	12	33	4	4	26	16	39	20	32	75
ADAT3	89	103	106	147	78	148	134	59	99	95	76	67	159	57	76	61	10	15	11	8	30	31	17	13	77	30	58	17	62	51	90	16	50	38	68	62	22	82	70	25	55	2	14	41	27	55	46	46	118
ADCK1	32	34	42	41	40	54	47	31	52	39	23	27	80	25	45	51	5	19	7	6	21	23	18	15	47	26	37	22	45	34	42	8	30	27	49	42	18	49	45	10	37	5	12	24	21	37	35	43	107
ADCK2	44	39	43	55	31	71	75	44	54	54	34	42	84	33	47	39	8	20	4	9	25	34	20	10	67	21	39	27	43	30	65	17	33	28	65	53	20	47	65	22	28	5	12	19	20	39	41	69	162
ADCK5	48	52	64	68	49	74	75	37	63	53	41	47	87	30	57	50	5	29	6	9	21	30	16	15	65	33	51	15	51	36	85	9	36	36	59	41	16	69	60	18	37	9	8	34	24	43	50	57	160
ADCY1	31	27	34	43	37	38	43	24	35	34	29	30	50	25	41	31	6	14	7	7	25	29	18	16	40	19	29	23	42	24	52	11	27	23	38	31	15	39	32	12	20	10	8	16	21	29	36	55	82
ADCY10	27	26	42	43	33	43	47	23	21	24	37	30	51	18	41	29	7	21	5	7	16	20	12	10	43	27	28	12	30	36	35	11	30	29	44	27	9	37	46	14	28	8	1	16	25	27	33	52	103
ADCY2	33	43	53	33	33	45	45	29	44	45	28	36	70	20	50	47	9	27	5	9	20	28	20	18	45	30	38	19	38	20	74	12	29	21	51	30	11	52	35	16	40	6	8	19	21	29	41	48	111
ADCY3	38	29	37	42	30	48	49	35	24	42	36	21	89	24	53	44	3	7	5	5	17	27	8	9	53	15	24	16	31	22	55	8	30	24	43	31	12	42	50	12	27	2	8	19	18	31	50	59	104
ADCY4	76	82	109	103	103	144	141	46	79	61	47	54	125	38	55	52	13	31	8	6	28	34	21	24	60	24	48	29	60	29	80	10	45	41	67	78	24	73	74	24	65	10	11	45	26	65	69	61	163
ADCY5	22	19	26	21	25	30	27	12	26	26	18	18	38	11	26	26	2	7	4	5	9	10	3	8	21	8	12	7	15	11	26	8	7	12	22	10	12	19	15	6	17	2	4	6	13	15	18	18	61
ADCY6	134	127	144	130	147	199	209	155	217	223	173	137	347	117	160	190	12	20	8	12	45	35	23	23	77	30	56	29	64	50	90	14	29	45	81	104	30	84	101	23	64	8	4	42	34	63	58	77	211
ADCY7	50	43	60	73	55	99	83	46	97	103	70	63	160	58	81	68	5	14	8	7	21	40	20	19	55	36	39	20	48	20	55	6	26	42	44	86	25	80	109	26	69	13	10	68	36	75	72	86	224
ADCY8	25	30	38	31	29	35	50	33	32	30	15	28	69	12	37	49	7	15	10	6	17	18	14	11	45	28	17	22	23	22	54	15	23	28	36	34	20	28	35	13	24	9	6	26	11	30	24	38	85
ADCY9	47	55	61	56	56	67	79	23	45	34	23	37	79	18	48	47	12	19	3	5	23	25	14	12	43	19	23	16	28	25	50	1	26	22	37	47	12	38	62	15	45	6	8	23	27	46	35	71	125
ADCYAP1	27	25	35	20	29	33	56	25	28	34	24	24	55	25	50	38	1	25	1	8	22	22	17	13	41	19	16	15	30	24	44	12	26	14	34	27	6	27	38	10	31	7	5	18	20	30	28	50	88
ADCYAP1R1	35	29	45	36	33	36	46	29	31	34	35	25	73	23	37	44	8	10	4	8	19	29	14	11	34	16	30	10	35	27	38	7	27	25	33	20	17	36	27	12	28	1	8	18	21	36	26	42	105
ADD1	105	93	89	110	84	109	146	34	76	66	76	44	142	41	70	63	6	22	11	7	27	23	21	8	57	32	30	21	49	29	81	10	31	29	40	62	17	50	71	22	50	8	12	23	32	45	74	84	194
ADD2	34	26	34	40	36	40	49	27	40	34	32	22	59	14	39	32	4	16	7	13	24	25	15	18	55	32	38	17	46	31	58	8	27	27	51	33	18	42	62	18	31	13	10	27	24	28	32	51	108
ADD3	92	81	81	84	85	142	93	44	85	76	57	55	165	38	56	43	6	27	8	7	26	30	22	9	56	24	39	23	49	36	51	15	39	30	49	69	19	68	72	13	49	6	11	49	30	52	78	81	204
ADGB	36	34	38	50	36	31	54	33	29	35	20	29	60	28	41	40	10	28	7	4	25	31	26	17	54	24	25	21	40	28	69	12	26	28	49	43	16	81	45	13	39	5	12	24	28	27	34	66	119
ADGRA1	39	34	27	40	33	64	45	37	36	36	30	37	59	27	37	41	5	21	9	4	30	27	22	15	51	23	29	25	33	36	61	11	27	23	41	44	15	54	62	17	41	8	11	17	20	40	31	51	118
ADGRA2	49	33	39	48	41	49	43	39	31	47	42	34	71	22	56	46	6	19	9	6	23	33	14	7	41	17	22	15	34	25	51	9	22	26	40	34	11	42	40	14	38	5	8	20	26	49	47	54	127
ADGRA3	38	57	60	69	56	73	83	35	48	56	44	33	94	18	50	44	7	23	10	12	38	34	21	16	90	38	55	24	67	48	97	21	50	38	98	65	25	68	93	19	59	17	11	36	36	59	39	90	169
ADGRB1	28	32	31	32	32	47	47	31	37	37	32	33	64	31	40	47	8	16	2	7	28	31	17	16	61	24	30	21	29	35	48	15	25	35	51	40	10	54	53	10	29	5	7	20	19	39	30	59	108
ADGRB2	20	26	19	28	24	39	43	22	27	32	17	28	51	25	36	28	5	8	3	1	19	17	7	8	38	9	23	12	24	20	43	11	14	16	31	24	7	28	26	9	20	4	3	17	15	15	33	35	66
ADGRB3	34	35	45	50	30	39	52	31	32	32	25	44	79	25	47	50	6	21	11	5	20	21	20	14	49	37	26	21	28	25	51	11	20	21	34	28	18	28	36	11	25	12	10	20	25	32	33	59	126
ADGRD1	34	76	60	65	55	82	77	36	68	43	27	68	74	29	67	62	12	21	8	4	22	21	19	15	43	19	31	15	27	17	44	16	24	29	41	37	21	50	57	9	39	3	12	18	14	54	43	71	148
ADGRD2	104	124	140	130	94	146	167	74	95	94	69	47	185	49	73	90	8	24	12	5	36	33	37	23	109	53	52	51	76	62	86	19	62	51	104	95	29	82	92	28	56	6	18	50	36	65	46	70	123
ADGRE1	32	44	33	40	34	41	41	24	32	28	19	31	71	30	36	49	11	12	7	6	24	28	8	17	40	30	23	13	42	24	49	10	29	36	47	31	16	45	54	16	30	8	8	31	18	44	32	49	81
ADGRE2	60	68	98	100	57	111	105	69	83	72	61	57	276	47	79	56	10	24	9	8	36	16	15	17	114	44	60	37	65	60	96	16	55	46	102	60	26	97	98	31	62	14	21	55	37	85	61	61	159
ADGRE5	112	137	106	117	123	212	225	122	188	224	143	137	267	107	121	143	10	37	18	9	42	60	33	32	84	38	48	22	51	38	69	22	56	44	61	101	20	112	121	33	94	12	19	48	46	96	250	204	562
ADGRF1	22	23	38	39	27	33	48	21	26	35	35	33	54	20	51	36	5	15	9	5	24	22	17	6	47	20	34	22	34	31	52	5	25	32	41	47	24	46	43	16	38	3	11	16	22	37	37	49	151
ADGRF2	35	27	43	41	34	60	52	27	32	31	36	41	82	28	54	43	10	20	3	9	23	24	16	15	49	22	24	13	26	26	48	9	24	35	46	26	13	36	42	18	34	5	9	13	18	30	32	56	102
ADGRF3	36	28	38	31	28	38	38	25	37	35	23	42	71	26	51	37	9	13	9	9	24	19	13	9	44	23	19	19	36	26	46	6	21	20	41	29	11	32	40	10	34	4	7	25	23	36	32	34	86
ADGRF4	30	24	37	34	30	45	44	25	34	44	27	23	69	13	42	33	3	27	3	3	19	36	15	22	44	24	24	14	35	17	54	14	35	29	50	29	14	33	44	17	32	4	10	17	21	34	38	41	115
ADGRF5	145	250	246	267	248	278	378	105	77	107	101	89	158	49	128	116	15	51	13	21	63	66	40	26	76	46	74	24	69	46	75	17	45	42	80	136	64	142	164	23	127	10	21	39	66	153	157	180	416
ADGRG1	64	56	77	61	78	75	90	59	63	34	51	73	105	45	77	58	7	14	9	5	27	31	16	13	85	24	30	12	33	29	48	11	34	32	66	53	16	48	63	23	45	5	11	24	27	52	74	80	167
ADGRG2	25	41	47	50	47	49	69	42	34	34	29	39	56	26	49	48	2	22	6	7	22	28	14	13	35	15	27	12	34	22	42	11	13	25	24	37	18	35	49	13	27	7	3	13	18	24	39	51	106
ADGRG3	45	52	49	58	48	48	82	35	50	37	31	38	58	25	50	45	4	22	9	9	22	29	19	19	49	24	19	19	36	24	47	12	31	39	43	31	12	35	41	16	40	15	5	21	17	37	30	47	105
ADGRG4	35	31	52	44	31	51	58	29	38	32	21	54	64	22	45	39	7	16	7	9	31	25	17	15	47	21	26	17	26	23	52	6	22	29	40	29	11	29	40	9	28	5	7	16	22	34	33	45	102
ADGRG5	41	52	57	47	39	68	64	38	41	38	42	42	72	30	52	48	4	12	5	9	26	27	11	16	47	21	28	20	39	22	42	11	36	31	49	37	18	43	51	15	30	5	6	11	31	17	38	39	138
ADGRG6	82	96	113	104	90	89	131	42	71	64	54	44	137	36	76	57	13	20	8	10	32	36	28	17	55	24	58	31	33	39	70	15	44	36	73	59	18	64	81	26	45	8	11	26	26	60	44	64	184
ADGRG7	28	25	41	46	29	56	47	35	30	34	26	32	68	24	38	48	7	10	4	10	24	23	11	12	54	32	29	20	36	27	43	6	30	24	54	30	17	42	49	13	33	4	5	15	14	37	41	52	111
ADGRL1	57	50	74	63	50	75	69	33	40	38	34	37	84	24	43	37	9	11	9	8	23	33	11	16	72	28	20	20	36	43	68	15	26	36	48	44	19	51	55	22	35	7	7	33	26	47	50	50	137
ADGRL2	74	107	117	131	124	102	201	66	55	58	57	52	83	34	78	73	17	47	11	14	54	41	40	21	64	18	42	22	39	27	79	14	38	46	41	56	23	63	68	27	51	8	9	44	33	52	139	124	311
ADGRL3	31	31	39	33	33	34	42	26	28	27	33	31	51	13	31	32	5	11	5	4	23	22	16	9	47	27	22	12	29	24	36	15	20	29	33	37	20	34	35	11	38	3	6	27	17	35	29	25	85
ADGRL4	49	57	58	65	59	93	90	51	56	60	47	41	113	38	61	40	7	24	10	9	22	24	13	17	49	25	26	20	30	26	75	12	17	30	57	31	21	34	41	16	46	4	5	18	20	29	92	60	149
ADGRV1	30	38	61	39	43	77	69	42	62	47	40	34	81	23	54	41	4	13	4	13	25	35	23	11	43	28	41	10	30	30	35	15	30	32	38	40	14	58	66	13	41	5	6	25	19	47	33	70	108
ADH1A	260	212	203	265	242	220	348	40	72	57	52	42	159	32	58	53	22	23	13	12	42	43	24	21	57	34	46	39	52	28	72	8	37	39	53	49	15	68	58	20	42	4	10	30	36	35	68	141	368
ADH4	30	34	41	58	42	48	67	30	32	37	31	48	69	23	47	51	8	31	8	11	20	25	20	16	75	28	33	24	37	32	60	15	35	38	52	40	20	41	58	13	33	1	14	29	16	32	35	67	164
ADH5	231	191	175	232	234	265	315	61	91	84	76	65	167	44	99	101	19	34	18	22	48	41	37	26	172	60	86	40	102	79	103	30	66	58	124	94	45	113	136	33	93	10	16	62	38	96	135	133	424
ADH6	34	27	36	32	39	55	47	31	39	30	22	34	56	23	43	56	8	18	12	9	27	32	19	18	46	21	48	30	36	25	67	14	35	34	37	36	16	45	49	19	29	5	11	22	21	35	44	77	109
ADH7	43	43	42	50	49	46	77	28	52	47	38	39	99	29	58	58	7	27	11	8	33	40	13	25	78	23	32	34	40	36	63	14	34	46	49	53	21	40	59	23	51	3	6	24	29	33	48	73	153
ADHFE1	72	57	55	77	61	87	104	28	37	43	31	21	129	26	33	47	8	21	5	7	23	29	22	16	57	24	33	18	38	37	55	18	38	39	61	52	21	41	55	18	49	8	8	32	30	45	34	43	109
ADI1	95	98	90	94	103	153	113	48	69	71	65	51	109	35	72	50	8	31	9	10	31	24	21	20	90	37	63	33	40	46	66	10	46	36	75	72	24	81	96	26	73	6	11	43	34	72	67	93	255
ADIG	47	59	52	58	58	59	76	52	45	46	28	38	85	38	44	46	4	17	9	7	25	34	19	14	53	36	41	25	51	29	72	11	24	47	60	47	21	49	60	13	30	8	6	31	22	39	40	59	112
ADIPOQ	38	39	47	40	46	59	51	22	37	42	27	42	60	28	29	47	7	12	5	12	22	26	21	20	91	29	34	18	60	48	63	14	30	33	71	35	19	34	58	16	41	7	7	26	20	33	30	64	111
ADIPOR1	44	59	50	79	54	91	92	52	54	42	47	41	76	37	59	47	4	18	12	3	31	34	25	13	42	26	33	29	27	39	83	13	37	33	36	52	17	58	55	10	45	6	4	22	33	47	41	75	190
ADIPOR2	60	90	78	109	100	107	119	41	57	48	49	46	93	27	55	54	12	14	10	7	41	22	22	15	48	18	40	27	47	36	58	16	35	43	42	47	16	47	48	16	39	3	12	32	30	28	79	74	148
ADIRF	157	128	152	126	161	202	203	67	99	95	80	67	156	47	82	75	17	39	11	20	47	51	37	26	59	30	41	24	33	31	51	14	24	38	44	53	14	47	62	15	44	6	3	20	31	47	43	96	166
ADK	38	44	63	62	47	80	84	39	41	44	42	44	62	25	46	42	5	24	5	8	19	30	22	11	37	21	19	20	30	30	54	6	31	18	34	38	13	46	65	14	29	1	9	16	25	41	38	49	186
ADM	64	77	107	80	65	70	91	122	100	174	82	93	156	85	119	116	7	29	7	14	31	29	15	19	50	30	41	23	43	34	79	16	30	38	47	45	15	29	45	29	37	6	5	29	19	30	84	76	175
ADM2	30	30	31	29	34	39	51	16	31	25	34	22	59	20	29	38	11	18	10	7	19	29	15	15	55	28	28	22	55	22	51	16	28	26	60	37	18	47	57	28	28	8	9	36	26	44	37	48	120
ADM5	26	27	20	38	26	35	38	27	30	33	23	28	53	12	35	41	10	15	5	4	13	18	13	15	35	16	26	11	28	17	37	6	27	23	23	33	10	24	37	12	23	7	14	16	21	31	32	44	112
ADNP	44	38	43	35	36	59	62	51	50	30	47	49	93	24	69	59	7	21	2	6	38	30	27	16	37	30	32	19	18	26	60	9	25	33	36	37	12	51	54	10	23	1	9	27	28	39	50	84	186
ADNP2	45	45	56	54	49	62	56	36	53	63	38	31	69	27	55	46	12	28	6	13	29	28	20	13	78	30	44	15	35	29	64	12	39	28	58	46	16	49	51	16	47	7	7	31	17	52	49	56	106
ADO	34	43	47	37	35	62	48	26	41	46	35	23	55	17	42	33	5	14	6	4	19	44	16	7	41	14	26	22	32	31	35	9	29	13	45	38	14	22	36	6	24	3	8	9	12	29	35	52	110
ADORA1	35	35	44	37	27	36	46	30	34	34	32	22	55	16	35	30	8	20	10	7	26	17	11	14	46	17	29	14	25	26	46	10	28	25	51	32	13	43	43	15	29	4	9	15	27	32	40	54	104
ADORA2A	42	53	62	51	53	69	72	33	55	41	51	31	80	28	52	56	10	22	4	7	29	36	24	17	68	29	44	25	43	34	57	11	23	28	52	55	16	51	53	25	39	9	12	31	27	40	64	65	192
ADORA2B	30	23	48	51	40	55	53	34	31	54	27	33	74	23	42	51	4	22	8	13	23	46	21	19	71	33	40	23	47	34	73	8	43	25	45	42	18	48	52	30	45	4	10	25	25	41	46	51	141
ADORA3	51	42	52	54	60	80	73	43	57	70	39	46	144	28	53	51	8	17	7	15	36	28	19	20	65	41	41	23	59	23	71	22	38	40	56	35	16	43	51	21	34	11	14	24	17	56	48	77	164
ADPGK	57	49	63	79	61	105	90	62	90	108	56	47	157	59	68	75	8	20	7	7	32	27	20	15	52	24	47	22	36	34	68	13	38	26	63	69	20	67	79	24	51	7	9	23	39	59	61	73	178
ADPRH	108	119	150	123	119	154	180	69	129	105	88	64	170	53	100	87	5	18	8	10	29	42	25	20	95	51	47	24	58	44	70	13	46	46	67	59	30	74	63	17	46	12	16	34	35	63	64	70	185
ADPRHL1	51	50	51	39	49	61	61	22	25	36	33	28	62	22	26	42	5	22	3	9	4	12	16	16	37	21	30	14	32	25	44	15	16	23	31	31	16	30	41	27	35	7	9	28	14	26	24	39	89
ADPRHL2	222	210	208	267	211	350	339	101	223	207	157	118	362	117	152	115	8	30	6	9	34	35	17	23	77	42	53	22	39	38	70	12	48	53	81	56	23	61	82	19	51	5	9	27	35	62	83	108	245
ADPRM	39	44	50	57	39	67	62	43	38	42	35	30	82	29	47	43	9	25	9	9	32	26	22	11	79	33	38	24	46	39	74	14	37	37	55	59	16	48	52	19	39	5	17	21	28	44	32	79	148
ADRA1A	65	85	92	117	105	85	159	33	49	29	37	48	97	31	58	72	15	28	13	10	40	31	25	18	52	26	35	17	43	39	82	11	31	45	53	46	26	53	72	20	39	5	10	39	25	40	41	69	165
ADRA1B	60	63	65	89	71	79	90	38	43	55	29	47	61	30	58	55	7	15	11	12	42	33	20	17	75	46	33	25	42	43	66	25	37	39	70	43	23	44	57	18	43	4	9	28	20	46	58	78	142
ADRA1D	45	60	68	69	67	103	73	39	67	57	42	44	82	32	53	49	11	29	11	15	34	33	25	22	75	37	38	23	59	45	72	19	33	37	58	55	11	44	44	17	39	3	13	19	27	46	38	61	134
ADRA2A	35	38	48	57	47	62	57	27	38	53	72	32	101	21	57	43	10	25	13	4	27	31	16	21	68	28	25	20	52	26	64	27	39	39	59	48	21	43	48	12	32	3	10	35	21	38	40	66	140
ADRA2B	31	31	56	62	46	55	52	25	37	40	41	28	70	31	42	39	12	19	6	5	25	27	14	19	45	18	32	21	38	20	50	3	17	34	37	33	10	29	32	25	36	5	9	18	16	38	26	32	100
ADRA2C	54	53	67	72	59	59	74	35	42	51	47	41	70	36	54	60	5	22	3	8	30	31	17	20	55	23	35	15	30	31	44	14	26	25	40	36	14	49	35	17	34	5	5	22	22	39	44	55	109
ADRB1	105	101	127	127	121	168	136	120	217	237	173	184	404	126	215	172	10	21	9	6	37	32	21	18	47	24	33	22	30	21	47	10	22	28	42	26	14	29	37	10	36	7	6	17	29	33	53	74	151
ADRB2	47	79	73	91	85	108	132	53	44	53	59	41	89	30	68	63	8	28	13	16	47	47	29	26	74	33	28	25	45	31	60	9	31	37	65	55	15	56	64	23	49	3	14	24	29	49	51	80	181
ADRB3	24	24	34	35	39	40	46	19	37	46	38	30	50	16	39	30	5	17	10	6	15	23	13	12	42	31	30	21	34	30	46	9	16	27	42	33	12	43	50	15	37	6	11	24	23	25	38	36	102
ADRM1	60	70	75	83	71	116	102	68	99	82	68	66	142	68	78	78	7	20	4	7	35	29	23	16	53	21	39	31	31	34	60	12	28	27	51	65	18	71	79	17	46	10	12	27	28	72	97	101	267
ADSL	45	30	42	48	50	79	50	32	45	50	46	33	100	20	51	50	8	14	6	6	16	16	24	10	44	18	23	12	40	25	65	11	24	27	47	32	11	33	41	18	28	9	7	18	15	38	33	77	123
ADSS1	37	35	38	45	38	46	53	27	51	31	27	27	62	15	46	36	7	15	7	5	19	17	18	8	52	22	32	22	34	37	47	11	13	27	47	33	15	43	44	13	31	6	4	20	20	37	32	33	95
ADSS2	74	78	72	87	71	120	127	48	106	100	63	55	132	36	68	61	13	22	5	6	35	31	31	8	77	34	52	24	50	54	64	19	42	46	74	60	20	81	101	27	67	11	13	51	32	74	85	93	227
ADTRP	29	39	40	30	35	32	56	20	26	30	24	28	65	16	38	39	7	16	8	5	13	20	7	11	36	23	24	15	24	19	42	8	20	25	34	35	16	36	39	18	33	5	7	27	15	20	22	31	79
AEBP1	178	101	97	109	119	170	151	103	146	141	164	129	216	78	146	112	6	43	11	16	55	54	31	31	86	56	86	36	86	34	125	28	83	57	88	233	40	151	117	50	139	26	23	149	135	117	326	186	550
AEBP2	58	40	45	50	48	73	83	41	51	56	41	43	107	28	56	48	8	22	9	6	31	27	15	10	65	34	30	17	44	31	54	14	36	40	62	57	18	58	75	24	60	9	10	44	33	41	51	66	179
AEN	186	195	257	208	171	274	294	84	178	155	140	106	267	80	124	110	7	33	12	13	40	57	25	18	155	67	104	46	106	108	146	31	76	98	153	111	39	139	135	54	90	17	16	66	52	108	57	86	190
AFAP1	77	77	82	79	76	97	115	55	69	63	68	53	144	28	48	65	3	20	7	5	30	28	22	11	86	37	43	27	38	47	70	12	42	36	74	52	18	66	74	15	48	4	11	28	48	63	52	58	130
AFAP1L1	57	74	68	78	81	90	86	37	55	54	43	44	98	31	60	56	7	19	4	8	40	40	23	16	55	26	34	24	35	32	47	12	34	31	63	41	16	59	52	21	45	9	7	42	19	32	57	64	141
AFAP1L2	48	41	43	56	42	55	55	25	39	45	44	55	79	27	53	63	7	22	9	7	37	38	21	8	59	37	24	26	34	28	60	20	27	38	54	44	15	52	46	23	31	3	8	27	23	44	49	63	126
AFDN	67	101	82	108	95	115	141	58	58	42	47	34	68	28	55	46	8	14	4	8	34	16	22	18	53	20	42	20	42	28	61	8	31	36	43	40	14	56	67	17	39	5	14	27	16	39	49	96	157
AFF1	129	102	90	100	108	139	164	73	132	110	88	75	189	45	75	99	7	19	9	10	54	36	29	25	83	27	47	29	58	63	77	15	39	50	80	69	25	89	90	32	64	8	10	47	25	80	103	115	308
AFF2	23	28	30	39	30	32	43	24	26	34	28	36	53	21	47	43	8	23	6	7	17	26	16	10	19	16	23	8	22	12	38	8	18	21	27	35	12	33	28	12	22	3	6	14	15	25	34	43	125
AFF3	37	52	64	66	41	64	68	40	31	30	30	38	66	13	35	39	10	27	7	13	26	39	24	15	50	27	29	28	40	27	54	11	37	34	52	52	15	46	58	18	44	7	5	24	24	48	30	50	142
AFF4	79	78	72	75	85	114	130	63	66	66	61	66	146	33	80	67	9	28	9	10	31	33	19	19	67	39	46	26	44	43	67	14	37	52	83	81	24	76	82	33	76	9	17	49	46	69	66	76	213
AFG1L	34	38	33	37	31	56	31	14	28	30	21	19	61	13	28	22	5	15	7	9	20	13	17	12	43	25	29	15	30	27	42	12	18	27	46	27	14	37	46	17	18	6	6	17	8	24	27	45	71
AFG3L2	89	54	61	72	63	106	99	41	54	40	38	43	71	29	50	56	4	23	6	10	28	33	24	15	94	39	44	30	65	48	81	17	41	38	82	61	20	88	94	22	54	12	11	47	42	83	77	93	212
AFM	34	29	43	41	38	51	57	32	38	32	24	34	62	22	51	39	6	24	7	17	26	24	14	9	53	27	28	21	31	29	65	10	38	33	47	39	16	35	34	10	31	5	16	26	24	35	35	44	131
AFMID	39	42	47	62	25	67	70	35	49	46	39	42	90	20	31	51	7	20	11	23	23	32	28	50	44	27	32	14	38	26	59	9	38	28	43	38	17	45	53	17	36	3	10	21	20	30	44	71	163
AFP	35	37	45	47	39	41	52	37	42	48	34	34	59	20	64	42	7	20	6	10	27	30	22	12	62	22	34	17	33	25	67	16	25	25	61	41	17	48	50	15	36	3	13	25	22	38	36	43	132
AFTPH	53	45	58	61	56	78	74	40	52	68	56	33	102	31	73	53	8	24	8	4	17	25	17	9	45	25	33	21	22	22	42	14	29	27	44	26	13	39	27	14	27	3	10	18	15	35	36	69	182
AGA	39	42	48	49	44	66	67	40	50	46	35	41	98	26	51	54	9	23	8	7	31	31	17	26	66	36	37	26	47	42	61	14	43	30	54	56	20	60	69	21	36	6	6	26	31	52	63	70	178
AGAP1	124	118	123	135	128	169	192	60	107	90	68	70	140	44	85	84	6	29	10	15	38	52	28	19	134	69	68	38	74	55	97	31	60	55	115	97	33	141	129	35	96	11	19	64	52	81	91	97	197
AGAP2	68	62	95	66	70	88	83	35	57	81	44	47	120	38	59	44	4	8	3	8	21	24	13	11	54	29	25	16	24	37	46	17	23	21	42	32	12	23	50	13	42	4	8	31	21	37	48	42	93
AGAP3	54	51	63	70	70	112	78	36	39	39	37	45	85	31	44	48	12	18	2	3	22	26	13	19	59	26	37	12	40	26	59	13	32	29	36	57	23	66	74	21	55	9	11	42	27	51	61	70	179
AGAP9	129	89	127	161	112	145	131	59	99	78	83	60	142	30	57	45	19	36	17	20	55	40	41	33	225	91	134	53	162	149	178	40	101	97	218	147	53	186	208	77	139	20	22	85	67	152	82	110	218
AGBL1	36	37	60	49	51	60	67	28	39	38	23	35	61	21	66	49	5	18	4	4	22	35	29	14	51	22	30	18	28	12	58	13	41	29	38	35	22	56	55	16	33	7	9	15	18	38	37	59	126
AGBL2	1	1	1	1	1	1	1	1	1	1	1	1	1	1	1	1	1	1	1	1	1	1	1	1	1	1	1	1	1	1	1	1	1	1	1	1	1	1	1	1	1	1	1	1	1	1	1	1	1
AGBL3	36	40	34	40	39	42	58	22	34	39	21	24	51	19	38	32	7	18	10	7	32	27	18	17	55	28	39	25	49	28	58	9	39	29	56	55	17	52	62	16	46	7	8	25	25	44	36	61	121
AGBL4	34	38	43	49	33	46	60	40	47	41	30	38	67	26	49	47	4	14	3	5	13	23	15	14	46	20	36	14	34	22	51	11	30	22	31	37	9	30	39	11	20	4	5	14	13	31	35	50	86
AGBL5	61	73	94	78	93	103	121	43	94	70	56	55	144	32	64	61	7	21	8	8	27	42	15	23	63	32	46	23	50	30	64	13	36	44	66	46	20	46	80	12	40	6	7	22	29	65	66	62	151
AGER	184	547	472	598	601	446	667	211	98	174	158	172	81	132	173	200	14	87	26	27	117	118	90	57	74	26	37	19	35	26	69	17	23	23	49	83	22	121	157	18	68	8	12	28	19	89	138	207	326
AGFG1	58	58	68	67	62	89	118	79	76	94	57	75	145	54	67	80	8	18	7	11	21	23	25	20	51	24	27	15	32	17	67	7	28	37	44	40	20	46	63	21	32	8	6	34	21	39	75	85	200
AGFG2	55	45	60	43	55	71	77	34	46	43	36	36	86	21	36	37	6	17	9	4	29	23	16	11	74	17	30	14	36	27	50	10	27	32	59	45	31	43	53	15	42	7	13	23	24	50	41	48	106
AGGF1	50	47	45	56	47	68	58	37	52	47	33	32	86	31	44	61	9	18	4	6	33	29	19	16	56	20	44	15	46	35	59	9	30	25	45	38	24	48	55	12	31	3	4	26	23	46	65	64	185
AGL	46	53	57	63	52	67	76	27	29	39	41	38	84	24	59	66	10	31	6	5	26	32	14	17	54	32	33	17	32	39	75	10	30	33	48	59	23	63	57	18	35	4	10	24	26	49	50	60	141
AGMAT	23	33	34	34	42	44	43	27	27	28	23	22	61	14	44	43	7	18	7	8	21	22	8	14	60	30	36	21	34	20	59	11	31	28	42	38	17	57	48	20	43	7	11	27	28	278	21	56	113
AGMO	33	39	44	44	39	39	39	33	39	47	19	22	77	19	45	44	9	23	10	5	21	26	18	22	50	29	41	16	32	32	69	8	37	31	41	36	18	44	42	16	30	7	2	19	21	44	44	65	136
AGO1	75	71	84	96	63	122	111	39	61	70	52	45	140	31	63	63	13	22	7	12	26	25	17	13	61	36	42	20	43	29	66	11	32	32	45	70	21	55	59	27	42	14	9	44	24	38	49	55	153
AGO2	89	63	67	85	82	111	97	50	74	53	49	45	122	33	63	62	10	15	9	12	24	34	13	10	70	22	41	23	37	26	72	9	41	23	47	61	21	53	76	13	49	5	6	36	16	52	45	65	134
AGO3	57	68	60	78	57	106	88	33	63	66	42	44	101	29	68	59	7	21	6	2	23	19	19	19	85	28	40	26	39	34	59	14	42	29	67	45	23	46	61	16	37	7	5	24	25	49	44	62	170
AGO4	39	38	53	60	42	77	69	27	37	34	28	40	70	16	40	23	5	15	7	10	16	36	12	17	46	17	26	17	28	17	41	8	36	32	36	37	10	43	60	18	29	6	9	30	16	31	35	45	133
AGPAT1	109	114	136	160	103	182	184	51	107	89	75	76	178	52	85	77	6	21	6	8	27	35	14	20	101	36	56	30	55	56	77	19	48	44	87	67	19	81	79	26	59	5	9	42	32	71	85	88	210
AGPAT2	62	65	76	76	66	111	105	56	57	61	49	51	97	38	70	68	11	40	9	8	42	43	26	24	82	33	55	22	47	42	78	22	42	43	68	79	26	99	121	18	66	14	18	34	30	72	90	115	384
AGPAT3	72	86	93	100	92	108	127	58	74	70	46	55	118	43	62	57	12	26	8	7	33	26	12	13	70	36	35	17	54	34	75	14	37	24	60	57	20	59	62	17	41	5	14	34	23	35	53	60	227
AGPAT4	73	45	42	62	37	50	56	34	118	59	47	33	169	38	54	44	7	25	2	7	26	22	21	25	54	24	35	15	24	30	58	16	29	37	37	41	13	56	59	17	26	5	2	19	26	35	90	95	263
AGPAT5	53	35	43	37	52	55	44	41	68	55	44	57	74	30	56	51	9	16	8	8	25	23	25	23	76	24	40	30	41	28	72	8	38	27	55	42	17	47	60	16	39	6	10	20	20	47	59	48	160
AGPS	65	57	70	75	56	107	88	49	66	62	49	92	120	27	68	56	5	25	7	10	30	37	22	20	81	33	41	27	50	34	74	14	42	36	60	54	28	69	77	13	57	8	10	37	40	45	76	100	199
AGR2	36	35	31	30	34	89	73	20	28	25	41	23	61	20	42	36	9	20	3	3	20	23	14	10	78	19	26	14	27	29	43	9	20	26	63	44	16	47	44	11	33	5	7	16	16	40	43	111	603
AGR3	34	37	30	37	41	65	45	32	36	38	26	27	54	29	72	52	9	15	8	8	17	25	18	14	53	27	31	23	47	23	61	8	33	33	38	36	15	56	61	16	37	2	8	16	28	33	38	100	271
AGRN	60	66	83	90	82	141	105	59	85	85	76	53	139	47	64	68	8	19	3	6	26	21	19	15	110	20	41	23	34	62	57	8	37	23	101	128	47	130	190	19	109	7	21	47	52	115	69	106	245
AGRP	34	49	61	60	53	84	78	44	44	67	41	46	99	23	62	52	8	14	11	12	26	34	17	12	64	26	41	12	52	28	77	13	31	39	57	42	17	41	55	17	45	6	10	16	29	33	51	61	138
AGT	38	43	44	44	34	40	35	25	38	37	26	23	64	17	47	23	3	16	5	3	43	22	10	11	57	18	40	21	31	27	35	12	18	24	47	29	14	43	38	16	30	1	12	12	24	21	24	26	68
AGTPBP1	48	56	64	72	75	76	74	44	46	55	28	39	87	30	48	49	8	18	8	9	21	30	23	19	62	20	45	18	41	31	55	6	36	37	43	52	26	70	75	26	45	10	3	27	28	45	53	64	126
AGTR1	88	88	92	109	73	110	131	48	77	72	51	70	132	35	69	61	9	25	7	7	30	30	31	21	71	30	39	37	46	36	71	20	30	37	49	43	18	39	59	15	46	6	5	40	23	42	61	56	167
AGTR2	51	50	63	69	57	84	78	40	38	41	36	36	81	34	45	44	12	32	6	13	36	39	20	22	56	17	26	21	38	34	69	17	16	29	41	34	20	49	72	22	41	9	4	23	27	33	50	71	138
AGTRAP	41	65	59	64	67	82	91	59	102	91	65	69	172	63	87	78	2	19	5	6	26	27	15	26	50	31	19	24	38	24	48	9	31	31	41	38	17	40	52	10	37	7	12	28	36	39	102	108	255
AGXT	26	36	46	43	36	69	60	26	50	48	31	34	77	27	41	58	11	26	11	9	31	32	22	14	46	27	31	22	43	27	58	9	30	51	30	40	18	47	63	16	31	9	13	22	23	39	51	45	134
AGXT2	28	28	34	28	36	28	33	35	27	32	25	33	36	20	45	31	8	21	5	6	26	25	19	13	52	25	36	16	30	25	47	8	28	21	36	27	23	44	51	21	33	5	16	22	16	31	29	54	112
AHCTF1	129	113	153	140	124	172	208	64	116	104	111	87	186	65	110	78	7	20	10	11	21	33	24	26	119	52	89	36	78	52	109	29	52	65	86	74	32	107	98	24	78	7	15	44	39	73	76	121	230
AHCY	92	87	98	87	85	156	112	54	89	81	74	50	123	47	73	58	14	29	11	11	29	30	23	17	90	42	70	25	71	43	81	19	51	56	83	84	31	82	116	29	62	14	12	53	24	58	98	112	355
AHCYL1	98	86	91	111	97	174	151	56	81	55	64	39	108	48	68	61	14	19	6	9	35	37	33	16	80	30	44	33	39	48	80	19	38	26	76	76	28	74	88	24	57	13	11	37	35	64	84	128	305
AHCYL2	60	68	76	80	69	133	104	35	43	47	55	35	72	21	44	50	9	17	9	9	24	29	15	18	83	32	33	29	33	36	63	24	39	39	62	44	32	60	63	29	58	5	9	34	27	52	37	65	217
AHDC1	40	39	56	47	69	63	63	24	43	46	41	37	69	29	43	41	4	13	8	7	19	30	17	16	66	21	34	15	44	31	49	13	22	31	39	49	19	72	53	12	48	7	13	29	30	67	49	62	108
AHI1	34	41	36	43	38	70	79	27	51	40	43	39	79	25	41	47	9	15	7	8	26	23	17	17	44	26	45	19	29	34	62	17	38	41	48	57	17	71	79	27	64	13	10	31	29	53	48	70	140
AHNAK	491	402	370	465	473	515	596	91	148	115	149	96	261	70	123	109	20	63	25	24	107	96	74	44	75	49	70	25	76	46	105	28	85	54	77	164	31	172	192	37	108	11	21	121	54	131	234	205	596
AHNAK2	33	26	44	48	43	40	42	31	43	41	36	40	56	23	36	31	5	14	4	2	24	29	19	19	62	27	33	19	31	29	52	16	19	42	40	44	15	46	60	17	39	7	4	21	21	38	31	40	135
AHR	119	100	119	131	103	145	169	37	85	65	98	44	161	33	75	59	9	15	8	12	38	30	26	12	72	29	42	19	27	35	65	12	35	34	72	121	29	133	104	23	96	10	23	130	42	106	66	115	257
AHRR	49	40	50	23	38	59	68	51	35	45	33	33	79	31	40	46	7	23	8	8	23	18	15	5	59	25	28	12	40	24	45	10	32	26	34	49	10	41	52	20	23	4	5	19	18	33	27	46	89
AHSA1	49	48	55	57	65	66	59	108	183	151	119	105	218	75	113	105	6	18	6	11	13	18	28	8	33	16	33	18	22	18	43	10	24	24	32	37	15	28	49	11	23	6	6	17	27	28	75	62	183
AHSG	20	31	35	43	32	48	46	40	50	41	39	42	75	24	39	44	12	24	13	8	25	42	15	10	56	22	34	18	30	30	47	9	35	30	54	46	20	50	57	15	41	11	10	21	17	41	39	64	153
AHSP	30	29	30	30	31	39	40	13	31	34	23	28	46	10	33	24	6	12	7	2	21	22	11	9	41	21	16	17	23	23	33	4	21	15	34	31	10	29	28	16	17	6	7	13	18	31	18	35	53
AICDA	28	34	33	28	23	37	38	25	26	37	20	32	65	21	45	43	6	12	8	9	26	24	23	9	36	25	39	17	37	24	50	9	19	31	32	25	14	26	46	10	25	5	6	22	22	27	24	47	89
AIDA	122	104	112	129	115	149	142	69	100	99	83	65	142	54	87	91	10	27	12	15	40	56	37	22	133	47	59	27	80	73	112	25	59	62	101	79	31	95	93	23	78	11	17	45	48	74	80	90	272
AIF1	113	107	147	151	118	171	185	99	192	180	116	111	298	84	105	99	8	28	11	6	28	35	18	25	90	29	67	27	47	42	66	12	66	50	47	80	22	81	112	19	56	7	20	53	35	66	90	117	367
AIF1L	46	32	35	42	37	47	68	27	37	24	23	32	46	22	44	31	11	24	5	11	24	24	35	15	49	17	25	15	27	26	69	12	33	35	44	43	11	43	56	13	35	7	8	35	22	51	29	62	126
AIFM1	47	40	43	57	40	57	63	27	43	46	31	33	90	20	52	42	12	13	4	5	24	18	13	15	45	28	25	9	36	17	52	12	22	20	42	36	12	29	45	13	34	2	8	18	18	34	39	59	151
AIFM2	66	69	87	76	53	112	94	61	109	81	51	40	142	61	100	64	7	12	8	9	14	29	13	16	63	22	31	19	38	37	59	16	24	39	41	43	16	49	79	18	34	1	5	25	22	41	49	78	165
AIFM3	52	64	71	67	64	72	82	36	53	62	48	58	105	41	62	51	5	14	5	8	20	21	18	12	44	19	20	20	23	24	59	6	20	26	34	27	14	37	40	8	24	6	4	18	22	31	24	38	102
AIG1	45	43	44	38	38	56	54	35	32	39	37	34	64	16	38	38	9	16	6	8	13	29	12	10	35	19	27	19	29	22	43	9	20	20	44	40	12	39	43	12	25	7	12	19	16	38	42	47	111
AIM2	32	26	28	42	34	61	49	24	51	72	59	41	104	38	45	39	10	13	8	6	24	22	9	11	41	29	27	16	30	26	51	9	25	23	55	31	11	24	41	12	21	6	6	16	19	18	40	44	123
AIMP1	52	39	56	80	52	79	87	31	47	50	36	40	95	33	43	52	11	20	5	6	19	18	19	10	58	23	39	19	29	28	49	13	26	41	39	52	16	49	64	15	37	8	10	24	27	56	34	61	185
AIMP2	39	45	51	59	36	57	63	46	52	53	37	38	77	32	42	41	8	9	5	4	26	24	14	17	48	23	25	17	42	22	42	7	18	30	34	22	11	40	36	15	22	6	6	22	15	41	41	67	127
AIP	52	36	55	68	45	61	65	39	49	60	41	37	82	28	51	56	8	19	8	10	19	23	17	19	43	18	30	20	30	25	43	14	29	30	40	38	20	41	38	10	36	7	7	23	19	37	40	61	160
AIPL1	22	30	36	46	38	45	51	30	29	30	27	27	70	24	34	36	10	21	5	6	22	24	17	16	47	20	26	7	29	27	47	7	24	22	39	26	22	49	42	12	19	12	10	17	32	31	17	44	84
AIRE	56	65	78	82	56	81	61	37	54	56	48	42	103	33	54	39	7	24	12	6	37	55	25	15	88	40	50	23	73	53	79	24	42	43	84	45	17	61	63	25	58	11	4	36	33	54	38	67	127
AJAP1	38	28	41	39	30	41	55	33	41	33	38	30	76	22	39	38	2	24	7	11	26	32	15	11	54	17	23	17	43	29	54	12	30	23	42	41	20	41	46	17	41	8	7	22	24	36	44	53	119
AJM1	75	66	70	72	67	95	93	45	67	70	48	49	104	42	62	55	9	24	9	11	17	22	24	8	64	37	30	14	48	30	51	9	33	32	54	47	16	48	62	22	46	8	9	31	19	51	37	51	107
AJUBA	85	101	100	109	93	134	119	47	77	77	49	42	125	41	73	82	5	31	10	12	42	29	17	24	100	42	35	18	57	42	84	20	27	32	66	49	20	58	61	29	41	12	11	28	30	51	35	79	184
AK1	68	109	97	143	155	227	182	36	50	58	45	39	88	27	55	44	12	24	10	12	38	36	24	14	56	23	45	21	32	28	47	5	43	33	44	67	25	106	122	23	77	8	14	42	38	76	58	98	289
AK2	70	85	90	102	66	140	115	76	118	126	86	83	170	64	92	103	10	25	13	5	46	36	26	24	127	38	72	24	80	73	90	16	56	54	126	89	38	104	133	40	67	8	12	70	49	96	135	126	337
AK3	86	73	63	88	67	109	85	36	66	52	42	60	109	33	52	52	6	24	8	9	21	20	27	13	92	28	59	31	51	51	69	16	40	43	77	65	25	67	79	23	63	11	17	39	18	61	64	70	167
AK4	58	79	79	77	71	105	87	54	80	72	61	61	116	44	75	61	7	33	8	6	33	46	28	29	135	61	76	32	89	87	103	26	71	72	117	94	34	103	110	38	95	8	19	53	51	96	71	66	177
AK5	19	21	27	29	24	42	47	30	33	29	34	34	56	13	34	44	6	19	12	7	17	32	16	17	46	20	29	16	42	31	43	16	24	33	45	29	25	47	45	12	35	3	4	16	14	26	44	45	102
AK6	48	56	94	66	57	83	98	43	54	48	54	54	97	36	50	61	11	16	5	8	23	25	15	15	71	30	39	23	49	49	68	18	49	42	55	47	18	60	59	17	46	7	15	24	35	52	36	53	112
AK7	67	66	76	84	66	111	110	45	66	72	59	44	99	29	65	55	11	24	9	10	33	30	16	17	71	28	38	16	35	36	52	6	38	31	48	35	14	55	33	14	31	6	5	20	29	38	26	71	143
AK8	112	121	118	121	132	150	140	47	113	96	86	48	157	51	80	61	9	18	8	12	20	25	16	17	68	24	52	20	39	44	73	11	37	35	82	51	18	61	60	19	42	18	10	34	23	57	32	50	90
AK9	38	29	43	34	29	40	44	31	27	35	17	28	78	22	39	33	3	20	10	7	24	22	23	10	43	21	40	11	42	20	53	6	29	38	35	29	20	36	60	14	37	5	10	27	24	24	39	54	111
AKAIN1	29	43	36	22	27	48	50	36	38	50	31	34	67	20	31	48	10	23	3	5	18	33	20	18	44	23	25	20	37	28	45	8	32	39	42	32	14	39	42	14	31	8	12	29	18	29	25	47	116
AKAP1	84	100	101	100	96	147	115	51	71	65	50	35	120	35	58	44	6	33	4	12	23	35	24	16	83	37	60	24	53	60	83	10	46	37	95	65	21	72	98	23	59	7	8	27	24	61	59	82	197
AKAP10	73	50	53	55	63	69	91	27	68	65	45	39	96	29	53	48	13	19	7	4	25	24	23	16	58	28	56	32	46	38	53	5	32	39	80	57	11	57	65	18	40	10	7	30	25	56	51	60	149
AKAP11	43	53	62	78	53	95	84	35	47	53	49	40	110	32	47	48	8	28	7	8	22	28	10	17	59	14	35	14	27	24	34	6	35	26	28	40	18	37	49	13	38	7	10	22	31	37	58	54	158
AKAP12	107	80	72	95	87	100	118	153	106	122	150	203	122	126	180	165	8	25	7	12	32	37	23	19	68	26	35	19	53	35	74	16	26	43	58	41	13	48	66	17	43	4	4	36	30	50	86	72	177
AKAP13	98	126	104	134	130	220	199	51	83	78	74	61	151	47	82	59	5	20	8	8	22	26	15	13	22	29	31	16	24	14	44	4	40	27	13	81	27	73	114	7	65	3	19	35	34	71	69	99	229
AKAP14	19	12	17	20	18	15	14	13	21	25	11	21	45	12	26	19	4	12	8	3	5	12	11	7	20	18	19	8	13	17	29	4	14	10	18	13	12	16	25	9	22	3	2	15	17	17	28	36	73
AKAP17A	66	66	68	56	51	107	76	32	52	47	51	41	85	25	41	49	7	8	7	6	35	27	29	15	78	28	36	22	42	36	69	13	43	23	59	86	34	100	138	23	97	13	17	67	34	74	64	73	164
AKAP3	24	20	29	25	22	28	43	22	22	22	20	23	45	14	33	28	4	11	6	1	18	18	11	6	37	22	21	25	18	20	41	9	15	21	33	21	12	32	20	16	21	3	6	15	11	17	27	34	86
AKAP4	33	37	49	44	39	53	63	42	39	37	30	36	68	19	58	54	11	21	6	8	21	30	21	19	38	21	20	15	35	18	40	4	23	26	15	32	16	32	36	14	22	6	16	24	24	23	30	51	127
AKAP5	29	42	34	32	37	52	54	30	41	43	35	32	71	25	29	32	4	23	9	11	26	29	14	14	42	30	40	16	34	23	42	10	22	38	40	31	14	51	45	25	31	8	5	29	24	38	39	68	110
AKAP6	22	25	31	33	26	50	40	29	24	29	25	30	55	12	41	32	4	18	13	7	31	20	13	15	33	16	39	10	32	24	48	9	26	22	38	32	11	37	46	14	40	2	6	16	22	27	21	37	99
AKAP7	38	32	38	41	39	49	63	22	30	27	29	27	60	28	40	44	9	13	8	4	19	10	8	11	59	21	28	17	41	25	43	8	38	28	32	27	12	36	44	17	35	6	10	19	18	29	16	34	77
AKAP8	16	13	22	16	19	19	28	8	15	16	15	3	26	5	12	11	2	3	2	2	5	10	4	5	14	4	8	4	14	7	14	2	5	11	21	15	6	12	22	8	14	1	5	9	7	15	13	16	47
AKAP8L	68	55	72	71	63	93	112	49	77	48	52	53	111	30	42	57	4	24	9	6	32	24	14	25	69	38	41	17	53	33	79	13	26	38	64	66	29	100	98	11	58	11	17	30	36	71	69	87	179
AKAP9	44	44	52	50	47	68	64	31	38	37	38	36	83	24	42	38	8	21	15	9	21	30	20	16	49	25	30	22	44	26	43	3	19	27	46	36	23	45	53	18	31	6	13	29	30	48	42	52	154
AKIP1	48	64	53	63	55	95	79	41	55	57	42	38	103	35	62	69	7	23	4	5	36	26	16	18	61	32	31	29	42	31	54	7	35	24	50	52	26	61	66	20	52	7	6	35	29	40	51	65	164
AKIRIN1	92	77	81	85	93	125	128	50	81	53	68	48	122	36	56	62	12	26	12	12	31	20	23	22	79	51	63	21	45	35	79	23	48	35	69	73	29	57	71	17	58	5	10	35	36	58	56	84	194
AKIRIN2	61	54	72	67	44	96	83	53	74	67	42	58	118	48	70	58	8	21	5	13	28	40	11	19	86	33	39	28	50	44	67	15	44	41	71	64	22	60	75	17	38	9	10	25	24	54	65	74	188
AKNA	135	64	88	103	69	154	98	50	168	115	103	68	239	77	72	69	9	31	7	9	30	47	25	17	57	41	56	21	70	29	72	17	41	39	47	59	28	69	81	20	54	14	8	65	34	62	100	111	236
AKNAD1	33	37	40	47	41	50	54	39	46	34	36	28	58	31	51	38	11	19	11	6	23	26	16	15	59	24	40	14	37	21	42	16	43	31	45	43	16	39	54	21	40	6	5	26	13	32	37	45	111
AKR1A1	76	74	62	66	69	122	88	52	83	81	63	55	132	38	69	55	6	17	7	8	19	12	23	10	57	26	33	19	25	22	45	8	39	22	45	67	16	51	73	27	43	5	9	46	24	51	102	106	278
AKR1B1	102	98	124	90	92	199	137	53	94	81	76	59	138	43	73	67	13	29	6	12	30	25	20	16	117	34	53	26	63	64	88	25	64	42	91	79	36	73	94	29	78	6	15	45	33	68	64	87	220
AKR1B15	44	50	74	58	62	70	79	44	45	47	35	38	86	25	53	47	11	26	10	10	46	34	25	12	105	34	65	31	76	60	81	19	54	49	102	51	34	72	72	36	53	9	14	32	34	64	54	57	140
AKR1C1	34	27	22	40	31	44	30	20	23	20	20	27	36	13	28	22	6	7	9	7	16	10	12	8	50	21	28	7	14	26	31	6	10	22	36	26	6	35	37	8	24	1	8	18	7	19	26	33	61
AKR1C3	60	49	53	61	67	73	103	26	43	36	32	40	66	19	37	39	5	22	3	9	25	27	22	12	52	13	29	15	26	37	43	8	25	16	38	40	12	50	57	12	36	5	8	18	21	32	31	48	112
AKR1C4	28	37	46	37	29	65	45	37	38	32	33	35	66	22	40	56	9	12	6	4	21	28	13	11	26	14	24	12	24	9	34	9	18	12	24	22	8	22	26	10	26	3	6	15	10	20	29	40	94
AKR1D1	35	31	40	56	36	53	49	34	39	32	30	32	56	21	41	42	8	19	6	4	16	19	17	13	53	19	32	9	29	40	51	14	28	39	54	40	17	42	36	11	33	5	8	23	16	39	29	40	104
AKR1E2	118	106	113	150	122	169	173	65	109	118	79	78	169	50	98	83	8	26	8	15	39	37	17	21	69	34	45	25	25	24	74	20	38	34	64	51	22	54	58	14	41	7	8	43	26	61	39	73	176
AKR7A2	60	46	73	60	67	74	71	32	40	56	43	39	85	34	53	50	6	20	6	3	18	14	15	8	40	18	19	16	18	20	41	11	24	24	36	17	12	31	28	7	29	7	7	9	24	18	18	45	87
AKR7A3	91	91	86	120	118	127	138	58	95	66	79	57	120	51	81	69	9	21	8	10	39	38	19	11	61	24	43	15	32	42	76	16	35	46	64	48	26	36	69	19	49	8	15	27	24	65	34	61	109
AKR7L	458	433	616	597	439	702	670	174	417	376	336	170	629	187	256	199	5	26	4	4	18	27	22	18	73	34	39	18	56	45	55	9	35	40	70	45	20	46	55	21	39	3	5	18	28	48	32	57	119
AKT1	65	68	71	104	81	115	103	51	86	69	57	63	113	48	70	66	6	21	9	8	21	36	20	19	55	28	41	22	22	28	40	11	32	21	49	65	25	64	90	17	50	8	9	23	26	61	85	117	288
AKT1S1	50	37	48	58	41	57	75	33	44	36	41	40	80	26	48	38	4	18	10	9	15	32	12	12	46	24	35	20	23	23	53	10	40	25	34	33	17	42	50	18	31	7	7	26	20	35	43	53	143
AKT2	67	66	71	68	74	108	79	49	79	62	71	49	146	47	68	65	9	24	9	5	33	25	19	16	76	33	39	27	53	38	59	10	38	34	37	72	21	68	98	20	59	8	11	41	28	59	60	106	272
AKT3	97	81	69	94	71	114	116	40	48	48	52	33	92	20	57	41	8	19	5	10	32	28	18	20	57	15	50	16	42	31	46	12	35	32	42	43	14	56	43	17	38	8	6	40	23	38	45	38	120
AKTIP	61	55	67	84	68	105	99	38	50	51	48	39	102	36	58	43	7	27	9	4	24	35	17	17	86	33	41	17	54	49	72	12	40	51	86	62	23	59	81	25	44	6	14	31	24	68	37	57	149
ALAD	52	43	56	61	55	70	62	40	47	45	30	45	66	22	49	42	10	25	11	9	32	28	24	17	74	32	28	21	42	43	43	21	30	28	48	50	17	57	65	32	36	4	9	34	30	50	61	81	198
ALAS1	61	62	57	59	79	121	86	79	98	139	83	67	173	69	97	91	9	30	11	8	37	33	25	13	52	37	39	30	38	39	74	9	39	39	63	61	28	89	125	25	63	8	14	41	30	81	52	79	212
ALAS2	47	35	54	57	50	66	60	39	45	41	26	47	71	29	44	39	12	14	8	11	22	24	17	20	54	17	43	24	32	29	66	10	29	30	44	38	9	46	34	21	32	2	10	19	26	27	31	56	129
ALB	29	34	46	60	32	44	59	26	39	40	28	32	72	25	42	44	7	17	6	4	26	32	20	17	52	24	25	14	31	28	56	14	27	41	40	33	18	50	47	11	32	7	8	20	13	25	37	51	128
ALCAM	107	155	132	142	165	181	199	44	58	38	56	61	84	37	63	54	13	25	7	17	43	43	27	24	91	37	58	27	45	41	60	5	40	30	70	70	27	90	110	21	57	5	11	36	35	69	73	128	326
ALDH16A1	42	29	53	46	41	77	68	34	33	41	31	36	84	30	48	53	11	22	10	6	28	23	15	15	60	23	39	26	41	28	56	6	34	37	49	48	12	41	42	17	41	9	6	24	26	50	50	53	153
ALDH18A1	53	53	60	54	38	70	84	37	60	67	43	33	106	36	48	56	11	22	5	8	33	27	18	16	73	25	42	18	56	44	71	10	37	29	45	55	17	56	57	19	44	10	7	45	31	56	60	90	271
ALDH1A1	139	117	129	124	112	162	179	40	46	46	48	50	64	29	49	45	10	36	10	13	43	49	24	15	69	26	46	26	38	37	61	18	32	37	56	48	31	72	68	24	45	7	5	53	24	36	44	93	156
ALDH1A2	48	51	55	45	35	57	53	34	42	45	33	37	68	26	31	52	8	14	9	4	25	34	14	9	73	23	27	20	38	36	70	13	35	31	49	30	18	47	59	16	47	5	8	20	22	31	35	68	106
ALDH1A3	44	38	58	53	48	67	79	41	48	54	31	43	110	26	69	48	8	20	15	8	39	32	21	21	69	30	28	26	50	28	57	15	32	31	62	43	17	49	47	21	38	5	8	19	18	44	72	72	123
ALDH1B1	45	52	62	50	46	82	74	47	62	64	59	60	92	23	75	57	13	22	3	4	31	32	25	13	81	34	51	33	50	35	84	18	50	48	66	47	28	85	71	24	51	11	11	38	27	58	51	77	152
ALDH1L1	48	41	45	46	37	51	60	26	31	31	28	38	66	21	43	45	9	19	7	4	36	23	21	11	45	28	21	16	33	20	45	5	22	25	36	36	15	50	38	17	23	3	7	15	13	33	40	45	94
ALDH1L2	29	35	39	35	45	56	37	23	46	44	27	41	79	19	41	45	4	25	6	5	27	25	21	3	67	30	37	24	37	27	61	12	32	20	68	50	14	55	59	17	38	12	7	24	35	39	64	58	150
ALDH2	132	131	153	163	161	242	225	53	70	65	67	46	119	40	67	76	14	49	13	12	27	66	35	14	98	28	50	21	63	43	71	22	62	47	89	99	37	124	189	19	88	8	16	44	35	82	100	165	367
ALDH3A1	42	27	33	44	28	43	50	26	57	35	25	31	51	28	36	33	12	26	13	6	21	30	21	19	50	29	33	16	33	26	68	14	29	24	48	40	16	37	47	12	37	3	7	29	27	48	33	51	150
ALDH3A2	71	79	67	107	83	145	138	45	62	59	59	38	80	52	82	60	4	24	8	17	46	51	18	20	72	24	48	21	56	44	65	13	39	36	53	122	42	133	159	19	94	9	24	33	48	127	59	99	284
ALDH3B1	81	89	85	103	103	178	142	51	50	44	39	37	96	29	40	64	6	22	4	5	38	45	23	22	58	33	41	23	37	36	48	7	35	32	64	49	21	62	79	16	49	5	9	35	20	52	49	98	190
ALDH3B2	148	145	147	190	166	245	213	108	143	119	79	110	219	65	147	102	17	36	8	14	48	45	33	39	91	47	62	29	67	44	104	26	44	61	58	51	27	53	76	30	45	13	15	35	34	41	65	98	173
ALDH4A1	37	47	41	51	44	59	50	27	36	28	34	30	62	23	35	32	7	23	9	7	26	23	15	15	49	22	25	18	40	26	44	9	21	35	46	26	10	43	57	14	28	7	11	15	22	40	35	62	120
ALDH5A1	34	37	55	48	38	64	68	37	50	36	36	26	75	24	30	42	5	21	9	12	18	26	18	14	61	12	27	15	32	26	42	14	30	37	40	29	20	51	48	14	27	5	7	22	17	31	42	39	129
ALDH6A1	67	53	60	44	65	81	89	22	47	38	36	29	84	21	44	27	6	21	5	5	30	16	15	13	56	31	30	28	40	24	46	10	40	34	47	42	15	44	42	12	38	10	6	23	14	44	39	61	137
ALDH7A1	52	46	56	50	44	82	66	32	44	37	26	36	63	11	35	52	5	16	6	9	20	27	10	9	49	23	20	8	33	28	48	13	27	24	44	31	13	48	61	11	36	5	4	18	29	38	35	63	121
ALDH8A1	27	30	43	48	29	53	37	24	34	26	19	32	59	17	36	45	6	14	6	5	24	25	13	13	55	14	33	17	42	31	68	12	27	37	47	43	22	48	50	24	46	2	6	14	20	39	33	43	83
ALDH9A1	84	66	74	79	74	105	90	46	93	91	67	69	151	50	74	54	10	27	10	8	29	27	29	16	64	30	52	37	45	54	81	19	57	41	70	63	20	63	67	19	58	10	10	43	37	61	96	108	256
ALDOA	287	268	316	319	307	527	471	369	579	525	357	359	775	268	459	390	12	60	22	27	65	85	55	47	131	44	95	43	100	81	82	19	110	71	125	213	57	240	314	53	159	28	40	128	96	184	756	640	2554
ALDOB	47	57	66	80	50	93	73	43	66	55	29	44	94	37	53	53	15	32	11	6	35	38	24	25	81	37	40	21	33	23	64	8	41	29	42	31	20	53	53	20	40	8	13	26	23	44	46	63	147
ALDOC	49	46	53	55	45	77	94	44	75	72	55	48	135	36	57	65	11	25	8	4	24	27	23	14	70	33	30	25	40	33	56	12	31	32	40	44	14	46	58	21	43	11	4	28	20	37	65	65	168
ALG10	45	46	53	73	40	73	65	33	54	42	35	35	71	23	52	42	5	11	6	5	27	27	9	15	69	43	50	26	59	41	43	13	45	36	67	50	21	49	58	16	36	3	11	25	15	49	48	42	105
ALG10B	870	944	1137	1099	931	1333	1337	330	743	728	647	382	1144	347	445	384	14	22	9	11	37	33	18	19	189	74	106	48	105	94	133	34	88	96	165	73	36	103	122	54	80	17	13	45	35	95	38	58	118
ALG12	86	88	108	98	84	141	119	45	79	81	51	41	133	40	67	62	6	22	8	8	32	25	20	19	60	21	34	30	41	34	58	9	38	31	39	59	18	60	72	16	50	6	20	30	26	48	66	89	207
ALG13	68	53	71	72	59	98	76	46	60	39	55	29	95	30	50	58	9	24	6	16	39	32	16	13	45	20	40	20	52	29	78	14	26	29	49	53	21	54	55	9	32	11	7	30	32	48	59	64	179
ALG14	68	54	77	52	72	82	98	52	58	51	32	42	94	29	63	58	4	18	5	8	36	26	14	11	59	38	34	22	27	29	70	17	38	25	52	43	23	42	57	21	33	9	8	29	23	46	42	69	163
ALG1L	98	117	135	141	116	176	158	63	99	100	73	60	153	56	84	70	9	29	8	5	29	43	21	21	158	62	74	33	94	88	131	43	67	86	146	94	41	119	141	40	91	20	19	64	41	104	49	61	154
ALG1L2	90	86	119	105	102	131	129	52	90	91	83	54	155	39	84	62	18	24	9	7	26	33	35	22	135	55	82	42	62	70	105	20	64	72	110	76	35	90	100	31	71	8	17	35	29	86	49	66	172
ALG2	75	64	74	92	65	91	90	47	81	80	54	64	105	23	61	76	7	11	7	3	31	31	20	11	53	24	35	13	41	35	68	11	29	33	49	42	25	50	54	27	42	11	9	26	32	33	61	66	168
ALG3	54	54	67	66	63	89	78	37	75	33	53	33	97	33	50	43	10	18	6	8	18	22	11	17	57	29	32	14	47	24	64	12	28	27	47	41	19	29	65	18	31	5	10	25	24	37	57	46	184
ALG5	107	91	94	101	106	165	143	57	123	111	73	66	200	45	119	89	13	22	11	9	42	34	15	20	46	18	16	35	38	28	47	16	39	28	48	57	16	51	66	10	41	7	6	19	32	42	88	125	300
ALG6	153	133	147	146	143	190	208	60	176	117	97	89	239	86	85	87	6	29	5	5	25	31	24	17	92	34	65	25	73	68	70	18	44	37	85	55	27	71	78	33	48	6	17	38	38	53	46	52	150
ALG8	52	55	51	61	57	71	61	48	55	56	44	38	100	22	68	54	4	19	3	6	21	25	14	12	28	17	21	14	29	14	34	11	19	23	31	38	6	25	36	10	17	3	16	13	17	17	38	57	134
ALG9	54	43	44	58	51	73	49	38	44	46	33	45	86	19	26	35	3	18	7	5	24	26	19	11	62	20	32	16	33	31	56	10	25	37	53	52	17	54	45	24	33	5	11	21	29	40	56	72	145
ALK	30	22	48	38	32	52	47	26	35	42	32	24	65	20	35	35	9	9	9	9	16	21	11	12	33	17	38	13	27	19	39	9	19	31	33	33	15	45	30	12	32	9	4	18	24	27	29	42	89
ALKAL1	25	54	54	66	35	63	60	32	36	47	37	42	80	25	43	51	12	18	6	9	29	33	18	18	48	29	32	16	42	23	71	7	35	27	50	37	21	43	56	16	34	7	14	22	16	27	27	76	103
ALKAL2	26	47	31	34	36	50	42	28	39	38	37	42	58	18	36	39	6	16	9	7	20	26	14	8	36	13	18	15	25	17	33	13	20	22	24	27	15	33	25	18	27	4	5	11	13	33	41	44	108
ALKBH1	28	40	46	37	36	55	54	30	42	39	35	50	63	21	53	33	5	21	12	10	19	20	14	5	51	30	38	22	37	31	58	14	25	39	54	39	20	46	46	29	33	6	2	23	17	48	33	65	100
ALKBH2	47	35	52	56	51	77	76	33	30	40	31	37	73	29	37	39	3	11	7	1	24	26	11	13	64	23	44	20	37	29	49	13	42	42	39	28	20	49	57	17	32	4	7	26	15	49	57	48	160
ALKBH3	54	50	51	49	59	76	75	37	53	55	33	36	63	20	52	52	10	20	7	11	25	34	25	8	84	34	45	21	55	43	77	12	39	30	55	51	14	48	56	29	42	7	15	25	31	45	53	56	145
ALKBH4	40	48	45	64	62	76	80	46	64	57	48	35	71	27	43	46	8	18	9	7	29	30	14	13	54	26	30	26	35	30	56	13	27	30	47	35	10	58	47	12	43	10	13	26	23	40	29	41	121
ALKBH5	96	103	88	117	90	146	115	64	116	92	83	53	162	57	88	77	9	22	7	7	31	38	18	12	58	23	40	20	37	30	63	13	44	36	44	56	21	60	83	19	59	5	11	30	32	53	81	99	229
ALKBH6	55	45	48	62	52	68	72	31	38	41	38	33	73	17	52	37	9	16	9	8	19	26	14	12	44	19	33	15	39	28	47	3	23	28	46	37	11	46	49	22	25	7	8	25	16	38	42	47	120
ALKBH7	41	56	57	64	46	79	70	28	39	42	25	28	79	26	41	50	7	34	9	9	26	23	12	16	45	24	27	16	31	31	55	13	24	24	60	38	23	41	64	9	45	6	8	30	29	45	37	64	172
ALKBH8	35	43	56	45	47	45	60	32	45	38	34	33	68	21	30	34	8	17	4	9	21	25	16	21	38	31	38	21	36	32	63	14	28	32	49	32	18	34	45	15	33	5	5	19	13	32	32	59	114
ALLC	35	45	41	54	32	31	64	32	37	31	27	39	71	29	44	34	6	20	6	8	19	21	14	17	44	23	30	21	31	32	53	11	23	29	42	30	9	30	37	12	36	10	6	19	19	36	27	60	112
ALMS1	56	45	58	57	45	71	64	18	50	43	33	37	87	18	27	54	5	17	2	9	24	26	12	8	48	22	28	13	29	27	57	10	30	27	62	39	17	43	54	9	39	8	6	26	25	42	48	44	101
ALOX12	41	37	51	54	36	61	65	36	44	52	40	36	81	30	61	55	11	30	9	5	34	42	27	23	79	38	53	44	52	37	83	10	43	38	54	48	19	51	49	20	46	12	7	36	35	42	35	65	146
ALOX12B	42	35	34	42	48	49	52	25	51	34	28	34	80	20	44	33	5	22	11	6	28	31	21	14	58	24	27	29	41	22	54	8	23	21	44	42	20	48	60	17	30	2	7	28	23	44	26	55	144
ALOX15	158	148	173	167	155	211	202	68	143	129	108	70	218	70	111	81	10	33	7	13	27	31	22	26	110	45	48	27	61	54	73	18	50	48	81	69	21	64	75	29	53	8	14	38	25	69	40	60	143
ALOX15B	62	79	78	96	84	172	98	41	63	72	45	26	107	54	46	53	11	12	10	4	23	24	20	19	55	25	49	30	37	29	68	7	47	35	49	49	22	44	75	13	47	7	7	19	24	44	32	68	179
ALOX5	73	94	115	115	85	155	141	59	59	109	76	55	155	48	69	83	11	25	10	2	29	35	31	24	47	31	35	31	54	30	71	15	49	37	43	142	40	154	245	36	112	14	24	63	74	124	117	131	310
ALOX5AP	64	73	102	95	90	140	126	62	97	126	103	69	160	56	97	70	8	27	10	11	29	41	22	12	46	21	26	17	24	17	41	6	22	31	26	56	12	74	112	13	44	3	10	20	27	58	84	138	259
ALOXE3	46	34	54	53	47	63	62	39	44	42	33	34	69	27	53	48	8	21	5	10	21	47	18	21	84	40	41	24	43	29	87	11	29	38	67	57	17	48	57	22	38	11	8	20	25	45	35	73	117
ALPG	55	29	72	65	48	58	61	35	46	36	39	35	79	27	38	34	5	13	6	4	12	19	15	4	44	22	21	11	34	17	46	7	25	33	36	30	17	39	29	8	15	4	7	13	23	51	30	37	90
ALPI	27	28	44	41	31	51	46	33	49	25	29	38	62	26	38	33	6	26	8	7	24	19	19	20	60	21	31	18	36	27	73	8	28	34	46	43	21	46	55	16	33	4	8	16	29	37	29	53	103
ALPK1	36	58	54	54	49	90	57	35	61	44	29	34	88	27	46	39	7	21	6	5	26	32	19	10	50	30	27	17	30	31	54	18	26	36	50	62	23	54	56	21	49	9	9	28	30	56	55	71	171
ALPK2	29	39	47	47	38	37	41	24	30	34	30	31	62	14	39	50	7	16	8	5	20	22	20	13	48	22	30	15	29	29	49	8	36	26	35	41	18	43	30	22	37	6	7	25	25	27	26	49	106
ALPK3	48	60	76	80	55	92	81	33	60	51	41	48	85	28	51	55	8	23	7	9	30	31	27	16	61	23	39	21	43	30	44	10	36	28	53	52	20	61	73	18	30	9	9	28	24	34	40	42	116
ALPL	82	130	107	131	111	153	149	44	80	74	69	51	112	45	60	66	9	20	9	8	44	28	24	22	65	32	34	16	47	42	80	13	36	35	74	68	23	86	79	10	66	9	17	24	30	57	55	129	291
ALPP	42	55	54	57	45	71	68	42	52	54	33	38	92	30	59	54	8	30	7	11	26	37	27	20	45	17	40	19	22	25	57	11	26	25	49	43	18	45	66	27	33	2	7	27	22	47	45	53	107
ALS2	49	53	72	68	50	84	85	32	57	48	43	42	93	27	48	48	4	12	9	12	27	20	19	4	43	25	25	26	29	28	58	8	29	25	41	50	15	57	54	13	41	4	13	26	23	42	40	46	125
ALS2CL	65	67	68	92	77	107	127	28	41	51	26	36	65	27	57	46	7	17	10	7	26	26	18	15	43	27	51	18	40	32	70	4	27	37	57	84	27	92	101	16	52	7	10	34	31	54	43	68	134
ALX1	42	40	38	57	36	45	56	24	46	22	37	65	53	21	45	49	5	12	11	6	30	22	13	17	54	29	45	23	39	17	60	6	30	42	45	28	14	43	39	8	25	3	11	26	13	39	43	46	107
ALX3	28	36	37	30	35	40	39	32	34	22	30	24	59	25	41	39	9	19	7	4	26	31	8	12	40	16	25	10	26	19	55	9	21	34	31	27	11	39	36	12	21	2	9	17	24	15	25	39	84
ALX4	49	38	71	65	54	72	100	37	50	64	44	34	93	29	43	54	8	17	7	6	27	33	22	18	54	23	44	21	37	23	54	9	25	35	48	44	8	42	38	13	45	3	8	25	23	37	25	52	117
ALYREF	76	68	78	73	66	94	107	62	84	84	79	58	106	39	73	51	1	33	10	11	29	28	16	20	89	36	44	29	61	52	72	10	52	33	69	62	24	69	92	26	53	6	14	39	28	68	102	106	293
AMACR	46	47	41	48	58	81	72	39	44	47	39	31	60	26	30	52	7	10	5	1	23	30	14	16	38	18	30	19	36	22	46	15	28	28	41	46	15	44	58	13	33	5	9	23	23	33	43	49	115
AMBN	28	28	34	34	28	40	43	19	37	37	31	22	65	16	34	46	6	16	8	5	19	19	15	12	57	19	23	21	29	22	55	12	20	30	44	41	24	46	42	15	26	5	12	23	23	44	26	56	92
AMBP	22	33	49	42	33	30	43	45	32	40	33	29	56	25	58	44	5	20	5	7	18	25	22	11	64	36	36	15	39	23	62	10	18	43	42	38	26	43	33	14	31	8	10	25	24	40	27	56	105
AMBRA1	55	49	54	53	60	77	71	48	64	64	41	48	109	32	50	55	10	26	13	10	32	32	13	19	64	18	48	22	50	45	72	8	43	41	52	63	17	70	65	17	62	8	11	25	18	57	66	77	176
AMD1	128	148	146	134	133	182	191	65	114	126	127	81	196	68	121	116	19	35	24	11	57	43	30	35	204	58	111	53	86	115	147	28	88	93	170	108	56	150	172	40	124	18	19	82	57	131	104	126	364
AMDHD1	31	43	52	50	46	62	53	34	38	40	37	31	76	16	49	56	9	16	15	6	30	31	16	16	63	14	41	17	42	41	63	23	25	42	42	29	13	49	40	24	28	5	9	26	28	30	44	56	123
AMELX	49	41	52	55	51	68	70	38	49	47	30	47	64	19	50	43	3	22	6	5	29	33	12	18	39	27	32	19	23	23	52	12	22	19	30	25	12	34	36	18	33	4	11	24	19	29	42	60	120
AMELY	16	27	30	28	22	45	35	18	33	35	31	37	61	17	36	33	7	21	7	6	25	20	19	20	42	28	31	14	27	28	43	6	32	20	40	21	11	35	42	10	18	3	9	10	10	23	33	54	107
AMER1	48	53	54	47	46	59	54	25	31	37	41	30	66	28	38	39	6	20	5	2	25	37	15	27	50	18	20	18	34	29	56	5	20	25	36	23	21	31	43	12	40	3	8	17	23	34	48	45	119
AMER2	27	34	39	35	34	51	52	38	43	52	38	47	67	25	34	39	3	20	10	10	22	31	20	17	62	18	36	16	36	27	53	13	43	22	32	29	22	36	37	15	24	3	5	32	22	52	32	52	109
AMER3	31	20	30	26	32	28	36	26	31	33	22	28	52	15	37	43	2	16	8	6	14	19	13	9	41	32	14	11	26	21	35	6	15	23	24	35	14	25	19	14	24	2	7	13	19	25	19	25	71
AMFR	83	68	73	83	58	126	111	43	56	56	61	52	141	34	52	56	9	28	8	9	23	36	20	15	65	35	38	27	40	35	56	15	22	31	64	45	27	66	70	23	43	4	14	23	23	44	65	78	203
AMH	280	276	340	316	313	411	398	136	284	237	200	125	360	117	183	132	4	26	11	13	33	35	25	24	94	47	55	34	62	70	118	24	50	53	116	78	34	74	104	19	63	17	9	44	41	79	53	67	149
AMHR2	57	64	71	61	58	93	68	48	62	54	54	37	102	26	63	44	11	18	3	6	21	30	11	17	65	34	46	24	48	30	69	17	39	37	43	56	20	51	64	24	50	8	11	22	23	31	34	51	130
AMIGO1	44	43	57	52	30	62	69	34	33	49	27	40	78	27	36	48	8	17	9	5	30	26	17	12	51	20	34	29	28	38	74	13	23	31	49	43	18	33	51	15	31	9	6	23	18	37	40	42	107
AMIGO2	73	65	67	98	70	94	101	31	71	59	56	55	99	32	69	58	5	31	7	5	29	34	16	18	78	33	35	14	52	36	72	14	41	35	51	51	16	55	63	22	53	1	11	23	33	48	63	66	152
AMIGO3	50	65	72	64	44	82	59	42	55	48	36	30	93	37	62	55	6	19	7	5	20	37	27	15	58	27	37	16	31	14	43	10	27	36	36	30	16	39	32	12	28	6	4	26	24	26	44	72	127
AMMECR1	21	30	39	40	38	49	58	26	37	27	12	17	57	16	26	38	6	25	5	3	23	29	21	16	37	21	20	15	22	23	37	8	20	25	32	21	18	18	39	13	26	3	4	14	20	11	43	51	124
AMMECR1L	39	42	48	45	44	57	71	30	34	40	29	27	72	28	42	35	8	19	10	5	28	35	14	16	49	23	29	17	36	18	45	6	24	34	41	42	16	48	54	12	32	11	8	23	17	39	42	57	121
AMN	39	41	30	43	48	60	55	38	47	62	40	39	65	24	50	56	2	15	7	3	7	21	4	6	41	15	21	20	18	17	40	8	19	16	34	17	4	18	29	16	20	4	8	11	21	22	33	49	83
AMN1	28	26	29	29	31	33	34	21	36	29	26	35	57	20	39	35	8	14	4	1	17	13	16	12	36	14	19	15	39	24	45	8	28	18	35	22	13	28	24	15	26	2	7	23	10	26	25	41	101
AMOT	30	29	46	41	45	52	48	28	24	32	24	33	62	30	53	53	5	23	9	5	31	27	20	25	46	16	24	8	28	18	73	10	27	25	37	35	18	48	29	22	23	6	7	12	18	26	32	39	98
AMOTL1	40	44	60	66	53	68	97	48	42	49	32	40	74	27	44	48	5	18	6	11	26	29	18	13	41	34	36	16	34	22	44	10	33	20	50	49	20	57	70	15	39	3	9	27	19	49	52	56	133
AMOTL2	100	121	119	158	134	138	174	47	70	54	60	37	101	29	62	53	9	23	13	14	41	28	16	22	94	55	48	23	52	54	88	14	45	36	89	65	26	60	95	19	52	7	7	38	28	64	59	73	170
AMPD1	35	48	45	45	44	71	54	43	57	63	44	46	91	24	46	40	12	23	8	11	32	26	19	24	64	32	37	25	45	28	53	17	30	37	37	44	28	45	49	17	39	7	8	18	24	50	57	65	138
AMPD2	80	71	91	80	49	107	114	49	73	56	62	71	132	45	66	52	7	22	6	10	21	38	30	14	115	47	55	26	76	58	89	20	34	48	115	54	24	75	85	27	49	11	14	44	15	62	63	79	168
AMPD3	52	46	66	51	42	50	58	37	55	56	49	38	75	29	44	36	12	30	8	4	21	33	27	11	86	41	54	27	55	37	69	11	32	48	53	46	19	58	47	22	39	6	8	38	28	58	42	61	137
AMPH	33	54	69	51	37	65	68	41	40	54	41	33	90	28	51	39	4	19	3	8	22	38	19	19	60	28	35	23	36	35	70	12	24	28	48	44	17	27	39	12	35	3	6	19	21	24	30	55	158
AMT	32	35	41	44	38	54	65	26	37	39	31	31	93	29	69	42	7	29	6	7	37	32	16	16	67	22	39	33	35	33	58	24	36	34	59	28	23	67	61	20	35	8	12	21	29	40	52	53	131
AMTN	34	27	36	28	34	42	47	29	37	43	40	21	67	27	52	45	7	21	12	8	23	32	13	19	49	28	32	19	34	34	69	13	25	23	31	25	15	29	52	19	28	9	7	19	26	38	35	46	111
AMY1A	107	89	117	112	91	181	152	47	70	72	64	61	111	33	68	66	10	20	16	10	39	53	28	26	276	86	140	57	135	133	195	36	129	119	214	133	63	194	186	75	117	28	23	81	53	152	63	106	183
AMY2B	82	51	65	82	63	107	101	31	40	38	42	46	85	26	55	51	8	20	9	7	31	20	19	24	66	24	44	25	35	36	43	11	35	31	60	46	20	58	77	23	60	7	11	25	31	49	35	55	123
AMZ1	149	151	184	182	174	218	230	64	151	117	95	76	201	65	112	89	10	26	9	9	24	51	27	15	109	52	85	29	51	60	102	23	52	51	102	71	23	90	96	39	58	24	4	38	29	71	56	47	121
AMZ2	89	68	62	84	75	108	121	55	71	64	67	43	133	41	70	56	12	34	13	12	25	34	35	24	126	45	57	35	96	69	102	16	61	72	77	74	35	98	98	36	80	9	12	47	28	75	62	117	255
ANAPC1	70	57	58	63	49	91	84	34	66	48	43	40	107	31	47	46	12	20	8	10	26	35	16	18	67	42	67	26	54	48	80	23	46	45	95	65	27	82	84	24	61	6	12	37	27	76	45	71	144
ANAPC10	48	61	50	64	56	54	82	36	56	40	40	50	67	26	47	46	6	27	4	10	30	38	17	14	54	24	38	23	32	29	51	11	45	34	47	41	16	49	70	20	51	9	15	35	29	28	44	73	162
ANAPC11	70	66	65	88	73	101	97	49	64	60	54	60	124	35	68	72	11	31	10	8	34	43	30	15	80	34	51	22	64	37	79	11	29	33	72	92	28	74	64	22	52	11	12	47	22	62	77	97	264
ANAPC13	80	69	84	70	78	109	98	51	55	55	50	52	106	24	55	59	16	23	9	9	35	34	19	20	68	35	44	26	52	39	61	9	50	45	78	65	18	73	91	22	59	12	9	46	36	72	58	65	207
ANAPC15	52	52	70	74	70	76	93	50	50	52	42	55	99	30	60	60	10	32	7	8	28	38	19	15	83	37	25	27	37	27	68	11	30	29	37	43	20	65	73	17	36	13	14	26	34	41	56	63	165
ANAPC16	100	93	73	91	94	142	146	45	66	71	75	47	123	25	56	54	8	23	6	4	24	24	15	17	61	20	40	10	46	31	71	12	48	35	61	55	20	69	76	20	46	4	10	35	22	51	55	91	162
ANAPC2	59	51	64	65	66	100	99	36	61	53	46	38	110	37	45	63	6	16	9	4	25	31	11	13	54	28	46	20	26	34	61	12	32	31	50	67	20	66	61	19	41	6	10	36	21	65	43	60	144
ANAPC4	55	45	59	56	40	81	68	32	58	61	49	41	112	32	57	44	9	20	6	5	21	27	14	13	19	19	23	19	33	14	50	9	21	18	26	36	18	28	36	9	30	5	3	23	19	26	39	54	144
ANAPC5	83	72	67	83	78	105	98	39	60	63	69	38	134	25	44	59	7	26	5	3	32	19	22	10	64	24	48	21	45	32	68	5	36	39	56	70	17	83	76	26	64	6	6	51	32	56	73	84	223
ANAPC7	53	50	65	57	56	94	82	27	52	59	26	43	83	33	47	48	7	22	8	5	26	20	18	8	69	24	35	21	35	22	58	10	30	48	39	44	13	52	66	11	44	11	13	31	17	42	74	69	164
ANG	38	39	44	57	57	70	77	33	38	38	37	46	67	29	45	54	7	23	12	4	30	43	25	25	71	32	34	21	43	33	59	10	39	28	59	32	18	49	63	27	36	12	11	20	29	49	44	60	152
ANGEL1	45	46	56	77	59	87	76	45	42	56	36	34	78	23	67	51	6	12	7	4	22	26	9	12	49	40	33	20	39	29	45	13	28	27	51	39	22	38	54	13	38	5	9	21	22	44	41	63	157
ANGEL2	42	35	46	51	47	72	65	26	35	33	38	28	66	17	39	40	8	19	6	11	22	40	19	13	54	23	21	25	37	27	59	16	20	21	43	38	19	47	54	12	36	6	10	26	33	39	51	58	136
ANGPT1	51	54	55	60	48	71	93	31	32	28	32	25	63	15	46	38	4	17	9	9	13	26	16	19	38	15	26	7	26	18	44	12	18	18	42	36	11	32	45	12	39	4	1	21	9	36	34	68	129
ANGPT2	34	27	47	39	37	40	46	24	41	44	27	31	107	20	37	43	8	20	10	6	34	26	20	23	53	30	39	27	36	20	79	15	27	36	51	42	19	50	39	14	38	5	7	24	19	38	34	65	114
ANGPT4	32	35	44	52	39	56	46	30	43	34	40	73	68	12	31	36	11	23	4	8	27	28	20	19	59	26	39	19	43	38	69	13	42	37	44	37	23	47	65	21	37	4	11	30	23	43	37	55	107
ANGPTL1	60	57	52	59	54	82	87	50	90	74	44	56	102	36	53	77	7	19	12	4	22	24	10	16	23	13	26	9	14	14	36	9	13	16	20	17	13	23	22	8	12	4	5	10	17	16	62	49	129
ANGPTL2	65	29	54	44	42	61	70	33	55	41	36	38	84	27	55	53	7	26	7	9	23	39	25	20	61	27	46	16	51	42	81	18	36	29	69	86	16	70	71	36	65	16	14	48	28	52	91	79	184
ANGPTL3	41	25	36	39	46	48	48	33	35	41	28	34	74	21	43	40	7	22	5	11	27	27	11	11	37	16	39	20	39	24	38	4	23	22	43	33	11	35	33	15	31	6	8	11	20	37	37	46	104
ANGPTL4	35	41	51	61	47	58	67	193	116	197	56	124	102	118	154	167	2	17	3	1	25	22	12	13	49	21	37	19	53	24	61	10	40	25	50	27	23	35	41	12	30	4	12	25	11	29	298	74	248
ANGPTL5	29	40	47	39	26	35	46	28	32	30	25	33	68	29	38	44	6	29	7	3	22	10	14	10	17	16	14	13	19	11	34	5	9	18	22	20	16	15	28	7	18	1	5	11	14	15	28	37	105
ANGPTL6	77	47	55	61	75	78	75	24	34	26	38	35	60	9	39	50	8	15	7	4	14	25	14	11	60	22	35	28	48	38	52	13	28	29	54	42	14	57	43	19	38	10	10	15	25	28	39	63	127
ANGPTL7	23	25	31	38	33	51	47	29	33	37	29	41	53	15	35	38	6	20	16	7	31	31	20	14	60	30	29	28	33	27	61	10	20	30	47	41	18	30	49	21	29	10	15	25	29	40	27	54	114
ANGPTL8	50	57	70	68	32	65	67	31	53	39	34	27	67	37	41	34	8	18	2	9	15	14	7	10	40	15	29	14	28	25	41	6	20	29	40	19	12	40	38	12	31	3	14	28	15	29	23	46	71
ANHX	66	83	90	81	75	109	118	66	86	84	60	57	135	48	77	59	7	15	8	5	22	24	16	17	55	32	20	10	26	34	69	12	19	26	46	27	14	52	54	7	25	3	5	18	23	33	20	29	93
ANK1	82	87	93	98	58	117	110	60	65	63	42	41	97	37	61	68	5	24	13	10	31	27	23	23	128	48	40	22	78	57	90	24	49	38	89	45	22	60	66	24	38	10	11	18	27	50	50	74	152
ANK2	33	34	45	36	34	30	53	36	35	28	37	27	84	24	57	33	9	28	4	6	22	25	18	17	56	22	26	19	46	18	63	7	30	27	38	40	15	37	48	11	41	5	8	28	12	43	41	40	120
ANK3	43	64	71	72	54	80	73	29	51	37	37	37	90	28	53	46	5	18	10	10	22	24	26	20	54	34	29	15	35	42	63	15	32	33	47	39	17	55	69	20	40	4	7	23	17	43	39	77	157
ANKAR	39	44	48	46	44	70	62	31	54	48	25	46	83	23	40	43	7	17	7	8	22	39	25	16	67	26	42	25	42	26	62	10	43	35	60	37	21	42	68	23	38	8	11	27	28	44	34	58	123
ANKDD1A	20	17	13	15	9	31	29	18	24	18	14	21	34	11	21	27	1	9	1	7	15	15	5	8	18	16	17	12	18	18	39	3	16	15	20	23	6	30	23	11	15	3	2	15	12	20	20	36	59
ANKDD1B	26	42	39	41	39	43	36	27	36	41	20	26	45	12	39	37	6	10	8	5	18	25	10	14	52	29	32	12	30	24	53	6	27	32	49	26	16	45	36	12	34	8	6	32	14	23	20	37	91
ANKEF1	30	36	32	41	32	42	48	26	34	34	34	34	73	20	38	38	4	14	5	4	26	15	11	13	33	14	26	12	22	23	47	11	25	26	26	20	12	33	30	11	20	3	8	18	15	14	23	39	88
ANKFN1	34	40	40	41	24	50	44	26	28	32	21	29	50	22	35	36	5	22	5	8	26	25	14	8	28	22	21	7	23	12	42	6	17	24	34	27	6	24	26	12	14	6	4	16	20	28	37	43	107
ANKFY1	48	52	52	56	62	89	85	46	111	109	48	47	128	54	73	75	9	21	10	4	38	23	28	21	51	30	37	14	47	34	63	15	38	28	57	58	24	54	73	21	49	7	8	56	21	52	70	71	227
ANKH	74	77	73	88	59	82	103	42	77	55	52	54	99	35	53	44	7	18	8	7	26	26	17	20	54	32	29	20	39	27	62	12	39	24	46	49	23	57	61	20	37	6	9	27	14	38	46	57	148
ANKHD1	143	116	121	144	138	201	170	80	109	120	73	65	183	52	121	84	7	40	8	11	36	42	22	28	69	35	62	38	40	31	78	15	58	40	73	114	27	119	145	31	104	10	15	52	34	85	107	138	293
ANKIB1	35	32	32	48	31	59	54	32	41	40	33	32	68	20	45	35	8	15	6	7	20	31	15	5	38	12	21	12	29	28	58	7	26	20	41	35	13	42	41	12	29	7	12	22	25	44	33	59	105
ANKK1	11	18	16	15	15	30	26	16	14	16	16	17	35	11	22	29	4	9	4	5	13	11	6	11	22	11	12	7	10	9	16	7	19	6	17	13	10	15	22	8	16	1	1	12	7	12	7	19	65
ANKLE1	35	43	41	52	50	56	45	21	38	49	28	27	57	32	46	41	6	11	5	4	30	23	17	11	49	22	30	16	32	28	58	7	18	26	56	37	17	43	58	16	29	12	5	14	29	28	28	31	99
ANKLE2	84	70	98	92	85	151	131	66	91	92	82	72	138	52	94	74	13	29	5	9	31	29	25	22	87	35	55	29	51	40	98	15	38	58	79	104	37	131	147	34	89	12	25	56	57	105	89	86	256
ANKMY1	255	270	317	318	309	399	374	136	254	224	189	131	378	134	180	162	14	24	5	12	23	30	22	12	111	30	59	26	56	43	88	17	41	49	82	75	26	78	85	33	59	10	12	44	22	69	50	56	130
ANKMY2	45	39	46	53	51	68	60	47	57	56	38	32	83	37	43	60	8	18	13	6	33	25	24	19	41	26	45	29	42	41	60	12	43	30	51	45	26	65	56	19	28	10	7	27	25	43	45	68	142
ANKRA2	1	1	1	1	1	1	1	1	1	1	1	1	1	1	1	1	1	1	1	1	1	1	1	1	2	1	1	1	1	1	1	1	1	1	1	1	2	1	1	1	1	1	1	1	1	1	1	1	1
ANKRD1	19	34	37	67	31	51	59	76	45	28	34	66	45	30	47	62	8	18	5	11	26	29	16	10	44	20	32	18	31	19	64	3	34	21	38	27	17	40	46	9	17	11	9	21	17	27	39	35	107
ANKRD10	119	98	103	114	126	194	131	82	127	108	83	80	192	74	115	93	9	25	15	12	31	35	31	18	79	45	54	29	57	57	88	23	50	46	100	87	31	97	94	24	78	9	16	67	51	74	74	115	238
ANKRD11	109	94	121	119	134	136	148	56	91	65	66	62	128	61	70	74	10	34	4	10	30	39	23	18	89	27	66	36	56	38	87	16	55	46	68	109	44	128	153	38	81	20	30	62	43	102	73	104	207
ANKRD12	97	70	92	85	74	122	122	46	75	62	68	52	137	35	59	62	10	26	8	9	21	30	22	15	62	26	34	22	44	25	48	16	30	40	53	45	26	46	48	24	35	8	11	39	35	41	73	78	171
ANKRD13A	62	58	73	63	67	89	76	55	82	60	64	40	114	37	53	57	5	21	11	6	24	38	13	15	57	25	40	19	43	44	64	10	39	33	56	63	30	68	101	24	56	12	7	36	29	71	58	71	217
ANKRD13B	36	38	35	45	46	53	53	27	46	44	20	32	55	20	49	37	6	21	11	5	19	27	22	14	57	18	27	20	47	25	50	13	32	17	40	40	17	45	47	18	44	6	14	29	33	33	43	67	110
ANKRD13C	72	65	77	83	78	110	77	54	60	56	66	64	124	48	93	73	17	25	18	15	45	35	24	30	85	34	57	30	68	52	93	16	46	60	52	67	24	63	97	27	68	11	16	43	45	57	86	118	305
ANKRD13D	118	102	136	121	112	191	202	77	108	93	94	87	161	50	96	71	4	23	7	7	30	33	20	25	77	42	56	26	50	42	51	16	35	50	73	71	30	85	82	21	62	11	12	49	46	81	52	89	196
ANKRD16	58	53	60	77	61	78	74	38	52	39	26	34	84	27	57	50	12	22	7	7	27	26	21	14	72	31	27	24	41	33	41	9	39	35	50	47	18	52	48	16	35	5	5	21	21	27	34	43	114
ANKRD17	52	64	68	66	64	97	93	51	50	46	55	53	83	33	60	51	8	23	10	6	21	26	13	12	53	26	24	13	35	33	59	9	28	38	35	60	14	62	51	12	41	7	8	39	22	60	51	61	197
ANKRD18A	235	226	270	303	262	354	351	82	179	150	130	93	254	93	112	129	12	23	13	11	39	33	18	18	149	50	91	31	89	88	114	14	61	74	133	82	32	72	87	36	61	16	13	42	39	62	33	66	128
ANKRD18B	41	31	23	39	32	40	45	31	41	41	26	33	79	15	45	47	10	29	4	6	23	29	15	16	37	17	19	18	15	9	44	13	18	17	23	22	15	22	25	14	23	3	12	15	19	28	34	43	114
ANKRD2	30	22	42	48	29	48	41	23	34	30	23	47	52	24	43	34	2	17	4	5	18	21	11	19	33	17	25	21	16	16	48	8	13	19	28	35	16	35	23	9	26	1	9	14	13	28	26	41	105
ANKRD20A1	362	327	448	453	388	549	472	187	390	309	279	159	548	183	227	211	10	37	16	15	42	51	37	26	214	73	82	57	92	98	138	25	68	81	178	93	43	116	104	42	80	16	18	58	59	127	53	71	158
ANKRD22	26	37	48	37	36	48	49	37	33	53	41	33	93	34	46	36	11	24	5	5	24	33	17	16	53	29	28	21	43	27	72	8	40	27	49	41	19	41	46	17	37	6	5	24	17	32	51	70	145
ANKRD23	28	29	36	50	37	47	43	28	35	33	28	34	72	22	33	36	7	21	7	4	32	29	18	21	48	23	28	16	37	27	67	13	25	30	49	45	13	39	44	15	33	5	4	26	21	48	44	56	130
ANKRD24	27	23	31	39	26	56	43	26	32	30	28	21	65	20	30	29	3	8	7	6	21	29	15	6	39	20	18	17	19	19	41	6	19	28	39	31	11	45	29	11	21	4	10	20	10	31	34	32	71
ANKRD26	22	16	22	15	18	17	21	6	14	16	11	17	18	7	17	18	3	4	1	3	7	8	4	7	23	4	9	9	8	10	13	6	9	5	20	19	4	10	24	44	16	1	2	10	8	14	20	18	40
ANKRD27	36	51	50	45	49	53	64	28	40	32	37	32	62	30	37	39	3	14	7	5	27	32	23	22	54	34	37	24	49	30	56	18	21	24	41	47	15	49	58	18	39	6	11	22	19	31	49	55	139
ANKRD28	57	44	51	56	46	106	79	44	63	49	47	40	97	27	41	58	12	19	9	8	37	23	29	16	51	25	48	66	57	36	62	16	38	35	54	47	19	54	69	16	43	2	6	25	29	49	66	85	150
ANKRD29	44	59	53	48	51	72	84	27	31	25	22	24	50	21	28	48	11	14	9	8	33	24	15	10	48	19	35	17	24	20	52	13	22	24	52	27	15	43	38	11	36	5	13	23	14	41	30	46	105
ANKRD30A	73	73	87	78	77	92	106	22	45	51	35	35	87	29	50	44	7	16	9	3	30	27	18	16	94	40	45	24	64	46	66	11	54	51	96	36	16	48	42	18	29	9	5	18	24	42	43	58	119
ANKRD30B	18	32	31	36	27	34	44	12	33	37	20	22	65	14	37	34	3	18	12	5	17	23	15	7	52	14	18	20	24	18	37	8	16	18	41	24	18	32	32	17	19	3	7	13	19	21	24	46	84
ANKRD30BL	93	122	139	121	122	165	202	56	109	89	77	76	148	70	88	72	10	25	23	13	46	49	31	20	228	79	109	59	145	110	166	33	95	134	212	102	31	151	175	50	84	17	13	57	44	106	59	61	125
ANKRD31	23	28	32	42	33	50	56	17	25	29	32	24	43	19	41	29	4	22	4	6	33	18	7	12	44	18	26	20	33	23	40	9	29	28	47	31	14	47	40	14	31	3	8	19	15	29	19	40	90
ANKRD33	30	34	42	45	42	49	51	34	51	30	29	23	47	24	35	38	6	20	5	9	29	25	14	24	59	19	39	24	31	27	58	7	32	37	52	41	27	38	50	12	36	6	2	37	24	44	41	55	129
ANKRD33B	48	44	33	41	41	37	50	41	36	39	28	28	74	23	29	47	8	25	10	5	27	26	11	10	51	30	26	30	29	25	52	10	25	27	42	36	15	39	39	9	33	5	14	19	23	27	41	47	128
ANKRD34A	33	35	34	33	33	53	53	28	37	31	33	32	60	15	28	35	6	14	5	5	24	23	14	8	35	23	30	15	33	24	43	9	22	26	36	22	12	29	24	16	24	7	6	23	10	25	32	32	74
ANKRD34B	51	60	51	42	39	50	61	38	39	45	37	40	77	24	56	51	9	25	14	12	35	32	24	16	72	32	48	24	67	43	80	17	33	37	61	33	25	51	70	15	55	8	9	35	15	47	37	76	150
ANKRD34C	64	71	87	98	76	99	96	61	75	78	52	46	123	34	76	77	8	21	8	6	30	28	15	20	40	22	31	21	40	26	53	14	25	33	41	37	16	43	36	11	23	3	6	17	29	35	42	52	134
ANKRD35	35	44	53	50	32	46	62	28	31	37	33	40	74	30	50	37	7	17	11	4	18	32	21	14	52	23	30	23	36	28	45	18	28	33	46	45	17	36	47	16	24	7	17	35	20	43	45	59	105
ANKRD36B	879	845	953	1016	937	1494	1380	480	936	1015	687	452	1489	468	644	548	25	74	33	35	125	122	67	68	403	163	222	87	250	212	311	59	157	177	342	261	129	282	341	114	235	36	58	144	146	257	204	300	648
ANKRD37	46	41	44	48	36	46	53	41	58	47	36	52	101	38	92	49	5	16	4	9	30	12	23	12	39	18	30	15	42	27	48	9	26	33	28	36	12	39	34	20	41	7	4	10	14	33	83	61	165
ANKRD39	55	67	65	72	50	111	90	53	60	63	48	55	95	33	52	46	5	28	6	9	15	20	11	6	47	35	38	24	40	40	39	9	31	23	44	43	15	44	62	15	33	6	12	20	18	34	33	53	109
ANKRD40	63	64	64	79	70	100	88	44	57	50	42	50	88	27	48	59	6	20	9	7	12	27	14	9	57	28	22	16	37	19	60	12	26	33	40	54	16	54	56	23	46	5	12	23	26	40	57	68	144
ANKRD40CL	34	34	37	26	26	49	61	40	43	56	36	43	58	19	40	48	4	18	10	9	35	29	19	15	72	16	39	28	36	19	57	15	29	28	47	28	30	54	41	22	29	4	10	22	22	43	36	43	129
ANKRD42	20	14	14	35	22	33	24	28	24	20	28	20	42	13	28	34	4	7	2	4	13	14	7	10	25	16	18	14	12	18	23	4	13	19	24	15	11	30	25	9	15	3	6	14	7	18	22	34	79
ANKRD44	96	100	107	105	90	138	142	44	109	98	96	48	200	48	85	77	9	26	2	6	31	26	22	16	62	30	48	33	44	37	52	8	44	37	46	59	20	69	82	16	54	7	10	45	35	70	83	102	229
ANKRD45	39	31	41	56	28	50	44	48	41	55	32	41	80	28	57	58	6	28	8	3	22	29	23	14	60	29	26	28	41	21	51	10	28	33	61	50	25	47	52	13	45	5	9	19	28	29	44	54	130
ANKRD46	40	51	55	71	57	58	66	43	57	41	36	46	101	25	47	43	5	23	8	6	31	30	23	22	61	25	44	19	36	38	50	13	28	37	50	43	13	54	55	20	38	9	8	18	22	48	43	67	139
ANKRD49	71	70	53	63	72	84	98	36	63	69	46	40	114	30	46	53	14	18	7	8	29	33	19	14	76	40	52	25	52	41	62	11	46	45	74	36	17	59	67	20	51	4	14	31	34	34	35	66	154
ANKRD50	7	7	13	13	12	11	13	14	11	7	5	7	16	9	2	7	1	4	1	3	8	5	2	4	10	9	13	4	8	7	12	5	5	10	11	17	3	13	25	6	12	4	3	4	14	13	5	9	29
ANKRD52	41	33	43	52	48	59	50	29	42	39	35	27	80	23	37	47	4	24	5	6	26	21	19	11	52	19	26	13	31	19	46	7	35	30	36	36	15	42	46	14	28	7	9	30	12	36	33	51	160
ANKRD54	51	37	49	45	42	61	60	46	23	31	38	33	84	25	45	46	3	21	6	7	25	18	22	17	58	20	28	17	34	30	62	14	23	31	45	57	18	44	54	17	47	9	14	18	25	43	31	59	140
ANKRD55	45	46	48	46	39	69	63	34	35	44	41	34	67	20	41	51	11	28	7	6	30	36	15	18	60	21	41	16	41	32	63	17	34	41	57	45	21	48	57	16	30	6	8	28	26	41	58	68	109
ANKRD6	59	65	66	81	74	112	117	29	51	38	40	38	82	36	46	52	8	16	3	9	22	29	13	8	23	17	12	19	26	9	39	3	15	23	15	37	16	33	51	7	33	5	4	15	15	28	41	57	115
ANKRD60	47	60	59	69	49	70	77	31	43	48	35	31	74	23	36	56	6	25	10	7	27	21	13	14	47	18	22	20	42	28	56	14	22	29	45	33	13	51	38	14	35	2	4	24	16	35	31	42	112
ANKRD61	67	82	86	90	93	121	118	42	76	63	73	41	122	37	76	52	14	24	10	6	32	41	22	18	80	40	48	17	50	37	68	14	62	40	64	41	20	66	76	22	52	13	18	39	32	44	34	60	144
ANKRD62	14	20	13	16	10	18	11	5	6	14	3	6	23	4	11	5	1	3	1	1	3	3	1	1	14	5	8	6	8	5	10	2	15	6	10	5	2	10	14	1	8	1	1	2	2	4	6	3	7
ANKRD63	23	29	45	35	35	48	39	21	41	53	30	42	72	18	35	47	9	15	7	8	24	20	19	17	48	21	32	14	27	27	41	7	18	29	40	34	15	27	32	13	24	4	4	13	17	29	32	38	94
ANKRD65	94	82	105	97	87	124	126	35	69	63	61	42	104	35	74	56	7	20	10	8	24	25	16	18	73	34	43	15	47	37	69	14	40	29	56	63	21	80	64	17	48	10	12	20	25	58	45	85	156
ANKRD66	74	70	91	88	73	137	110	38	82	50	58	50	111	46	94	43	4	11	9	7	15	26	18	10	78	35	34	23	45	35	55	18	33	35	48	37	20	45	54	18	32	8	12	20	28	41	28	39	101
ANKRD7	22	22	31	31	24	33	45	21	40	22	20	27	50	10	28	24	11	15	1	2	13	20	15	7	34	10	16	17	20	12	27	6	21	30	14	13	7	21	25	9	26	5	8	11	20	16	20	32	62
ANKRD9	41	44	53	62	50	53	60	46	54	37	31	36	82	20	39	51	7	12	5	4	15	19	23	5	41	17	27	12	21	22	41	3	15	21	37	32	16	26	42	8	32	1	9	16	14	37	28	47	98
ANKS1A	42	60	57	64	68	82	76	22	48	38	32	25	69	20	58	38	6	16	12	9	35	19	21	20	45	24	30	18	37	27	50	10	21	24	45	30	17	57	41	18	24	4	9	21	8	34	52	62	128
ANKS1B	23	34	46	39	39	62	45	30	45	34	37	44	64	24	52	41	3	20	4	10	23	24	16	16	52	24	35	19	48	28	58	14	23	28	46	35	15	35	37	16	36	11	6	18	23	35	40	51	112
ANKS3	35	34	50	55	52	60	67	36	47	54	28	36	84	16	36	43	8	27	8	13	20	23	22	18	76	27	38	19	37	40	56	8	35	39	57	62	20	73	62	25	47	12	14	52	24	67	50	69	130
ANKS4B	41	42	50	43	36	64	56	29	43	37	35	30	83	24	49	42	7	22	8	4	24	23	15	12	54	24	25	26	38	34	48	9	28	31	56	34	13	41	40	13	31	4	4	23	19	41	30	37	128
ANKS6	61	109	98	130	102	121	130	41	46	61	45	43	85	31	61	56	5	16	7	5	21	24	22	14	40	20	30	19	22	20	37	10	24	23	40	52	16	58	50	17	40	6	8	20	23	50	39	58	134
ANKUB1	31	34	31	34	34	45	43	22	31	43	32	34	57	28	45	54	4	21	10	8	34	28	18	13	44	16	28	18	37	22	58	9	25	24	37	41	12	51	31	16	28	2	9	21	20	27	26	54	103
ANKZF1	44	69	64	70	47	95	65	34	64	66	54	27	102	34	52	37	7	19	8	4	33	20	15	14	75	28	42	23	33	34	56	10	33	34	73	79	34	61	74	16	60	9	10	37	30	59	41	60	141
ANLN	42	34	44	47	41	65	62	40	62	49	40	41	80	34	46	39	5	28	5	6	26	28	23	20	67	32	53	15	43	35	78	13	31	40	61	42	17	47	72	19	47	6	13	28	30	51	68	94	237
ANO1	34	30	47	47	28	52	57	34	41	39	36	31	81	28	39	36	9	24	14	7	22	28	21	13	47	29	29	19	33	30	51	10	24	20	36	44	14	31	42	9	38	4	10	24	25	36	43	51	133
ANO10	43	49	52	63	59	51	78	49	53	44	43	41	85	31	54	57	6	26	8	12	27	31	25	17	53	30	48	21	58	31	72	15	49	31	66	70	22	67	67	23	39	8	13	24	26	48	40	72	152
ANO2	95	93	137	119	114	148	178	74	101	94	76	67	137	52	103	82	12	17	8	11	40	34	13	24	76	29	55	21	39	37	73	24	41	42	57	62	19	65	68	21	43	4	9	24	24	52	44	68	153
ANO3	24	37	34	41	35	52	55	17	31	35	32	19	50	12	37	36	9	20	7	11	25	15	21	18	43	34	34	10	38	23	51	11	33	25	36	42	18	46	34	15	26	4	6	20	20	21	37	49	106
ANO4	25	27	34	31	23	30	29	19	20	27	17	32	47	14	39	30	4	7	6	5	16	21	4	5	26	12	15	11	23	22	35	9	20	17	27	17	8	28	24	10	20	4	8	12	15	15	21	23	70
ANO5	48	44	48	51	43	53	62	32	40	58	25	32	81	28	52	43	7	19	5	10	21	32	14	15	29	19	16	19	18	13	31	9	13	32	26	22	10	18	25	8	22	5	8	10	24	17	33	59	117
ANO6	93	62	78	115	83	104	125	69	74	71	79	61	117	52	99	110	7	19	8	8	29	37	15	13	68	18	49	30	45	39	44	14	39	41	66	59	19	70	80	16	59	11	12	43	35	56	115	107	265
ANO7	57	59	72	75	63	136	109	59	80	64	50	49	119	35	64	62	7	15	7	7	22	19	17	12	33	20	17	23	34	17	62	9	20	20	46	27	10	33	40	13	28	3	5	11	20	44	31	65	121
ANO8	80	68	68	100	75	103	108	36	73	71	53	33	121	41	54	76	9	20	9	10	27	31	19	19	73	20	44	28	56	30	63	17	42	37	52	62	25	78	73	16	48	10	14	39	30	52	45	57	144
ANO9	40	45	53	54	47	79	53	38	53	35	42	35	82	24	48	42	4	15	4	4	19	16	11	19	40	25	26	18	36	22	43	9	19	32	36	45	21	42	51	12	26	8	10	19	19	40	45	63	130
ANOS1	56	77	101	88	93	91	106	36	38	57	32	53	77	26	59	46	9	36	6	3	24	35	30	25	43	22	18	27	26	25	51	8	28	30	38	50	19	58	57	11	39	8	10	28	37	41	60	76	181
ANP32A	1	1	1	1	1	1	1	1	1	1	1	1	1	1	1	1	1	1	1	1	1	1	1	1	1	1	1	1	1	1	1	1	1	1	1	1	1	1	1	1	1	1	1	1	1	1	1	1	1
ANP32B	139	95	126	124	124	183	184	51	100	75	79	53	145	34	84	68	14	22	7	5	21	19	13	9	88	32	54	23	64	40	58	17	39	37	85	59	19	87	95	20	57	8	11	45	43	88	77	97	240
ANP32D	30	48	47	50	45	59	69	32	36	39	27	19	70	21	43	33	5	16	13	7	24	24	20	8	43	24	28	18	32	33	46	5	34	27	33	34	16	35	47	15	30	8	7	28	28	45	32	51	99
ANP32E	53	50	52	75	53	73	63	37	51	29	44	38	80	19	46	50	3	19	5	5	31	34	25	13	57	36	34	22	49	37	51	11	35	42	54	50	20	60	52	23	41	9	7	31	25	51	58	75	198
ANPEP	70	53	81	79	63	92	99	86	82	84	84	104	147	47	78	74	6	25	11	8	34	32	21	20	75	38	56	29	46	45	78	16	58	32	79	54	23	67	68	29	46	5	13	42	27	54	81	101	214
ANTKMT	247	263	344	314	329	364	484	149	288	265	207	174	462	176	226	187	10	13	7	11	25	37	20	19	99	36	53	22	51	40	85	20	39	47	77	63	30	59	92	30	50	7	16	28	42	62	39	60	156
ANTXR1	98	109	104	116	100	141	127	43	95	76	75	69	122	38	84	58	7	24	8	10	40	51	25	21	88	39	37	42	76	56	101	24	37	37	74	155	41	144	102	26	88	11	16	65	48	106	130	112	291
ANTXR2	99	66	82	86	49	107	95	46	65	74	55	60	105	37	58	63	10	17	11	8	28	29	18	11	69	43	41	31	66	42	82	16	53	43	60	48	21	69	83	16	49	10	11	32	31	55	104	96	263
ANTXRL	40	45	70	49	45	62	63	26	39	38	23	31	64	26	43	31	2	13	7	3	22	28	15	16	66	29	36	17	43	47	55	12	33	25	56	20	10	48	41	20	32	2	9	23	11	22	18	37	61
ANXA1	182	170	189	182	161	306	276	306	374	580	279	284	524	225	305	420	13	50	14	24	61	67	42	40	68	45	71	28	68	45	83	16	51	37	67	113	35	127	174	44	109	13	21	72	51	111	517	362	1178
ANXA10	38	35	56	55	51	63	58	35	26	30	33	31	50	26	59	40	7	15	3	5	30	25	23	17	66	23	33	18	38	36	55	12	40	49	46	45	16	60	62	19	32	3	12	28	27	47	30	52	115
ANXA11	199	197	192	194	199	305	298	84	165	142	124	87	254	63	124	88	13	30	19	12	39	57	22	33	106	43	57	25	52	49	93	19	58	53	81	134	37	153	155	25	84	17	27	67	59	131	150	192	520
ANXA13	34	47	56	58	42	78	67	41	56	58	36	44	86	21	52	52	10	20	3	1	17	23	12	6	62	28	43	19	42	26	57	14	34	31	42	37	17	34	50	18	38	5	9	20	19	39	24	42	76
ANXA2	265	260	251	306	276	495	376	173	285	272	267	197	432	153	269	211	25	57	30	20	82	93	69	43	176	41	90	41	79	81	106	27	81	84	129	192	57	194	270	53	130	14	39	98	57	156	663	549	2098
ANXA2R	68	78	92	99	90	133	96	49	71	80	54	53	133	36	48	45	7	16	5	10	16	11	13	18	72	20	24	17	38	40	49	15	33	31	44	45	8	36	37	19	25	5	7	19	20	35	27	47	90
ANXA3	76	150	153	172	174	141	231	56	42	57	57	57	77	36	89	76	3	33	10	15	58	50	22	17	62	27	31	29	40	38	59	6	39	32	59	51	21	83	81	21	54	7	7	27	27	45	93	115	304
ANXA4	51	71	53	57	63	107	84	44	63	61	45	56	96	40	63	67	7	16	9	6	25	29	17	12	62	17	31	22	47	22	56	15	24	27	49	62	21	54	65	15	47	8	5	25	23	43	70	91	240
ANXA5	144	123	150	164	150	264	240	173	239	201	181	180	275	121	181	156	10	36	7	9	32	33	18	21	23	21	17	17	17	16	42	6	28	21	45	101	20	89	115	6	54	4	22	41	29	71	374	266	854
ANXA6	136	96	98	99	97	156	127	78	182	171	145	94	315	65	99	96	8	20	6	9	32	31	22	19	61	23	26	20	51	24	61	10	25	38	53	59	19	70	60	17	31	3	3	46	24	43	148	125	329
ANXA7	95	74	78	122	92	168	173	62	109	89	85	95	180	55	87	73	9	20	9	8	38	35	21	18	68	35	38	24	42	35	63	10	39	27	49	77	20	74	78	19	47	7	5	43	33	50	131	131	326
ANXA8	69	67	90	81	70	108	105	48	63	62	52	46	90	44	77	50	10	11	6	4	33	21	19	14	69	23	39	15	30	31	61	14	32	33	62	41	13	59	56	19	48	10	6	18	22	52	35	42	77
ANXA9	28	37	34	59	35	47	46	29	34	28	34	29	57	17	46	45	10	17	8	7	17	21	23	11	50	20	36	19	35	26	57	14	29	23	27	34	14	44	45	17	39	5	18	26	21	20	22	51	107
AOAH	67	76	77	78	46	110	122	41	77	76	56	49	160	43	51	55	11	14	6	12	28	24	31	18	46	24	31	25	32	32	70	12	40	32	48	42	18	48	57	19	43	9	10	39	25	56	45	58	136
AOC1	33	29	37	50	45	52	57	36	41	34	38	31	67	24	59	38	8	20	11	12	21	34	16	14	57	26	34	24	41	23	47	17	22	24	46	34	15	52	55	12	25	5	12	21	29	25	29	53	107
AOC2	31	30	35	52	27	48	68	32	46	37	40	32	75	18	33	46	6	15	8	6	27	22	16	14	49	28	24	9	26	24	45	9	25	34	52	29	8	44	43	12	27	5	9	17	20	28	33	47	111
AOC3	137	171	205	200	175	143	285	43	86	45	64	58	123	44	76	64	13	32	10	8	40	31	31	15	62	23	35	20	35	32	57	9	24	27	57	38	9	33	52	15	39	6	10	27	22	44	121	101	220
AOPEP	45	38	48	52	39	50	64	29	51	40	37	36	80	22	46	57	10	16	9	7	26	27	27	15	50	33	43	31	62	34	62	15	39	35	65	55	13	38	65	27	42	10	6	25	27	50	40	70	166
AOX1	90	67	76	61	64	53	107	29	33	37	31	17	53	18	33	36	4	19	6	9	29	22	13	17	56	16	41	17	30	27	47	7	18	22	47	36	13	28	41	16	28	9	4	24	21	33	39	57	94
AP1AR	37	44	37	47	36	65	61	40	34	50	26	42	75	22	41	32	8	16	6	5	28	32	12	11	43	25	25	27	27	20	47	9	28	35	37	44	11	29	40	9	41	4	7	20	16	41	37	51	101
AP1B1	72	72	83	96	78	110	94	42	66	66	59	60	126	34	63	50	3	11	8	6	22	30	13	14	42	25	24	12	29	28	60	9	33	28	39	42	12	41	55	15	34	5	8	33	20	42	61	80	204
AP1G1	61	47	49	70	41	107	82	43	62	53	48	35	104	36	62	44	6	22	13	7	27	23	18	14	50	20	41	17	37	27	68	10	41	33	47	45	14	44	46	13	43	2	7	27	24	38	60	95	203
AP1G2	40	49	41	39	46	65	66	43	48	68	27	27	69	23	45	38	3	18	4	4	21	12	11	18	41	20	33	8	31	35	31	7	20	19	32	30	12	42	44	12	27	7	5	17	17	37	30	45	135
AP1M1	46	67	66	62	59	95	81	35	51	65	48	36	112	41	57	63	5	23	8	8	28	19	21	14	61	27	35	26	45	27	69	19	28	30	52	56	15	68	64	15	45	7	5	38	25	64	116	87	203
AP1M2	38	29	40	52	39	54	57	23	31	32	29	35	54	15	44	50	6	22	6	10	23	24	20	9	69	26	25	19	33	30	56	14	29	32	54	36	13	60	50	9	46	4	7	14	21	47	27	60	141
AP1S1	44	45	42	57	61	71	62	35	53	52	42	29	99	40	55	53	8	29	12	5	26	31	25	18	55	24	35	31	33	28	61	12	35	31	55	45	11	38	46	16	41	9	11	26	16	54	56	68	176
AP1S2	76	52	69	69	63	105	103	44	58	57	48	57	110	33	45	50	6	24	12	16	27	26	13	24	64	30	41	18	42	35	58	15	37	25	62	55	10	61	61	18	45	3	10	45	30	49	45	70	184
AP1S3	43	43	37	52	52	60	58	42	48	26	52	43	82	22	67	53	7	22	7	10	31	43	16	15	76	34	40	20	55	46	77	17	41	46	54	63	24	76	72	14	42	7	13	28	17	60	31	72	170
AP2A1	63	70	72	97	62	122	107	48	72	67	44	50	111	44	63	72	7	17	10	10	39	37	25	20	75	35	48	27	57	37	67	22	45	50	68	78	25	66	76	26	58	7	9	48	43	47	105	101	256
AP2A2	187	139	180	213	143	266	255	92	189	154	104	127	242	88	124	85	10	25	8	15	28	34	27	23	122	38	75	44	83	67	123	21	64	60	116	88	35	100	148	42	99	22	13	71	49	90	100	116	301
AP2B1	84	91	90	84	112	137	126	60	96	89	73	52	137	46	68	83	12	23	11	14	36	32	22	21	73	38	54	15	62	47	69	9	38	46	71	61	24	91	93	33	69	15	11	34	30	75	74	90	281
AP2M1	84	88	93	94	96	144	138	72	115	104	91	73	222	67	129	81	15	37	7	7	38	56	25	23	67	23	42	34	44	38	73	18	45	42	56	84	23	82	85	25	76	10	15	57	51	82	183	166	556
AP2S1	59	70	92	84	82	145	88	57	85	80	84	59	155	51	82	68	9	20	9	7	33	31	26	23	71	27	52	14	36	44	79	10	31	51	52	63	20	82	82	13	63	5	20	51	41	56	122	150	417
AP3B1	164	149	156	177	150	287	218	105	158	145	122	93	238	92	121	113	11	37	13	15	48	53	27	25	86	34	64	37	54	47	85	18	64	50	75	127	43	139	237	25	143	10	29	55	56	131	92	99	295
AP3B2	38	41	51	66	46	75	78	34	44	50	21	33	84	20	36	41	6	9	2	6	16	18	14	11	19	12	19	8	15	12	32	3	16	22	15	18	6	17	14	9	20	5	6	16	12	18	36	32	70
AP3D1	75	67	54	79	61	97	93	60	73	78	63	55	97	51	69	77	8	26	13	10	33	23	16	15	86	27	35	24	38	33	55	14	28	52	67	75	23	71	113	11	52	9	11	25	34	68	80	114	302
AP3M1	56	52	56	49	44	70	81	46	55	49	46	38	90	32	60	43	9	21	4	7	25	24	17	15	53	24	53	29	39	30	56	8	29	45	65	37	21	60	55	21	45	4	7	37	21	48	46	66	152
AP3M2	64	60	63	72	58	74	70	48	87	68	47	39	106	29	61	53	5	19	6	9	23	22	21	15	77	29	41	25	49	48	79	13	43	44	75	54	21	59	71	24	44	10	7	31	22	53	51	70	141
AP3S1	123	101	83	97	88	140	140	64	109	99	70	55	153	37	82	58	7	20	13	7	45	33	34	17	124	57	65	41	85	64	89	26	59	67	128	68	37	96	112	44	72	9	17	52	44	80	67	85	225
AP3S2	51	43	55	78	56	93	71	39	53	47	29	93	78	27	44	65	8	32	7	9	23	24	22	16	54	25	37	23	50	77	64	13	38	23	47	37	12	54	50	21	43	4	12	33	25	34	50	64	158
AP4B1	84	58	88	95	81	132	102	42	86	76	64	53	127	40	68	77	8	17	15	9	25	28	19	14	89	29	38	31	48	49	66	22	30	57	60	57	17	65	59	21	48	15	12	40	30	55	52	69	177
AP4E1	52	45	59	53	46	75	71	50	39	44	41	48	80	28	50	52	4	19	5	7	33	37	21	17	69	26	37	19	30	23	57	16	41	44	53	38	16	38	43	17	46	9	8	16	25	45	47	54	158
AP4M1	42	32	37	52	32	42	59	25	40	25	32	37	72	16	50	37	8	11	3	4	17	25	8	5	25	13	17	15	11	12	31	7	15	12	27	32	10	24	32	10	23	2	6	22	22	26	32	36	79
AP4S1	38	27	49	42	60	63	60	36	41	40	33	34	72	26	61	55	8	30	7	11	30	37	20	14	84	35	42	34	44	55	76	12	51	40	55	44	25	50	62	24	54	9	9	25	22	49	40	58	120
AP5B1	76	72	96	93	68	140	122	47	74	64	56	51	113	53	66	72	9	27	7	4	21	25	21	19	61	26	38	25	40	36	69	12	38	49	60	44	23	67	66	18	41	4	14	23	19	50	53	87	161
AP5M1	38	49	36	54	34	50	61	32	47	31	28	22	79	23	36	35	9	16	4	6	26	39	29	19	44	26	41	22	30	25	49	12	26	19	47	45	30	47	41	15	28	5	7	15	16	35	25	58	138
AP5S1	41	53	46	56	61	84	62	24	41	29	35	32	82	29	50	51	5	13	9	10	21	31	20	18	60	23	24	23	44	32	50	11	31	28	37	40	18	55	57	17	41	9	8	32	25	42	50	62	148
AP5Z1	75	60	78	91	58	107	97	46	80	48	57	39	98	53	56	52	7	10	7	16	23	26	23	17	50	21	33	13	25	23	30	9	23	24	33	36	20	42	54	12	35	3	6	30	27	35	48	65	130
APAF1	33	34	40	48	38	38	43	35	38	33	22	37	75	24	41	52	9	15	6	5	22	21	12	12	56	27	29	14	42	33	58	8	24	15	54	41	12	37	38	14	24	6	4	17	24	32	36	59	111
APBA1	33	40	62	42	42	54	53	31	41	32	31	31	78	19	47	58	7	16	5	3	31	39	11	12	60	28	32	27	33	28	61	10	27	25	61	50	11	46	55	18	30	6	12	31	27	41	27	45	121
APBA2	47	48	43	42	48	52	61	44	69	42	37	36	92	25	53	39	13	22	8	8	28	27	18	7	56	23	44	17	60	31	66	13	33	36	59	46	14	51	46	17	46	4	7	26	24	40	49	48	137
APBA3	189	196	244	243	198	307	311	94	185	175	151	108	305	90	130	111	15	45	11	15	44	36	31	21	181	75	97	43	96	94	134	27	78	76	163	115	47	144	138	52	133	18	25	58	67	122	81	103	222
APBB1	68	59	61	49	44	57	74	33	64	46	37	46	71	29	43	49	3	26	10	16	34	28	22	19	73	29	51	19	47	30	67	21	33	32	61	59	27	63	62	26	38	5	9	28	30	48	45	71	126
APBB1IP	38	41	36	40	22	56	47	38	41	40	28	29	84	32	40	44	3	24	4	10	17	17	9	9	24	12	18	12	15	14	50	5	15	20	30	26	8	24	19	7	18	4	2	7	11	20	24	43	121
APBB2	59	62	53	66	73	89	81	28	42	27	29	45	82	19	53	40	6	18	3	11	26	30	22	13	46	27	38	21	48	31	63	8	30	26	55	45	19	48	59	13	46	9	13	39	37	54	51	59	149
APBB3	101	102	133	108	88	174	151	79	87	95	80	58	152	50	81	62	10	31	9	12	26	33	21	22	155	58	59	42	102	87	95	20	62	53	141	69	30	102	88	34	69	11	13	45	33	65	68	91	170
APC	49	61	67	69	65	86	70	38	46	41	50	39	105	47	63	58	9	26	14	12	33	42	18	21	58	25	28	17	43	25	80	11	30	30	50	37	20	54	66	7	29	8	5	33	36	47	50	87	171
APC2	184	175	241	266	171	278	264	96	178	134	151	88	259	85	105	120	8	31	12	3	31	28	17	14	97	47	68	20	61	59	75	21	54	51	98	60	33	72	76	22	53	8	16	30	43	65	45	58	129
APCDD1	71	61	61	79	61	77	97	29	38	54	42	46	61	15	54	61	7	20	19	15	29	32	29	22	77	33	29	21	45	38	64	11	45	35	52	46	26	58	58	14	31	9	17	31	21	33	55	75	154
APCDD1L	61	66	88	64	78	90	100	35	61	59	54	40	102	37	62	50	6	19	10	10	19	22	16	23	48	33	32	25	39	27	51	9	23	25	52	30	17	53	39	19	33	4	10	33	23	29	40	44	85
APCS	33	29	40	19	36	51	47	30	33	51	38	31	69	25	67	38	6	18	7	5	24	27	12	12	56	18	26	20	25	37	41	11	22	12	41	27	14	40	47	6	38	6	7	21	13	35	32	53	105
APEH	40	57	65	69	57	75	66	48	59	61	41	51	87	38	62	56	1	18	7	12	22	24	16	12	48	24	24	20	45	35	61	7	33	28	52	38	15	46	41	24	45	5	10	27	18	40	49	60	200
APELA	32	34	41	38	28	32	42	12	37	28	30	41	56	14	35	25	5	14	5	3	16	8	6	12	28	15	19	17	21	9	31	7	17	22	20	15	6	20	21	5	17	7	5	16	8	10	31	38	67
APEX1	80	73	97	79	96	137	102	46	75	60	65	45	133	38	65	62	5	26	7	9	29	38	25	15	52	27	31	21	48	29	62	15	35	31	64	66	22	68	69	16	44	9	8	39	27	44	62	103	223
APEX2	25	33	30	31	35	54	60	28	29	36	27	25	50	14	20	36	4	16	7	8	21	29	15	13	37	10	14	15	27	18	38	8	20	23	24	16	12	21	31	6	26	6	3	10	15	19	32	46	124
APH1A	69	67	83	73	64	114	111	50	69	61	51	43	113	37	56	42	8	22	4	5	27	23	9	19	55	24	29	13	34	22	36	15	30	25	49	35	23	73	50	23	38	6	6	27	24	39	94	85	262
APH1B	58	71	79	68	62	92	85	36	66	59	52	31	110	35	60	61	2	19	9	8	27	28	20	12	70	32	53	24	64	38	86	11	41	43	72	56	19	58	60	19	28	10	13	36	27	45	48	79	157
API5	84	68	121	93	91	126	149	46	81	80	87	65	153	52	63	58	10	35	12	10	46	35	20	26	91	44	55	28	63	51	61	7	51	46	65	60	36	82	97	30	55	13	10	41	30	78	83	120	319
APIP	115	115	115	132	96	190	153	66	126	76	78	44	141	54	67	75	7	27	6	9	29	29	19	20	76	29	58	31	60	36	67	15	39	51	75	59	28	91	79	24	62	11	12	34	31	62	81	99	212
APLF	37	32	47	39	28	49	50	21	31	48	29	28	64	14	39	57	11	17	3	4	16	21	12	14	38	20	27	19	27	29	51	14	12	28	29	43	20	42	35	14	23	1	9	19	20	39	35	38	92
APLN	50	80	92	73	75	88	107	32	59	62	52	43	126	39	66	45	14	24	6	7	25	28	8	9	53	19	18	23	26	23	53	8	29	34	33	41	18	39	45	12	22	7	3	16	17	28	34	44	99
APLNR	45	54	49	51	46	75	66	28	51	36	33	41	91	26	56	42	5	19	3	6	13	17	11	10	43	27	16	16	29	24	40	4	14	26	38	31	15	41	40	12	34	4	7	21	21	45	25	35	101
APLP1	69	64	89	80	57	95	75	39	45	53	44	57	77	29	79	38	8	15	8	8	47	38	30	12	180	104	59	34	106	81	101	37	48	63	132	46	30	51	58	27	47	12	9	26	37	47	51	68	154
APLP2	214	305	296	347	314	442	468	120	158	178	148	162	229	106	136	116	24	58	17	23	71	79	51	44	159	45	86	42	72	76	93	36	81	64	130	206	80	284	387	39	230	23	55	102	107	247	308	386	905
APMAP	285	299	378	389	212	496	508	220	429	345	273	282	648	209	330	247	10	40	10	14	67	47	27	37	98	49	83	43	71	49	100	25	66	55	104	92	23	105	132	26	73	9	18	65	53	96	108	131	343
APOA1	49	48	61	54	39	50	70	37	52	39	28	46	68	34	43	41	8	20	10	8	35	42	19	20	79	29	36	36	58	32	69	12	35	41	62	42	23	47	56	15	41	14	16	29	24	45	43	84	145
APOA2	77	93	111	77	75	97	112	55	67	60	62	59	116	41	78	71	4	19	7	10	22	32	21	16	51	39	50	31	47	32	80	8	34	34	52	53	23	49	58	25	50	13	9	23	24	59	48	57	144
APOA4	34	32	58	49	38	58	47	27	43	29	21	20	71	12	34	32	3	17	4	9	22	30	17	11	50	26	26	18	29	37	54	9	24	25	55	32	17	31	46	12	26	5	5	22	19	34	34	37	69
APOA5	58	64	76	73	53	77	92	50	66	47	50	35	118	24	65	58	12	23	10	7	24	33	16	16	68	30	35	28	44	48	70	11	40	43	69	48	18	69	82	17	56	8	11	26	26	39	52	59	110
APOB	78	70	98	99	67	113	117	47	69	62	61	54	108	32	70	54	5	15	10	6	26	36	25	20	86	32	51	21	68	39	75	15	41	45	57	47	19	60	56	18	41	6	14	32	34	51	46	64	135
APOBEC1	30	46	53	38	46	56	57	32	51	49	33	35	78	27	41	48	9	17	7	9	34	34	25	17	67	23	40	29	50	49	78	17	32	35	62	62	27	62	58	22	54	3	8	20	20	49	38	71	159
APOBEC2	34	34	61	37	54	55	54	31	42	37	26	26	64	21	44	43	12	20	4	7	12	32	16	8	42	27	28	12	49	28	58	9	20	17	45	37	8	41	30	19	26	7	8	27	25	31	39	50	108
APOBEC3A	36	38	45	43	35	43	55	37	42	55	23	32	73	42	37	42	4	6	9	4	18	15	3	13	7	12	12	3	10	15	20	6	12	7	15	24	7	22	31	11	30	8	5	18	9	24	18	32	66
APOBEC3C	45	28	45	54	37	77	63	47	64	59	43	35	112	33	55	49	8	17	10	6	26	25	21	14	63	25	33	16	49	30	50	14	40	37	53	60	12	43	66	30	40	7	8	47	33	59	75	84	227
APOBEC3D	54	61	53	70	53	102	80	45	66	69	43	44	97	32	42	40	12	23	8	11	25	20	10	13	64	23	49	25	42	52	65	14	40	52	70	50	22	53	60	22	51	9	11	37	22	47	36	59	113
APOBEC3F	74	72	105	98	82	142	131	48	89	59	79	59	122	39	69	60	6	16	4	12	18	17	14	18	78	31	34	20	30	37	63	11	32	29	44	37	19	48	54	17	33	11	9	24	27	31	41	53	103
APOBEC3H	25	35	33	42	41	54	44	39	54	45	24	25	73	24	57	44	6	13	5	6	13	20	18	13	29	19	22	20	16	29	39	8	24	14	23	15	9	19	42	7	18	2	14	24	19	23	51	48	127
APOBEC4	30	35	55	50	36	66	40	38	42	40	39	42	77	27	51	37	5	9	5	5	28	25	17	12	44	25	22	14	37	20	45	9	20	23	36	29	12	38	38	14	34	2	6	23	15	25	33	66	107
APOBR	27	44	59	47	40	70	70	47	54	57	28	53	83	27	57	53	3	24	8	8	19	26	24	19	34	20	29	14	25	21	60	9	22	24	35	30	17	37	44	13	22	5	9	28	22	25	35	59	113
APOC1	171	80	173	102	97	2094	170	67	70	92	192	64	112	176	88	68	12	33	17	14	42	51	45	12	96	33	83	40	61	55	118	18	142	53	84	293	72	266	520	39	236	26	50	202	159	231	62	170	306
APOC2	22	32	47	35	36	90	47	18	38	46	37	23	56	18	26	39	2	6	4	5	7	12	13	5	28	12	18	10	24	17	34	5	21	20	28	24	8	28	29	22	28	4	3	11	13	27	17	26	42
APOC3	92	109	124	107	108	135	135	70	95	83	78	52	152	53	96	73	7	39	7	16	40	40	40	18	167	63	84	42	103	95	120	25	78	62	142	73	36	106	130	32	71	12	22	59	53	80	46	81	163
APOC4	38	42	42	53	47	70	56	38	46	52	41	43	102	35	50	47	13	29	10	5	28	22	14	21	46	27	28	24	47	35	57	9	20	44	52	46	16	44	52	21	46	9	10	17	15	46	40	39	114
APOD	382	129	86	74	78	78	79	40	112	50	56	49	221	33	63	61	6	23	3	12	17	26	21	12	40	32	41	22	46	27	55	13	37	31	47	35	13	41	33	13	27	3	14	20	21	36	45	60	128
APOE	189	53	90	79	59	962	72	39	165	120	253	43	149	75	62	49	2	18	8	9	26	28	10	12	80	59	124	72	125	71	269	45	270	87	63	189	54	146	304	20	177	26	33	342	108	155	84	260	351
APOF	65	62	88	102	57	101	95	39	71	62	56	57	135	44	61	62	8	19	8	10	25	26	23	20	65	32	34	22	42	39	62	13	34	38	64	40	14	46	59	22	30	4	6	25	30	34	38	69	133
APOH	32	34	41	45	39	55	56	30	35	36	34	50	65	16	43	47	16	24	13	4	29	31	28	21	35	25	30	21	33	24	40	9	26	25	37	32	11	37	45	10	30	3	5	14	18	32	36	59	156
APOL1	54	64	48	50	46	100	95	185	332	300	142	137	312	126	191	257	6	22	7	8	23	28	25	13	62	22	40	25	39	28	54	5	45	36	46	64	20	77	85	18	42	4	10	34	36	64	424	154	442
APOL2	52	31	55	56	58	115	76	74	93	129	81	58	152	69	84	91	8	23	7	4	36	38	18	16	50	35	47	24	34	46	71	10	33	32	45	71	18	53	73	17	49	6	11	39	27	66	195	106	293
APOL3	74	55	68	78	100	104	98	55	84	93	69	43	155	52	69	76	7	21	8	10	26	30	16	13	37	26	32	17	54	25	58	13	30	33	55	60	23	73	72	11	43	6	13	39	32	65	106	81	237
APOL4	3	2	1	6	2	6	1	1	1	1	2	2	4	1	4	1	1	1	1	1	2	1	1	1	4	3	4	7	3	1	3	1	1	3	1	2	1	4	6	1	1	1	1	1	1	3	4	3	7
APOL5	43	55	46	59	44	47	52	35	42	50	29	40	68	39	52	46	13	19	11	8	31	33	20	14	61	21	21	21	34	31	54	15	29	29	35	41	12	31	51	9	32	6	7	24	18	43	41	61	144
APOL6	39	39	38	53	41	82	62	92	108	120	81	64	127	64	95	74	7	25	3	4	17	29	16	11	41	14	25	16	25	14	44	11	23	33	36	58	13	63	70	18	34	3	11	36	17	57	149	92	245
APOLD1	78	45	45	48	42	66	59	40	59	51	33	45	93	36	60	48	6	24	7	11	33	21	20	14	59	35	25	22	56	31	56	19	28	32	33	38	20	38	34	13	46	8	5	26	14	35	46	71	157
APOM	23	32	36	34	32	38	39	19	28	26	24	18	58	12	26	30	2	15	4	4	23	24	15	14	52	23	19	14	24	17	50	4	33	19	45	25	6	40	34	3	21	4	2	20	17	14	22	22	66
APOO	1	1	1	1	1	1	1	1	1	1	1	1	1	1	1	1	1	1	1	1	1	1	1	1	1	1	1	1	1	1	1	1	1	1	1	1	1	1	1	1	1	1	1	1	1	1	1	1	1
APOOL	62	48	63	64	70	93	87	39	41	52	40	40	96	31	53	47	7	13	7	7	23	24	18	22	57	33	45	20	37	30	61	12	30	29	44	37	14	51	32	15	48	5	8	23	24	36	46	62	126
APP	199	272	260	330	281	283	420	142	199	162	156	118	338	73	172	181	23	65	26	40	97	104	59	35	115	40	43	36	44	46	89	26	39	27	85	137	38	135	142	17	96	12	19	78	57	94	391	327	805
APPBP2	62	67	72	95	76	111	107	43	69	63	41	58	100	42	74	52	6	16	10	11	27	27	22	15	58	25	38	19	45	33	65	14	31	38	51	45	15	53	51	19	47	5	3	41	31	49	61	83	184
APPL1	83	56	69	84	64	100	75	46	51	59	63	34	108	34	61	44	10	21	6	13	35	27	20	31	73	26	48	15	43	29	74	17	42	36	53	57	28	60	99	16	64	7	12	38	33	53	77	87	231
APPL2	40	38	50	49	31	72	54	26	48	44	35	27	77	20	40	44	7	14	3	5	18	22	20	15	38	20	33	16	25	23	51	12	34	30	39	35	11	33	45	13	32	2	5	18	12	40	31	58	113
APRT	95	104	120	115	80	159	127	56	104	77	89	54	170	36	89	58	7	28	8	9	29	35	27	18	79	28	60	27	54	38	80	11	40	45	73	84	17	74	75	23	57	7	4	29	23	66	82	107	268
APTX	92	75	79	84	93	136	136	51	72	83	62	61	127	38	80	70	7	34	6	4	34	40	22	19	88	41	62	32	62	60	67	24	52	54	76	55	22	49	61	21	41	11	20	25	30	57	53	81	200
AQP1	119	222	209	245	228	244	327	75	48	84	87	100	96	43	95	93	14	44	13	15	56	73	56	32	40	23	30	10	31	28	43	7	27	24	35	55	26	47	64	9	53	3	19	29	21	51	156	173	526
AQP10	42	43	60	63	49	61	71	36	38	35	35	33	72	26	53	54	8	26	6	3	27	31	20	22	76	41	37	23	55	40	65	17	32	45	60	46	18	53	74	23	61	10	10	27	27	54	34	50	100
AQP11	83	82	101	135	77	127	124	52	106	73	66	48	120	47	82	73	8	21	8	5	23	22	22	13	61	27	41	18	49	36	61	4	32	42	43	38	21	44	53	17	30	11	6	26	21	45	43	47	116
AQP12B	47	49	69	69	63	62	83	37	56	55	39	42	88	34	50	40	3	20	4	3	12	19	11	11	52	21	30	18	31	31	60	15	26	21	43	30	11	35	44	16	32	9	5	10	16	29	29	29	68
AQP2	35	40	45	32	30	46	46	23	33	45	26	28	61	18	34	44	3	25	5	2	23	11	16	12	45	24	28	15	32	34	41	11	28	23	44	32	11	25	48	19	32	4	5	21	24	28	25	48	91
AQP3	59	80	82	108	74	156	142	24	67	42	51	31	118	33	40	50	16	28	7	7	37	41	25	29	96	25	50	16	39	53	58	18	45	33	102	114	33	144	249	12	104	7	31	23	28	139	112	212	1180
AQP4	43	63	60	65	53	107	80	45	38	43	45	39	61	22	41	54	7	21	3	7	30	32	17	13	50	24	27	16	31	24	46	6	39	28	51	44	22	78	82	11	68	7	9	19	25	60	33	113	219
AQP5	93.2242	99.5848	111.981	130.124	112.833	144.962	144.949	56.9565	81.4921	81.0749	67.0304	60.8727	130.91	46.5117	82.5608	68.9736	6.73173	24.9647	6.35534	7.63356	31.1448	34.4746	20.6672	19.6675	97.1338	32.7862	41.7888	19.6526	48.555	43.6183	63.8204	14.4657	34.3981	35.997	85.6219	42.7366	19.1884	55.2266	76.8111	19.3215	39.8796	9.81584	8.83267	26.9447	28.8536	46.0988	31.1663	78.9907	104.669
AQP5_WTA	46	47	52	48	63	70	69	53	45	34	40	33	76	34	65	53	8	20	5	9	18	23	13	11	66	13	15	10	29	29	52	3	17	25	46	31	7	32	39	15	34	4	5	18	18	23	31	59	86
AQP6	45	66	57	62	48	59	76	42	49	38	34	53	75	20	66	50	13	22	7	2	27	44	15	17	72	31	41	21	48	37	81	15	46	38	80	48	26	52	62	27	48	6	15	31	35	49	48	63	123
AQP7	75	75	96	111	82	130	115	46	65	84	58	43	134	40	65	56	13	39	12	11	58	44	27	20	215	61	85	31	127	110	141	34	77	81	195	94	44	114	125	46	99	10	15	58	41	103	58	68	167
AQP8	42	43	50	42	39	54	58	36	47	53	51	33	86	20	42	51	9	17	6	7	27	30	23	17	57	25	33	17	37	46	70	15	29	30	50	44	27	45	65	22	54	8	6	20	24	41	35	58	129
AQP9	34	56	71	72	59	99	91	43	57	67	41	63	119	61	72	69	5	23	9	8	35	32	17	23	52	20	50	24	36	41	67	15	37	30	53	54	30	65	56	16	40	5	4	33	27	55	57	64	154
AQR	36	32	46	42	33	62	50	29	31	30	24	34	53	18	38	37	7	19	5	8	24	24	14	8	30	17	21	12	28	20	34	7	23	23	36	27	11	41	39	17	23	5	7	9	23	27	35	43	98
AR	24	26	33	40	39	48	51	23	26	24	14	26	50	16	28	34	5	15	3	3	26	24	15	15	43	13	24	18	22	24	41	6	27	18	41	48	13	42	25	5	25	2	8	25	13	24	32	36	86
ARAF	81	60	63	70	73	114	116	38	59	61	53	62	107	28	57	71	18	57	11	8	31	31	33	13	42	21	34	17	37	34	61	9	34	30	36	53	17	62	69	22	45	5	9	39	28	45	66	83	196
ARAP1	62	72	76	75	85	169	111	48	81	81	56	53	138	52	66	75	11	23	12	8	37	42	26	14	78	27	57	19	48	40	64	22	48	45	65	55	18	64	102	19	61	4	13	40	31	62	103	109	244
ARAP2	55	69	64	62	66	108	84	46	66	64	60	46	114	26	66	64	4	22	5	6	35	26	19	21	54	21	27	11	28	43	72	7	27	39	51	55	18	42	60	12	42	6	10	25	22	51	55	79	140
ARAP3	63	67	82	76	76	98	115	39	56	51	38	45	92	26	59	49	10	23	7	9	28	19	23	16	47	32	23	22	36	28	40	13	29	33	46	37	26	48	47	14	48	7	9	25	19	44	62	75	131
ARC	57	41	53	51	60	69	73	37	46	48	34	51	102	23	45	55	4	20	13	5	17	28	27	12	46	18	26	15	41	35	50	10	18	25	50	40	27	52	34	20	28	4	6	29	25	34	33	60	116
ARCN1	50	50	64	73	55	89	75	46	46	65	53	44	86	36	60	45	3	25	11	13	24	22	19	13	40	39	27	19	37	36	53	13	37	32	48	46	22	54	46	16	34	5	5	22	20	34	74	68	206
AREG	54	66	73	83	57	98	77	72	81	66	41	59	130	59	64	73	6	22	9	4	28	21	20	13	83	42	49	34	51	50	74	21	50	36	78	49	43	46	100	19	76	8	23	22	31	69	60	68	189
AREL1	49	58	69	67	61	74	79	43	49	44	38	39	108	27	52	56	9	15	4	8	27	22	20	15	46	28	24	23	35	32	73	11	32	32	59	52	15	63	45	14	32	7	7	27	29	37	55	76	158
ARF1	192	195	202	229	203	285	329	199	354	313	234	202	451	176	223	187	10	49	22	20	59	57	46	25	88	36	71	38	46	46	78	12	49	70	81	116	34	144	177	34	104	11	17	82	48	116	441	390	1195
ARF3	64	63	77	77	60	108	88	53	74	85	56	55	122	41	68	60	6	14	5	8	22	25	18	12	39	17	27	21	34	26	30	7	24	21	30	54	15	58	88	12	57	5	14	37	21	71	101	109	280
ARF4	139	139	166	171	124	255	204	92	176	161	134	123	254	83	137	149	5	31	10	16	33	52	31	26	120	54	72	35	64	59	89	26	70	59	79	132	37	143	136	30	97	14	12	61	46	107	204	218	690
ARF5	140	157	160	186	152	250	201	76	147	111	115	90	206	69	112	93	12	29	18	13	34	43	36	25	89	42	40	26	78	57	77	17	52	43	72	103	16	113	116	28	79	11	16	64	40	68	105	152	362
ARF6	106	114	123	142	133	210	166	74	163	140	134	93	234	80	119	102	11	23	8	7	41	50	28	16	114	38	77	38	63	37	82	25	63	74	73	108	38	130	145	24	83	14	14	71	47	100	146	167	404
ARFGAP1	50	32	42	48	55	90	71	23	56	55	42	38	96	26	43	46	5	15	8	5	20	19	8	17	57	22	37	12	31	34	54	18	32	35	50	74	17	89	78	25	39	11	19	50	33	54	56	53	133
ARFGAP2	67	56	76	82	66	91	83	53	69	63	43	37	88	28	61	46	9	23	6	13	37	22	23	23	41	30	29	18	37	22	54	10	33	23	42	39	9	47	60	12	37	5	7	34	23	44	64	76	206
ARFGAP3	93	67	57	72	68	105	100	65	94	84	70	65	135	47	71	88	15	36	12	8	29	36	27	21	66	37	58	30	53	33	62	21	49	37	77	86	34	92	103	17	73	8	19	42	24	62	95	89	214
ARFGEF1	66	42	58	57	49	123	75	22	50	44	47	43	98	27	44	40	12	11	8	4	35	27	19	18	57	23	35	21	43	35	60	11	37	22	50	56	24	53	92	18	56	11	16	24	32	70	65	84	191
ARFGEF2	52	46	45	58	40	96	59	32	47	51	37	40	93	26	43	46	5	31	9	8	30	23	12	15	45	22	31	29	33	26	51	14	27	27	46	43	24	53	64	20	48	11	7	34	29	51	50	62	156
ARFGEF3	39	38	39	50	35	45	58	39	34	36	27	28	53	28	36	33	2	15	4	5	23	22	12	13	49	16	35	12	20	22	38	11	23	25	34	34	13	36	54	15	19	4	3	22	21	27	20	36	100
ARFIP1	39	33	36	58	52	70	72	35	46	36	38	41	78	17	44	41	4	14	9	6	36	30	26	17	57	42	48	24	37	27	51	13	38	30	50	41	15	51	54	24	46	7	8	20	24	45	53	79	145
ARFIP2	52	60	73	68	60	110	66	46	46	66	43	52	101	27	57	50	13	17	11	11	23	24	19	14	67	24	52	16	53	38	60	18	35	36	57	64	33	80	85	10	47	9	13	35	29	65	48	90	157
ARFRP1	73	69	70	85	82	105	110	58	64	74	64	48	126	37	72	80	12	30	10	8	20	38	28	18	67	32	33	22	52	34	66	14	39	37	45	75	29	69	95	29	55	9	17	43	34	79	90	110	227
ARG1	48	61	53	55	48	72	107	59	45	47	40	40	87	39	57	60	15	28	6	6	27	33	22	25	67	30	32	30	51	43	84	15	47	44	60	50	23	60	58	21	43	10	11	26	32	46	50	91	188
ARG2	35	35	54	46	41	58	65	32	37	40	34	36	82	17	54	47	7	17	10	15	27	25	15	16	61	22	32	14	58	25	51	10	43	26	50	44	16	31	41	22	35	10	8	16	24	43	40	58	137
ARGFX	27	33	33	32	24	46	54	30	28	29	30	28	63	15	46	50	3	28	7	9	29	21	16	10	22	13	18	12	19	8	46	6	15	17	19	19	11	19	20	6	16	5	10	14	11	16	25	39	116
ARGLU1	139	137	139	164	156	231	196	68	117	86	93	61	193	43	89	89	9	22	10	14	25	31	18	24	61	31	51	22	40	29	60	16	44	39	48	76	22	70	96	19	57	6	9	50	23	64	86	145	331
ARHGAP1	66	67	69	77	75	113	99	44	54	49	50	53	122	34	69	58	6	27	6	10	25	37	21	20	70	26	32	30	45	41	71	16	35	32	73	60	22	68	81	12	56	5	7	47	34	54	76	94	264
ARHGAP10	47	38	42	49	51	66	82	39	35	49	29	39	55	20	41	32	7	25	10	3	24	28	13	12	49	28	37	15	39	30	47	14	26	37	52	53	20	45	52	15	42	6	2	24	30	45	33	59	126
ARHGAP11B	43	29	52	38	33	60	53	18	45	38	32	23	54	20	41	34	3	10	3	4	14	18	13	11	24	14	18	12	27	11	27	7	15	18	17	25	11	29	31	11	25	3	4	17	16	30	54	48	97
ARHGAP12	44	57	50	63	55	76	57	30	52	59	31	42	85	32	57	36	8	27	6	10	25	28	17	9	68	23	32	14	40	33	56	15	36	42	47	44	30	61	67	18	44	5	13	34	29	44	53	68	130
ARHGAP15	56	38	61	58	49	102	57	37	68	62	65	53	126	41	57	57	9	16	8	6	25	18	17	12	43	32	35	18	29	30	66	15	36	34	44	54	24	47	63	17	47	5	7	35	27	42	60	67	138
ARHGAP17	58	45	75	57	65	89	78	29	71	58	64	54	109	34	76	56	10	19	2	15	24	27	25	17	65	32	31	17	49	28	65	6	38	28	59	50	20	48	73	23	62	9	14	47	30	46	72	65	164
ARHGAP18	69	114	93	116	94	126	185	51	53	47	43	43	95	36	61	52	8	15	6	4	27	27	14	17	57	22	26	20	34	27	60	6	26	27	50	64	25	83	107	17	73	11	15	57	44	58	70	71	192
ARHGAP19	36	52	51	43	38	76	94	28	49	43	40	28	83	19	49	51	7	23	10	6	34	33	12	20	68	28	26	19	51	40	52	12	28	46	51	40	19	62	53	17	38	5	8	37	13	41	59	64	146
ARHGAP20	44	45	54	62	33	56	78	39	51	48	33	41	93	24	49	43	14	22	12	8	21	26	12	13	41	16	41	15	38	22	55	8	21	28	43	31	19	38	38	9	30	3	9	19	22	34	27	58	151
ARHGAP21	80	71	74	88	84	93	92	45	70	66	49	49	109	32	65	69	10	27	10	14	43	31	29	24	92	32	48	20	57	46	65	20	47	48	76	74	16	94	86	31	72	16	18	48	31	77	73	102	189
ARHGAP22	35	33	47	27	33	37	42	31	17	38	27	17	54	23	38	36	3	17	11	7	26	27	18	7	75	31	17	7	41	39	60	15	38	32	48	45	14	36	53	21	36	6	7	32	26	51	41	57	108
ARHGAP23	60	81	70	97	90	84	92	45	59	55	51	56	100	23	40	60	12	15	3	5	20	30	25	19	112	37	46	32	51	56	63	18	41	48	75	62	21	79	64	23	53	6	12	59	16	69	55	53	98
ARHGAP24	35	48	54	59	60	81	82	35	44	35	39	39	84	18	40	48	5	24	3	9	25	24	16	13	38	25	39	22	31	15	47	9	34	37	47	36	14	42	34	14	29	8	7	19	19	38	41	62	128
ARHGAP25	59	54	63	56	60	90	80	52	75	77	64	43	128	40	55	54	6	19	12	10	28	31	26	21	52	29	33	30	40	34	75	12	35	35	44	46	17	66	72	27	54	13	13	36	22	41	56	77	166
ARHGAP26	168	172	195	202	158	277	258	86	177	184	134	81	260	99	129	120	8	33	17	14	44	42	32	30	134	51	75	34	82	63	117	25	63	57	116	105	36	127	123	35	90	13	16	64	49	105	144	136	369
ARHGAP27	126	128	140	158	131	215	215	85	138	124	103	83	188	68	102	104	10	26	8	6	30	31	26	20	68	30	44	26	42	36	70	7	32	37	59	57	30	64	55	19	38	6	8	25	34	57	78	82	206
ARHGAP28	25	33	44	34	47	40	50	19	32	22	30	25	55	16	24	36	5	11	4	10	23	15	11	11	26	15	31	7	22	23	53	9	16	23	23	26	12	26	29	10	32	3	3	22	17	33	31	58	109
ARHGAP29	71	78	87	121	129	116	159	42	53	49	53	40	83	21	46	63	11	25	10	17	41	29	19	17	52	29	20	12	51	17	69	6	28	31	46	49	24	48	70	11	44	11	11	38	30	43	73	85	200
ARHGAP30	50	44	66	54	35	107	64	51	50	79	51	45	122	31	48	42	5	14	8	3	23	28	15	13	51	30	25	12	34	19	51	13	31	23	44	52	21	37	50	16	36	4	6	28	16	35	69	65	152
ARHGAP31	80	92	105	123	97	138	135	64	75	80	68	52	141	46	84	77	7	26	15	11	33	28	19	22	61	27	37	18	56	27	61	18	48	45	50	54	23	56	89	20	48	5	11	36	30	53	82	94	229
ARHGAP32	36	31	37	36	31	55	56	26	39	29	35	40	55	21	41	37	7	23	5	5	18	30	11	11	24	15	16	16	19	21	36	5	12	18	20	26	5	25	27	8	29	7	23	14	20	24	27	54	127
ARHGAP33	33	39	44	67	46	54	65	30	42	34	27	31	64	24	32	50	5	24	9	3	33	26	17	16	38	21	28	26	29	26	47	10	22	32	38	38	12	39	38	16	33	4	10	29	19	37	33	57	107
ARHGAP35	76	65	53	77	62	98	96	35	50	53	40	46	95	37	51	58	5	20	9	12	36	32	23	13	66	20	42	19	33	37	58	10	25	35	47	46	13	63	67	17	29	7	2	24	30	60	45	68	167
ARHGAP36	36	36	48	31	40	56	45	24	32	35	21	23	59	20	48	43	4	19	8	5	18	27	12	18	32	30	33	9	41	28	44	8	19	19	23	26	13	31	37	10	25	1	5	15	13	29	25	47	127
ARHGAP39	45	46	57	55	38	67	69	38	55	44	50	52	93	39	60	58	8	19	8	5	23	35	23	22	43	23	24	19	26	26	52	9	29	22	23	31	18	25	45	17	22	4	9	18	25	30	34	69	112
ARHGAP4	68	53	94	73	64	155	137	38	84	63	66	45	153	35	59	56	7	17	10	8	33	25	21	17	27	23	20	14	35	16	57	8	30	25	29	70	25	58	61	21	37	9	8	61	26	63	112	88	216
ARHGAP40	56	49	53	45	49	90	70	31	56	45	28	48	78	20	57	49	5	20	3	11	25	27	19	10	58	21	32	21	46	35	68	8	31	29	57	46	25	65	76	20	37	5	6	23	24	40	44	41	118
ARHGAP42	38	36	45	48	34	67	62	34	41	33	30	35	64	18	44	38	2	14	4	5	9	19	12	6	33	11	31	13	13	20	39	8	23	24	28	20	11	24	24	9	23	5	7	10	7	23	25	33	69
ARHGAP44	44	56	63	46	53	68	58	35	25	34	22	27	52	26	37	35	8	23	6	5	38	37	11	13	58	24	34	16	24	29	55	9	21	25	49	36	19	54	63	12	36	4	12	27	20	52	40	66	166
ARHGAP45	90	84	87	107	82	181	130	62	88	109	71	43	181	65	73	71	8	24	6	7	32	34	27	19	68	20	55	26	39	31	46	11	31	29	41	32	23	67	67	16	47	8	4	26	27	55	67	79	214
ARHGAP5	61	59	70	90	78	107	122	33	65	54	64	51	104	38	61	56	9	15	8	6	26	23	17	19	47	20	28	17	31	23	54	18	18	18	33	29	11	42	33	19	29	5	5	23	30	38	47	63	144
ARHGAP6	66	56	60	72	70	66	116	31	46	26	37	36	64	23	58	50	10	21	7	10	27	26	19	24	35	17	33	15	43	17	51	14	24	23	32	36	26	45	40	13	40	5	4	20	17	21	58	62	152
ARHGAP8	33	48	54	45	54	55	43	38	27	34	27	24	59	14	32	40	7	24	8	7	25	27	15	11	69	33	48	20	56	32	68	10	29	31	64	70	21	75	98	18	53	5	18	28	30	63	21	54	150
ARHGAP9	68	75	106	99	106	156	130	64	109	85	97	58	191	45	65	72	11	22	11	7	20	20	24	12	77	37	44	28	48	37	69	8	33	35	57	49	20	53	60	23	43	7	7	36	19	52	60	81	169
ARHGDIA	186	173	197	202	159	276	231	110	177	202	145	116	300	115	146	128	18	29	11	12	34	38	31	17	73	33	43	22	50	48	68	21	49	42	72	89	27	81	135	19	62	8	10	41	29	88	238	195	544
ARHGDIB	174	105	159	172	144	375	226	124	244	282	243	141	577	124	166	131	15	42	15	22	46	43	25	45	81	31	56	31	50	55	88	19	46	48	54	111	23	108	147	28	71	9	14	64	39	100	277	278	801
ARHGDIG	31	32	31	32	41	40	27	26	41	26	23	18	66	17	40	22	3	10	3	5	13	10	5	14	28	13	22	8	20	13	27	7	13	16	22	14	10	33	31	8	18	3	7	12	8	18	10	20	53
ARHGEF1	139	119	133	123	109	257	167	71	131	115	133	73	211	57	105	83	15	29	18	14	43	49	32	26	77	40	49	30	61	38	93	16	63	47	58	137	42	147	211	26	130	11	16	79	60	136	109	150	335
ARHGEF10	55	79	67	96	91	94	132	39	43	53	37	42	61	32	47	38	7	34	6	7	34	35	19	12	71	23	39	21	38	35	67	13	27	23	50	53	16	82	56	12	33	5	5	34	15	28	59	65	142
ARHGEF10L	73	67	92	83	60	117	95	67	110	113	69	66	144	64	85	78	10	18	8	7	26	27	26	13	71	23	60	20	45	28	66	16	35	23	52	76	32	72	84	27	57	6	19	50	35	61	71	89	185
ARHGEF11	41	43	49	54	49	69	80	28	31	54	36	28	74	27	38	48	2	20	9	5	23	22	12	12	53	23	29	13	41	17	41	12	27	22	42	33	19	53	64	21	38	5	10	32	21	40	44	47	144
ARHGEF12	57	77	76	95	89	103	140	42	53	48	52	46	81	26	61	68	5	25	10	14	29	34	28	17	78	29	45	28	40	36	59	10	37	29	69	58	28	84	83	18	54	4	5	33	29	44	79	87	214
ARHGEF15	75	111	98	117	95	119	150	48	62	57	45	51	111	32	79	70	18	28	14	6	36	26	22	17	115	37	34	23	52	49	95	21	44	46	102	40	22	52	58	16	47	5	12	31	33	50	68	88	191
ARHGEF16	26	37	50	49	46	55	52	31	35	26	39	33	68	16	57	36	5	22	9	4	24	20	20	10	58	19	26	17	35	25	60	12	23	29	48	40	20	46	62	15	33	5	16	24	16	24	33	54	128
ARHGEF17	69	67	65	65	65	76	80	29	51	30	29	29	62	26	41	33	4	20	7	5	15	13	15	24	40	28	35	18	38	24	50	11	20	27	45	60	19	76	65	17	52	6	7	46	35	70	61	42	122
ARHGEF18	60	66	98	61	67	124	115	44	82	57	63	54	133	24	69	69	7	27	9	10	29	40	20	15	71	20	43	25	41	45	66	8	36	36	53	53	19	72	82	27	63	13	12	37	40	57	45	93	183
ARHGEF19	66	73	92	69	83	89	104	44	59	71	52	58	136	40	62	55	4	19	9	7	37	27	18	13	69	40	44	29	46	48	60	15	36	40	59	48	16	58	49	18	48	5	9	31	28	51	28	60	144
ARHGEF2	84	78	99	97	80	153	113	60	58	78	61	46	135	33	54	64	6	16	9	11	23	29	24	13	70	23	36	15	41	27	57	8	40	38	49	58	30	60	96	18	55	4	9	29	14	51	70	77	189
ARHGEF25	48	47	54	50	60	72	79	31	60	37	36	34	72	26	66	52	10	18	6	4	20	28	10	9	53	39	30	19	37	24	64	6	23	38	40	47	20	54	43	21	42	8	11	42	26	44	44	43	130
ARHGEF26	72	110	103	106	104	127	128	41	80	58	63	49	119	31	55	55	11	25	7	5	33	30	22	22	87	28	41	29	40	49	76	8	42	47	74	58	17	76	81	20	46	6	10	25	30	62	55	82	149
ARHGEF28	28	24	38	34	36	46	47	29	40	31	34	30	48	16	39	36	9	16	2	8	13	22	22	11	52	12	22	24	34	18	49	13	21	22	40	30	14	37	51	9	29	5	5	21	16	30	22	45	82
ARHGEF3	63	46	77	81	54	99	78	46	91	94	58	42	139	42	78	68	7	21	10	12	33	22	21	20	55	24	49	21	57	41	68	7	33	35	65	55	18	74	84	20	59	11	6	35	40	46	67	73	183
ARHGEF33	34	35	38	43	46	49	61	21	39	40	31	39	102	24	57	45	6	14	11	5	17	28	17	26	53	25	29	20	43	32	73	13	24	25	57	48	19	44	37	12	38	2	8	30	19	30	44	45	99
ARHGEF35	73	84	106	96	87	130	140	59	97	92	75	66	153	46	72	66	15	39	13	19	32	56	37	28	201	91	110	47	127	116	129	26	82	103	144	105	39	107	130	57	108	14	15	44	41	98	58	90	174
ARHGEF37	46	37	48	65	48	55	70	22	49	37	28	21	66	24	36	32	10	21	6	7	26	28	16	11	56	29	31	12	28	21	48	10	28	29	57	28	17	45	51	12	27	4	7	14	22	36	33	46	99
ARHGEF38	37	48	53	74	58	82	59	38	43	34	39	40	60	20	55	42	6	30	8	7	31	24	24	13	87	34	41	21	47	31	60	16	41	33	67	60	27	88	94	16	44	5	12	20	27	54	41	81	182
ARHGEF39	30	18	43	42	39	61	65	30	43	31	35	22	67	20	48	39	5	14	7	5	27	28	12	17	56	28	32	21	37	29	49	8	36	34	48	40	17	49	47	19	38	6	7	24	22	30	32	55	104
ARHGEF40	68	73	77	74	75	92	81	41	80	56	38	52	101	32	65	65	10	24	10	4	23	31	12	8	80	35	49	38	47	54	80	13	55	44	58	56	27	66	69	16	53	9	6	35	29	48	60	82	170
ARHGEF5	78	80	80	99	78	115	113	57	68	67	66	58	132	41	79	70	8	25	10	9	24	31	15	22	60	23	38	16	37	34	65	16	29	36	41	47	19	50	63	22	39	14	6	29	28	54	48	55	136
ARHGEF6	46	41	46	54	46	68	55	28	37	29	28	33	69	15	32	43	7	16	6	4	23	26	19	13	31	17	17	10	18	17	38	4	19	21	23	26	17	24	29	8	19	3	9	14	13	19	36	57	107
ARHGEF7	60	49	49	74	60	71	84	38	67	61	47	34	106	34	64	53	5	13	2	8	26	20	14	17	57	25	28	17	39	31	60	15	38	32	29	46	13	49	41	20	35	5	14	24	29	52	47	61	164
ARHGEF9	59	47	64	60	53	73	94	35	29	30	43	33	97	23	42	37	12	19	2	7	28	28	18	19	44	27	41	25	43	35	44	10	25	38	49	50	20	66	48	19	34	10	14	28	26	40	39	70	143
ARID1A	73	69	86	86	79	144	95	50	76	77	51	42	120	49	85	69	8	26	7	7	27	25	19	10	67	27	44	21	45	26	51	17	31	26	53	55	15	37	71	19	36	5	10	36	19	48	72	78	199
ARID1B	72	70	62	82	53	82	87	45	58	55	65	67	108	33	59	69	11	21	12	14	30	30	24	21	55	28	40	19	42	32	67	12	35	33	54	58	24	47	64	29	46	9	8	20	30	47	67	89	221
ARID2	58	37	50	40	43	57	72	28	54	47	38	39	67	24	49	43	6	25	3	9	29	28	22	15	50	30	50	31	42	24	64	10	33	31	46	46	15	53	65	17	57	11	9	29	27	51	35	61	121
ARID3A	32	38	44	43	35	64	49	34	46	38	24	36	71	34	46	41	7	14	8	9	12	31	12	10	44	25	39	32	38	35	53	7	25	32	36	33	16	47	43	15	38	6	6	19	24	38	39	44	129
ARID3B	52	47	53	54	54	69	74	37	39	45	36	37	64	22	49	37	9	17	10	8	22	27	21	13	61	22	38	21	39	27	56	17	36	36	79	41	22	48	51	15	41	10	12	22	26	48	49	43	129
ARID3C	30	40	47	44	35	54	65	33	36	33	33	35	67	27	45	53	10	24	3	11	29	31	19	17	38	31	28	16	50	34	70	7	22	30	50	29	15	39	55	18	19	7	7	18	24	36	47	60	106
ARID4A	41	47	38	57	48	67	63	34	46	35	29	29	64	18	53	47	7	16	9	9	24	25	20	16	47	30	34	18	52	28	59	18	32	38	40	29	24	38	54	23	40	6	9	28	23	33	39	58	134
ARID4B	42	45	47	51	42	67	63	41	59	62	43	45	97	33	56	57	7	28	3	7	26	29	22	22	57	14	44	17	42	40	54	10	29	21	47	44	32	64	60	19	36	5	11	20	18	47	46	75	146
ARID5A	145	112	148	161	118	188	188	79	131	126	110	88	237	76	117	113	12	20	9	5	26	30	22	19	103	31	55	23	66	46	80	18	42	42	75	59	23	61	81	34	58	13	10	42	18	68	65	73	162
ARID5B	58	39	51	56	29	66	57	30	56	53	39	36	94	19	46	38	7	19	8	9	26	32	15	12	44	25	35	20	34	34	61	18	33	28	42	44	13	47	53	19	34	9	4	24	35	46	59	71	146
ARIH1	63	71	67	72	67	99	119	49	79	91	54	57	134	34	64	62	10	26	10	4	35	28	18	16	55	28	37	21	27	31	69	13	44	35	48	53	27	50	55	10	40	12	11	24	14	34	72	91	211
ARIH2	54	59	71	74	77	118	95	48	70	57	32	50	100	30	57	53	8	14	7	9	16	37	20	8	60	24	35	21	35	34	48	10	35	38	57	63	17	69	99	12	56	15	16	41	32	49	67	68	191
ARIH2OS	36	37	49	43	43	54	48	28	45	42	28	38	53	26	46	34	8	23	3	6	32	26	18	20	44	26	28	16	18	23	58	10	30	25	65	30	16	26	34	6	36	5	3	20	27	23	33	44	100
ARL1	30	41	49	47	51	69	67	33	35	43	36	42	89	13	31	43	2	27	7	8	23	18	14	19	37	21	32	21	43	19	50	7	17	29	51	27	14	51	50	12	46	7	12	11	24	32	56	74	166
ARL10	43	40	57	55	50	66	87	35	48	66	50	46	98	48	51	48	6	16	4	1	20	26	19	16	77	32	33	20	47	40	56	20	20	36	50	55	18	40	57	12	40	3	13	28	17	37	35	45	133
ARL11	39	39	43	63	52	79	62	23	52	35	30	31	68	19	38	48	14	13	4	5	29	35	13	17	72	33	44	13	51	35	53	16	31	28	64	46	17	51	49	16	53	7	3	26	12	45	39	51	113
ARL13A	18	30	43	39	23	60	42	18	26	34	32	28	56	25	31	30	6	20	7	6	21	23	12	13	28	21	21	17	23	15	32	9	19	23	27	19	8	26	33	10	16	6	7	10	9	30	32	34	83
ARL13B	39	45	50	38	50	71	59	28	38	30	29	31	71	19	45	40	6	27	8	7	28	27	21	13	57	21	30	26	46	29	46	14	27	26	46	46	15	43	59	17	33	6	13	28	20	42	49	65	140
ARL14	53	56	65	64	58	81	58	47	53	52	44	52	87	31	56	51	4	21	11	6	35	29	16	14	58	28	35	14	28	27	63	6	44	38	37	34	23	38	50	17	21	5	4	21	29	26	34	60	121
ARL14EP	65	66	59	92	57	110	96	36	54	63	58	53	114	23	61	61	8	14	13	5	24	35	14	18	63	32	28	27	46	40	66	14	34	36	66	46	13	41	52	14	38	7	7	28	26	42	41	64	127
ARL14EPL	35	37	42	47	35	44	52	33	46	49	36	29	96	24	45	44	2	16	4	6	22	25	17	11	48	17	31	19	35	33	54	8	30	20	31	28	9	43	42	11	39	2	13	17	11	33	25	50	101
ARL15	24	44	34	34	29	48	46	34	51	43	25	29	57	29	40	38	4	14	4	3	17	18	13	16	37	19	22	16	20	23	50	10	14	20	31	28	10	24	41	7	21	9	5	14	18	16	35	50	87
ARL16	56	60	60	67	66	90	96	41	51	43	38	41	88	28	63	50	7	17	2	7	32	24	12	18	62	25	44	16	41	17	46	10	35	27	47	54	18	56	60	11	37	8	4	23	27	63	44	62	141
ARL17B	46	62	63	56	70	108	97	31	65	42	60	37	115	34	56	34	6	16	5	8	25	33	11	16	139	50	63	35	87	64	107	23	75	71	94	76	35	114	129	37	73	12	18	54	41	89	58	67	171
ARL2	237	233	257	227	229	344	340	140	245	226	166	139	358	111	228	126	15	41	11	16	42	48	45	35	115	39	69	28	63	57	106	16	58	71	84	114	38	122	134	38	105	22	30	53	48	117	112	127	361
ARL2BP	101	138	121	139	132	143	170	53	101	93	80	62	144	56	63	69	7	24	7	13	38	31	23	25	95	40	59	36	54	64	92	21	49	49	91	72	26	79	83	35	64	15	10	50	36	59	86	117	256
ARL3	37	39	45	49	42	70	78	33	53	48	40	34	75	26	54	45	9	20	8	8	19	24	16	13	56	20	39	11	37	24	59	9	31	34	46	27	13	37	34	15	24	13	7	19	29	30	22	54	136
ARL4A	77	93	91	99	84	120	120	57	74	69	64	59	138	44	78	77	12	30	12	11	34	39	25	20	151	47	68	34	78	80	126	24	56	61	128	76	40	95	90	22	61	9	18	53	29	74	62	80	164
ARL4C	60	38	44	47	34	97	62	35	59	49	55	35	131	38	44	42	9	13	7	9	30	16	19	16	46	35	42	22	40	23	51	16	34	38	47	57	23	54	43	17	36	10	11	52	18	44	55	54	135
ARL4D	40	42	61	69	61	58	66	37	48	112	46	56	73	27	45	52	14	20	13	8	39	32	19	14	82	36	46	29	50	42	82	14	24	35	47	50	20	59	49	16	40	9	6	32	18	46	44	69	171
ARL5A	80	51	71	92	82	120	110	27	47	55	42	33	79	29	62	42	8	10	5	7	18	27	10	15	50	26	26	24	38	39	53	12	36	28	43	36	13	49	63	12	52	8	11	28	16	48	38	54	135
ARL5B	25	26	36	34	30	29	22	39	27	24	25	28	38	18	20	35	4	11	2	5	14	18	13	8	31	3	14	16	18	12	26	5	15	20	17	16	8	12	35	10	17	3	1	12	14	20	29	41	69
ARL5C	21	18	42	39	31	40	42	35	31	24	33	28	55	13	33	38	6	17	8	6	26	28	12	13	33	23	16	15	23	20	51	7	19	17	25	19	11	26	34	7	17	2	5	10	10	15	32	48	107
ARL6	25	32	32	45	41	65	59	26	36	24	27	20	52	21	41	42	4	21	5	4	20	21	18	13	43	15	37	18	28	16	39	10	27	24	36	45	7	30	38	13	22	2	9	8	11	29	32	47	83
ARL6IP1	106	97	121	97	95	176	169	72	119	103	80	62	187	53	104	79	10	19	18	22	32	34	30	23	129	48	77	34	68	72	112	17	84	59	106	94	34	119	140	26	91	13	17	79	58	93	161	154	463
ARL6IP4	122	101	99	125	102	190	154	46	105	82	68	54	199	41	74	68	18	25	7	10	50	35	29	14	69	24	53	25	67	42	62	13	50	44	70	140	35	123	179	41	90	11	22	80	48	119	153	149	406
ARL6IP5	81	77	72	91	81	139	91	46	74	75	70	47	147	37	54	48	7	31	7	5	37	23	24	22	35	25	36	11	40	25	55	14	34	29	49	63	15	74	77	15	44	5	11	37	27	59	111	158	388
ARL6IP6	42	38	41	52	27	61	71	31	48	32	38	29	60	28	48	40	6	10	4	5	28	20	27	11	63	22	40	25	48	24	66	6	33	30	53	38	24	40	52	13	40	5	6	27	27	46	35	53	123
ARL8A	447	425	514	558	451	633	697	239	439	362	333	222	619	178	287	239	12	40	22	18	44	51	37	35	225	81	136	66	155	118	192	48	113	112	220	143	64	192	227	89	152	31	31	95	87	175	101	118	298
ARL8B	68	66	72	93	68	116	95	64	62	76	76	50	129	51	68	66	6	28	8	4	36	39	18	23	63	32	35	20	33	30	62	11	36	46	49	46	13	58	94	10	43	8	14	30	30	53	62	98	231
ARL9	36	37	45	40	35	42	60	38	52	35	42	35	72	20	40	51	6	24	8	8	28	21	26	12	48	28	33	20	24	35	57	7	27	24	35	25	17	38	48	16	50	9	9	16	17	31	41	53	132
ARMC1	35	40	68	52	29	61	57	33	44	50	41	38	79	20	40	37	14	23	9	7	21	23	20	11	61	27	35	17	30	28	71	19	30	35	59	34	11	48	57	22	38	4	3	31	17	40	44	45	120
ARMC10	40	48	49	66	52	75	71	34	45	50	41	35	100	34	61	61	11	27	7	12	28	18	20	18	76	28	43	16	41	50	73	12	36	45	63	57	19	34	72	24	52	7	11	28	26	51	61	60	146
ARMC12	47	57	54	54	48	71	76	29	43	42	38	38	82	27	50	36	11	15	6	11	22	20	23	19	75	24	28	22	45	31	66	16	21	29	49	36	14	45	39	10	32	5	10	25	20	37	33	41	101
ARMC2	32	31	34	39	41	47	55	38	36	35	37	31	58	24	48	41	8	12	7	3	20	18	16	14	58	30	32	20	35	27	65	13	31	33	34	43	17	33	58	17	30	6	7	23	19	37	31	52	117
ARMC3	38	39	37	43	26	43	53	33	26	37	26	31	65	32	43	32	9	14	4	3	28	31	18	17	61	26	33	21	43	31	47	12	25	38	34	34	14	36	58	20	24	10	10	25	25	50	34	49	116
ARMC4	34	30	44	41	25	42	55	25	37	42	22	35	74	24	43	46	8	26	5	6	25	27	19	17	64	30	42	17	44	25	50	9	22	28	54	39	14	42	41	12	46	5	6	14	25	22	37	76	137
ARMC5	29	28	50	56	27	52	49	32	38	40	30	35	68	19	47	45	7	12	9	9	25	17	22	14	42	21	39	16	35	23	49	13	28	37	37	40	14	36	44	20	31	4	11	30	20	36	41	55	95
ARMC6	52	43	44	48	38	70	58	23	45	39	34	30	68	19	62	40	8	19	4	10	14	29	20	14	56	23	44	13	45	30	64	5	25	40	43	50	18	56	62	21	46	8	7	20	38	43	42	58	133
ARMC7	93	101	127	109	92	156	160	37	59	71	72	45	122	51	69	76	6	27	5	11	39	31	24	16	101	32	60	31	81	60	96	21	64	49	105	91	38	106	106	29	90	9	8	46	27	77	49	76	154
ARMC8	79	82	74	86	64	94	126	53	92	91	65	48	137	41	68	72	12	28	15	10	33	34	23	17	86	34	51	26	60	42	103	19	47	34	83	76	17	65	80	20	61	9	17	46	28	57	85	95	241
ARMC9	46	24	34	28	29	55	46	42	39	34	33	28	72	30	55	37	10	26	11	8	26	21	23	10	61	28	40	20	40	35	61	23	34	41	49	53	19	44	45	19	49	9	15	39	40	50	50	59	145
ARMCX1	35	50	43	52	46	53	74	36	47	51	37	33	70	25	58	44	4	28	10	7	23	22	20	9	47	18	37	20	36	19	48	10	24	30	48	60	27	51	60	12	41	9	7	35	32	59	54	64	168
ARMCX2	38	41	54	47	57	64	57	36	36	41	34	34	58	24	40	48	5	31	10	15	17	38	19	16	53	27	32	14	28	24	53	11	23	32	43	31	21	51	42	20	37	5	11	25	26	45	52	51	117
ARMCX3	89	84	86	107	83	126	132	49	107	73	62	44	155	36	74	57	5	27	11	5	32	21	26	11	67	26	42	21	31	29	78	11	34	30	58	73	21	69	70	24	51	5	10	35	30	60	69	77	194
ARMCX4	50	44	52	61	52	80	83	27	36	44	41	36	81	32	48	44	11	16	7	2	29	26	21	12	53	24	34	10	37	27	43	11	30	19	42	45	24	61	44	22	36	5	12	23	21	36	51	68	121
ARMCX5	41	35	40	51	51	52	58	26	25	23	36	29	72	13	46	33	12	25	7	5	35	41	20	20	35	16	26	21	38	32	46	9	25	32	31	35	16	42	58	12	33	3	7	24	18	43	43	63	130
ARMCX6	52	79	74	81	61	94	85	30	66	59	51	44	111	29	67	72	11	23	2	13	33	31	26	19	70	30	31	15	49	50	70	16	39	40	52	40	20	58	79	21	35	12	8	30	22	53	61	81	197
ARMH1	24	26	25	26	27	38	46	23	32	21	20	23	43	14	25	28	7	11	7	5	21	27	12	12	45	22	24	12	35	28	43	6	22	26	43	33	21	40	39	9	39	7	9	18	17	32	25	36	88
ARMH2	44	47	41	40	36	54	44	30	49	34	37	33	71	17	50	48	7	20	5	13	32	36	15	12	55	24	36	14	39	21	49	12	27	23	52	33	21	58	47	16	35	6	5	23	22	85	32	47	112
ARMH3	77	74	91	77	77	133	108	61	79	84	72	59	122	52	89	92	13	36	10	14	37	37	39	30	78	50	61	38	73	42	116	16	40	62	86	81	41	77	88	24	62	13	24	45	51	82	85	98	260
ARMH4	22	32	36	52	41	56	68	36	46	29	30	25	79	23	68	42	5	17	5	7	32	23	17	23	60	30	31	23	35	26	64	9	31	28	51	42	13	39	62	13	41	4	6	29	16	34	36	64	124
ARMS2	47	32	54	61	44	58	54	44	45	51	38	35	90	30	43	39	10	23	13	7	15	21	16	14	44	26	39	24	30	32	68	10	30	30	57	35	15	39	48	16	33	5	9	17	18	32	33	50	106
ARMT1	28	42	43	51	41	76	69	28	48	39	33	33	74	31	44	48	8	23	8	4	22	28	14	19	42	34	31	19	30	33	51	12	34	33	58	36	14	42	50	13	28	9	6	16	16	31	42	54	160
ARNT	55	49	51	53	52	93	86	19	47	46	33	31	77	24	35	32	3	14	7	5	15	30	12	8	50	15	13	15	34	22	49	6	26	22	36	47	21	41	49	18	27	8	5	24	29	39	38	41	96
ARNT2	55	55	40	58	41	56	65	23	39	33	18	32	59	20	46	54	7	16	18	8	31	17	13	21	58	34	40	29	36	32	72	13	40	35	61	33	19	53	60	26	40	6	7	28	33	47	39	61	122
ARNTL	43	58	39	61	32	80	60	30	48	50	44	31	76	32	44	49	4	12	9	5	25	24	16	12	50	29	31	13	38	20	64	8	43	23	42	38	18	38	53	9	31	7	8	24	17	26	51	46	128
ARNTL2	19	28	23	35	35	54	46	32	46	49	36	39	77	29	53	52	10	22	11	9	23	17	23	14	50	16	32	19	39	34	55	9	27	28	42	31	5	42	45	11	35	4	10	17	18	35	52	51	159
ARPC1A	73	72	100	76	69	119	118	46	60	61	53	62	129	29	64	56	6	16	5	3	29	27	19	22	72	28	29	23	61	28	73	15	39	39	76	54	30	66	85	14	37	9	16	23	21	58	76	78	204
ARPC1B	112	95	104	147	119	241	139	84	127	160	108	85	232	88	86	99	18	30	9	11	30	39	21	21	70	31	48	19	45	34	62	13	52	34	45	120	39	119	161	22	85	11	22	63	40	98	242	234	757
ARPC2	121	118	141	142	124	277	180	100	179	197	134	123	307	100	116	114	11	34	17	19	34	35	30	21	79	20	55	23	39	34	65	14	64	49	74	127	43	129	187	32	121	6	25	77	48	110	255	269	770
ARPC3	140	153	161	164	155	297	251	96	207	199	145	104	281	89	128	113	11	27	14	16	43	36	30	33	142	49	82	44	98	88	129	30	80	84	165	116	34	143	153	38	97	19	24	97	44	94	145	147	448
ARPC4	76	89	88	107	89	185	131	80	114	121	102	77	184	73	94	108	8	21	8	10	25	37	25	18	90	29	46	19	34	86	72	12	51	36	55	84	24	99	108	20	61	9	11	49	39	55	166	140	453
ARPC5	99	103	138	136	123	223	212	103	166	162	132	120	243	100	127	130	10	30	16	13	31	53	27	18	73	30	46	24	44	44	82	18	54	35	59	92	32	85	128	26	69	14	21	55	46	74	165	169	546
ARPC5L	59	50	62	72	51	84	72	60	81	66	58	53	106	37	56	62	11	17	11	7	22	35	22	11	64	21	35	16	28	26	54	11	34	36	53	63	16	51	73	22	57	4	13	32	28	55	57	81	216
ARPIN	69	54	56	81	56	93	106	44	81	61	58	47	134	36	60	70	10	7	6	10	18	28	15	10	40	16	35	12	19	16	51	5	21	30	31	40	14	29	51	16	28	5	4	16	11	18	42	53	128
ARPP19	128	118	128	145	141	151	207	52	95	82	66	65	121	39	70	72	16	32	12	12	32	39	20	17	144	51	77	41	75	81	104	16	70	73	118	80	44	101	120	39	67	13	26	59	47	90	91	107	278
ARPP21	36	42	46	55	34	40	56	21	28	35	36	37	72	22	46	56	10	18	7	10	22	21	11	8	62	9	28	24	35	30	57	8	28	29	39	24	12	40	36	11	36	5	3	31	17	22	23	47	96
ARR3	44	36	44	43	40	51	57	26	36	32	28	30	47	16	46	50	8	17	5	5	25	35	19	12	36	14	30	18	14	29	49	9	25	21	36	39	14	41	46	12	28	4	5	14	24	40	38	46	105
ARRB1	77	123	140	168	154	176	207	51	61	65	55	63	109	46	62	65	11	28	7	14	44	43	30	23	55	26	48	20	40	26	68	10	40	31	54	65	25	78	94	21	67	13	15	51	37	60	75	101	240
ARRB2	104	126	141	134	104	244	175	75	101	114	88	83	203	87	122	91	9	32	5	10	23	44	23	15	63	37	42	34	64	19	63	19	48	33	51	56	24	67	78	19	57	6	15	36	39	64	88	112	215
ARRDC1	229	209	241	240	245	402	372	125	258	219	196	111	419	119	186	151	7	27	8	7	34	34	23	16	95	36	38	23	61	26	72	14	41	38	70	88	24	69	81	25	60	9	12	44	29	59	74	99	279
ARRDC2	55	70	71	79	63	118	86	38	57	56	42	38	67	33	48	43	7	23	8	8	25	33	9	13	38	23	31	14	44	28	57	12	31	34	39	37	15	33	46	11	27	6	9	29	18	32	47	50	142
ARRDC3	79	91	128	108	96	165	159	107	125	124	118	115	263	90	134	97	10	32	10	15	42	26	28	23	95	47	61	21	53	56	64	20	64	49	96	103	43	80	121	44	84	12	17	37	56	81	189	176	417
ARRDC4	20	32	30	45	23	38	41	29	40	37	30	37	61	20	41	38	3	15	8	2	15	11	10	9	38	19	33	15	19	18	55	11	22	30	26	39	15	41	42	19	28	7	10	21	17	31	36	35	109
ARRDC5	38	23	39	35	32	49	48	52	34	34	32	25	60	19	50	44	7	27	10	10	35	27	23	13	61	26	35	24	47	38	85	13	30	35	78	57	29	55	59	22	45	8	7	21	17	45	42	64	117
ARSA	77	59	98	104	59	137	105	41	95	76	69	40	144	47	87	63	10	22	7	10	36	39	13	12	101	50	45	28	72	50	63	14	52	40	76	70	15	67	74	17	39	10	10	36	25	53	79	82	195
ARSB	56	57	49	53	58	78	77	38	63	65	53	33	118	35	70	60	10	31	9	11	27	35	26	13	42	32	39	14	48	36	73	16	36	32	72	63	21	53	63	16	32	11	11	26	20	41	64	70	199
ARSD	64	53	54	81	59	103	95	34	57	46	44	37	86	26	53	43	2	34	8	10	30	30	24	11	50	33	32	19	40	25	49	11	30	34	39	59	19	54	68	31	42	3	10	31	25	42	56	86	211
ARSF	60	52	89	68	74	95	111	34	56	34	36	45	77	27	36	41	4	25	6	9	19	37	23	19	45	26	28	13	29	30	57	10	23	30	52	49	14	45	42	15	42	8	6	17	24	44	39	47	127
ARSG	47	37	58	53	40	76	69	29	54	47	28	44	75	26	48	41	4	26	10	7	25	28	19	18	78	32	34	29	41	37	66	12	43	36	77	56	17	57	62	23	45	5	7	33	31	45	44	54	155
ARSH	46	60	72	84	71	85	105	43	64	66	49	37	103	29	67	41	13	16	5	8	23	22	22	25	52	24	30	17	43	22	56	12	17	27	38	34	17	45	41	17	37	6	8	21	20	30	41	59	107
ARSI	30	38	51	37	43	44	45	32	41	36	41	29	69	15	49	45	8	18	12	9	24	26	15	9	46	30	26	22	39	26	64	13	23	24	38	26	19	54	71	22	36	6	10	30	29	35	38	63	121
ARSJ	29	26	39	49	39	53	63	35	35	44	37	60	75	27	29	49	10	17	7	8	31	28	20	13	76	31	39	32	36	28	68	15	31	41	53	42	21	47	40	13	40	10	7	27	19	43	45	62	109
ARSK	22	27	31	30	27	25	31	22	28	27	19	28	54	20	38	27	6	12	5	4	13	27	7	8	34	20	22	17	23	17	30	9	26	20	17	24	23	16	35	9	31	3	4	7	12	19	25	27	82
ARSL	38	53	46	55	35	65	60	31	43	37	30	31	71	24	39	38	2	18	6	8	37	23	10	10	29	15	20	17	26	19	50	11	22	27	24	26	13	40	54	16	22	8	4	10	22	27	23	39	86
ART1	224	202	256	227	215	289	285	84	159	137	128	100	249	82	131	110	8	22	10	9	29	39	24	9	86	35	50	22	46	39	93	32	30	50	77	61	30	62	67	20	47	6	13	40	26	48	38	76	135
ART3	30	42	43	36	39	38	46	21	39	36	26	26	77	16	47	42	6	16	13	9	18	19	20	13	46	22	24	14	39	21	41	7	23	29	38	42	17	36	35	12	31	8	10	23	20	37	22	46	105
ART4	37	36	45	52	54	47	57	31	45	30	41	35	87	21	52	37	5	24	10	3	27	19	15	14	18	16	13	11	11	13	54	10	15	15	18	30	11	30	26	9	21	3	5	7	15	24	41	38	131
ART5	59	57	66	78	51	71	89	35	56	49	39	35	87	34	50	42	6	28	5	5	24	17	8	12	61	22	16	11	37	28	55	9	28	19	38	41	18	39	56	15	32	8	11	18	17	38	33	43	98
ARTN	39	31	60	55	39	59	57	31	32	38	23	37	86	24	47	45	1	15	2	2	16	29	14	13	44	20	22	16	26	20	47	7	31	25	38	38	15	41	43	13	23	8	6	20	12	35	35	36	88
ARV1	26	39	38	49	45	63	50	36	23	39	27	30	64	21	34	50	5	23	4	7	29	25	20	11	51	30	28	19	32	32	61	13	23	34	38	43	16	42	47	13	32	3	7	26	32	41	37	79	173
ARVCF	37	38	52	50	58	56	61	20	47	38	30	36	72	27	51	45	8	14	2	10	28	29	13	16	64	26	32	31	33	29	50	10	33	25	52	59	22	62	73	19	52	7	10	26	39	44	30	69	123
ARX	31	45	41	34	41	50	47	28	46	33	23	40	62	23	49	57	2	35	5	5	24	35	14	19	44	18	33	18	34	14	54	12	16	25	33	33	17	37	38	18	23	3	8	10	15	33	26	42	115
AS3MT	37	27	49	41	39	48	53	29	48	42	25	38	79	33	49	45	8	20	11	7	23	19	17	14	62	24	29	21	37	32	60	10	37	34	58	38	19	49	48	14	32	9	8	21	25	47	36	63	120
ASAH1	150	179	195	217	171	549	283	92	80	100	85	75	143	61	101	77	13	44	25	19	56	54	28	20	82	33	60	33	54	40	81	16	72	38	79	115	40	129	186	23	108	9	29	88	36	116	144	253	578
ASAH2B	35	35	32	48	40	49	51	32	35	35	17	33	63	32	45	40	4	25	6	3	25	30	23	20	73	30	34	28	47	42	64	10	31	28	54	45	10	43	52	14	48	9	7	26	26	45	51	47	117
ASAP1	60	71	74	78	91	93	106	60	52	61	68	57	112	37	70	73	6	15	6	5	29	19	22	21	46	27	37	9	35	38	68	13	30	27	59	56	19	56	71	18	64	4	9	36	18	55	55	81	176
ASAP2	54	41	58	64	61	76	78	28	32	47	32	46	74	30	46	37	6	16	7	11	37	32	19	14	40	31	30	13	43	37	59	17	30	31	50	51	27	49	51	20	43	9	8	27	28	45	47	64	146
ASAP3	44	54	54	64	47	70	69	29	46	38	37	46	100	25	51	52	6	17	9	5	25	28	12	12	52	23	31	24	46	27	53	16	26	34	59	42	11	57	49	14	39	6	12	24	30	38	48	61	131
ASB1	54	43	57	39	44	61	66	31	42	43	25	46	83	19	50	57	8	7	9	14	32	43	22	14	56	24	30	15	32	37	58	14	28	26	48	44	21	36	65	17	37	9	7	22	25	32	38	61	136
ASB10	40	35	43	47	35	43	51	31	36	37	24	39	66	16	42	47	3	18	8	9	30	32	28	27	64	21	36	15	27	24	55	16	31	38	47	37	17	46	52	18	33	4	10	24	18	35	49	55	132
ASB11	37	31	43	42	34	50	46	36	38	33	18	37	66	16	40	38	6	20	7	8	32	36	22	14	36	19	30	21	21	18	52	11	29	21	34	38	13	23	44	12	26	2	4	20	22	20	29	56	137
ASB12	26	37	43	44	30	62	53	38	29	28	33	46	53	23	52	37	11	17	7	3	23	23	21	18	42	22	28	18	43	27	53	16	24	28	42	35	23	43	47	11	39	3	9	15	20	28	38	65	130
ASB13	46	38	45	42	35	62	61	26	39	37	38	23	69	24	47	32	10	24	9	5	18	32	17	11	63	23	30	11	32	29	60	14	19	25	39	43	14	54	50	18	25	6	4	27	24	37	28	50	91
ASB14	15	25	27	27	32	38	38	27	31	28	27	25	44	14	31	35	7	16	8	7	32	23	21	17	51	19	29	15	30	24	57	8	21	31	50	20	13	32	32	25	29	4	8	22	16	28	33	38	96
ASB15	30	41	51	44	43	59	62	38	47	31	33	49	71	36	59	53	6	25	10	7	30	38	25	14	67	31	41	14	55	43	65	9	34	44	65	47	17	43	53	12	30	10	11	22	28	50	35	73	156
ASB16	43	45	48	36	40	54	55	28	46	47	34	36	93	29	48	45	6	18	6	8	15	23	14	9	50	26	29	21	35	38	64	8	29	21	44	32	12	52	43	15	33	3	10	28	26	33	33	52	75
ASB17	25	28	45	43	36	47	39	27	32	18	29	24	63	27	39	44	8	20	5	8	29	26	14	14	41	17	36	26	27	23	66	6	28	38	54	36	15	41	49	13	27	9	12	24	23	30	21	47	95
ASB18	33	37	40	31	35	36	42	34	32	33	34	31	49	24	38	45	4	12	6	7	19	33	18	14	44	22	45	25	32	33	67	10	23	32	55	39	18	31	53	27	40	7	5	27	26	36	31	45	116
ASB2	35	33	40	52	37	44	51	27	56	31	33	38	57	21	43	37	6	15	6	6	20	13	21	11	59	26	28	22	38	29	53	8	29	37	40	34	17	40	35	8	38	5	6	19	12	36	34	55	93
ASB3	43	35	42	51	33	56	52	34	44	38	39	41	62	17	31	53	7	13	5	7	25	13	11	18	36	14	29	11	24	17	36	11	23	27	34	29	6	35	36	11	29	4	7	9	15	19	17	39	95
ASB4	30	38	42	47	44	48	58	28	39	45	26	34	65	22	35	35	5	26	8	5	21	28	18	18	64	13	27	21	44	30	61	13	32	27	57	38	20	37	39	21	43	4	4	17	23	45	33	42	127
ASB5	26	26	26	41	20	31	41	22	30	29	24	28	42	22	40	36	6	18	6	7	24	23	15	18	33	16	15	14	16	11	40	3	9	20	13	22	14	17	28	11	19	3	11	9	15	15	23	46	131
ASB6	52	54	65	44	44	78	72	39	58	60	48	40	75	32	63	62	10	16	8	9	33	28	10	9	67	21	48	20	46	33	67	15	31	29	52	57	19	59	55	24	44	14	11	35	21	49	44	59	156
ASB7	31	38	49	58	42	65	63	46	38	48	43	37	87	30	67	50	9	11	9	11	27	26	23	14	55	20	27	16	38	35	53	9	38	32	60	27	23	49	46	17	37	7	17	38	23	37	35	53	138
ASB8	1	1	1	1	1	1	1	1	1	1	1	1	1	1	1	1	1	1	1	1	1	1	1	1	1	1	1	1	1	1	1	1	1	1	1	1	1	1	1	1	1	1	1	1	1	1	1	1	1
ASB9	35	38	47	64	41	54	56	26	32	41	39	40	64	21	39	45	10	14	6	6	21	28	19	16	64	25	30	25	29	39	74	8	39	37	51	33	21	39	52	17	21	8	8	25	12	37	29	64	122
ASCC1	34	30	51	56	41	57	67	32	44	37	39	33	70	24	40	46	6	24	9	1	19	30	17	11	56	31	40	24	45	34	53	14	23	26	45	42	12	36	45	13	19	5	4	22	21	35	42	51	116
ASCC2	32	50	45	53	48	56	59	31	40	36	37	34	85	25	48	42	6	15	7	9	28	18	12	23	56	19	26	20	29	25	55	13	26	24	53	43	8	55	61	10	35	15	2	16	24	44	51	52	165
ASCC3	46	56	53	66	59	94	72	51	83	79	79	56	129	40	87	61	6	24	4	10	25	36	32	18	73	24	52	28	47	55	75	13	45	52	56	115	31	83	114	27	69	9	12	63	42	75	86	99	277
ASCL1	40	43	51	52	39	74	75	37	57	43	45	41	95	30	45	56	12	15	8	11	28	30	21	21	70	34	30	19	43	30	65	8	38	30	62	35	27	39	56	14	45	4	17	19	15	34	30	57	104
ASCL2	37	45	59	52	46	53	63	38	51	56	43	40	101	45	66	58	13	20	14	6	37	38	18	26	66	34	31	29	49	41	61	16	34	32	55	44	13	51	57	15	36	4	10	35	30	45	61	70	148
ASCL3	41	38	58	44	28	63	59	32	36	38	38	34	72	23	39	54	10	22	9	7	23	27	10	19	60	34	32	19	38	29	65	8	28	29	51	36	23	56	58	22	55	11	7	30	21	53	53	58	120
ASCL4	49	63	58	50	38	73	58	44	49	43	33	34	82	34	44	52	3	21	8	4	31	34	14	14	79	27	28	21	45	54	67	12	35	25	67	40	15	48	45	22	37	5	10	26	27	46	40	54	117
ASCL5	38	30	43	44	42	47	60	28	33	41	24	33	57	27	50	51	5	26	9	7	21	29	21	18	76	40	29	21	40	46	61	16	38	41	59	42	20	48	58	19	56	12	7	32	33	39	43	56	122
ASDURF	42	49	43	63	45	56	57	25	42	43	35	33	61	21	40	41	5	16	5	10	31	23	15	10	45	26	22	17	42	25	40	6	39	23	42	40	8	34	65	14	24	7	5	15	21	29	39	41	121
ASF1A	53	37	51	45	47	66	72	31	44	42	33	33	79	21	39	34	6	23	7	8	27	37	22	14	40	26	30	16	32	23	45	7	28	31	35	30	21	31	38	9	37	3	11	24	19	29	33	68	122
ASF1B	58	56	70	69	67	77	80	37	63	47	53	34	91	31	47	57	9	19	13	8	28	32	14	14	81	37	47	31	60	49	73	20	45	45	78	57	17	60	67	31	50	10	11	18	29	76	43	76	165
ASGR1	34	33	47	45	49	64	61	53	44	52	36	42	77	26	47	43	5	25	9	3	23	22	13	18	56	22	27	17	60	33	65	17	29	29	45	33	17	42	50	4	39	12	7	18	19	46	39	51	132
ASGR2	60	54	66	56	50	73	93	59	54	85	43	36	119	51	72	53	4	13	6	10	25	18	12	17	83	30	37	25	40	37	59	12	25	33	45	44	17	48	48	19	33	8	8	22	25	33	35	56	113
ASH1L	88	74	88	75	63	128	95	48	68	56	57	44	122	28	60	65	9	17	3	9	36	27	26	20	53	26	50	25	43	36	63	12	49	46	56	66	20	70	86	19	59	7	19	43	42	71	70	75	169
ASH2L	50	48	41	61	52	88	78	35	46	63	34	40	62	27	47	44	4	17	9	6	19	17	18	11	37	17	34	18	23	28	58	11	34	24	46	46	14	50	39	23	38	4	13	24	21	44	43	77	139
ASIC1	39	47	57	64	56	91	74	34	46	43	39	36	86	20	47	61	6	23	10	4	31	17	12	19	44	24	36	24	44	29	51	10	31	32	60	40	19	46	43	14	41	7	10	29	24	33	38	52	115
ASIC2	38	47	53	58	27	59	48	26	37	38	24	35	63	25	38	35	4	18	4	6	26	13	13	16	38	11	23	11	12	21	45	15	23	28	27	25	8	36	48	9	20	1	4	9	12	28	24	26	90
ASIC3	47	48	63	63	74	70	79	29	57	65	49	46	83	28	49	53	5	15	10	5	25	30	12	19	46	28	34	16	32	32	69	13	22	33	49	37	14	47	60	17	43	6	6	19	20	44	40	48	106
ASIC4	15	21	26	28	14	26	27	13	19	19	10	12	40	8	34	25	4	9	4	1	14	17	7	11	15	7	14	7	10	14	22	4	7	12	15	12	5	15	16	5	12	1	3	9	7	16	15	28	56
ASIC5	36	36	44	35	46	43	56	35	42	45	25	35	85	21	55	45	10	13	4	5	15	25	16	13	50	16	30	17	28	20	51	13	23	24	50	31	10	23	29	14	17	6	6	12	21	24	29	56	96
ASIP	27	37	36	44	32	53	46	30	31	31	27	26	62	20	36	55	4	20	5	3	21	16	13	13	21	10	18	11	11	13	31	7	18	17	14	24	11	16	14	9	19	1	5	9	18	15	24	40	104
ASL	100	92	81	112	87	117	125	48	85	70	56	58	134	41	87	60	15	33	13	7	35	34	25	22	70	42	67	34	58	38	78	17	43	36	75	75	24	92	97	27	65	10	16	31	36	81	62	134	243
ASMT	72	95	90	109	74	103	103	54	105	85	57	43	133	53	70	62	7	15	6	4	31	27	18	14	55	28	37	27	40	33	78	11	26	30	53	47	25	39	59	19	41	7	4	23	21	52	41	47	116
ASMTL	42	44	61	36	54	76	60	33	35	38	31	38	71	26	54	44	10	32	4	10	40	28	18	24	60	32	25	19	44	32	61	14	38	33	60	41	18	50	55	21	34	10	10	32	19	38	49	57	136
ASNS	28	21	47	53	35	38	59	44	33	33	42	34	57	20	58	62	9	20	8	8	20	36	15	14	46	32	32	22	39	31	50	12	26	32	54	32	17	46	43	15	21	9	10	27	19	34	44	60	133
ASNSD1	36	42	46	59	38	67	56	22	41	33	28	23	69	15	37	43	4	19	1	8	25	18	13	9	43	21	30	17	32	23	42	7	22	26	45	29	19	34	47	16	19	2	7	12	17	24	30	45	87
ASPA	57	57	60	54	68	75	84	36	53	54	46	52	83	24	45	60	15	23	5	7	31	34	18	18	61	26	39	24	55	34	79	15	34	38	71	52	27	65	59	22	35	6	9	28	25	50	43	60	152
ASPDH	48	45	41	47	39	63	52	29	45	24	23	27	69	18	42	36	10	22	10	7	15	35	14	11	72	33	34	20	37	40	56	9	37	20	65	43	20	52	57	14	39	8	7	26	23	45	35	52	130
ASPG	32	56	46	56	39	59	59	37	51	32	33	27	76	26	30	42	7	15	3	4	20	26	24	20	55	19	20	16	32	26	56	17	32	20	45	26	10	47	60	13	27	7	8	25	23	41	35	53	102
ASPH	109	155	172	205	160	244	277	68	131	113	100	74	212	46	133	88	7	23	17	15	47	47	23	21	140	34	71	37	65	58	103	19	68	55	107	156	62	202	293	66	164	26	40	80	72	180	177	198	568
ASPHD1	61	71	69	71	64	82	90	35	62	56	52	36	81	24	53	56	9	20	7	4	24	18	14	12	56	14	20	11	23	28	51	9	18	22	45	31	15	30	35	16	39	5	6	16	16	48	18	43	96
ASPHD2	203	181	288	241	187	310	270	130	268	202	204	129	350	124	189	156	3	22	12	6	28	28	23	11	58	30	39	25	40	35	71	14	27	32	66	41	21	50	59	16	50	11	10	35	21	36	35	42	113
ASPM	38	33	45	53	48	75	48	26	50	47	35	47	86	23	45	64	9	14	5	5	17	32	26	14	59	26	28	18	24	27	56	7	26	28	41	29	17	38	32	14	28	7	12	17	19	28	53	43	157
ASPN	32	37	44	36	36	42	49	23	36	30	29	34	57	28	20	34	7	17	8	3	27	29	23	19	42	24	24	16	35	29	51	12	23	32	28	28	16	42	30	5	31	3	9	14	17	23	26	51	84
ASPRV1	55	53	63	69	62	95	76	33	50	63	42	32	109	29	62	80	13	22	10	4	42	30	20	18	68	33	46	34	50	29	67	16	36	38	54	46	16	66	47	21	42	7	14	13	19	41	38	52	109
ASPSCR1	52	67	97	76	87	93	103	52	68	75	63	57	108	36	78	54	13	27	7	9	33	39	17	20	72	43	34	20	54	44	64	18	44	37	56	87	22	78	81	28	61	12	9	33	37	78	42	97	189
ASRGL1	45	54	57	58	48	61	70	40	46	38	30	40	69	32	63	63	7	24	5	7	20	23	20	13	55	37	45	22	36	18	59	17	35	28	35	38	15	47	56	8	44	6	11	23	21	40	45	62	153
ASS1	132	116	169	167	146	205	229	61	129	140	100	80	176	75	94	79	29	59	19	20	52	58	53	42	359	119	151	87	189	164	212	47	148	154	267	158	88	225	251	88	140	35	29	94	62	224	110	147	325
ASTE1	45	41	44	39	45	54	54	29	41	69	27	25	79	21	41	41	5	14	10	6	28	21	14	10	50	16	28	13	30	34	56	11	30	37	48	45	16	37	44	12	32	10	12	18	28	27	33	47	120
ASTL	21	26	45	55	34	40	49	29	36	39	26	35	79	20	41	51	7	15	8	5	34	23	12	7	50	17	31	15	25	18	42	7	25	19	36	34	10	29	18	14	26	2	16	14	20	32	41	35	96
ASTN1	25	28	24	30	36	39	34	32	26	32	26	26	64	18	26	23	3	12	5	9	21	19	11	13	38	14	18	22	18	23	34	5	28	29	29	23	13	27	33	12	31	5	4	15	19	27	28	45	92
ASTN2	20	35	32	42	41	49	37	30	28	37	29	28	72	22	32	43	10	13	4	6	30	23	18	15	49	18	31	17	36	30	82	11	31	24	50	33	12	47	45	14	33	8	7	22	27	32	33	44	102
ASXL1	77	69	72	78	69	116	89	49	74	69	51	45	102	41	58	58	9	20	4	11	22	28	14	15	72	30	42	26	54	34	71	10	28	41	59	52	25	59	61	19	42	6	14	28	33	42	48	49	172
ASXL2	40	44	67	46	50	68	60	37	58	55	39	42	109	30	50	39	8	17	7	11	29	28	16	18	59	35	40	25	35	33	68	22	37	25	49	51	7	55	54	21	40	6	9	37	23	45	46	65	145
ASXL3	40	41	50	55	42	54	61	40	53	63	31	31	81	25	46	51	7	20	6	7	35	34	17	12	61	22	34	18	41	31	64	14	25	35	50	51	20	47	45	18	35	6	17	24	27	36	32	63	113
ASZ1	43	32	47	38	40	55	33	34	34	48	35	50	61	25	52	44	5	20	11	5	23	20	13	13	47	23	21	16	52	25	46	10	30	27	49	25	10	33	31	14	27	6	11	18	22	37	28	38	85
ATAD1	44	52	63	57	60	92	75	26	48	51	49	40	88	39	50	54	4	18	7	14	30	22	16	15	81	35	43	34	43	41	71	19	40	44	61	57	21	83	90	24	42	12	5	31	20	43	72	74	210
ATAD2	31	44	46	35	53	51	62	35	39	41	34	20	67	16	37	27	5	18	6	8	21	24	13	22	43	29	30	13	26	26	48	10	29	30	73	46	15	44	47	18	33	5	5	24	28	40	44	64	153
ATAD2B	61	63	53	54	58	66	63	34	67	46	33	46	97	33	51	60	6	15	4	6	24	34	15	18	57	33	50	18	39	29	62	17	45	51	54	59	29	67	64	24	42	13	10	30	28	50	52	67	129
ATAD3A	183	178	180	210	197	257	271	84	223	188	157	107	377	102	184	140	10	41	18	16	34	40	36	26	139	55	76	42	81	86	94	20	79	74	126	187	55	184	234	56	136	21	34	98	72	165	139	139	443
ATAD3C	34	35	61	48	47	58	60	27	34	28	40	33	76	27	45	51	11	18	8	5	23	25	27	20	122	35	61	26	66	74	103	23	55	56	101	77	31	85	80	42	49	11	8	48	34	60	53	46	109
ATAD5	53	57	50	53	40	71	62	47	41	45	37	47	85	33	62	53	10	23	5	10	41	44	21	22	79	32	39	16	54	29	73	9	28	40	44	43	26	59	66	19	34	7	12	27	29	47	48	73	153
ATAT1	26	44	45	37	39	43	69	46	47	49	29	30	64	28	39	37	4	16	6	6	23	23	11	13	53	24	40	22	34	20	45	10	24	19	48	29	13	37	42	10	39	10	6	9	31	39	45	59	124
ATCAY	37	29	41	36	43	37	47	34	29	41	35	28	53	25	48	32	3	17	7	8	25	24	21	15	58	28	29	22	27	27	58	10	28	27	40	43	19	54	47	16	37	5	9	18	24	36	21	52	111
ATE1	47	68	44	51	46	83	66	22	36	44	34	30	110	29	58	48	9	34	7	10	21	35	14	16	66	29	57	23	49	35	53	8	43	39	61	55	30	67	80	26	53	8	19	38	29	57	49	67	166
ATF1	45	54	57	53	51	85	92	28	60	56	60	44	99	30	57	57	11	19	8	13	24	34	22	17	59	31	32	19	49	26	61	15	36	50	44	57	16	49	73	11	57	7	6	35	23	45	59	58	149
ATF2	218	204	268	216	251	280	284	115	226	186	171	112	306	108	150	127	7	20	11	11	30	44	21	19	86	45	69	20	56	52	106	19	50	28	62	61	24	80	79	20	69	9	14	44	26	50	83	79	198
ATF3	67	76	88	79	62	78	88	205	114	160	326	236	251	117	248	217	4	17	7	7	23	25	24	11	87	29	41	18	64	50	77	17	39	44	70	58	41	83	123	26	118	22	22	43	31	78	213	236	412
ATF4	291	274	244	255	263	375	416	190	262	247	234	170	438	123	248	225	23	44	18	24	71	69	45	33	165	66	147	52	122	75	151	47	158	76	197	229	69	270	347	50	189	25	66	154	113	210	286	277	699
ATF5	49	45	44	48	42	61	66	58	110	109	40	47	159	43	49	78	5	21	5	9	29	21	16	13	54	19	34	32	25	22	63	10	40	44	54	56	10	70	56	22	35	11	11	38	27	52	63	76	225
ATF6	59	71	84	74	60	90	122	42	74	60	60	68	131	38	57	55	7	18	11	7	18	35	26	23	43	28	27	21	37	33	66	9	32	27	51	45	14	49	68	14	46	8	8	35	26	46	74	82	205
ATF6B	65	63	62	87	55	103	92	31	62	62	49	42	100	29	47	43	6	29	6	7	16	29	21	24	58	26	39	27	34	33	50	11	36	28	46	63	21	54	51	10	43	9	8	30	19	35	62	100	204
ATF7	56	66	83	95	62	115	121	48	80	64	61	36	123	32	69	53	12	22	8	9	40	35	28	18	75	31	54	20	48	36	83	12	42	32	59	56	22	91	69	24	41	11	9	34	31	51	58	89	199
ATF7IP	73	66	67	66	61	92	81	46	86	71	62	44	147	37	77	70	11	22	10	9	35	46	22	25	58	21	34	33	50	30	68	15	49	35	61	72	24	78	91	25	47	9	13	49	34	52	63	90	256
ATF7IP2	38	37	48	44	44	58	68	30	51	47	36	38	86	21	51	40	9	20	7	10	19	29	15	16	69	27	42	17	41	37	74	7	38	27	46	44	15	48	58	14	36	5	7	30	26	47	30	49	113
ATG10	28	34	35	37	36	51	60	42	41	41	31	28	66	36	53	48	9	26	8	7	24	32	27	18	58	30	32	23	50	30	60	10	27	26	34	42	10	56	46	18	41	2	7	28	27	34	33	57	125
ATG101	35	41	52	50	39	69	71	45	55	51	45	35	81	32	48	52	16	20	9	13	35	28	19	10	57	24	32	22	36	33	58	11	32	21	50	48	26	54	52	18	33	3	8	20	22	38	54	76	155
ATG12	80	72	87	98	76	139	117	50	68	93	68	52	126	43	68	69	9	22	8	7	38	30	19	25	87	41	60	37	59	56	78	13	52	50	70	52	29	79	100	30	59	6	13	40	29	58	99	102	241
ATG13	91	80	76	88	70	121	89	50	65	56	66	48	134	31	75	51	6	17	5	8	32	36	27	20	80	29	40	26	41	44	64	14	45	43	73	59	19	72	58	30	45	10	13	42	26	67	80	80	202
ATG14	126	126	141	145	116	226	181	93	152	126	120	102	236	89	134	83	11	25	10	12	40	40	24	27	136	65	71	30	82	55	87	36	58	57	92	85	41	86	80	43	80	14	27	43	41	68	78	175	388
ATG16L1	54	37	55	47	41	82	76	30	61	46	47	37	92	25	52	56	7	21	7	8	17	27	17	13	53	30	34	22	33	25	62	12	31	35	51	28	14	47	51	25	47	8	5	23	23	50	49	76	118
ATG16L2	68	61	94	86	52	123	86	40	71	63	55	61	133	27	69	60	2	15	7	8	19	22	19	12	41	27	32	20	39	22	56	16	36	21	42	39	12	35	68	11	39	4	10	35	19	33	50	64	139
ATG2A	55	52	57	68	59	69	70	40	56	43	42	39	94	32	72	40	10	8	6	9	32	36	10	18	45	32	41	19	31	39	43	10	30	24	46	50	22	49	63	22	34	8	11	25	20	54	40	63	166
ATG2B	58	60	51	62	55	74	63	22	47	49	42	44	84	36	50	45	8	28	8	13	22	24	13	17	65	22	36	16	31	34	57	11	37	36	46	40	13	45	50	19	45	6	8	26	18	29	43	49	145
ATG3	54	69	77	71	54	85	98	81	110	133	81	67	169	72	78	90	12	29	11	8	18	30	22	20	39	18	16	20	20	16	48	8	22	14	21	53	20	49	87	17	64	3	13	35	21	61	105	107	297
ATG4A	48	49	51	71	46	75	70	40	45	52	39	45	54	33	43	56	8	14	11	3	29	25	18	18	60	21	34	21	31	24	53	14	25	31	100	33	15	35	50	13	37	6	7	16	23	40	51	68	126
ATG4B	43	47	66	67	63	89	88	38	55	49	54	41	100	26	51	58	8	24	7	8	26	25	22	13	79	45	60	30	53	40	98	19	46	41	64	89	32	87	104	28	61	9	13	55	38	74	63	79	206
ATG4C	46	38	50	40	48	78	46	36	39	41	42	43	79	29	46	43	13	21	8	5	18	20	19	20	51	19	40	15	34	32	51	9	29	31	43	36	16	39	51	18	27	7	7	32	24	41	42	56	148
ATG4D	61	49	58	67	62	95	74	29	54	42	47	40	87	28	42	51	7	20	9	6	25	30	12	17	61	20	27	18	37	35	51	10	29	34	60	42	13	37	51	16	34	9	8	20	23	45	37	48	134
ATG5	52	44	53	50	37	75	60	26	59	43	43	32	65	42	60	43	4	21	8	9	32	22	20	14	52	18	32	17	29	27	50	11	34	23	32	41	18	42	40	20	33	4	10	26	35	44	47	55	156
ATG7	51	46	39	69	54	113	81	40	63	47	44	48	105	49	60	56	7	22	5	7	32	21	29	14	47	27	27	27	32	32	65	18	35	45	46	64	22	51	68	17	54	12	8	29	28	56	57	69	179
ATG9A	71	67	81	70	68	96	110	41	70	56	38	39	83	32	55	50	5	12	4	7	21	24	18	11	56	35	35	22	52	29	69	8	27	34	56	40	17	43	51	15	52	6	9	34	30	34	46	64	165
ATG9B	24	35	30	35	33	46	48	22	45	36	38	36	78	22	42	43	4	17	1	11	24	19	20	16	62	20	26	18	34	30	66	10	24	21	51	42	22	44	42	15	26	4	5	19	22	37	30	50	106
ATIC	47	40	44	36	34	56	54	30	55	41	27	36	83	20	51	42	6	26	7	6	17	18	19	15	55	29	44	23	44	29	48	17	30	33	39	33	19	46	56	23	35	4	9	41	24	42	59	68	205
ATL1	87	79	111	105	86	129	131	68	84	94	78	58	158	52	74	80	8	25	9	9	35	38	19	23	61	35	34	20	49	34	74	6	27	40	44	59	14	56	41	27	27	8	6	28	29	40	46	72	154
ATL2	72	79	108	81	83	110	103	32	56	48	59	39	102	35	60	54	13	35	9	10	24	37	24	20	112	44	65	31	69	37	69	19	59	51	97	61	28	68	79	19	56	7	7	43	19	51	81	103	222
ATL3	50	53	67	63	54	96	78	40	61	52	49	43	92	30	50	43	9	20	1	3	25	16	13	13	58	27	37	15	34	23	67	12	40	35	58	33	18	41	50	16	25	6	9	25	16	47	76	76	179
ATM	108	70	78	85	80	123	123	57	117	79	105	46	181	39	77	59	5	24	14	4	37	38	21	17	92	45	63	35	66	43	114	27	53	44	85	96	34	82	82	40	70	21	15	86	41	73	70	95	220
ATMIN	47	41	50	47	35	67	68	38	44	41	31	31	74	30	42	43	6	21	10	4	24	29	20	11	46	17	28	15	38	24	55	8	19	27	38	38	16	40	39	10	35	6	8	20	27	34	56	63	112
ATN1	140	128	123	129	129	160	187	61	90	72	79	83	159	47	100	71	10	24	12	10	36	51	26	27	119	45	65	28	60	47	105	18	68	65	99	85	24	113	137	18	66	11	10	57	53	88	88	110	255
ATOH1	33	26	38	38	28	43	45	29	36	41	33	38	58	21	31	41	9	18	5	2	22	25	13	13	58	23	27	17	27	23	58	7	26	31	46	27	14	41	27	15	38	7	8	19	23	39	34	43	112
ATOH7	34	36	36	34	38	34	48	26	39	34	28	37	61	21	36	48	3	11	4	5	24	31	18	13	53	31	29	10	24	17	35	11	24	22	33	24	15	31	45	7	29	4	10	15	16	24	31	39	99
ATOH8	80	87	105	131	113	101	158	27	42	39	39	36	83	18	47	39	7	29	7	13	33	42	26	17	61	20	43	23	34	24	53	10	35	24	42	46	14	38	60	17	35	5	11	24	21	54	29	61	148
ATOX1	38	62	54	57	40	95	69	67	79	94	61	59	148	50	63	69	3	17	6	10	18	23	13	13	46	21	26	26	39	25	55	18	39	32	46	40	13	60	54	21	41	4	6	43	29	41	111	90	234
ATP10A	1	1	1	1	1	1	1	1	1	1	1	1	1	1	1	1	1	1	1	1	1	1	1	1	1	1	1	1	1	1	1	1	1	1	1	1	1	1	1	1	1	1	1	1	1	1	1	1	1
ATP10B	25	24	33	34	30	34	49	29	27	23	19	22	55	18	32	39	9	18	5	5	20	22	14	10	44	25	17	18	33	23	40	8	28	24	39	27	11	30	52	13	22	10	7	15	13	35	41	45	112
ATP10D	48	49	69	78	64	82	73	36	70	55	41	49	99	35	60	54	11	22	7	11	24	30	19	14	65	40	41	20	46	32	80	9	41	37	58	52	27	55	64	14	47	9	9	50	33	56	42	72	170
ATP11A	68	128	111	121	105	182	139	46	63	54	65	62	91	34	66	64	11	36	9	16	27	33	23	19	71	32	59	22	63	30	66	8	43	39	63	119	44	155	235	21	110	6	22	36	53	134	67	148	425
ATP11B	72	54	69	64	52	96	79	28	46	54	56	32	115	30	47	51	9	12	5	7	18	22	11	20	59	30	25	16	31	40	57	12	30	33	56	39	18	49	57	20	36	6	8	23	22	40	50	107	190
ATP11C	47	38	46	45	47	78	64	43	44	51	41	43	102	21	56	47	9	17	1	1	26	26	17	21	32	22	24	24	17	16	47	9	25	22	29	28	8	37	45	8	29	4	9	18	20	25	47	54	136
ATP12A	27	34	33	34	37	40	47	34	34	32	21	35	69	15	39	58	3	20	4	5	18	24	19	12	64	28	32	14	28	24	54	8	32	31	41	34	17	31	46	17	31	6	4	22	21	32	35	42	101
ATP13A1	77	65	66	73	61	85	84	52	67	77	56	30	133	47	64	57	3	23	11	10	21	21	22	17	68	38	34	17	48	31	66	22	36	32	46	64	21	74	72	35	54	5	12	49	46	54	82	82	226
ATP13A2	52	34	66	62	49	90	81	36	64	50	37	33	112	44	48	51	5	21	8	5	25	32	12	14	53	35	34	15	28	26	35	8	16	33	42	40	21	54	56	10	59	4	9	25	22	34	77	68	196
ATP13A3	61	61	61	81	56	115	82	84	80	77	93	106	133	55	117	78	7	27	2	4	22	36	9	11	68	30	37	27	38	45	54	14	33	30	63	52	20	60	70	10	48	11	14	28	30	59	92	111	192
ATP13A4	41	99	64	82	105	116	110	26	39	29	27	33	63	22	53	48	6	19	8	12	26	33	28	19	56	22	38	28	36	29	47	11	37	32	35	92	30	90	129	12	67	4	21	22	26	88	35	76	169
ATP13A5	38	35	57	34	53	66	56	25	57	41	37	43	107	27	57	46	11	12	5	4	17	28	14	16	44	25	30	25	34	20	56	9	16	29	46	24	22	43	37	14	34	8	6	16	14	31	21	52	106
ATP1A1	164	251	205	224	191	433	335	116	169	135	155	122	211	113	164	130	14	66	25	20	62	71	43	34	70	28	51	15	53	43	86	19	47	48	94	80	32	80	124	15	59	5	19	35	31	72	239	379	1009
ATP1A2	63	35	40	56	54	51	53	29	52	48	50	49	90	32	51	49	10	23	10	9	30	25	20	18	67	31	39	14	31	31	70	14	43	33	48	44	15	54	52	18	37	5	9	23	24	49	35	72	150
ATP1A3	106	103	155	119	109	176	170	98	165	124	105	93	248	69	140	98	9	26	13	11	36	63	27	34	124	36	46	39	70	56	97	27	60	53	111	97	37	75	104	27	61	12	22	55	55	65	54	89	155
ATP1A4	31	35	25	34	20	36	39	34	37	30	23	34	60	32	45	32	4	14	8	2	30	20	19	16	51	21	31	18	26	29	50	9	13	28	31	31	19	44	39	12	35	8	5	20	16	24	35	52	125
ATP1B1	674	585	587	661	749	1272	950	361	931	771	530	402	1310	407	699	491	20	56	13	27	67	85	35	59	187	48	96	33	81	97	94	12	84	62	168	160	52	190	343	29	171	14	32	75	66	189	168	424	1053
ATP1B2	31	30	34	42	30	45	46	21	28	33	23	30	45	13	31	29	6	8	1	5	21	21	12	7	51	17	28	11	32	23	40	11	23	24	45	26	12	46	41	20	34	7	7	22	17	32	27	30	84
ATP1B3	88	96	95	101	98	186	130	112	150	117	123	134	253	87	108	129	13	28	12	9	34	42	39	25	115	43	63	35	87	50	100	21	81	60	70	102	26	101	148	37	69	12	11	66	46	75	186	141	365
ATP1B4	17	31	45	47	29	47	57	34	29	38	28	27	50	21	39	42	6	18	9	8	26	16	13	13	41	19	21	18	27	23	52	9	28	21	25	35	23	32	44	6	33	3	13	17	17	35	23	53	108
ATP23	30	31	33	33	28	52	42	29	45	25	30	29	63	16	27	29	4	18	3	7	29	17	11	9	49	22	32	23	26	20	36	6	21	22	45	22	12	25	41	8	33	8	5	15	17	25	35	49	101
ATP2A1	105	79	102	100	122	131	151	41	45	42	45	67	85	27	61	36	10	19	6	14	11	24	14	15	43	13	22	14	36	27	62	12	28	22	39	36	11	32	48	13	24	6	9	20	13	39	48	53	131
ATP2A2	137	67	87	107	96	165	132	111	211	175	163	125	231	101	133	126	11	24	6	7	36	24	18	10	112	30	38	22	50	47	80	11	57	57	91	111	43	120	136	26	74	10	17	52	54	104	175	191	470
ATP2A3	62	56	66	68	62	92	102	45	64	55	71	36	123	30	54	54	5	19	10	6	17	44	22	9	41	18	33	18	32	36	52	10	19	26	46	33	18	44	53	12	49	10	10	23	31	45	42	65	167
ATP2B1	50	61	58	61	50	97	67	53	57	62	73	53	119	33	54	48	15	19	10	10	36	31	20	19	67	33	42	22	41	42	68	12	35	37	50	69	27	73	96	18	62	12	11	56	46	55	75	88	201
ATP2B2	34	32	43	47	38	66	51	22	42	35	41	29	88	29	52	38	5	21	6	6	31	25	22	15	51	31	34	27	41	34	50	16	45	40	36	33	13	45	34	16	31	6	8	26	25	40	39	61	142
ATP2B3	39	43	57	47	54	62	60	42	46	39	38	36	73	32	49	47	5	16	7	6	25	24	9	11	38	23	24	9	29	19	41	7	28	26	31	25	9	39	41	5	21	3	4	17	19	24	36	69	120
ATP2B4	143	134	132	144	134	192	190	77	141	110	93	91	222	67	101	90	14	33	11	8	46	50	37	31	107	37	61	36	76	59	72	22	73	47	71	109	39	123	125	31	86	15	23	75	58	88	148	189	516
ATP2C1	118	125	148	173	144	188	221	86	133	141	117	73	222	59	101	90	12	19	10	11	27	42	24	25	120	57	55	31	69	61	112	28	69	42	115	101	32	132	160	44	89	13	19	68	49	107	114	137	337
ATP2C2	45	40	55	56	42	44	73	37	38	34	28	22	45	31	30	50	5	25	4	9	19	32	19	13	67	24	30	15	43	25	58	8	24	42	53	35	23	55	72	14	39	10	9	19	30	40	33	62	147
ATP4A	130	143	165	183	148	192	205	94	135	135	102	90	193	68	118	88	17	31	9	11	33	29	21	23	79	37	55	30	57	47	78	15	44	54	67	56	20	67	68	25	56	10	12	36	29	56	53	66	150
ATP4B	21	22	27	29	27	47	34	26	32	41	33	19	55	12	39	44	6	25	7	7	20	27	11	18	26	15	27	20	25	19	23	9	13	23	13	17	12	18	36	6	21	4	6	12	14	34	25	42	109
ATP5F1A	100	138	130	166	147	251	203	74	124	122	107	62	177	56	76	88	16	36	15	11	40	55	26	20	124	42	79	39	62	70	116	24	59	53	105	133	38	136	181	25	94	13	17	81	42	114	206	208	683
ATP5F1B	139	131	128	170	174	245	211	115	209	184	156	115	304	92	149	135	11	36	10	13	47	48	23	18	93	35	55	28	48	69	103	11	63	54	78	121	31	135	169	22	93	14	23	74	54	98	314	300	1023
ATP5F1C	114	97	94	113	99	163	167	69	91	108	74	59	159	59	99	78	9	34	6	5	37	37	25	20	78	45	64	34	60	52	80	17	62	54	86	88	30	114	127	34	82	12	15	50	40	77	104	112	436
ATP5F1D	74	80	70	88	86	118	107	46	76	62	74	54	124	31	78	64	13	24	7	13	33	33	17	25	80	23	40	13	50	27	54	18	37	35	46	63	23	57	96	14	46	9	13	33	26	54	95	111	324
ATP5IF1	71	64	78	85	61	119	120	33	87	57	67	49	137	38	60	50	8	25	8	14	24	37	22	24	90	23	54	26	46	30	69	14	52	45	55	102	42	104	106	12	81	10	13	45	47	86	97	136	418
ATP5MC1	117	114	152	127	114	159	147	67	118	91	102	79	189	53	90	89	11	18	14	6	37	33	22	20	79	42	57	17	45	46	74	17	41	40	62	58	23	48	67	18	57	10	11	30	31	42	73	101	221
ATP5MC2	1552	1399	1566	1338	1101	2261	1781	672	1805	1175	1182	547	2714	642	806	683	39	87	37	34	147	140	85	58	291	146	229	65	161	124	214	55	119	134	265	342	116	349	510	47	300	19	76	161	110	320	350	765	1518
ATP5MC3	105	92	122	126	117	205	168	65	105	117	95	77	180	62	77	98	19	25	7	15	47	61	28	28	114	34	65	36	88	55	84	14	54	66	102	103	31	103	144	33	76	7	17	48	41	93	171	172	503
ATP5MD	93	89	90	96	84	158	135	57	90	83	62	58	143	50	62	54	8	22	10	15	36	24	21	22	54	21	36	20	37	27	52	8	31	28	48	67	21	77	69	19	41	9	18	29	33	52	88	96	305
ATP5ME	112	105	129	126	128	176	190	49	89	94	73	69	152	60	103	65	17	35	11	19	52	63	34	21	98	32	54	24	77	49	101	19	80	53	90	130	43	161	164	43	98	21	22	86	52	138	157	221	611
ATP5MF	90	103	126	121	104	202	166	81	115	117	81	64	170	41	86	81	12	30	13	9	40	38	25	15	94	43	70	39	58	55	73	15	58	53	83	101	39	105	143	51	78	14	15	76	45	87	119	173	546
ATP5MG	341	455	538	534	520	660	687	276	519	423	360	363	778	292	335	299	38	93	35	33	134	122	68	98	354	164	311	131	215	205	296	57	245	242	297	278	220	264	353	203	317	67	153	128	304	256	139	269	686
ATP5MGL	69	55	63	69	68	91	66	46	54	55	33	43	112	26	60	49	8	20	7	5	26	28	17	14	58	29	43	29	54	38	67	15	23	42	50	43	26	56	58	17	42	4	14	34	26	45	74	50	115
ATP5MPL	77	80	126	104	99	154	120	53	75	80	68	53	166	49	72	74	9	20	9	15	40	50	16	24	101	31	36	25	58	43	63	15	47	54	65	66	27	72	92	20	64	6	9	40	27	68	107	123	308
ATP5PB	107	101	134	124	96	160	153	61	87	103	91	64	141	47	86	73	10	21	6	8	26	28	19	19	85	34	54	31	50	40	91	16	43	34	81	60	13	77	65	32	53	5	5	43	38	46	108	122	328
ATP5PD	105	110	132	134	120	191	166	64	103	87	82	67	169	50	85	69	11	28	11	12	29	29	16	28	131	48	86	34	82	65	100	21	74	50	119	81	36	100	109	36	74	5	20	62	42	85	91	109	288
ATP5PF	69	70	96	114	81	155	153	51	78	79	73	68	150	55	103	65	9	23	15	13	46	41	16	20	106	41	61	31	58	48	102	23	56	51	88	80	30	94	98	28	54	14	7	46	28	81	104	134	435
ATP5PO	87	83	90	114	104	149	128	47	74	79	70	60	131	34	90	78	8	28	14	15	44	30	25	19	89	30	54	21	54	50	86	17	43	45	77	68	30	90	117	38	40	3	20	63	40	83	96	114	377
ATP6AP1	90	79	98	110	94	189	125	83	101	94	87	71	166	68	111	83	12	11	6	10	31	41	24	25	62	22	28	21	43	34	52	10	28	27	42	61	25	67	85	27	52	6	11	29	30	59	162	186	404
ATP6AP1L	69	84	93	106	86	129	129	48	65	73	65	65	142	52	71	57	7	26	9	14	30	30	20	16	76	43	61	27	64	51	88	17	53	50	75	50	26	79	67	25	52	9	16	39	33	47	63	57	164
ATP6AP2	99	73	97	99	82	152	133	54	83	80	87	76	156	37	63	62	5	25	8	13	31	25	28	18	81	32	32	23	48	48	66	13	24	41	73	65	20	57	74	15	47	6	9	35	24	48	132	137	391
ATP6V0A1	74	55	83	89	63	124	129	38	79	76	57	45	128	45	56	81	6	25	6	14	43	42	19	19	67	40	50	33	51	41	61	13	52	53	81	77	39	92	117	34	67	12	12	34	28	66	78	96	228
ATP6V0A2	30	36	22	42	34	50	41	20	23	41	27	31	60	20	49	48	8	20	5	5	25	12	28	12	59	25	25	18	26	38	49	16	26	32	29	31	19	31	44	16	32	7	7	20	14	45	39	38	118
ATP6V0A4	30	37	45	38	31	36	42	30	41	27	32	28	50	17	42	35	5	13	6	10	17	22	20	11	38	21	17	14	27	10	41	8	18	21	27	25	13	31	31	6	30	6	12	16	19	24	26	63	88
ATP6V0B	218	199	216	219	240	345	317	137	248	226	151	123	327	111	176	168	14	31	5	11	32	44	32	23	134	78	85	37	106	70	128	31	68	74	109	81	27	113	125	27	68	8	16	43	39	76	120	167	387
ATP6V0C	173	125	172	195	161	312	214	149	235	195	145	111	333	128	154	129	20	36	21	17	54	56	32	27	112	34	68	25	62	68	81	23	55	45	96	105	25	139	151	24	63	7	19	70	32	98	316	373	900
ATP6V0D1	56	49	74	69	64	122	104	57	82	63	67	56	103	53	55	57	2	17	6	11	24	25	21	13	53	14	38	16	39	33	51	13	38	22	58	55	23	69	90	13	63	2	10	36	24	65	85	114	281
ATP6V0D2	27	40	35	44	32	66	54	34	36	29	32	34	71	22	33	35	5	22	10	8	19	27	15	17	52	24	33	21	39	32	54	7	29	31	30	34	19	32	45	7	37	4	8	25	32	26	30	42	101
ATP6V0E1	136	126	129	160	136	244	217	86	150	166	128	108	261	94	95	104	18	30	11	17	31	34	40	25	99	42	60	29	69	45	80	21	46	46	83	72	20	93	78	22	65	11	30	56	39	75	143	150	467
ATP6V0E2	71	82	86	94	81	129	117	41	84	63	65	45	126	54	64	51	11	23	3	10	26	23	14	16	79	24	42	17	39	41	79	14	40	50	61	64	20	79	72	28	41	13	4	27	28	55	53	54	157
ATP6V1A	62	54	74	60	77	129	97	39	55	58	60	49	88	39	58	51	9	22	6	12	29	36	22	19	66	24	41	18	58	30	66	12	42	36	63	60	22	66	75	31	50	10	13	35	29	59	61	105	224
ATP6V1B1	38	30	36	30	46	55	46	38	38	41	32	25	54	29	42	44	8	26	8	5	25	34	21	17	64	27	41	11	45	29	63	11	29	23	50	49	19	60	53	17	42	7	9	26	21	44	38	48	107
ATP6V1B2	88	96	121	152	111	229	168	114	150	171	138	112	281	83	114	107	2	43	14	9	44	44	35	33	101	35	57	38	52	45	92	18	45	35	80	94	25	107	123	24	90	12	26	63	50	91	200	184	502
ATP6V1C1	42	61	63	49	50	88	65	44	53	57	27	48	88	23	40	45	3	16	10	6	28	31	19	13	69	25	25	17	49	37	52	7	31	32	42	33	18	52	50	13	34	6	5	25	19	34	31	79	131
ATP6V1C2	73	78	76	95	79	112	113	45	69	80	59	41	126	45	69	48	4	13	3	5	17	26	15	15	54	27	36	21	33	29	45	10	33	23	50	38	17	48	48	18	42	9	7	20	16	46	37	35	83
ATP6V1D	46	41	57	52	46	77	69	33	41	52	38	29	57	28	42	56	7	15	4	6	15	23	16	21	30	11	13	6	30	19	31	8	19	15	18	41	8	26	41	6	26	4	6	11	26	32	59	68	152
ATP6V1E1	74	92	87	103	111	120	152	46	77	89	88	65	137	53	70	72	12	37	9	9	35	43	20	21	92	38	62	34	58	54	99	16	56	41	85	76	34	99	113	36	61	12	7	38	33	83	94	107	295
ATP6V1E2	34	39	46	40	33	47	43	33	32	43	24	43	82	19	40	31	4	29	8	7	29	37	14	24	71	29	45	23	54	43	82	18	44	31	55	50	19	52	54	14	46	7	10	25	26	49	31	67	120
ATP6V1F	115	112	95	111	112	221	156	70	102	107	81	74	162	52	90	69	8	17	9	9	33	33	25	20	77	31	48	39	57	48	79	15	52	56	69	74	37	87	104	29	54	8	17	40	38	84	90	127	315
ATP6V1FNB	25	24	45	28	32	42	28	24	33	31	27	18	56	15	15	29	9	14	1	7	17	19	11	5	49	15	15	19	30	12	37	6	19	15	42	34	13	31	30	15	19	4	3	18	10	31	21	33	57
ATP6V1G1	94	87	83	106	103	148	138	67	95	113	96	69	195	61	101	87	12	28	13	10	46	40	42	26	77	27	56	23	58	34	72	18	47	45	79	73	17	82	107	23	77	2	18	63	37	84	124	133	352
ATP6V1G2	77	86	84	83	85	104	105	56	70	63	54	56	119	40	66	60	7	20	15	6	35	31	22	13	52	22	45	29	39	37	65	9	34	33	43	41	21	35	45	20	38	7	9	16	20	36	33	48	140
ATP6V1G3	44	38	54	42	38	47	44	29	36	38	20	26	51	17	42	37	5	19	8	5	23	24	21	15	65	34	36	17	27	29	60	8	27	32	34	35	17	39	50	17	36	11	8	19	19	30	34	48	112
ATP6V1H	51	47	65	68	61	100	74	42	65	58	51	48	98	32	53	61	8	19	3	8	13	29	19	12	58	33	30	21	41	30	50	6	17	24	52	47	23	42	66	15	49	10	9	32	21	47	65	75	184
ATP7A	58	39	46	65	54	57	69	35	45	53	33	42	84	33	49	53	11	21	10	10	24	42	17	13	36	20	33	16	41	36	49	13	35	31	45	34	20	45	43	10	45	5	11	26	27	38	39	66	139
ATP7B	50	51	56	59	48	68	79	37	70	51	39	48	109	38	55	52	7	24	11	8	23	27	22	18	65	29	45	27	47	38	67	12	32	35	56	47	18	44	49	24	34	8	14	23	32	46	39	56	147
ATP8A1	53	59	58	57	64	105	73	34	57	58	44	29	90	34	48	44	7	16	2	2	22	22	11	14	55	22	32	18	27	24	43	14	29	24	33	45	16	57	86	5	39	3	7	17	23	53	30	92	149
ATP8A2	42	43	51	66	39	69	57	29	40	30	35	39	92	35	33	47	5	17	6	4	18	26	16	13	54	33	39	21	28	17	51	14	27	35	35	30	21	38	46	8	31	6	9	18	19	31	24	49	101
ATP8B1	42	38	38	50	27	57	46	36	45	33	44	34	78	27	74	55	9	17	4	7	37	21	20	16	64	19	37	21	27	36	61	13	38	26	44	41	13	47	55	17	39	10	11	31	23	37	48	65	140
ATP8B2	77	72	69	52	60	90	78	37	77	52	66	39	122	31	63	64	10	18	15	5	22	25	22	17	69	26	39	15	45	38	77	11	28	41	70	60	19	58	64	25	51	11	11	49	25	39	80	72	156
ATP8B3	38	39	39	41	29	40	57	31	44	34	30	29	49	15	43	36	1	26	4	5	18	25	21	19	35	20	30	20	37	21	53	11	23	25	37	27	18	35	37	12	25	7	4	22	20	26	36	40	122
ATP8B4	1	1	1	1	1	1	1	1	1	1	1	1	1	1	1	1	1	1	1	1	1	1	1	1	1	1	1	1	1	1	1	1	1	1	1	1	1	1	1	1	1	1	1	1	1	1	1	1	1
ATP9A	40	32	46	44	50	42	58	22	30	27	23	31	57	22	29	33	8	16	6	3	18	13	14	16	50	18	26	19	34	24	49	7	19	21	49	43	18	47	41	13	24	4	8	20	28	34	27	53	109
ATP9B	58	49	53	67	41	76	70	38	43	54	45	43	95	39	52	51	8	20	8	14	29	27	17	17	61	23	40	23	45	32	70	9	37	35	47	51	26	88	46	14	42	10	9	40	35	52	39	74	157
ATPAF1	78	68	85	75	61	112	95	37	66	68	41	57	109	53	72	62	7	23	7	11	21	39	24	16	64	26	51	18	39	45	54	12	43	30	52	61	27	57	47	21	40	7	10	34	28	46	65	99	195
ATPAF2	39	35	38	52	38	41	55	35	35	60	42	44	77	28	47	30	8	19	9	7	29	26	18	12	61	28	37	26	36	31	62	8	41	32	54	40	19	55	51	18	40	2	7	32	29	49	38	60	157
ATPSCKMT	40	37	41	61	50	62	57	36	70	60	44	49	79	24	55	44	7	23	6	12	23	22	13	18	47	25	40	21	43	25	52	8	25	29	52	46	8	51	46	25	36	5	10	32	19	41	50	69	131
ATR	56	65	44	70	58	92	91	40	69	50	50	45	113	36	71	50	9	22	11	11	28	28	20	28	70	34	42	28	58	57	63	9	36	50	63	65	26	83	103	31	51	13	19	32	36	53	49	71	162
ATRAID	73	81	74	99	63	154	104	36	77	55	55	36	109	36	52	41	9	20	8	13	16	22	17	14	46	19	38	11	39	24	57	11	33	19	37	41	13	43	61	12	29	7	14	25	18	42	88	91	227
ATRN	56	68	64	68	57	92	73	44	55	51	34	45	103	33	59	50	8	19	9	8	38	27	21	19	56	22	34	26	36	28	66	8	45	37	55	46	18	64	59	16	48	7	9	17	17	57	65	69	155
ATRNL1	37	45	45	50	40	52	53	24	41	32	38	29	63	16	47	38	5	9	6	7	25	26	15	12	57	21	23	18	41	18	59	12	23	31	54	21	15	28	37	12	25	4	6	17	15	20	26	50	97
ATRX	522	549	606	688	691	983	909	452	927	870	674	568	1203	448	692	665	34	87	43	29	175	143	82	92	526	282	410	200	407	275	514	121	265	348	418	353	197	329	391	138	324	53	112	180	233	298	274	427	893
ATXN1	80	99	94	94	79	160	129	96	124	97	72	80	225	58	101	92	9	23	9	9	33	39	34	22	66	35	65	32	56	39	84	17	45	52	76	96	30	102	128	37	69	13	16	41	50	80	101	128	294
ATXN10	81	84	93	82	83	108	125	45	77	66	61	56	124	34	77	76	4	22	11	9	32	31	30	17	64	26	36	19	44	32	72	22	47	49	62	69	21	72	94	19	57	6	12	53	29	69	86	104	284
ATXN1L	122	123	161	114	125	175	153	57	98	71	81	80	143	42	74	82	12	28	10	8	41	41	27	15	184	72	71	49	101	98	137	32	68	71	128	63	26	70	89	29	73	15	15	27	21	57	63	75	172
ATXN2	136	150	160	182	137	215	250	90	116	116	101	89	220	66	98	104	10	25	7	21	51	34	26	26	95	20	64	28	77	49	85	19	64	54	84	85	30	94	105	34	58	11	19	53	44	63	91	95	274
ATXN2L	96	102	107	113	96	164	140	63	122	118	100	55	202	53	77	75	5	29	8	9	25	30	19	23	91	29	59	33	44	27	72	8	45	42	74	120	35	101	155	31	76	8	18	69	44	100	115	120	299
ATXN3	54	44	77	68	42	75	75	41	42	37	46	41	82	29	50	58	7	20	5	9	19	29	24	14	53	34	33	24	35	33	65	12	29	24	48	47	14	51	67	14	40	4	11	35	24	54	54	53	159
ATXN3L	39	44	51	49	30	39	47	33	25	35	29	36	54	24	37	51	12	29	11	4	28	34	16	19	40	17	33	18	37	28	53	9	23	35	43	33	13	30	44	16	41	4	14	24	19	28	39	62	116
ATXN7	82	64	76	84	73	124	114	66	87	85	68	63	126	41	71	68	9	21	13	9	35	43	19	19	86	37	44	30	43	56	77	24	38	45	74	51	35	66	68	22	37	8	6	35	35	51	70	78	178
ATXN7L1	42	38	51	48	54	67	59	32	59	41	32	31	85	30	41	41	6	31	7	5	38	38	18	14	72	37	49	24	32	34	59	16	36	31	52	47	13	53	48	19	44	3	19	23	21	63	52	71	122
ATXN7L2	38	37	45	54	52	63	58	39	44	33	48	38	86	23	58	46	1	18	11	5	23	23	13	17	50	28	38	14	42	22	55	16	36	37	43	26	21	47	47	22	29	5	4	24	27	27	31	48	115
ATXN7L3	65	67	69	90	75	127	105	64	70	72	64	69	143	30	55	87	5	22	8	4	30	30	36	15	79	34	46	28	48	41	72	11	51	43	62	57	17	74	108	20	49	6	16	41	35	57	62	86	184
ATXN7L3B	61	42	57	65	57	104	87	48	63	44	61	38	97	31	54	34	6	21	10	7	27	30	24	19	44	15	27	14	96	19	54	14	26	27	50	31	12	36	53	16	26	4	9	28	17	38	47	64	173
AUH	50	51	67	59	48	100	90	43	71	63	47	38	111	29	62	46	12	26	12	6	28	35	27	18	69	26	45	19	40	32	89	16	43	53	65	68	23	72	62	18	40	11	11	41	28	50	54	83	228
AUP1	66	73	74	80	87	118	103	80	96	93	90	73	197	69	88	67	9	24	12	10	29	68	17	21	64	21	34	29	34	24	70	5	33	33	48	70	21	65	82	19	50	14	15	47	33	61	132	95	276
AURKA	153	176	173	196	142	220	239	90	164	123	108	83	216	88	121	95	11	36	9	14	38	40	22	23	107	42	55	26	72	63	98	22	53	54	100	65	28	76	110	37	56	8	11	39	51	62	67	61	198
AURKAIP1	532	561	673	736	651	832	794	328	718	525	573	320	911	311	372	365	16	29	14	10	51	61	30	36	114	41	63	37	74	86	115	19	74	71	115	86	39	108	107	30	82	12	12	58	36	91	96	105	281
AURKB	31	34	47	38	20	56	49	26	46	44	33	29	57	15	41	43	8	21	6	7	17	24	22	10	35	35	31	22	32	38	59	12	23	35	38	26	14	50	53	18	49	9	8	33	22	37	56	66	191
AURKC	34	34	39	47	39	55	47	24	34	34	34	33	68	22	53	43	10	20	7	5	25	32	20	13	50	26	25	23	31	33	46	19	28	35	47	32	15	29	48	19	33	4	8	26	16	41	34	45	119
AUTS2	44	75	80	87	83	81	99	48	61	43	56	46	78	21	65	43	7	20	7	7	42	34	25	15	74	38	41	28	64	46	88	19	40	46	55	87	33	66	87	26	55	7	9	46	24	50	41	57	147
AVEN	86	78	65	93	91	116	115	53	72	70	61	34	117	31	75	54	8	20	6	12	25	21	24	27	65	29	47	20	62	43	66	9	37	42	57	33	26	65	69	12	47	9	15	29	28	37	66	71	165
AVIL	25	33	33	35	36	44	52	26	45	41	29	29	79	14	45	38	6	14	9	5	27	23	19	12	33	25	30	19	18	28	55	14	22	22	29	28	13	42	44	11	30	5	6	18	28	51	43	42	110
AVL9	51	53	66	60	47	80	77	26	53	48	42	43	78	17	53	48	7	15	9	3	19	28	12	11	23	18	17	6	28	10	23	3	15	20	31	26	7	37	31	7	23	1	5	21	21	21	49	52	148
AVP	41	63	69	63	72	87	94	43	62	69	41	40	94	27	62	48	5	12	8	7	20	30	19	16	57	30	28	19	38	33	47	8	27	33	37	26	26	40	49	12	27	1	12	20	19	23	36	30	111
AVPI1	56	45	59	47	60	74	63	41	58	46	47	43	103	37	64	52	10	23	9	5	31	22	26	25	67	39	47	27	52	50	73	16	39	45	74	39	20	79	77	22	56	11	12	33	22	50	40	64	140
AVPR1A	33	39	34	51	28	35	37	23	33	45	33	30	69	18	44	50	6	8	11	7	32	24	16	12	51	24	30	18	31	21	48	10	18	21	39	40	14	34	44	7	26	3	7	20	22	21	31	44	104
AVPR1B	241	254	336	335	284	433	406	224	511	448	296	253	711	254	447	338	6	28	5	5	21	37	22	24	75	29	37	20	43	32	54	12	34	33	49	42	13	45	47	22	32	9	6	28	27	42	45	81	147
AVPR2	46	46	64	46	44	65	69	53	69	39	40	35	75	23	54	42	6	25	4	9	37	22	19	16	42	22	36	20	50	25	59	9	22	34	45	22	16	30	53	17	35	8	8	19	18	32	49	47	114
AWAT1	27	31	40	38	34	42	42	24	36	44	24	25	58	20	40	41	6	18	8	8	27	24	22	16	40	15	23	12	22	19	36	9	12	17	34	19	10	40	22	6	29	3	9	21	23	26	30	47	98
AWAT2	26	38	34	40	25	52	43	33	38	28	23	22	54	18	39	30	10	23	5	8	23	31	20	10	37	19	23	13	24	17	31	14	21	11	29	14	10	32	27	11	21	1	6	11	20	25	28	54	119
AXDND1	41	44	46	45	34	43	57	34	27	37	27	26	79	20	43	44	8	18	9	6	32	43	20	18	77	36	40	26	45	39	68	11	39	35	54	40	25	51	61	23	36	7	8	28	22	48	44	46	131
AXIN1	144	154	179	208	145	210	207	93	149	132	111	93	228	73	115	109	8	23	8	8	25	34	18	18	78	33	39	26	65	47	67	22	38	45	61	63	25	57	76	22	48	8	9	37	32	68	59	68	160
AXIN2	31	43	48	71	59	77	85	27	52	45	45	48	81	28	51	61	8	22	6	7	25	31	21	20	54	22	27	20	45	19	56	8	21	34	32	47	17	61	60	11	24	7	7	21	27	47	53	70	163
AXL	89	61	69	83	61	93	72	52	83	90	49	60	113	40	54	71	8	19	15	13	31	41	28	13	68	32	50	32	61	52	92	13	47	42	66	69	26	68	80	23	50	13	12	54	30	61	87	113	215
AZGP1	26	36	53	59	43	59	63	25	34	31	30	24	59	20	45	34	2	11	7	5	22	27	13	16	77	29	32	20	47	38	51	12	23	32	63	37	14	41	53	24	29	8	5	21	15	37	26	47	57
AZI2	61	60	89	70	63	119	95	48	77	77	53	50	146	49	88	77	10	21	11	6	40	30	23	16	65	24	47	24	45	21	65	10	41	33	65	54	15	45	60	12	45	9	16	25	26	47	57	76	157
AZIN1	90	58	83	76	70	134	99	70	111	88	81	72	164	59	80	60	6	24	9	10	26	31	24	16	71	33	35	26	46	37	59	15	41	52	55	64	26	90	96	20	48	8	10	45	20	53	83	99	268
AZIN2	40	21	38	31	29	50	62	25	42	32	21	32	59	21	36	43	7	13	4	4	17	29	19	16	52	17	50	29	37	29	58	12	26	34	55	38	12	40	58	15	42	10	7	21	24	39	40	62	96
AZU1	34	43	35	40	34	38	51	32	40	38	32	59	61	23	67	43	5	14	4	3	35	24	16	15	61	18	25	19	42	29	44	10	23	31	46	30	14	45	42	22	34	5	6	24	22	46	29	48	107
B2M	1808	1713	1621	1761	1658	5187	2668	2134	4956	4118	2313	1489	6753	2049	2187	2017	29	86	27	40	113	129	87	61	146	46	126	61	99	72	152	31	146	75	93	689	92	785	908	57	347	32	53	624	120	553	3769	2637	9401
B3GALNT1	51	50	62	85	61	79	84	34	38	42	37	35	68	31	55	51	7	16	6	11	29	28	28	13	62	31	39	21	27	34	56	7	26	27	45	46	20	50	57	11	43	8	9	19	52	37	41	64	171
B3GALNT2	35	35	51	55	36	73	68	32	46	36	32	43	75	21	44	39	7	15	6	8	13	28	11	10	53	28	32	15	44	29	56	13	41	29	49	40	13	47	59	25	48	6	17	16	18	43	33	67	121
B3GALT1	30	33	40	36	32	45	45	30	47	41	32	28	60	27	44	51	11	24	8	10	23	28	24	16	39	31	36	15	35	31	62	10	33	28	49	34	15	47	45	28	30	4	8	26	17	28	36	57	131
B3GALT2	36	36	35	48	40	68	60	28	39	36	27	35	78	24	39	36	3	18	7	6	21	36	23	16	41	25	31	21	38	33	42	9	25	39	33	43	12	34	32	10	43	3	15	17	25	35	38	53	111
B3GALT4	34	42	53	71	37	57	61	33	29	45	26	26	62	23	45	38	9	12	6	11	23	34	12	7	75	21	35	19	35	32	62	9	36	20	48	38	16	43	55	13	43	4	14	25	27	42	32	61	108
B3GALT5	27	26	35	49	34	38	44	31	40	42	33	32	62	27	32	35	1	19	8	6	31	21	18	11	42	24	33	18	36	25	48	13	24	24	47	34	16	57	63	12	32	4	10	24	23	34	36	46	122
B3GALT6	107	82	86	100	72	111	102	45	68	78	49	50	106	43	66	61	4	30	8	6	30	32	13	15	78	38	39	29	48	38	72	7	42	53	87	48	16	64	68	29	53	7	10	48	27	55	51	70	144
B3GAT1	189	200	208	260	176	275	290	131	228	193	137	90	305	101	149	114	13	20	8	8	32	25	13	21	76	27	41	23	44	53	73	10	35	36	82	43	26	58	69	15	39	5	9	25	23	51	39	64	116
B3GAT2	108	83	104	111	91	175	124	65	137	138	109	60	240	59	103	69	9	18	7	4	16	17	5	7	51	14	35	18	28	29	59	9	15	25	40	31	19	42	34	9	28	5	9	14	15	30	29	46	91
B3GAT3	185	135	213	210	183	307	241	108	170	145	141	93	276	81	140	111	14	35	8	12	47	39	23	27	150	53	77	35	87	77	129	24	64	70	158	118	53	146	154	58	112	19	15	83	54	103	99	125	267
B3GLCT	29	29	34	38	29	39	32	24	22	29	25	23	54	26	31	38	3	16	8	7	18	22	8	12	50	17	18	11	26	33	37	6	20	15	32	24	8	33	28	12	23	8	8	15	23	17	28	35	91
B3GNT2	45	53	56	62	54	77	71	38	46	50	26	45	75	28	42	55	8	17	4	8	16	32	15	15	52	21	35	27	34	22	46	6	29	29	35	41	19	50	55	22	33	10	6	21	25	29	53	74	161
B3GNT3	41	32	38	49	32	58	59	24	50	33	26	36	62	28	37	58	8	16	8	11	34	28	17	13	67	36	18	20	31	25	60	7	28	32	60	48	22	47	51	20	41	7	12	25	25	32	41	61	179
B3GNT5	41	30	51	54	44	65	61	34	56	36	31	28	80	37	58	43	10	18	6	14	22	20	12	21	63	21	36	15	41	25	55	9	32	29	37	32	18	51	58	14	36	2	6	15	16	34	52	46	161
B3GNT6	60	68	79	62	78	82	110	49	65	63	70	56	106	34	52	57	7	16	9	4	22	26	16	18	80	25	35	23	44	47	71	19	25	45	66	39	19	64	56	29	37	14	9	30	19	38	40	59	214
B3GNT7	71	80	70	91	81	98	97	43	60	68	44	54	127	49	59	48	6	24	7	11	20	22	16	16	71	23	31	20	27	22	47	5	28	30	58	36	23	52	82	14	44	8	11	25	24	43	42	104	216
B3GNT8	46	59	53	62	45	91	74	30	43	41	36	32	74	36	38	41	6	17	7	8	24	24	21	18	52	25	45	20	39	22	50	11	32	32	45	41	20	46	67	18	47	3	8	32	17	37	37	59	151
B3GNT9	35	41	35	48	41	48	66	44	32	44	28	38	85	23	53	39	5	27	8	4	23	19	22	8	43	20	28	25	40	28	53	10	25	20	43	39	27	38	43	12	26	7	9	27	19	46	39	65	134
B3GNTL1	56	48	65	87	60	74	78	40	54	62	42	38	95	40	50	48	12	15	8	2	19	22	18	17	46	20	30	13	35	27	61	10	20	20	40	35	20	38	44	15	29	5	5	20	13	34	32	57	122
B4GALNT1	124	116	137	127	114	168	143	53	116	96	76	53	157	56	75	62	6	17	2	6	16	28	11	13	55	24	31	26	40	25	56	10	23	34	46	44	18	37	38	18	27	4	9	16	19	34	39	49	99
B4GALNT2	22	39	34	37	27	44	33	29	30	35	34	41	69	12	38	46	6	26	6	7	25	26	19	13	56	30	34	15	37	29	55	16	22	34	61	41	18	56	43	17	31	2	15	28	32	44	28	63	119
B4GALNT3	62	50	73	58	49	73	71	30	43	38	37	52	64	32	59	48	10	11	6	9	15	24	18	16	66	22	34	12	44	28	58	13	33	32	60	32	16	60	76	13	60	5	13	14	27	45	37	61	164
B4GALNT4	18	27	17	17	22	20	15	20	17	16	15	15	42	12	34	27	1	8	4	5	9	8	10	9	18	13	8	12	8	13	22	6	14	11	11	9	9	13	20	8	14	2	7	5	10	16	17	30	61
B4GALT1	80	79	67	79	76	149	120	71	119	93	122	92	192	64	100	75	5	20	4	8	18	30	19	15	68	20	41	15	33	28	52	16	35	30	44	66	14	62	74	14	37	7	11	37	16	56	162	119	359
B4GALT2	43	42	63	61	53	60	73	37	56	28	46	38	77	31	71	45	6	25	9	12	37	30	32	14	55	27	35	23	45	42	77	15	48	34	63	63	22	62	72	26	54	12	8	43	38	43	53	69	227
B4GALT3	64	82	81	73	59	117	105	50	89	90	63	63	158	51	73	71	15	31	8	7	26	19	23	14	94	32	47	26	52	40	77	13	42	39	64	53	24	62	78	21	37	5	8	31	37	41	62	90	190
B4GALT4	41	38	37	44	42	48	57	32	47	44	39	40	75	22	44	45	6	26	8	9	28	23	17	14	57	32	29	16	37	26	59	10	35	28	49	41	15	42	62	15	34	3	4	24	12	37	42	59	126
B4GALT5	61	80	44	69	50	104	96	66	82	99	65	64	142	55	71	87	12	18	14	10	27	26	15	21	95	25	43	22	48	38	75	21	52	51	95	63	20	78	78	18	52	8	12	37	35	59	102	108	260
B4GALT6	33	30	47	29	35	42	51	30	22	45	36	25	66	31	31	45	9	23	5	8	16	21	21	14	46	29	33	14	35	32	67	5	32	26	42	38	8	38	45	15	29	7	8	15	17	31	35	42	98
B4GALT7	200	186	264	243	209	293	318	110	214	179	165	95	288	104	144	103	11	27	11	10	34	25	35	22	156	47	58	32	72	73	110	29	59	73	128	92	40	106	131	22	71	14	16	56	44	87	68	78	190
B4GAT1	48	45	49	47	38	65	84	30	55	38	34	27	81	20	46	57	5	28	8	8	33	37	30	21	72	25	42	24	46	43	71	14	33	36	53	44	20	43	64	21	43	5	8	23	19	43	49	74	206
B9D2	92	102	130	147	116	142	172	68	103	86	75	71	177	60	90	77	7	17	9	5	27	33	14	18	67	34	44	26	53	46	76	8	38	30	64	33	31	51	57	19	30	8	10	29	24	47	35	51	131
BAALC	1	1	1	1	1	1	1	1	1	1	1	1	1	1	1	1	1	1	1	1	1	1	1	1	1	1	1	1	1	1	1	1	1	1	1	1	1	1	1	1	1	1	1	1	1	1	1	1	1
BAAT	28	28	43	39	29	41	47	27	32	36	25	32	65	18	42	39	3	22	1	6	28	13	21	13	39	22	34	23	32	33	55	13	32	31	47	41	18	45	46	17	34	9	8	13	27	40	34	47	97
BABAM1	58	56	42	81	68	86	65	43	43	41	53	46	87	34	61	50	4	25	6	7	38	27	18	27	77	37	44	26	52	38	68	18	40	44	47	62	24	57	69	23	41	8	7	35	23	47	64	87	214
BABAM2	62	66	95	91	80	97	105	39	94	75	70	60	147	43	63	59	9	20	10	6	39	37	18	10	63	38	34	20	44	28	70	9	29	40	48	45	23	64	63	14	47	18	13	27	29	51	64	91	192
BACE1	42	42	54	47	47	73	64	39	40	43	47	37	87	26	48	41	8	31	7	8	29	26	15	11	46	35	37	25	33	36	87	10	35	37	60	45	14	51	66	22	50	4	9	30	18	49	60	63	181
BACE2	56	32	50	53	35	69	56	46	81	47	48	39	139	26	75	48	10	23	6	10	31	34	22	25	68	40	45	22	53	35	77	16	36	32	50	52	22	74	66	18	39	9	10	46	41	37	75	106	206
BACH1	69	80	78	94	62	138	114	101	136	112	98	92	181	80	109	111	7	32	13	4	36	37	18	25	86	29	58	22	54	37	56	18	33	46	71	59	24	88	95	24	62	13	15	50	49	60	170	110	288
BACH2	40	63	62	52	51	78	69	29	47	47	37	39	83	39	55	40	7	17	6	1	16	23	13	11	61	20	35	14	29	31	41	12	21	18	44	28	12	41	43	21	37	3	5	24	25	38	31	26	96
BAD	80	94	97	98	95	117	116	58	79	72	60	63	108	29	63	47	6	21	12	7	33	26	22	13	53	29	35	17	36	24	52	3	34	31	70	38	21	44	54	14	25	7	6	26	22	42	48	64	145
BAG1	28	37	39	56	45	63	51	17	24	39	28	28	60	24	46	44	6	17	7	9	21	22	16	11	56	22	25	19	27	32	59	10	34	33	53	40	15	44	66	16	25	1	11	14	18	31	19	50	112
BAG2	37	41	42	39	33	57	40	28	49	49	47	39	68	23	48	50	5	21	11	8	29	32	16	10	45	31	37	14	32	27	63	10	29	38	44	40	24	64	41	15	28	10	4	19	15	31	43	56	151
BAG3	63	56	44	60	55	90	74	232	199	213	199	201	253	151	157	224	5	22	9	9	31	28	22	16	49	22	32	16	28	26	62	8	17	22	45	69	19	61	76	19	46	7	10	30	26	35	64	68	168
BAG4	50	59	53	60	49	82	68	38	51	61	41	39	83	26	50	46	16	23	10	5	28	30	20	14	72	29	56	20	50	33	68	14	35	37	71	47	30	61	79	23	59	9	12	27	24	51	50	61	153
BAG5	49	65	62	67	70	85	84	40	42	59	44	35	79	26	54	54	11	27	10	10	32	25	20	12	55	22	37	22	39	32	65	12	33	31	44	42	20	47	61	20	34	7	12	15	31	38	68	76	204
BAGE3	143	156	199	166	148	199	233	85	157	113	130	73	221	84	100	71	22	43	25	19	54	59	51	41	399	135	198	69	232	210	238	57	195	196	325	216	68	292	282	111	196	39	35	150	84	197	84	100	258
BAGE5	190	231	265	266	245	325	319	86	173	148	162	100	292	89	136	98	13	43	14	12	40	58	39	28	355	132	130	58	164	158	185	43	117	121	286	143	67	170	194	59	139	23	28	89	83	165	47	71	153
BAHCC1	33	34	45	47	39	50	73	27	41	37	18	39	72	28	43	31	5	17	3	7	27	23	17	14	47	18	26	20	31	34	48	8	26	37	43	40	18	49	59	16	43	7	11	18	28	46	33	58	122
BAHD1	58	50	64	56	57	95	86	35	51	45	37	57	70	25	38	36	5	22	7	11	26	18	10	17	68	23	33	18	44	35	46	19	40	37	44	32	20	48	45	20	35	4	13	23	22	47	52	55	150
BAIAP2	77	59	97	99	86	117	106	50	72	73	59	49	120	33	74	51	6	25	4	6	28	33	20	12	63	22	38	13	38	26	47	11	23	30	33	39	9	35	53	16	35	3	16	20	22	32	49	67	178
BAIAP2L1	29	43	43	45	41	70	50	24	41	42	42	30	70	33	49	35	6	7	5	7	20	21	13	11	53	22	25	14	35	22	43	10	37	22	42	24	15	41	39	10	24	6	6	15	20	29	35	61	113
BAIAP2L2	33	25	38	41	42	29	43	22	35	38	29	16	58	21	40	28	6	14	3	9	15	20	15	5	34	21	12	8	16	19	29	8	13	18	22	22	10	30	18	14	16	3	3	14	11	22	20	30	46
BAIAP3	30	25	45	34	33	37	52	33	29	32	30	39	46	13	45	44	7	16	4	4	20	25	13	13	44	21	23	19	22	20	52	11	13	19	35	32	13	41	29	17	28	6	4	22	14	24	31	57	93
BAK1	60	83	71	87	63	106	120	50	77	67	56	78	94	28	46	62	10	22	7	11	38	46	13	15	186	59	77	38	91	88	113	31	76	77	147	86	26	100	122	28	65	14	19	40	36	82	60	72	192
BAMBI	55	35	43	53	45	65	62	50	66	48	33	37	99	31	64	43	7	19	9	4	35	34	25	22	78	36	38	20	47	36	70	11	38	35	61	52	25	62	55	19	48	12	8	23	27	59	48	60	158
BANF1	91	91	109	132	101	188	142	72	134	112	125	79	206	61	104	74	7	35	11	7	47	45	29	28	130	42	65	34	55	64	80	30	50	54	85	121	27	141	152	27	90	13	23	85	49	106	104	125	340
BANF2	39	52	51	51	51	55	55	43	47	48	39	34	73	28	50	50	7	25	9	7	22	36	19	21	59	19	48	22	42	30	61	11	19	40	36	31	31	38	65	17	33	11	12	21	24	38	35	61	145
BANK1	140	131	126	133	155	174	181	68	129	156	147	61	179	51	85	76	7	29	5	8	33	28	20	18	59	31	61	19	60	49	58	17	23	28	57	52	36	53	54	23	41	5	17	26	19	50	56	71	162
BANP	39	43	53	62	51	62	67	34	58	59	35	36	95	32	77	60	7	27	6	13	21	17	20	13	51	22	35	23	51	27	79	9	37	29	43	52	20	69	54	25	54	6	6	22	30	54	48	65	139
BAP1	40	34	59	71	49	77	87	31	38	50	38	39	92	25	53	48	6	16	12	8	20	23	19	11	42	20	34	19	39	27	51	9	31	27	43	57	26	59	70	11	41	5	7	34	19	49	70	71	163
BARD1	48	49	55	45	41	65	56	26	44	41	41	31	80	30	62	56	5	21	9	6	22	21	18	13	65	24	32	21	34	34	74	13	32	25	46	42	18	63	53	13	40	3	11	36	22	29	57	62	168
BARHL1	43	44	52	53	51	51	58	44	46	38	32	48	91	20	53	58	8	36	5	5	26	33	19	23	60	25	36	20	34	29	54	10	25	29	41	29	23	48	50	15	34	4	9	24	18	42	40	44	105
BARHL2	184	172	201	239	218	305	239	116	201	156	143	127	370	114	219	136	10	40	8	11	43	62	33	46	84	41	67	32	57	41	115	15	64	49	80	61	21	76	79	34	63	11	10	32	47	70	82	124	239
BARX1	47	29	44	39	43	68	74	25	44	39	34	41	74	36	46	31	14	18	8	9	30	29	26	8	54	30	29	26	46	36	58	9	16	28	39	35	15	44	52	16	22	9	12	34	24	44	43	71	142
BARX2	30	38	50	63	42	66	67	39	50	50	36	38	101	21	61	39	6	27	7	2	34	40	22	15	59	33	51	26	42	39	82	9	30	33	81	44	22	64	56	18	44	4	15	18	33	49	54	99	193
BASP1	915	921	1175	1118	1148	1564	1537	741	1434	1129	891	870	2075	725	1126	780	41	66	28	29	108	121	65	62	261	123	174	115	173	160	251	50	175	132	250	236	81	177	268	89	199	41	51	149	154	158	248	333	795
BATF	30	30	37	51	30	45	45	33	43	43	32	38	75	32	48	30	5	12	3	7	11	30	21	11	43	16	27	8	33	32	48	12	18	26	38	29	17	35	44	4	16	5	3	24	19	33	37	52	124
BATF2	25	28	38	38	24	54	38	34	47	52	44	35	88	19	48	54	7	15	4	8	19	18	18	8	41	23	28	25	35	23	55	13	26	18	42	29	11	39	30	22	36	8	6	17	12	33	53	54	138
BATF3	49	50	65	56	45	81	72	47	73	107	63	52	92	63	73	66	8	17	13	9	24	22	22	9	62	21	38	18	29	24	55	12	20	28	45	47	13	34	60	17	37	8	7	24	18	36	50	61	125
BAX	60	74	67	80	64	151	82	84	101	115	77	61	204	67	115	71	10	22	9	13	24	41	22	19	71	38	53	38	64	43	67	11	45	37	69	98	45	113	139	29	71	12	16	55	47	103	99	150	406
BAZ1A	52	46	56	51	47	62	69	39	58	62	51	53	100	41	57	51	7	20	7	5	22	24	20	15	61	25	38	17	34	30	68	11	36	35	52	45	15	47	66	19	31	11	10	28	23	34	81	75	152
BAZ1B	50	71	66	63	60	88	76	43	60	47	48	45	101	40	67	41	5	11	3	10	27	20	20	12	47	23	35	16	37	25	37	14	33	38	49	57	10	52	70	19	44	4	14	30	35	61	64	68	150
BAZ2A	56	63	64	92	72	97	93	52	83	61	58	57	119	47	43	65	4	20	8	9	16	22	16	13	43	21	24	14	37	30	43	17	37	24	42	40	18	34	66	15	28	9	14	19	13	29	64	79	183
BAZ2B	56	67	57	49	73	87	79	33	37	50	39	30	73	23	41	38	5	21	6	9	42	22	23	11	77	23	41	22	42	33	59	11	32	29	58	76	20	80	63	23	39	9	14	38	20	55	38	69	141
BBC3	32	24	31	27	24	46	42	19	36	29	29	19	52	15	35	37	1	11	7	4	25	14	11	9	40	16	28	18	18	18	32	4	17	14	42	20	9	31	34	7	26	4	2	11	15	27	28	36	80
BBIP1	58	56	85	70	73	102	103	39	67	57	45	48	111	23	51	60	5	17	11	7	32	33	19	26	68	27	36	32	52	41	62	10	43	32	49	50	26	52	55	16	48	9	10	45	21	56	52	56	122
BBOF1	38	51	57	45	49	62	69	33	41	49	33	28	68	20	50	43	7	10	4	7	25	21	14	22	65	33	46	25	42	36	57	11	37	37	60	30	21	52	50	13	41	6	6	13	21	40	33	49	97
BBOX1	43	36	34	43	32	36	66	36	26	30	30	33	52	16	38	43	6	14	7	4	18	20	18	12	44	23	26	15	34	24	58	13	30	24	36	41	12	47	31	8	23	2	4	22	12	34	40	48	112
BBS1	52	51	79	85	62	104	100	46	45	34	45	39	106	45	75	60	4	23	10	6	29	25	18	14	50	26	42	23	42	40	71	10	38	35	67	39	17	55	67	12	50	7	8	27	34	46	44	71	131
BBS10	33	28	32	45	31	63	45	29	31	38	27	40	73	19	50	39	6	15	7	4	22	28	20	18	37	16	45	15	35	35	55	9	26	32	47	36	22	41	46	11	27	9	3	26	14	28	32	56	156
BBS12	34	41	64	58	49	74	64	38	47	43	40	47	95	31	47	36	9	17	6	8	27	29	15	20	65	29	39	25	36	41	37	15	23	39	55	35	20	61	45	18	32	7	8	14	17	38	25	53	107
BBS2	50	51	54	62	50	84	72	42	57	51	34	32	77	23	58	65	3	22	13	12	20	26	22	16	52	21	13	18	34	18	53	19	29	24	40	43	16	56	59	12	34	4	6	19	24	43	35	58	129
BBS4	36	40	39	50	36	50	55	36	41	44	33	39	76	18	45	46	5	21	7	4	22	20	12	21	54	17	26	23	31	23	54	9	35	21	40	42	21	50	56	14	34	7	7	25	17	43	34	70	132
BBS5	42	41	49	46	45	64	54	27	42	37	41	36	78	20	50	50	5	22	5	6	32	22	19	22	55	26	31	24	42	28	56	12	25	32	50	43	21	58	48	19	45	7	10	23	26	54	35	73	123
BBS7	46	29	38	49	37	51	57	39	44	34	37	44	74	31	51	49	5	8	7	3	14	21	22	10	38	24	19	17	19	18	57	5	21	23	44	24	13	39	30	7	17	1	5	22	11	25	32	59	102
BBS9	42	17	30	40	33	54	32	21	30	21	24	21	66	12	36	35	7	14	6	4	14	28	6	9	36	9	22	13	29	19	51	9	26	26	34	36	16	32	34	17	25	1	6	15	21	30	23	48	93
BBX	53	49	68	63	51	89	90	35	80	57	42	52	116	35	63	69	10	16	7	8	26	14	25	20	59	30	46	30	35	42	59	13	28	30	55	38	23	49	48	19	37	8	6	19	16	36	51	73	155
BCAM	105	82	81	106	96	135	140	45	39	38	41	38	70	21	40	47	7	28	6	16	43	33	24	18	64	26	36	19	38	25	54	11	25	25	61	80	33	106	128	16	58	8	16	23	25	83	57	117	201
BCAN	38	55	42	46	51	63	68	44	56	46	32	47	81	23	50	47	6	26	8	7	25	28	22	14	45	15	34	19	32	28	60	9	24	23	29	37	20	43	33	14	23	4	15	10	18	26	44	61	125
BCAP29	47	68	78	78	72	91	80	51	58	53	43	43	102	39	60	71	9	22	5	7	30	27	22	14	38	23	36	18	22	17	40	12	26	37	29	43	20	42	59	15	38	5	8	22	16	42	78	92	204
BCAP31	104	84	80	97	96	182	147	71	115	102	97	76	152	58	72	90	10	24	13	16	39	36	19	27	48	26	37	19	36	23	55	12	33	27	41	65	28	62	97	12	49	6	8	37	22	48	119	147	348
BCAR1	64	63	63	53	63	73	77	69	86	44	46	61	154	39	100	60	4	14	6	7	29	28	13	16	60	32	30	13	31	27	59	13	30	24	40	69	26	81	67	14	42	10	16	42	23	52	99	70	181
BCAR3	47	57	53	41	59	71	90	36	49	40	35	34	86	30	43	39	11	16	8	5	34	32	17	19	76	26	42	25	38	35	71	15	41	28	58	49	28	53	60	16	50	10	11	40	33	43	54	67	145
BCAS1	43	31	44	46	51	49	54	36	43	43	41	25	86	31	38	33	7	24	13	4	20	26	20	17	54	20	30	19	34	36	50	13	29	28	61	38	21	33	52	21	47	4	12	18	12	35	31	34	108
BCAS2	64	64	82	79	73	103	104	56	89	46	72	61	129	41	68	82	15	27	11	18	48	33	26	23	118	58	73	47	70	58	103	30	65	60	107	90	44	101	143	51	98	11	18	74	45	80	52	77	177
BCAS3	70	69	91	64	62	132	117	44	75	63	64	55	133	38	66	58	6	23	12	10	30	19	14	12	63	26	29	17	55	34	67	17	28	37	55	45	24	48	54	15	51	10	5	33	37	33	50	83	145
BCAS4	33	30	40	26	29	40	46	25	34	51	38	26	53	19	35	44	11	22	6	5	25	26	21	9	49	24	30	17	38	32	48	8	23	32	26	33	14	47	40	12	43	8	9	23	19	35	31	42	122
BCAT1	31	53	37	47	37	73	85	29	50	37	42	29	83	21	45	57	4	15	3	3	21	28	17	8	60	29	26	24	32	32	60	5	36	41	46	43	20	57	63	17	47	8	11	25	31	49	54	64	209
BCAT2	63	62	65	73	50	86	92	27	36	41	29	41	67	23	38	36	11	25	6	4	29	25	17	11	43	27	36	24	30	38	59	10	29	41	46	51	16	52	68	15	57	5	10	30	14	51	43	63	144
BCCIP	76	77	55	86	65	92	97	69	61	71	53	46	113	47	62	54	6	24	4	13	22	37	15	14	60	16	27	21	44	30	55	16	43	28	76	42	19	47	53	20	35	8	9	28	37	40	67	59	196
BCDIN3D	33	32	39	34	27	44	59	20	30	33	25	25	72	18	31	33	7	9	3	3	17	22	13	14	38	18	35	17	28	18	42	8	25	27	35	34	10	24	40	11	25	7	9	16	10	22	25	50	84
BCHE	24	46	46	36	47	49	56	24	34	42	16	27	51	13	38	45	11	28	9	7	25	35	21	18	44	29	25	11	36	27	56	7	19	40	39	36	11	40	40	18	31	8	7	26	16	35	30	50	133
BCKDHA	66	63	73	70	76	93	123	33	48	47	44	47	100	25	67	63	14	34	9	14	38	45	35	23	78	38	64	36	59	47	105	22	48	43	89	68	22	66	102	34	49	13	10	46	45	65	57	100	237
BCKDHB	68	50	56	57	43	70	71	33	41	41	36	31	72	19	40	46	7	15	14	10	32	37	17	11	61	36	51	32	57	40	73	15	38	38	49	46	25	59	93	24	53	13	10	37	29	68	38	84	144
BCKDK	66	56	70	66	57	80	83	50	83	85	54	26	111	35	67	62	6	10	6	13	32	23	13	10	56	24	29	21	40	34	65	10	29	34	52	46	21	53	72	20	49	2	11	31	32	48	65	81	213
BCL10	56	46	60	65	41	83	77	68	56	64	54	60	124	38	71	64	10	18	13	6	36	24	19	15	59	27	35	23	26	25	67	11	32	33	45	36	16	51	54	17	42	9	3	28	31	43	46	56	178
BCL11A	23	25	38	30	34	45	39	20	39	32	42	18	53	13	44	48	5	11	3	2	28	30	10	13	43	16	25	13	22	30	44	12	24	19	38	33	18	38	35	10	32	8	9	17	22	27	31	49	97
BCL11B	55	57	44	42	33	93	47	27	61	51	42	28	103	15	30	44	5	20	8	7	19	25	14	8	52	17	22	13	35	28	44	13	29	28	56	35	11	50	51	12	28	2	8	20	24	37	29	46	114
BCL2	71	48	72	70	60	97	82	38	84	73	81	54	128	38	61	43	5	14	9	8	37	23	14	21	62	32	36	29	43	43	73	16	41	35	69	68	17	57	68	22	41	12	12	37	36	44	45	69	151
BCL2A1	45	45	52	49	35	81	64	82	86	131	54	58	117	75	65	87	7	16	4	7	25	22	18	19	66	20	35	19	30	22	56	8	36	22	61	49	21	47	50	19	47	5	8	22	30	64	80	101	187
BCL2L1	127	160	167	179	152	223	243	75	110	104	100	95	191	74	139	108	16	30	15	8	51	55	33	24	104	37	74	31	60	51	92	15	57	64	73	86	43	99	138	25	87	10	16	49	48	105	146	149	410
BCL2L10	34	26	36	35	31	59	44	28	30	32	35	46	54	19	52	51	4	19	12	9	20	39	20	11	59	31	34	12	41	27	75	12	33	36	53	56	15	38	54	19	37	5	9	15	15	43	28	45	139
BCL2L11	84	61	83	78	52	111	94	46	129	84	62	51	169	33	60	54	12	21	4	8	39	34	15	14	81	35	53	20	43	44	72	13	36	34	65	73	23	56	66	28	49	12	10	48	25	53	52	72	204
BCL2L12	58	50	69	75	51	90	74	42	62	46	49	40	92	34	53	53	8	31	12	8	28	48	24	14	96	44	58	24	51	49	87	19	43	41	90	57	29	69	79	26	47	11	16	51	38	52	66	72	197
BCL2L13	74	46	84	85	77	95	113	53	79	76	51	41	106	39	49	64	15	25	8	19	41	40	25	21	99	38	58	25	45	33	78	13	38	35	86	67	38	67	91	31	75	10	19	42	31	57	73	75	192
BCL2L14	128	111	143	147	126	183	176	58	124	85	75	84	194	53	99	57	8	32	13	10	23	33	13	14	68	25	41	20	46	42	76	11	32	41	65	39	15	58	69	11	42	4	16	26	22	48	42	68	140
BCL2L15	29	29	33	34	28	35	56	31	33	38	31	25	63	27	39	36	8	17	2	8	21	31	17	11	63	34	39	20	24	31	47	10	20	26	38	25	15	35	47	24	38	6	5	24	20	41	25	52	134
BCL2L2	238	198	236	274	257	395	369	156	266	228	180	137	393	136	219	139	16	32	9	9	45	39	29	20	87	45	43	25	71	47	71	20	45	34	66	66	24	65	79	19	43	7	10	32	25	50	93	128	269
BCL3	92	64	106	89	65	117	139	75	64	92	78	82	127	47	77	75	9	26	6	8	34	36	21	23	72	30	51	30	38	37	58	8	30	33	71	69	27	69	84	14	68	8	8	41	29	53	114	95	264
BCL6	65	81	81	119	91	80	114	66	106	83	98	80	123	46	78	95	3	24	14	5	25	31	17	13	100	24	47	23	43	49	51	15	22	35	60	61	24	43	45	13	65	11	15	25	40	43	100	134	259
BCL6B	42	54	55	56	42	63	63	53	47	47	38	45	102	34	49	64	8	19	10	7	27	40	18	21	72	24	35	10	51	33	61	12	37	42	53	39	16	60	42	13	33	9	12	21	30	27	51	58	145
BCL7A	57	50	67	55	45	56	63	29	39	38	36	30	78	30	43	47	12	24	9	6	25	22	17	19	65	20	21	19	29	38	50	11	28	27	44	36	16	49	44	11	29	3	5	18	17	40	37	55	105
BCL7B	69	74	80	93	63	109	99	50	65	58	61	61	116	45	60	57	6	31	17	8	44	27	18	14	87	21	47	30	51	31	76	14	49	33	55	76	30	82	94	17	64	8	14	50	27	74	64	103	219
BCL7C	63	42	57	70	65	85	91	40	64	59	49	45	112	35	69	66	5	32	11	7	31	37	23	15	70	27	51	27	53	39	80	19	42	28	62	68	28	76	109	21	68	9	13	51	38	63	67	76	206
BCL9	43	49	40	43	42	47	59	28	47	29	16	27	70	22	39	45	11	16	9	12	26	30	18	20	43	27	27	11	35	29	55	8	27	36	39	32	20	50	60	24	30	5	5	22	28	44	29	65	119
BCLAF1	114	73	87	106	91	146	117	44	101	111	91	49	135	41	85	80	9	20	5	9	37	37	18	14	109	47	62	24	78	58	92	19	60	62	101	76	24	104	112	39	78	14	15	49	43	83	87	88	218
BCLAF3	35	30	35	51	45	62	37	27	29	38	18	29	56	18	39	29	9	14	3	5	18	26	15	7	27	14	27	15	36	19	46	9	26	23	27	38	13	37	44	11	31	3	6	26	17	38	40	33	99
BCO1	46	34	37	49	28	48	65	27	24	30	22	28	60	20	44	44	5	18	12	8	20	20	17	15	64	21	29	15	26	37	44	11	21	21	46	29	21	33	44	13	22	12	8	25	11	29	33	52	96
BCO2	47	55	50	65	38	69	79	23	45	36	44	35	84	35	57	49	8	26	8	8	31	47	18	23	90	35	47	17	43	31	84	12	41	43	65	54	21	50	52	17	48	9	6	33	26	59	38	63	135
BCOR	32	23	28	31	27	37	44	28	22	36	18	27	44	17	28	36	4	13	8	1	27	26	10	5	25	17	21	16	21	25	42	6	15	23	26	35	14	37	39	12	29	4	6	23	19	31	35	45	97
BCORL1	46	32	58	54	45	56	64	33	38	29	37	36	65	30	44	48	8	22	9	8	34	33	13	23	40	17	30	21	41	26	55	12	32	28	40	37	17	48	54	14	36	5	9	18	27	37	37	60	144
BCR	48	66	71	68	53	62	57	38	64	49	34	32	104	25	46	48	5	18	7	8	26	28	14	19	63	23	37	10	27	24	58	11	29	29	37	48	15	52	77	16	32	5	18	22	25	38	57	84	183
BCS1L	46	47	41	47	41	65	50	19	46	24	39	33	76	26	46	36	11	18	7	5	19	28	19	14	40	22	35	7	38	28	44	17	29	29	46	38	15	53	46	12	44	8	4	28	24	42	45	64	144
BDH1	28	53	33	48	33	59	45	30	35	44	32	35	57	18	39	35	11	21	7	5	25	24	14	10	52	24	27	26	24	29	61	15	22	34	55	48	14	50	56	16	31	7	7	27	29	48	36	55	127
BDH2	72	67	80	87	78	125	122	42	59	47	46	47	126	41	55	57	9	27	8	21	39	31	29	20	116	44	56	33	77	57	76	21	54	47	89	98	43	103	137	41	82	22	23	69	51	86	53	88	214
BDKRB1	37	52	47	45	46	62	60	37	38	50	26	44	79	23	51	39	1	14	3	10	27	21	15	14	71	24	36	20	39	33	65	12	28	31	56	44	21	47	43	20	31	10	4	27	20	43	31	62	116
BDKRB2	35	22	41	44	37	43	49	29	42	33	30	23	67	21	34	30	9	22	6	6	27	26	19	14	34	20	33	12	35	21	63	14	19	18	33	38	14	28	37	14	31	6	5	17	14	42	25	36	85
BDNF	27	35	35	41	45	58	55	28	34	35	15	23	58	23	35	32	7	24	2	5	28	17	10	23	34	22	22	19	27	24	49	10	17	24	30	41	10	29	28	14	26	3	11	16	19	28	29	46	90
BDP1	43	46	50	51	53	84	72	53	54	48	66	53	97	38	48	59	9	25	11	7	28	28	18	18	60	23	34	19	38	30	54	7	42	36	49	61	13	51	55	13	44	7	11	29	27	64	60	82	183
BEAN1	43	46	63	66	63	69	60	40	60	44	34	42	78	27	50	54	6	22	3	6	25	38	27	18	64	32	25	14	38	33	53	14	34	39	44	40	22	57	53	14	35	6	11	13	30	29	46	53	129
BECN1	61	62	65	78	62	99	80	38	52	55	45	40	79	25	62	58	10	26	8	13	41	28	17	13	64	23	37	21	32	27	56	14	30	36	51	57	28	77	92	20	56	9	13	40	26	60	65	81	196
BECN2	54	52	68	58	65	80	89	35	56	43	44	39	85	33	43	43	6	15	1	4	18	19	13	12	51	22	29	12	33	36	57	13	21	36	52	31	8	38	56	15	22	6	8	25	19	35	25	47	65
BEGAIN	267	292	353	346	314	463	508	142	289	220	210	165	381	117	200	157	15	24	11	12	42	34	19	20	108	44	65	31	83	61	100	21	60	56	77	69	21	78	91	27	61	15	8	42	37	72	46	84	166
BEND2	39	38	39	47	39	47	57	36	42	41	25	28	75	23	50	46	5	16	12	4	21	29	15	15	23	15	20	11	28	12	37	7	9	11	14	24	6	22	30	13	22	3	4	13	15	16	30	46	111
BEND3	31	38	49	55	25	45	58	23	38	39	33	32	55	16	42	32	5	16	7	4	19	22	19	12	31	18	20	19	27	32	50	10	29	24	35	36	18	44	56	20	42	4	6	20	28	47	27	44	94
BEND4	33	29	30	34	39	35	44	29	36	27	28	28	48	25	42	39	7	19	5	5	19	19	19	11	51	23	36	12	48	27	46	9	36	29	36	32	13	43	43	18	27	6	5	14	25	26	36	42	114
BEND5	31	36	33	35	43	41	47	32	42	29	25	27	59	16	39	55	8	19	10	4	32	18	24	24	66	28	38	20	44	22	68	7	29	23	49	36	16	47	39	22	56	8	11	22	22	37	24	50	129
BEND6	23	37	39	43	31	43	51	45	44	25	22	32	67	25	63	56	5	20	6	2	24	42	18	24	45	28	41	27	35	26	61	14	30	31	48	42	18	47	42	16	35	3	3	20	26	29	34	58	136
BEND7	65	47	63	78	59	93	84	44	52	79	59	40	105	31	50	60	5	22	6	6	29	31	18	14	50	19	37	26	43	36	57	12	31	33	42	39	19	42	59	16	39	10	9	22	25	41	51	49	149
BEST2	35	21	37	31	34	50	50	39	33	39	27	36	74	25	46	55	6	16	7	7	17	16	14	12	46	23	23	16	33	31	51	8	23	22	33	37	11	27	50	18	24	7	2	19	13	38	23	45	110
BEST3	31	41	40	42	37	42	47	25	30	32	25	32	52	21	33	37	9	24	4	7	16	22	20	11	56	25	31	15	30	22	49	9	13	24	43	19	8	37	22	10	30	5	7	17	20	36	36	32	87
BEST4	31	33	32	46	37	36	45	25	30	30	27	29	56	17	34	46	7	13	3	4	22	32	15	10	40	22	30	15	29	27	38	5	33	30	40	30	20	43	32	16	24	6	9	17	24	31	39	44	86
BET1	64	48	73	70	76	96	92	48	59	56	61	41	107	37	64	62	6	23	6	5	35	35	20	15	73	33	52	26	52	37	73	15	43	45	66	49	23	51	63	14	42	3	7	33	30	45	50	66	182
BET1L	37	50	57	51	52	69	65	34	48	37	40	38	57	24	40	33	8	21	10	8	31	31	27	10	50	26	25	20	34	31	51	13	39	26	43	59	15	42	57	13	43	5	12	28	14	54	47	66	157
BEX1	39	59	59	60	71	60	82	33	68	57	53	33	87	32	44	47	14	20	13	10	39	41	27	16	44	26	29	17	36	28	47	11	12	33	36	35	16	39	50	14	32	5	10	26	17	20	45	68	122
BEX2	71	60	75	86	62	92	109	27	46	38	42	24	73	24	42	52	3	27	7	8	31	20	18	19	37	13	33	11	34	22	50	12	25	24	26	47	18	53	70	14	22	4	10	17	18	41	32	40	139
BEX3	77	94	99	103	98	136	141	46	60	55	58	43	110	37	83	56	9	23	9	16	33	36	25	17	73	30	43	16	41	30	84	11	34	33	55	82	28	68	97	17	58	14	11	52	33	55	63	120	256
BEX4	66	56	55	67	60	97	80	34	48	44	40	56	75	34	58	55	4	38	17	10	30	42	27	27	62	29	41	23	49	25	54	12	31	36	63	61	17	66	72	15	44	3	10	28	24	48	58	89	203
BEX5	42	48	45	47	48	54	49	28	24	33	23	26	63	19	37	37	3	8	3	8	27	18	10	10	31	11	18	15	27	16	27	8	15	15	19	22	9	27	28	11	25	1	4	12	15	19	24	34	93
BFAR	51	46	69	62	54	88	81	44	47	42	34	39	102	23	36	47	7	16	6	5	33	12	15	10	70	23	44	25	40	45	59	16	30	30	56	27	17	54	66	13	37	5	9	20	28	43	39	64	133
BFSP1	34	51	41	49	40	73	62	31	50	37	29	47	75	22	44	44	12	15	12	10	34	38	24	18	46	17	30	17	35	25	71	13	29	21	54	33	18	31	34	12	31	11	5	25	18	29	33	52	105
BFSP2	23	26	44	47	33	38	44	22	39	29	30	25	51	17	31	41	6	19	4	5	23	21	14	16	48	22	29	13	35	13	37	6	18	16	29	23	8	30	31	8	33	3	3	17	11	28	39	53	99
BGLAP	43	63	64	61	68	66	68	31	70	45	52	44	115	30	65	70	8	17	4	5	25	32	25	13	54	36	40	30	44	34	49	12	28	24	59	46	16	61	49	18	48	6	9	18	20	59	44	71	132
BGN	174	180	159	165	160	324	247	90	174	109	153	144	235	77	186	133	10	31	9	17	35	47	41	19	85	42	65	32	64	61	82	13	35	38	72	353	49	243	138	28	149	25	34	196	108	157	434	356	804
BHLHA15	72	66	106	84	76	116	110	62	81	69	61	60	146	44	65	52	11	17	6	6	26	30	17	13	54	32	41	8	39	25	72	11	24	30	52	33	16	45	58	16	31	1	12	21	35	38	55	53	147
BHLHA9	19	26	19	26	31	35	55	23	28	25	19	17	53	12	18	22	3	13	4	4	15	16	18	10	30	20	19	13	21	20	41	13	23	23	27	25	12	26	25	17	28	7	9	13	13	9	14	32	76
BHLHB9	39	46	57	49	40	65	66	30	48	40	22	38	68	27	57	44	7	18	9	7	30	33	23	18	36	16	24	28	32	24	54	14	18	22	22	31	14	34	34	10	36	2	9	18	14	29	31	49	136
BHLHE22	35	39	34	37	30	47	38	27	36	32	29	40	86	21	43	48	5	11	7	3	16	25	22	12	35	22	25	10	23	17	42	7	11	18	17	32	13	29	33	10	25	2	7	22	13	27	24	47	108
BHLHE23	60	73	82	70	57	68	79	43	73	63	46	55	105	31	66	39	2	12	5	3	14	16	13	8	24	17	15	12	23	20	44	9	13	15	24	32	9	27	29	7	17	1	7	14	16	22	25	30	63
BHLHE40	71	41	46	45	38	96	70	66	122	98	96	90	162	58	99	78	7	12	7	10	23	20	12	11	39	21	30	26	35	24	61	11	20	24	42	55	10	67	64	20	36	2	7	18	39	45	113	91	228
BHLHE41	38	47	40	43	38	86	57	28	33	43	48	33	71	20	44	42	1	16	13	7	17	34	24	15	53	24	35	19	39	31	51	12	31	29	36	65	25	70	78	11	56	6	9	32	36	60	41	74	136
BHMG1	55	60	38	50	44	64	65	38	44	54	23	37	71	17	37	38	6	15	9	4	29	21	20	15	76	32	36	26	53	42	66	11	32	26	63	50	18	42	58	15	32	4	8	24	29	41	31	40	86
BHMT	47	43	50	67	46	58	59	38	36	66	33	51	87	35	55	41	5	18	6	3	17	25	23	38	49	29	31	20	30	22	50	11	18	27	44	31	13	32	44	15	31	4	4	26	16	29	27	42	115
BHMT2	34	32	38	53	30	37	51	36	31	20	30	23	64	21	34	39	7	18	11	11	22	20	13	12	44	19	31	17	39	26	62	13	20	32	42	34	16	46	56	18	37	8	9	19	26	45	25	57	100
BICC1	36	40	38	42	32	59	54	22	36	37	37	35	68	26	43	33	5	11	7	3	21	25	4	10	21	12	20	14	18	16	49	5	14	22	21	28	8	21	31	10	14	6	3	16	15	25	54	40	111
BICD1	124	108	131	129	124	206	192	63	131	114	103	78	209	53	114	65	7	31	3	6	31	32	25	9	54	30	28	23	41	36	61	15	35	33	53	68	18	55	77	20	61	8	9	35	24	65	54	67	157
BICD2	300	367	401	396	346	502	476	152	344	283	235	156	530	162	231	175	11	28	14	7	34	30	30	21	118	49	56	32	59	49	89	15	54	64	120	55	32	98	91	38	52	9	12	47	30	68	52	65	161
BICDL1	30	35	46	33	37	46	43	26	41	32	28	33	61	22	58	33	5	25	8	8	21	15	12	9	45	19	37	20	36	37	44	14	27	24	37	44	19	40	25	16	32	6	9	20	25	35	26	50	97
BICDL2	40	39	57	55	61	92	58	29	44	37	41	29	81	26	56	46	10	16	6	1	32	14	19	15	58	25	37	18	27	22	55	10	34	24	52	30	18	49	71	15	32	5	8	14	21	42	32	55	97
BICRA	52	67	55	49	62	66	67	36	61	45	41	42	86	18	58	44	3	21	11	12	28	32	17	15	58	27	40	24	34	24	55	12	21	29	49	45	18	53	60	13	42	4	7	30	29	42	36	57	165
BICRAL	36	35	38	50	45	67	49	36	37	39	35	29	81	15	56	42	5	21	3	6	27	27	21	22	49	23	34	12	44	34	46	10	27	25	54	51	20	49	55	14	42	7	5	29	21	38	40	57	143
BID	50	49	55	38	42	57	50	42	73	67	49	45	98	32	47	47	9	21	7	10	21	37	18	11	67	33	33	20	56	26	53	16	26	29	48	44	19	54	60	13	35	5	5	24	13	36	56	80	173
BIK	35	28	37	49	32	57	56	36	43	36	45	29	63	19	48	41	6	16	6	10	19	23	12	22	53	32	39	16	35	50	51	12	31	32	50	47	16	42	55	17	36	3	7	25	22	35	41	47	140
BIN1	52	46	52	58	45	91	75	39	72	61	52	42	120	39	54	52	5	24	9	4	30	31	18	10	47	22	34	15	50	23	48	14	25	41	42	46	23	65	65	15	49	8	9	39	27	51	51	52	161
BIN2	66	38	59	89	50	107	78	34	66	62	61	40	133	46	62	64	6	19	11	9	20	31	14	18	79	20	45	28	41	23	58	16	39	39	50	61	24	67	62	31	40	10	15	43	32	59	62	68	149
BIN3	48	43	59	40	39	95	63	53	50	52	36	50	100	38	58	53	7	24	12	7	21	27	22	16	43	22	30	19	34	23	50	12	30	30	39	35	16	52	39	12	40	7	10	20	21	46	41	60	142
BIRC2	51	49	65	69	73	89	90	46	66	60	52	34	109	49	62	52	17	17	9	8	27	38	25	13	59	22	41	28	59	38	72	9	48	34	66	57	20	69	75	19	52	8	8	31	29	59	59	79	162
BIRC3	66	40	47	51	43	119	68	61	124	98	124	61	192	42	68	78	8	10	2	9	19	23	18	13	57	26	33	24	40	29	57	10	33	38	49	29	20	31	25	12	33	3	6	26	22	30	60	51	116
BIRC5	590	591	771	723	633	963	980	265	461	419	398	248	720	226	313	266	13	39	12	10	44	49	28	32	180	79	92	38	116	104	114	28	99	71	159	113	43	132	129	48	100	21	15	65	41	121	127	143	400
BIRC6	81	59	72	67	82	95	86	60	75	59	66	56	144	46	80	44	5	13	6	6	17	21	9	13	62	25	36	18	49	34	57	10	30	33	45	58	24	51	71	18	46	3	17	37	33	57	75	79	201
BIRC7	41	46	46	67	50	57	72	33	50	41	47	44	75	22	37	56	7	21	3	6	22	22	26	20	51	34	35	18	35	25	67	7	26	29	37	46	24	55	61	34	40	7	10	23	29	46	38	45	117
BIRC8	48	46	46	52	51	60	75	28	37	29	34	36	68	19	38	37	10	14	12	8	20	34	14	17	60	18	27	15	29	32	50	5	29	25	42	31	15	36	53	12	29	9	5	22	23	40	41	32	96
BIVM	45	62	59	63	59	98	82	31	55	36	43	43	71	32	71	59	7	21	9	13	21	24	17	20	60	29	23	22	50	52	79	9	27	33	52	41	16	50	40	15	48	6	9	30	25	37	41	63	137
BLCAP	75	59	70	67	61	101	82	38	61	42	48	48	120	40	69	59	8	26	12	11	37	30	17	18	58	27	42	21	41	37	63	11	25	37	48	55	20	46	59	23	48	8	13	35	34	40	76	103	218
BLID	19	31	29	23	31	44	34	19	31	25	28	25	55	17	20	35	1	14	8	9	27	20	9	8	38	12	16	16	30	20	42	8	18	9	24	30	8	33	22	15	14	4	7	19	10	27	17	31	56
BLK	48	41	36	44	51	59	59	30	57	33	89	34	97	24	48	62	7	28	5	5	30	29	18	15	61	11	43	17	37	28	66	16	21	28	37	46	22	42	42	15	26	10	7	28	16	37	41	41	133
BLM	81	97	119	116	88	152	165	62	81	93	87	63	165	62	94	74	6	23	9	5	25	45	33	23	104	42	56	38	54	38	87	14	48	49	79	63	31	50	73	27	57	6	15	32	41	50	52	63	141
BLMH	46	53	52	64	47	82	79	44	55	80	47	49	119	36	57	58	7	19	10	11	25	33	27	16	57	31	36	17	41	28	56	14	39	26	45	40	20	45	56	17	54	5	12	22	25	42	71	87	179
BLNK	30	25	23	45	31	55	33	18	25	48	40	33	60	17	30	25	5	20	14	8	19	35	17	8	32	20	23	12	34	19	55	11	27	30	34	38	18	36	49	12	19	7	2	20	23	24	45	44	122
BLOC1S1	110	93	123	127	92	168	161	60	94	77	85	53	168	46	84	63	4	26	6	8	35	38	19	20	56	24	28	15	44	23	53	8	42	21	47	58	15	56	77	16	41	10	9	36	18	35	106	111	304
BLOC1S2	42	49	53	49	46	85	64	51	68	51	42	42	102	42	61	70	7	27	12	6	30	29	11	17	68	29	36	15	42	31	70	11	46	34	53	41	16	45	67	19	28	6	8	29	21	32	44	77	188
BLOC1S3	33	43	45	53	38	55	65	45	42	43	19	38	77	21	38	40	7	15	8	9	30	38	20	17	60	18	37	19	32	33	59	13	36	27	47	48	13	49	47	12	35	7	8	27	28	49	42	35	149
BLOC1S4	45	39	46	54	34	72	60	27	35	40	30	41	81	26	42	37	8	13	5	4	15	24	9	15	47	20	29	16	34	21	42	12	22	40	45	42	12	34	41	10	30	7	8	13	18	38	32	49	120
BLOC1S5	47	39	64	60	56	78	76	25	52	43	30	35	96	35	50	44	8	19	9	14	30	30	24	17	77	28	37	17	44	38	73	11	46	30	66	36	20	61	57	5	32	10	13	17	22	35	45	56	151
BLOC1S6	64	62	70	82	86	107	93	44	74	60	49	54	80	31	48	55	4	21	2	10	21	29	13	18	75	34	49	26	60	38	63	15	33	35	61	61	24	60	59	17	63	5	13	34	35	50	64	62	168
BLVRA	59	60	80	72	73	80	93	59	83	80	54	68	134	55	66	62	9	26	11	11	32	38	25	20	79	37	56	23	55	60	70	13	43	50	88	94	34	97	112	26	77	10	12	50	45	86	115	131	331
BLVRB	43	61	63	60	54	108	91	32	63	46	54	46	81	25	79	53	11	29	9	8	33	23	21	20	54	27	39	21	35	40	65	5	34	30	48	53	31	45	90	12	44	9	8	28	21	47	78	92	316
BLZF1	48	49	46	63	44	66	68	41	61	48	52	37	85	36	59	51	4	18	3	5	35	22	19	18	42	31	36	18	39	43	55	12	22	22	39	52	17	54	64	13	34	4	8	22	21	39	60	48	148
BMERB1	407	406	537	481	382	641	606	145	365	290	274	179	538	166	224	183	25	58	24	25	91	79	45	46	629	213	295	116	347	330	344	85	266	249	531	277	102	426	389	167	280	59	46	167	140	311	155	175	358
BMF	51	50	56	58	43	89	78	34	37	44	33	31	69	27	51	48	6	18	9	12	32	25	21	23	70	32	37	24	54	36	56	18	35	32	72	52	21	54	53	23	49	10	11	27	18	42	38	68	139
BMI1	53	59	61	68	65	87	90	35	59	55	51	39	121	34	52	51	7	19	4	10	28	18	18	17	45	19	44	12	37	28	56	7	22	34	37	37	15	52	56	16	38	5	9	24	17	43	51	79	178
BMP1	93	142	122	130	104	260	207	40	49	67	45	33	100	21	69	73	9	26	5	15	46	40	20	19	72	37	56	28	63	40	90	12	32	49	58	99	21	107	109	32	65	7	13	63	47	64	72	110	230
BMP10	2	1	1	3	3	1	1	1	2	2	1	2	4	1	2	1	1	1	1	1	1	1	1	1	5	1	3	2	3	5	5	1	1	4	10	2	1	4	5	1	3	1	1	1	2	5	3	1	5
BMP15	53	39	61	44	41	60	68	26	45	29	37	28	71	15	42	37	7	22	6	17	23	29	20	18	72	23	42	26	37	30	71	11	31	32	61	28	13	32	41	22	39	10	9	20	21	38	36	53	86
BMP2	47	61	53	68	75	95	99	53	44	50	45	42	74	30	55	71	15	29	6	8	36	33	18	23	56	22	34	8	42	26	62	13	26	39	37	48	16	61	74	12	38	3	13	25	28	42	51	58	160
BMP2K	35	44	44	53	51	76	60	42	60	68	55	31	84	32	63	44	3	11	6	3	17	12	14	10	49	17	33	12	30	34	44	13	28	19	28	38	13	38	39	21	39	1	6	27	20	28	54	52	145
BMP3	48	75	79	77	63	109	74	43	62	52	43	54	116	31	61	53	4	20	8	7	23	30	22	24	72	27	39	27	57	42	73	19	48	40	68	45	17	68	84	28	47	13	6	29	32	69	38	61	140
BMP4	40	56	61	47	48	61	63	43	45	37	41	36	97	26	57	36	8	19	9	9	24	23	22	19	73	23	47	25	42	29	76	12	32	36	46	59	24	77	82	15	38	9	7	17	28	37	44	64	143
BMP5	55	66	61	71	61	78	91	40	54	41	53	44	111	26	62	51	9	17	10	10	26	32	19	16	72	27	48	25	48	43	60	17	43	41	71	51	24	71	69	27	64	10	12	29	32	51	56	82	216
BMP6	28	45	58	54	56	51	79	31	39	52	27	36	69	29	43	41	7	23	11	10	28	31	17	14	47	27	19	18	32	29	48	16	24	26	48	41	8	38	42	11	32	10	9	18	18	40	53	58	119
BMP7	31	26	47	37	28	58	44	18	32	24	23	23	59	13	24	31	3	10	3	4	14	15	13	2	42	14	23	6	18	27	34	14	16	21	31	28	10	28	35	9	27	4	1	13	11	33	17	34	70
BMP8A	34	34	32	38	30	42	36	38	40	28	24	37	76	18	63	39	6	16	6	14	19	23	14	14	40	12	15	12	41	21	38	7	25	17	33	28	8	40	36	14	29	10	7	24	13	27	33	54	116
BMPER	32	53	42	50	58	58	74	21	36	43	29	32	67	19	47	32	9	17	11	6	19	29	20	17	45	19	36	14	34	30	48	9	29	24	46	34	17	36	41	14	21	6	12	16	24	37	40	59	128
BMPR1A	47	51	73	67	42	85	82	40	58	48	54	51	113	34	51	52	8	27	14	7	24	28	23	18	85	35	42	29	39	44	75	17	33	45	75	49	22	57	62	11	43	6	13	27	26	44	50	57	127
BMPR1B	39	41	44	47	43	37	44	35	34	41	29	35	71	33	38	42	10	23	7	6	28	26	12	18	73	26	27	18	35	32	46	9	31	63	52	36	19	42	41	22	37	6	9	19	22	31	39	54	122
BMPR2	112	213	227	231	223	219	357	67	99	95	85	74	148	49	97	106	11	53	15	14	52	73	30	28	69	28	38	25	37	26	72	15	43	44	58	74	31	91	108	19	67	10	13	50	30	81	191	152	352
BMS1	53	48	84	65	55	98	112	36	72	52	49	47	118	34	60	51	5	21	6	6	24	21	18	12	97	40	39	18	55	53	80	16	51	40	84	50	25	62	79	19	40	10	8	30	26	63	56	75	139
BMT2	42	34	43	55	36	47	58	24	44	40	32	32	66	20	26	35	3	16	9	7	14	16	21	13	55	25	29	19	36	36	56	14	32	16	42	33	23	44	54	8	26	6	4	20	25	39	27	36	98
BMX	39	33	47	46	43	64	64	36	32	30	31	32	70	19	43	48	6	19	9	5	27	30	22	18	44	26	32	10	28	33	59	13	17	20	28	34	14	33	32	17	81	5	10	17	20	18	29	36	104
BNC1	38	40	55	59	37	64	45	53	45	50	40	36	117	31	50	54	6	25	9	13	34	37	28	27	49	33	35	27	34	36	75	12	36	33	45	38	24	54	47	18	44	11	11	35	28	37	42	67	137
BNC2	32	33	41	43	47	56	46	30	42	43	35	32	63	15	32	43	13	16	5	7	9	10	12	11	28	20	21	16	24	22	46	3	29	16	27	32	8	39	37	13	27	7	6	24	22	20	28	44	116
BNIP1	41	45	49	47	44	59	60	45	33	47	33	56	85	20	43	37	11	21	6	9	37	16	15	13	51	17	31	16	36	32	54	15	31	32	54	40	20	53	50	15	35	6	3	29	21	54	31	51	124
BNIP2	86	85	76	119	104	139	125	46	87	88	72	67	140	52	69	82	9	22	7	7	32	38	20	25	67	25	43	20	51	44	73	14	28	40	54	84	26	88	92	23	63	6	13	50	29	57	113	119	269
BNIP3	83	87	109	99	69	106	109	76	130	129	59	66	148	61	108	76	11	29	10	17	34	25	21	17	50	38	37	29	37	43	61	21	35	35	65	45	22	55	63	22	58	4	17	29	25	41	65	59	179
BNIP3L	151	141	137	175	160	220	209	101	141	164	87	84	223	101	152	118	17	37	12	14	42	54	22	29	49	48	65	25	67	41	84	18	52	45	60	78	18	91	101	34	69	13	14	53	35	73	139	144	433
BNIP5	43	43	27	49	41	58	61	39	45	44	41	32	66	32	45	37	6	24	10	8	20	24	24	13	59	26	44	18	37	25	58	10	30	28	45	32	12	34	42	16	32	2	10	24	26	37	30	47	103
BNIPL	29	32	36	41	40	48	43	36	31	46	16	31	59	20	40	35	9	23	8	3	19	24	17	12	52	16	32	16	28	25	45	9	22	20	47	48	17	49	44	10	17	6	8	17	28	27	29	50	107
BOC	47	28	38	48	44	46	36	32	47	38	34	35	82	20	46	40	13	18	10	6	27	32	27	13	56	23	35	18	45	32	50	6	26	34	44	60	23	43	52	23	41	6	16	45	24	45	37	56	102
BOD1	47	48	61	63	60	88	102	37	64	54	44	61	91	30	72	66	12	26	10	6	40	27	18	26	92	28	48	30	55	37	69	7	32	36	73	55	19	55	87	16	48	7	11	29	29	54	64	71	175
BOD1L1	45	47	49	52	50	79	64	36	35	37	38	30	68	43	36	50	8	16	5	4	23	28	30	13	57	22	42	21	43	32	56	11	21	26	39	48	22	46	44	12	31	2	12	32	20	39	47	57	143
BOD1L2	36	21	43	43	38	45	51	36	41	40	42	29	78	19	50	35	5	17	9	5	23	26	19	16	60	23	35	15	35	16	55	6	24	28	46	25	20	40	51	15	28	3	6	15	23	37	39	44	119
BOK	82	97	101	109	109	142	136	49	73	68	54	37	120	27	69	38	5	20	6	10	27	28	19	19	58	15	37	14	37	24	56	11	25	42	54	54	24	63	100	20	49	4	8	40	25	46	44	75	141
BOLA1	37	41	42	37	40	53	72	29	32	30	36	35	70	31	36	32	9	16	5	9	20	32	20	17	61	26	35	24	42	27	68	15	39	33	66	41	12	58	46	9	21	4	4	19	26	43	51	67	120
BOLA2B	80	85	110	123	85	163	142	76	127	117	72	76	187	62	107	88	10	26	9	10	49	31	18	28	137	53	80	41	86	62	107	27	69	63	125	71	28	107	106	35	72	10	13	50	43	93	115	139	348
BOLA3	63	65	69	74	65	93	108	32	67	54	45	53	102	25	59	69	12	23	17	10	26	31	22	27	88	50	59	36	80	52	83	18	53	50	65	61	28	65	92	36	54	13	16	47	43	84	69	66	180
BOLL	23	22	26	30	21	28	28	23	30	18	18	24	45	17	28	33	2	9	2	6	10	14	8	9	28	20	17	9	21	7	35	6	16	14	19	20	7	21	38	4	12	2	8	10	11	16	20	26	60
BOP1	24	33	43	35	35	38	40	23	41	37	23	36	57	15	34	47	3	17	2	7	12	17	16	5	33	15	24	10	19	16	24	12	18	26	31	28	15	29	33	9	26	4	7	11	19	26	29	40	90
BORA	25	30	33	28	32	57	66	34	28	34	15	44	56	23	40	36	5	20	3	2	30	24	20	12	59	29	24	28	32	31	43	8	36	24	53	38	11	34	40	15	37	11	8	16	19	31	52	49	112
BORCS5	54	53	47	49	42	70	72	33	38	37	42	44	67	21	50	50	10	10	7	8	19	26	13	15	57	26	42	12	26	28	40	10	25	30	57	41	21	35	50	14	24	7	12	18	16	39	30	66	139
BORCS6	40	36	43	36	47	53	51	21	44	44	33	29	78	33	44	44	6	20	5	5	22	19	14	15	50	42	38	20	48	24	40	5	27	14	41	37	14	36	30	15	29	9	7	21	13	27	37	58	109
BORCS7	44	49	50	63	56	68	76	39	40	57	43	42	80	33	46	48	8	22	6	8	20	21	14	13	52	26	40	18	43	39	54	9	28	39	50	44	20	54	57	24	30	5	10	30	26	42	57	75	166
BORCS8	48	55	55	86	63	98	85	35	60	56	45	62	103	33	52	46	11	23	11	15	32	29	21	20	100	38	73	22	73	49	77	13	43	51	94	66	33	88	85	34	55	6	12	25	29	71	52	61	140
BPGM	39	35	48	64	44	73	61	33	50	52	48	28	77	28	37	48	5	10	5	13	24	18	19	9	58	29	36	24	28	36	54	12	36	38	54	39	20	42	57	19	49	11	10	23	24	43	32	45	143
BPHL	27	33	30	40	41	48	38	22	29	34	33	35	57	18	40	39	6	16	7	6	20	20	15	14	48	27	35	17	37	28	53	12	32	42	55	41	22	39	45	17	43	4	5	27	18	37	36	59	127
BPI	34	36	44	49	34	41	40	33	43	42	36	45	71	25	41	64	3	16	6	6	27	31	21	11	44	21	31	14	38	38	75	11	25	28	56	33	12	46	43	17	37	6	9	21	22	42	39	57	111
BPIFA1	28	38	51	39	46	51	42	23	44	45	32	33	61	23	49	50	8	21	9	8	27	27	19	14	135	16	28	17	30	62	51	9	27	13	169	20	9	39	45	15	32	8	8	18	18	24	40	39	88
BPIFA2	59	46	49	56	40	83	61	35	47	61	47	52	82	27	43	35	5	11	6	10	22	12	11	18	43	24	36	15	38	22	55	5	26	26	43	34	14	53	43	15	32	4	4	22	15	29	38	43	111
BPIFA3	23	35	38	38	27	61	59	28	24	49	28	32	62	24	57	51	9	22	8	8	30	31	15	13	76	19	40	20	46	33	58	14	35	36	41	41	15	51	41	11	35	6	10	25	24	37	43	63	122
BPIFB1	53	50	65	58	50	81	83	35	58	46	47	45	104	40	111	44	3	17	4	7	24	22	16	14	485	17	19	10	23	74	48	9	22	26	333	27	12	29	34	10	22	6	5	12	23	39	28	143	80
BPIFB2	81	68	89	83	77	111	92	54	89	67	54	65	116	42	68	53	2	16	9	1	19	16	11	12	37	21	23	18	36	28	40	10	20	23	34	26	11	30	35	13	33	7	10	20	12	26	33	42	99
BPIFB3	19	20	19	29	19	27	29	24	29	19	20	26	38	17	26	34	1	4	5	1	17	16	16	9	30	12	14	10	13	16	30	9	13	16	12	22	8	19	18	5	17	3	2	19	10	23	22	30	71
BPIFB4	37	29	26	37	24	29	34	23	28	25	26	34	49	18	37	43	6	11	4	3	32	22	15	11	13	8	21	13	16	9	31	5	14	16	11	22	12	25	30	4	16	3	11	13	14	26	38	45	83
BPIFB6	23	49	36	25	28	36	35	33	34	42	19	33	55	13	26	35	6	21	9	12	24	22	15	17	58	16	27	28	38	20	52	12	23	29	34	43	20	31	43	13	27	8	13	14	23	27	27	47	101
BPIFC	32	27	37	34	24	42	49	37	36	41	28	22	62	22	32	32	11	18	6	10	27	22	19	16	41	29	31	19	35	25	44	16	25	29	37	43	15	43	50	18	38	7	7	20	20	34	29	38	134
BPNT1	39	30	54	44	38	59	48	24	33	41	35	33	80	34	54	43	8	24	8	7	21	29	21	16	41	22	33	13	29	25	49	15	36	30	55	37	22	48	50	17	27	4	8	13	19	41	37	60	143
BPTF	32	18	37	48	28	52	39	18	34	27	24	23	60	15	29	31	4	10	5	3	15	12	11	10	39	17	19	19	27	12	47	8	18	18	20	38	13	33	35	8	23	2	4	15	20	22	27	35	79
BPY2	36	47	33	38	45	46	60	45	72	58	51	48	117	46	47	53	4	15	3	5	20	27	22	13	102	43	56	36	53	47	90	14	36	52	82	55	30	94	85	30	45	16	10	38	37	51	26	58	120
BRAF	69	71	79	73	67	112	105	39	45	54	42	43	96	38	55	52	3	30	7	12	32	28	26	16	72	25	46	23	38	44	56	11	39	27	56	53	21	67	80	21	49	12	10	29	27	57	52	65	162
BRAP	63	38	50	62	49	68	82	26	40	45	41	24	64	13	47	38	8	21	4	10	22	24	22	47	78	35	44	25	41	40	66	15	34	43	61	53	20	59	68	26	41	7	17	46	19	40	52	67	180
BRAT1	32	42	44	49	43	68	50	19	50	32	34	40	81	20	34	46	3	11	6	3	22	28	25	13	49	13	28	18	31	24	47	9	30	31	43	48	15	40	44	13	45	5	9	20	29	49	50	63	151
BRCA1	23	32	29	24	31	39	57	36	31	26	28	28	60	14	49	46	6	18	4	8	23	33	21	18	59	25	34	29	49	36	71	11	29	37	45	48	13	56	55	18	38	10	11	34	19	44	43	66	162
BRCA2	43	39	53	51	41	65	64	35	38	45	35	35	70	21	62	51	12	32	14	10	29	31	23	19	64	34	41	20	42	37	72	15	47	42	72	45	21	43	71	19	38	7	6	42	19	40	46	90	194
BRCC3	50	60	54	58	38	89	83	30	45	44	28	36	97	23	41	40	9	27	8	9	21	29	18	19	59	28	41	21	41	46	60	14	29	40	57	47	21	60	64	24	46	4	18	29	28	48	51	70	129
BRD1	66	71	93	87	84	112	130	42	62	79	51	37	126	44	61	57	4	22	9	4	21	18	16	14	55	27	27	19	36	30	58	7	34	42	42	40	14	54	50	12	42	5	8	29	27	29	41	53	115
BRD2	126	121	102	117	108	176	160	79	107	118	91	70	194	65	81	70	8	23	8	8	40	38	26	19	89	33	54	30	48	53	67	9	50	45	65	86	36	96	113	23	68	12	9	63	38	80	121	143	317
BRD3	44	46	58	46	65	75	79	43	54	19	45	45	77	28	38	39	11	28	8	7	30	25	19	22	75	19	36	28	40	31	57	22	38	29	69	49	25	87	71	20	57	6	8	44	27	50	56	81	180
BRD3OS	31	42	55	54	47	56	58	28	45	34	45	27	68	29	30	33	3	12	5	4	23	29	14	9	57	24	30	24	31	35	49	12	25	24	47	35	8	38	30	23	23	7	9	21	20	36	30	48	87
BRD4	107	84	124	117	121	178	150	94	115	114	110	76	179	64	96	95	6	31	13	11	49	40	28	32	84	37	42	31	52	43	85	19	61	55	67	112	32	124	134	39	76	16	23	77	44	90	124	125	349
BRD7	85	89	105	101	77	140	129	79	93	101	73	68	152	41	87	66	12	19	12	12	44	28	26	16	108	42	59	29	54	52	74	9	58	45	92	97	32	111	133	42	82	15	16	50	54	98	52	54	168
BRD8	49	58	60	56	47	72	85	44	38	41	40	45	91	26	58	42	5	26	8	14	29	40	17	13	79	28	40	27	65	28	67	17	31	46	71	58	35	104	99	26	57	10	13	42	25	61	75	76	229
BRD9	49	55	59	61	54	95	79	29	59	57	28	44	79	33	44	53	4	19	2	4	24	29	13	13	43	20	23	17	24	19	49	8	20	24	30	40	34	45	74	5	30	6	11	26	19	34	43	66	137
BRDT	22	37	39	48	35	35	44	34	32	31	27	29	61	19	49	48	4	25	4	11	25	34	21	11	70	28	39	24	43	34	53	3	40	48	47	35	12	38	56	27	38	3	11	26	24	45	21	46	122
BRF1	63	65	85	80	87	104	94	40	66	60	45	38	97	29	50	62	7	14	8	9	21	28	20	16	59	31	31	24	38	34	53	13	25	50	65	51	24	58	58	31	56	6	7	33	28	48	40	52	135
BRF2	33	53	40	60	52	57	54	35	34	45	27	39	73	29	39	53	11	19	4	3	22	15	17	10	51	28	27	17	29	19	60	11	18	26	29	48	14	37	43	10	28	3	9	12	17	24	45	64	147
BRI3	238	215	229	311	236	466	345	167	175	198	147	152	298	137	197	137	15	34	11	19	74	56	41	32	92	50	64	31	74	44	105	17	78	52	76	151	55	191	274	29	143	12	20	93	69	179	240	248	686
BRI3BP	36	35	44	52	43	63	56	41	46	34	32	34	63	18	45	43	7	22	7	8	16	32	23	15	81	38	50	22	51	46	48	13	30	37	74	38	15	46	60	20	50	8	6	29	26	43	34	64	168
BRICD5	52	44	47	48	37	72	62	23	41	36	29	27	70	14	56	37	6	17	8	4	19	17	15	10	46	16	26	21	39	28	49	10	19	23	35	29	12	50	44	15	38	3	9	16	11	33	27	45	89
BRINP1	122	105	159	168	149	168	194	66	114	124	90	62	142	55	75	78	9	19	3	4	31	29	26	15	83	31	34	23	45	30	61	20	36	41	65	40	12	55	54	30	37	5	11	25	29	37	36	55	125
BRINP2	80	83	103	107	88	95	134	51	65	53	78	47	136	35	70	63	11	15	5	2	32	23	21	15	67	32	41	26	40	42	49	11	39	44	49	39	15	51	43	15	39	12	13	28	25	44	36	57	111
BRINP3	84	73	87	92	104	124	125	55	80	69	64	64	166	57	85	81	9	18	9	9	24	24	22	13	60	19	36	19	29	34	59	7	26	28	47	37	12	37	41	7	43	5	10	17	13	30	37	60	125
BRIP1	30	46	32	40	41	52	48	21	34	44	33	33	62	19	28	31	7	17	7	9	23	33	19	11	36	26	29	18	18	23	40	14	16	18	32	32	10	46	46	13	34	8	5	23	20	37	37	46	109
BRIX1	55	49	60	54	65	75	79	47	63	57	49	58	75	29	65	66	10	21	11	7	28	39	22	19	74	33	31	21	49	37	53	14	52	45	61	44	24	54	57	22	40	5	8	34	17	46	62	73	160
BRK1	129	116	119	139	112	197	178	49	100	100	84	64	163	57	78	75	8	22	9	7	32	38	22	13	59	27	41	23	40	37	84	15	29	31	59	66	17	43	68	23	46	6	9	39	17	48	89	104	263
BRMS1	59	41	52	56	43	79	61	29	43	36	33	43	76	30	44	36	5	13	12	6	27	15	12	16	66	33	26	15	55	30	53	13	33	31	52	57	12	61	89	17	61	11	4	32	23	49	34	45	130
BRMS1L	51	50	47	68	44	72	56	46	39	51	51	28	70	27	51	46	6	21	7	7	16	34	14	17	55	24	39	12	28	25	57	13	34	27	41	25	22	39	48	11	36	3	7	20	22	42	46	50	105
BROX	60	55	56	67	57	92	57	43	44	69	44	42	111	29	56	57	6	24	4	9	24	29	15	17	52	19	24	21	34	25	44	9	42	25	43	44	19	56	54	12	33	6	8	36	17	44	73	98	210
BRPF1	35	52	51	54	43	68	65	43	34	36	36	45	70	24	49	41	11	22	8	10	24	30	26	22	54	25	28	21	46	25	60	7	22	32	48	43	14	57	43	19	31	10	5	27	21	41	37	48	134
BRPF3	59	45	44	54	53	78	56	41	30	33	53	29	73	22	46	35	9	19	9	9	27	25	17	20	53	28	43	15	31	30	53	7	30	39	45	46	18	72	78	18	48	4	12	28	21	50	48	50	161
BRS3	39	43	54	44	41	61	59	27	41	45	29	27	72	17	36	46	7	21	5	4	18	41	9	13	54	21	27	12	49	34	68	14	24	29	34	29	16	36	43	20	25	6	12	32	26	32	37	50	128
BRSK1	36	28	36	38	20	51	51	20	38	37	23	26	70	26	39	47	2	18	7	8	16	27	17	18	45	25	28	10	26	19	56	8	33	23	45	31	15	41	42	16	33	5	6	16	17	38	43	51	113
BRSK2	50	50	69	60	57	72	67	47	60	56	27	42	104	31	58	52	9	22	7	6	26	30	15	18	53	21	22	15	28	28	49	9	30	23	39	29	19	33	42	15	29	2	7	19	15	23	25	42	92
BRWD1	90	87	91	120	93	139	152	60	103	77	71	51	128	33	69	68	12	30	6	13	39	45	30	19	158	49	78	44	74	61	107	19	66	60	125	80	31	94	102	37	53	13	15	59	46	100	65	75	191
BRWD3	57	50	61	60	57	61	67	20	44	48	41	50	90	25	50	55	4	14	7	3	33	28	22	12	50	25	26	16	31	21	47	7	27	29	46	39	14	46	44	14	37	11	5	18	18	36	47	50	137
BSCL2	40	37	37	39	28	48	56	24	19	41	27	39	63	14	35	21	5	17	3	7	26	30	9	10	45	23	21	17	28	23	40	6	19	19	41	33	11	38	35	5	29	4	4	24	22	28	27	66	120
BSDC1	74	58	85	63	70	106	105	45	74	64	50	54	118	39	67	55	3	19	6	4	32	29	16	16	53	25	50	16	51	29	66	11	48	46	60	71	18	84	116	18	57	7	17	51	38	73	64	89	179
BSG	110	134	139	120	112	191	207	89	146	102	98	82	207	69	83	107	9	24	12	7	42	41	29	19	86	20	62	21	47	57	75	20	52	43	87	104	36	116	119	23	75	5	19	58	39	97	192	228	565
BSN	37	50	68	48	45	72	59	35	56	42	39	41	82	25	55	61	5	23	8	10	32	32	22	16	82	38	39	37	59	39	88	18	28	45	77	56	15	51	70	21	34	12	12	28	29	44	35	55	122
BSND	36	47	42	43	53	48	50	22	40	40	27	39	67	29	38	27	5	16	6	6	21	21	15	16	50	30	30	15	33	28	50	14	26	17	52	34	13	25	48	14	30	4	10	29	24	25	18	52	107
BSPH1	38	49	33	50	33	45	32	40	32	36	18	34	67	14	45	39	6	14	6	6	38	18	16	16	51	21	31	14	36	26	47	9	25	29	54	25	19	46	29	17	23	2	6	23	20	33	37	50	123
BSPRY	49	43	70	66	50	59	79	34	51	54	36	38	75	38	65	48	9	24	10	8	31	34	16	15	61	32	26	15	31	34	52	8	18	33	58	30	18	42	43	11	32	6	5	18	19	35	33	59	130
BST1	42	42	63	49	53	58	78	54	54	52	37	45	95	33	38	50	9	17	9	8	26	25	5	13	53	12	33	26	34	18	54	10	35	32	39	41	19	44	53	12	24	3	6	27	25	32	39	53	146
BST2	63	78	87	74	73	101	96	257	427	457	183	176	698	224	296	284	7	18	10	10	26	32	23	22	45	21	37	22	44	30	78	18	23	32	46	59	23	70	77	16	61	10	9	45	20	62	291	277	828
BSX	32	36	42	37	43	47	54	30	47	42	35	32	48	17	44	36	2	17	7	9	17	30	16	16	47	21	31	19	36	19	46	13	22	29	35	30	13	32	37	14	25	4	3	19	20	26	31	42	83
BTAF1	71	74	48	66	50	84	91	33	73	66	45	46	117	43	52	60	11	16	10	4	26	37	23	18	49	36	38	21	41	27	58	21	31	39	47	53	18	73	76	18	45	7	14	43	26	54	79	75	201
BTBD1	55	82	91	92	72	110	102	57	92	80	44	56	132	50	63	67	6	20	9	8	32	27	15	19	51	39	30	26	53	46	70	11	35	39	55	49	26	58	65	21	50	7	9	39	17	55	81	88	234
BTBD10	62	68	76	73	66	88	96	43	70	57	50	51	107	35	57	56	14	24	5	9	32	29	33	29	125	52	45	34	71	66	86	23	60	43	117	71	34	80	81	24	62	6	15	36	44	70	62	67	185
BTBD11	37	36	47	38	43	55	47	30	61	39	42	32	92	28	47	42	10	22	5	9	27	29	21	17	65	20	28	14	40	41	73	7	33	37	39	40	24	47	48	21	45	6	8	21	29	56	39	56	132
BTBD16	33	45	48	42	34	44	50	27	40	31	27	48	77	20	41	47	8	18	6	7	26	22	16	12	48	23	32	19	46	37	53	7	32	41	45	35	18	38	35	17	28	7	6	12	14	37	33	40	92
BTBD17	30	19	36	24	20	17	26	28	23	18	22	32	50	26	32	24	3	22	4	1	21	23	13	6	32	10	15	11	29	20	42	40	15	17	32	40	12	29	37	7	24	5	5	25	10	20	17	33	85
BTBD18	43	36	59	57	51	57	66	27	50	54	35	37	70	16	44	48	11	28	7	5	31	29	19	19	74	28	46	28	54	37	69	13	31	41	53	46	18	54	43	21	32	3	11	27	20	43	48	63	134
BTBD19	86	80	74	80	75	114	81	38	62	66	63	37	89	37	61	56	9	39	15	13	36	35	22	17	98	36	51	33	53	47	79	17	47	57	71	68	30	65	87	34	70	14	10	54	48	75	54	78	145
BTBD2	57	66	65	51	62	86	82	41	64	54	43	51	114	38	74	52	3	18	7	6	26	36	14	19	61	27	47	20	24	35	53	7	28	30	32	52	13	51	61	17	41	5	13	33	28	52	58	73	221
BTBD3	60	56	57	58	64	71	93	38	54	58	42	30	95	36	62	45	10	13	6	9	24	16	10	24	51	23	28	19	36	30	53	13	27	37	44	38	12	42	49	14	31	7	9	16	22	32	36	60	145
BTBD6	324	338	335	361	324	531	526	167	348	280	230	163	436	144	220	205	15	42	11	17	70	79	37	40	166	64	108	50	108	93	168	29	81	89	136	125	49	132	154	37	100	13	21	62	63	109	105	146	379
BTBD7	39	51	45	48	40	63	82	39	43	42	33	33	103	22	47	46	12	22	8	7	33	39	18	18	58	26	38	22	36	21	67	22	25	30	55	37	22	65	63	17	45	11	6	27	20	38	47	73	144
BTBD8	19	20	15	30	19	35	27	20	22	19	18	24	44	17	26	27	5	5	6	3	8	13	6	7	24	13	16	4	16	11	32	7	16	15	20	13	2	26	22	5	20	3	4	14	9	13	19	27	59
BTBD9	43	52	62	56	43	64	85	28	65	41	47	46	77	29	52	42	6	12	6	5	21	7	11	13	52	27	44	16	37	27	47	5	38	29	50	61	28	68	98	12	55	7	11	28	28	65	38	70	119
BTC	318	273	332	413	376	480	402	159	311	298	219	163	470	148	220	165	8	26	7	10	30	27	12	26	93	32	57	31	50	58	97	13	38	61	73	51	33	53	53	21	48	12	12	23	20	53	31	84	152
BTD	39	40	50	69	51	67	67	21	55	57	41	35	78	28	50	43	9	17	14	11	29	37	15	21	46	27	39	25	27	35	59	12	49	35	43	41	21	31	53	15	29	6	15	22	16	41	49	75	177
BTF3	392	337	297	374	323	548	463	159	286	267	255	190	410	138	183	182	28	65	36	31	104	80	75	46	409	150	210	108	228	211	311	52	211	185	413	257	84	317	355	119	182	34	37	202	85	232	239	272	751
BTF3L4	54	47	69	52	58	99	76	25	47	48	40	29	113	19	40	42	5	17	12	7	22	27	21	15	50	28	44	19	48	23	53	18	37	24	47	39	17	49	48	23	33	7	9	22	23	43	39	54	160
BTG1	248	166	168	243	203	461	259	92	262	193	301	122	406	72	117	82	13	24	11	12	49	51	28	20	85	28	53	35	53	54	96	15	56	30	66	79	25	70	94	19	51	9	15	47	31	59	103	131	369
BTG2	122	99	101	109	99	147	137	88	321	139	184	105	369	80	134	106	12	36	10	12	45	45	22	14	77	30	73	21	74	44	57	16	52	34	68	121	39	158	166	17	81	10	9	72	43	109	157	231	567
BTG3	55	70	88	91	76	99	100	58	64	81	68	49	102	44	78	49	5	16	8	9	27	31	25	17	46	19	35	15	39	29	68	12	29	29	47	51	17	57	75	13	39	9	6	25	30	46	58	82	169
BTG4	27	35	36	31	25	49	52	20	35	37	33	37	62	15	35	37	6	19	4	10	23	36	12	20	44	25	28	22	22	23	39	9	28	20	45	29	15	32	46	13	28	9	10	20	16	23	72	38	83
BTK	47	42	66	60	47	70	68	45	76	80	67	64	108	54	78	72	10	28	16	9	15	33	18	22	52	25	34	22	50	33	52	21	25	30	38	58	23	40	49	17	31	6	9	23	24	38	52	73	178
BTLA	20	23	15	26	11	25	29	17	23	20	25	20	41	16	28	31	2	13	6	4	12	12	10	8	22	6	19	11	13	16	32	6	14	13	15	14	4	25	25	10	20	3	8	8	8	15	26	32	74
BTN1A1	32	38	33	41	50	52	58	36	28	48	39	35	72	28	39	46	7	28	11	10	35	24	29	16	65	21	49	27	38	42	71	10	35	38	64	35	16	51	47	17	50	7	6	17	29	35	27	72	141
BTN2A1	65	71	85	64	84	119	103	78	104	94	69	59	152	63	80	85	7	25	8	10	31	33	24	25	92	39	44	28	62	53	70	18	60	45	67	103	28	99	107	28	83	10	16	61	43	95	70	80	243
BTN2A2	46	44	57	39	48	80	53	31	51	51	45	36	84	36	37	51	6	9	6	2	10	23	8	12	29	23	17	12	26	13	32	6	17	24	38	30	10	33	49	9	25	5	5	15	21	28	29	42	91
BTN3A1	77	58	58	79	77	143	94	56	101	96	79	66	165	49	83	69	7	30	10	12	30	35	21	15	46	29	46	20	42	24	61	20	27	35	53	73	21	78	94	23	57	12	13	48	33	79	94	103	273
BTN3A2	53	57	63	70	58	106	88	47	101	67	75	48	179	37	79	69	7	14	12	6	20	21	9	16	34	20	21	15	21	25	37	10	29	23	34	49	14	32	37	11	34	8	6	35	21	27	108	105	271
BTN3A3	73	64	68	66	72	140	79	44	94	84	55	39	154	27	59	63	8	21	4	10	27	34	15	15	43	25	35	17	39	38	58	10	24	32	52	55	23	52	56	18	48	12	11	33	20	32	77	50	148
BTNL2	19	24	19	23	30	38	41	22	29	28	25	24	46	15	38	31	6	11	3	3	10	16	14	8	26	19	22	16	19	14	37	8	25	20	27	16	7	25	28	17	21	4	5	19	16	14	21	31	82
BTNL3	27	29	39	42	26	36	31	25	29	42	22	21	60	15	41	43	3	11	10	4	23	19	7	37	20	14	30	20	25	14	53	9	21	24	30	17	14	24	29	9	19	3	2	8	11	26	15	34	82
BTNL8	38	27	50	57	26	54	57	24	32	41	16	31	74	24	37	32	3	19	6	4	20	23	19	13	42	24	24	17	34	20	42	10	25	27	55	47	11	38	37	14	25	5	6	17	13	31	35	72	133
BTNL9	92	213	197	261	198	233	363	49	30	42	34	36	72	18	63	47	12	39	11	21	55	64	34	25	52	22	39	21	43	24	52	16	32	31	45	34	12	50	36	15	36	12	8	17	16	38	48	63	188
BTRC	34	26	37	55	48	71	62	35	39	29	30	25	61	29	39	50	6	24	1	7	32	28	18	13	62	26	35	25	49	30	67	6	37	35	49	51	25	68	70	17	31	13	10	26	20	46	58	58	138
BUB1	25	33	50	52	32	59	54	29	37	45	26	37	81	22	39	44	7	23	4	4	29	37	15	14	50	15	34	21	38	30	56	11	28	37	42	44	14	37	45	13	33	2	3	12	23	30	52	67	199
BUB1B	24	29	45	32	38	40	69	23	42	36	39	29	72	24	42	45	12	18	3	10	34	29	18	13	68	25	38	19	42	32	68	15	33	40	55	53	21	54	59	23	38	3	8	21	27	46	47	65	171
BUB3	89	60	83	77	82	132	109	48	86	103	89	50	156	50	81	62	11	18	4	7	25	33	26	19	61	31	44	17	42	35	64	19	35	40	74	60	22	67	80	20	46	6	12	31	29	56	105	111	293
BUD13	39	44	67	47	61	68	66	33	44	51	45	48	94	27	41	53	5	17	5	9	26	22	24	15	63	30	45	28	42	24	49	14	26	35	52	54	20	56	66	21	42	11	14	26	23	39	48	68	143
BUD23	64	72	79	85	69	119	107	44	73	64	50	51	111	35	64	50	7	26	12	11	38	35	26	17	78	34	48	24	56	43	77	8	50	46	75	51	16	74	82	18	44	12	10	52	23	65	70	87	206
BVES	33	36	37	38	44	42	49	29	25	36	33	30	55	19	44	47	12	20	7	7	34	49	18	13	65	39	33	22	35	29	63	13	43	32	49	48	10	46	64	16	39	5	6	36	32	39	39	59	126
BYSL	30	31	40	31	29	41	46	28	41	55	34	37	65	22	48	47	4	19	3	9	28	23	19	10	46	24	35	16	30	19	52	8	20	37	42	29	19	32	40	19	27	3	7	17	16	35	29	41	91
BZW1	107	84	109	121	97	148	136	67	98	99	104	83	182	46	82	81	14	34	14	13	39	41	23	26	141	37	57	33	78	52	90	17	73	57	91	72	35	88	86	19	72	19	16	61	43	88	128	114	342
BZW2	57	47	53	42	42	62	73	39	47	54	36	39	71	26	49	40	9	19	8	7	34	22	18	14	63	17	37	18	44	34	67	15	36	36	58	58	23	62	63	21	43	8	11	25	24	50	45	57	189
C10orf105	59	56	72	60	46	89	77	43	46	63	36	34	83	24	58	53	9	14	6	14	22	24	14	12	75	26	36	14	30	34	61	9	35	28	41	37	19	47	31	12	39	1	6	19	19	39	18	44	99
C10orf120	50	41	58	45	26	49	43	24	47	43	26	35	63	22	46	38	6	18	9	6	23	19	19	16	52	22	39	15	43	28	59	9	17	27	42	30	15	41	49	13	23	5	10	24	28	29	30	47	103
C10orf126	30	28	35	31	20	33	39	26	27	32	16	25	49	13	38	26	6	19	4	5	18	16	11	8	43	23	31	11	25	24	50	8	20	20	22	23	12	32	36	8	29	5	3	9	23	29	18	37	95
C10orf143	29	37	55	43	39	63	63	36	51	33	33	28	73	27	56	46	7	16	6	3	16	27	19	13	60	22	18	23	30	23	49	10	27	40	31	38	17	38	39	9	24	2	8	16	26	29	38	50	106
C10orf53	28	25	28	34	31	48	54	33	39	34	35	41	49	31	43	34	7	16	5	10	19	27	15	18	65	18	33	27	32	21	59	11	31	28	33	37	14	50	33	19	43	3	13	19	29	30	37	59	118
C10orf62	58	47	56	60	49	67	77	31	60	54	33	50	90	24	42	46	6	22	7	12	15	21	12	16	51	25	24	11	45	36	51	7	33	27	50	34	21	37	46	21	43	10	9	24	16	34	31	51	108
C10orf67	27	30	32	42	36	43	49	21	32	42	16	22	74	28	36	37	9	15	4	13	30	28	14	19	50	31	22	22	38	22	45	6	27	35	51	44	15	39	43	13	24	3	5	15	19	29	40	51	138
C10orf71	42	36	39	31	43	38	56	28	41	31	26	26	53	34	43	50	6	24	5	9	21	24	14	17	45	34	32	21	38	24	55	8	38	31	37	33	14	33	52	23	35	4	7	24	18	26	37	43	126
C10orf82	27	31	45	43	39	46	50	27	36	22	22	23	65	26	46	45	5	19	13	8	20	27	21	16	57	32	27	23	37	28	47	10	26	14	30	36	14	47	45	12	34	6	10	20	17	31	32	46	106
C10orf88	38	39	43	57	38	59	68	54	47	46	45	38	86	26	58	41	5	15	8	6	28	32	20	19	36	22	35	20	27	22	72	7	30	23	31	28	19	42	45	14	35	3	9	16	23	31	52	58	138
C10orf90	53	38	50	59	48	75	99	34	39	49	42	34	85	32	57	43	3	14	10	8	29	29	14	19	69	29	40	21	57	42	67	13	36	38	49	38	18	57	43	12	44	7	6	30	23	41	33	54	118
C10orf95	42	40	42	54	40	62	56	25	39	32	23	25	50	19	31	29	11	21	5	6	27	27	15	12	55	30	30	34	54	43	58	14	34	56	77	43	18	49	46	15	29	8	9	24	20	39	22	43	93
C10orf99	47	55	75	69	49	72	92	46	52	51	32	53	99	28	55	57	8	26	11	5	35	36	21	18	84	38	59	31	50	36	60	11	47	51	76	50	24	74	64	28	36	6	11	18	32	40	45	62	139
C11orf1	31	39	43	46	45	74	35	30	42	36	46	37	66	23	64	50	7	29	10	10	23	31	19	15	56	27	31	20	35	30	62	17	27	27	47	47	13	45	52	15	21	4	11	20	17	33	52	55	131
C11orf16	23	30	35	26	30	40	43	28	45	37	25	32	55	18	29	38	10	20	6	13	26	32	15	16	56	19	35	25	40	33	43	10	21	19	44	32	18	38	37	17	27	6	10	20	20	37	32	39	93
C11orf21	267	288	332	359	254	395	431	130	251	197	187	125	397	105	183	137	3	37	6	9	20	33	27	18	120	42	44	24	50	62	90	21	62	42	85	56	27	100	78	24	63	15	7	44	46	52	48	50	129
C11orf24	51	48	50	67	48	75	57	40	60	50	47	48	100	28	62	57	9	23	7	6	24	32	17	16	62	20	27	23	37	30	58	10	22	24	33	51	18	50	48	16	28	10	10	19	25	39	69	61	161
C11orf42	36	33	54	43	37	42	40	37	34	31	25	37	75	32	53	41	4	19	9	10	24	31	9	10	43	25	35	17	44	27	56	11	27	33	34	28	15	49	33	12	36	4	7	20	25	32	35	52	109
C11orf45	34	32	49	45	37	58	48	25	42	35	32	33	59	23	37	44	7	11	8	4	15	26	13	11	54	13	29	13	11	14	52	15	16	25	36	38	9	32	38	14	20	3	3	19	13	38	36	44	115
C11orf49	32	37	53	43	40	58	61	26	49	17	32	25	74	16	41	33	9	23	8	5	19	23	19	12	56	25	25	15	35	27	51	15	29	29	59	34	22	52	52	18	45	5	5	13	21	41	40	71	158
C11orf52	37	38	53	66	50	61	71	40	54	32	40	46	64	33	50	57	12	29	7	8	42	42	18	21	68	20	32	25	37	40	60	13	36	35	61	53	18	42	49	14	35	6	5	24	19	40	42	68	126
C11orf53	44	49	44	47	46	56	66	35	55	34	36	33	105	23	46	28	8	21	2	6	20	24	11	7	28	14	20	16	20	19	32	6	17	19	19	21	11	33	33	6	22	4	8	11	15	20	32	48	123
C11orf54	52	44	36	54	48	53	63	21	24	33	19	21	68	19	38	36	4	9	8	1	25	22	6	8	20	13	16	9	21	14	29	3	18	11	24	26	9	31	36	6	18	3	9	10	22	19	31	42	94
C11orf58	99	117	126	115	117	172	163	71	122	106	89	95	170	58	95	87	10	31	7	7	52	47	27	22	109	37	76	32	59	69	94	18	61	60	97	105	37	138	148	27	108	8	23	66	57	104	145	174	399
C11orf65	36	35	44	40	41	55	44	24	29	34	29	36	65	22	37	42	9	21	6	8	23	23	19	17	61	31	42	27	49	39	35	10	20	38	55	42	11	40	37	15	29	5	3	18	19	39	39	57	92
C11orf68	34	55	50	46	45	59	65	36	32	42	33	24	75	22	38	42	6	21	7	7	21	30	16	9	57	26	52	16	40	30	62	13	27	33	37	36	14	47	54	12	41	9	6	24	25	30	39	61	142
C11orf71	17	23	30	29	28	37	27	11	30	22	19	24	34	22	35	33	5	9	2	3	15	16	9	11	24	16	21	11	23	13	27	6	17	15	24	19	10	28	31	7	24	6	4	12	15	20	30	38	75
C11orf74	21	22	26	26	31	38	42	14	25	21	26	15	39	20	22	20	5	6	3	3	18	16	6	5	62	14	30	11	20	27	26	5	13	13	28	20	10	18	27	10	22	4	2	13	14	27	19	24	57
C11orf80	49	43	42	46	39	65	51	22	49	32	37	41	88	30	54	46	8	15	6	3	25	36	24	21	66	30	35	28	36	35	51	14	41	32	65	53	19	51	53	21	33	6	7	27	31	46	45	50	143
C11orf86	37	27	29	50	32	51	63	33	36	34	26	36	69	19	42	40	6	15	7	12	20	20	14	15	43	23	28	17	30	17	52	6	16	20	28	33	22	39	36	11	20	5	5	21	13	23	36	42	119
C11orf87	38	45	49	41	31	53	40	27	33	53	29	41	78	23	54	64	5	24	8	8	22	32	20	40	56	24	25	15	44	25	60	7	26	28	47	43	21	41	48	17	31	5	9	13	25	43	42	58	121
C11orf88	36	30	33	42	30	55	41	31	42	20	22	43	60	16	45	48	8	16	6	10	20	20	20	12	58	20	36	22	24	26	61	8	33	39	43	29	18	38	50	17	27	8	18	19	29	29	35	58	133
C11orf91	30	47	51	50	40	63	57	30	40	45	37	27	59	19	42	32	5	18	6	3	17	18	16	8	49	22	28	16	26	25	46	13	23	34	35	25	11	30	28	14	24	5	1	12	20	39	34	35	84
C11orf94	73	61	70	76	60	66	83	37	50	50	50	42	114	22	50	57	4	14	1	11	21	21	13	14	50	21	27	11	33	26	50	16	19	32	30	38	14	44	47	20	34	8	5	30	16	28	30	46	105
C11orf95	42	27	45	46	39	60	58	52	43	45	37	52	65	24	54	62	4	23	5	11	26	32	16	18	52	14	36	18	41	27	49	9	35	33	42	38	21	54	47	17	32	6	8	24	20	40	50	70	127
C11orf96	89	79	73	72	48	75	93	72	200	83	197	118	160	79	115	123	6	15	13	13	29	34	22	22	63	30	46	22	31	39	54	9	28	26	48	46	20	74	86	15	52	2	12	24	18	56	172	215	397
C11orf97	34	28	41	33	32	42	44	29	31	45	33	26	69	25	30	37	2	17	9	9	24	22	18	11	54	24	30	11	35	27	44	8	28	33	30	37	14	39	45	18	22	4	8	23	13	38	25	50	95
C12orf10	49	41	58	48	61	78	96	35	53	60	47	43	73	22	69	43	10	20	9	12	28	33	22	18	72	20	34	32	41	36	57	12	45	33	50	50	16	60	63	18	54	7	9	43	24	41	59	80	198
C12orf29	64	53	51	69	68	78	88	36	64	49	54	40	99	36	53	53	10	24	7	8	40	35	28	19	65	34	31	20	47	30	52	14	27	31	61	48	11	44	52	14	42	9	11	22	25	30	38	67	161
C12orf4	28	41	36	33	31	48	53	31	37	43	37	38	66	21	49	56	4	17	8	6	26	22	22	16	24	11	16	12	19	8	29	10	16	17	16	25	16	24	44	9	34	3	10	23	9	19	42	60	141
C12orf40	31	29	42	31	30	50	46	27	44	29	23	25	56	23	31	28	3	15	8	2	16	21	15	10	46	18	14	11	32	20	34	8	16	27	41	18	21	19	30	10	21	2	4	8	15	24	14	34	65
C12orf42	35	28	37	24	33	40	44	25	22	26	32	23	55	18	37	29	9	17	6	4	22	23	11	13	39	22	25	22	26	18	43	9	20	25	33	33	19	35	39	4	20	5	4	10	10	27	31	39	76
C12orf45	47	35	42	38	40	52	64	33	49	45	39	43	93	30	47	38	4	24	8	10	24	17	14	12	30	23	20	18	20	13	45	10	13	21	20	32	17	24	31	13	22	3	8	23	25	16	57	62	167
C12orf49	48	69	64	91	67	96	92	26	49	32	37	33	59	30	50	35	7	5	12	9	28	35	16	18	68	17	24	19	32	30	64	18	29	30	55	48	22	45	52	17	37	3	9	20	22	30	27	36	138
C12orf50	39	61	58	62	59	58	72	29	59	51	42	37	72	18	47	44	7	17	8	5	20	26	22	7	52	28	33	24	46	32	55	12	25	29	63	30	13	37	41	29	25	7	4	21	18	45	49	48	118
C12orf54	39	31	38	25	30	39	48	26	25	30	22	22	49	21	50	37	5	14	9	4	22	18	22	10	40	17	27	17	23	11	44	10	12	19	34	27	6	36	37	13	32	3	4	16	17	20	37	41	104
C12orf56	28	28	27	28	26	42	52	26	35	34	26	30	75	20	34	50	1	22	4	4	15	14	12	7	33	21	31	7	33	19	38	4	16	17	33	23	9	34	30	12	24	1	8	7	16	27	32	51	100
C12orf57	153	132	156	140	152	197	233	52	84	90	96	60	176	41	69	63	8	24	10	13	34	50	28	26	83	34	45	25	54	39	66	16	41	30	78	90	28	104	99	23	49	10	18	66	31	70	99	94	281
C12orf60	44	28	33	37	39	51	50	23	30	30	20	25	68	21	42	41	7	21	3	9	25	30	28	17	71	18	43	15	40	28	60	9	24	36	53	40	12	48	45	13	36	10	8	15	13	38	30	53	124
C12orf65	32	50	48	52	31	58	72	37	46	46	49	31	90	32	58	53	7	19	8	2	27	24	19	13	35	28	36	14	57	24	59	11	21	30	47	45	13	51	54	12	52	9	7	32	19	39	33	48	153
C12orf66	40	38	56	52	50	74	74	30	39	40	39	40	75	24	41	50	4	15	5	4	23	21	15	11	49	17	28	8	35	23	55	5	27	25	34	25	20	35	42	16	21	8	8	15	16	27	39	57	113
C12orf71	33	42	40	47	42	54	49	21	39	40	35	30	57	17	41	44	8	31	5	6	24	19	17	16	47	16	39	17	39	25	50	16	28	19	38	36	9	42	33	12	31	4	9	18	22	23	42	58	111
C12orf73	43	41	67	65	54	81	71	35	60	60	40	37	97	27	42	43	9	21	9	4	27	28	22	26	64	31	37	30	52	36	68	18	36	37	46	53	23	52	52	20	36	8	6	22	27	28	39	50	123
C12orf74	34	24	38	32	24	39	40	41	39	40	34	34	78	15	37	38	11	22	6	6	24	35	19	11	49	28	40	14	39	27	62	6	22	24	47	38	18	52	45	20	34	6	9	26	25	45	29	52	82
C12orf75	43	51	49	39	46	65	56	31	60	43	35	37	72	27	52	50	5	19	4	6	24	25	22	14	12	14	19	11	15	7	35	7	19	12	9	19	12	29	32	3	19	2	2	16	18	20	41	56	107
C12orf76	34	48	42	57	52	61	71	40	53	36	44	43	66	24	71	44	6	24	10	7	21	33	22	17	54	32	37	22	53	34	61	8	40	31	44	49	24	44	53	14	50	8	10	24	26	41	36	67	138
C13orf42	39	41	60	54	53	71	76	30	56	53	33	48	88	18	55	54	6	13	7	5	19	19	19	10	50	22	27	20	32	34	51	11	20	23	47	35	20	31	39	10	23	5	2	22	16	30	27	32	100
C13orf46	52	50	57	60	49	101	70	28	45	31	50	29	67	26	31	43	5	16	8	9	36	26	11	9	63	23	29	28	34	22	43	12	39	27	51	34	22	41	66	21	37	7	10	29	20	41	31	52	84
C14orf119	48	51	44	68	46	78	78	39	47	46	35	46	103	26	50	43	9	14	5	6	25	32	15	16	78	27	45	19	44	43	62	12	31	42	68	47	14	53	51	13	30	9	10	27	24	44	43	42	167
C14orf132	33	63	60	71	68	75	85	34	40	43	23	29	62	16	34	34	7	31	11	8	35	36	19	17	30	18	31	21	32	24	54	10	25	32	40	47	21	47	42	11	35	6	13	19	21	39	39	53	115
C14orf177	19	21	38	25	25	39	27	35	40	26	20	42	74	21	33	44	6	12	9	2	22	35	14	18	34	16	23	10	28	25	40	7	21	23	16	33	10	29	23	8	20	3	5	14	14	27	28	55	98
C14orf178	33	60	46	55	51	62	56	28	45	50	38	37	70	26	58	51	7	24	6	4	32	26	18	19	68	28	32	25	38	54	60	13	30	36	58	42	23	52	60	22	53	11	11	23	24	60	37	48	115
C14orf180	49	52	56	44	53	71	77	37	46	52	33	40	109	25	29	39	2	11	3	8	17	23	14	16	27	17	27	18	23	18	47	4	18	40	33	36	18	23	33	12	27	5	4	17	16	25	18	34	82
C14orf28	39	30	52	48	34	46	48	32	36	56	51	43	75	22	48	53	11	21	6	7	35	45	26	17	54	27	35	25	44	36	77	16	39	42	51	34	23	46	41	20	40	11	9	25	24	32	35	49	131
C14orf39	36	34	42	50	31	38	61	32	38	45	23	43	86	28	47	50	6	18	8	5	28	33	22	15	41	25	31	22	35	28	65	8	22	22	33	36	23	36	44	15	38	7	8	22	22	27	30	57	148
C14orf93	53	36	48	56	41	55	56	28	46	36	33	37	76	18	43	33	7	18	2	7	16	20	13	15	44	22	28	32	28	21	44	9	26	25	38	21	13	27	35	17	45	3	10	22	17	21	34	35	103
C15orf39	77	102	105	91	80	115	102	60	82	87	55	56	131	61	77	63	5	22	6	4	23	34	19	11	39	25	36	17	18	30	57	12	20	26	51	37	18	44	53	12	34	2	4	28	23	32	52	53	146
C15orf40	56	49	50	52	52	71	82	39	62	41	42	43	94	29	44	50	8	17	5	11	24	16	18	18	66	23	51	18	54	33	69	15	32	23	66	44	28	55	56	19	33	9	9	28	25	57	38	48	149
C15orf41	25	36	28	29	34	48	35	24	37	33	36	36	52	29	51	37	7	9	7	8	16	20	19	12	50	15	41	21	41	33	48	13	35	33	48	41	14	30	36	16	29	3	8	9	17	30	22	43	92
C15orf48	285	283	331	359	365	464	494	223	410	351	275	242	533	205	279	207	19	40	16	10	60	69	31	80	169	71	158	91	128	94	171	43	107	100	111	99	51	108	108	40	81	18	23	55	75	92	80	125	255
C15orf61	58	49	57	67	51	71	72	47	52	34	39	44	77	20	56	53	8	17	8	7	31	32	10	14	51	28	36	26	43	33	79	11	33	32	35	33	20	50	45	13	46	8	10	19	23	31	32	45	133
C15orf62	96	96	113	96	90	130	143	54	75	82	77	56	169	47	87	78	12	21	8	14	23	32	19	14	106	43	54	30	68	63	78	18	47	69	103	50	40	99	90	33	60	12	11	35	37	71	48	53	133
C15orf65	34	43	46	47	47	50	68	35	34	41	28	28	89	17	30	41	15	21	5	6	28	23	17	18	65	28	39	16	41	33	80	20	26	36	54	34	15	51	52	18	49	7	7	21	29	30	33	42	102
C16orf46	30	30	43	34	38	47	50	35	33	42	31	24	62	19	40	26	4	25	8	10	19	17	21	24	45	11	18	15	25	25	46	10	24	21	43	27	13	41	41	12	27	6	6	21	25	31	31	53	116
C16orf54	58	36	47	41	31	85	54	35	45	36	32	37	77	26	34	45	5	17	4	4	17	32	12	12	56	27	27	16	21	22	42	5	25	21	38	30	19	39	40	9	32	4	8	14	13	30	36	41	118
C16orf58	66	45	51	72	67	98	87	44	63	72	58	49	100	30	51	55	9	11	4	6	26	39	21	11	66	27	37	19	43	33	62	13	31	34	54	60	18	56	56	23	55	9	8	39	26	57	80	91	205
C16orf70	38	38	26	44	32	77	49	36	37	35	40	29	73	27	41	45	6	16	6	1	25	20	31	15	43	25	17	18	42	33	40	11	43	27	37	39	18	46	45	11	39	6	9	16	24	43	53	44	128
C16orf71	31	37	45	46	46	44	51	24	45	35	22	32	59	13	42	38	5	18	7	19	28	22	15	17	44	29	31	19	22	29	39	10	29	34	34	35	21	34	41	15	34	9	4	31	19	37	44	58	111
C16orf72	60	61	74	65	65	105	70	51	68	59	56	35	97	42	50	48	8	12	3	8	26	20	15	9	57	20	35	14	39	38	41	8	30	32	34	46	14	59	54	15	52	7	10	29	28	32	53	88	176
C16orf74	84	84	101	116	86	138	126	54	90	86	70	43	159	53	85	75	7	19	10	4	29	23	17	18	62	32	33	16	50	48	58	18	26	41	54	31	14	53	57	19	34	4	4	23	19	50	38	55	122
C16orf78	96	94	115	103	111	187	134	55	103	80	58	58	133	55	67	76	4	20	8	5	20	23	25	21	47	32	34	18	50	30	68	10	30	42	35	41	19	48	48	16	28	12	10	21	20	32	47	59	145
C16orf82	73	54	98	76	78	102	92	39	61	75	54	55	133	38	69	52	10	22	8	8	27	26	17	14	87	32	46	26	46	35	66	12	47	35	58	60	24	70	56	22	51	7	12	33	23	43	42	51	111
C16orf86	28	30	35	31	39	41	46	25	35	27	30	29	70	13	29	31	6	14	6	8	27	31	16	19	52	28	33	21	30	26	56	18	18	25	33	30	13	57	46	13	25	7	5	22	17	31	33	40	120
C16orf87	26	34	41	41	46	55	64	37	51	50	48	37	70	23	51	54	11	20	12	10	26	16	29	13	77	31	28	25	30	40	68	11	30	29	45	46	21	55	50	19	41	4	16	25	31	40	50	62	140
C16orf89	31	53	55	64	49	65	67	20	49	36	32	32	54	20	37	49	10	20	8	8	18	32	20	12	45	21	31	9	37	21	56	12	32	22	41	37	16	46	58	12	37	12	5	24	27	52	30	64	184
C16orf90	31	37	34	47	45	53	58	27	32	47	27	29	62	22	54	26	5	13	4	5	22	24	12	12	39	22	28	15	30	21	46	8	21	16	41	31	13	27	28	8	23	6	8	19	17	25	25	32	83
C16orf91	76	59	97	88	70	109	113	45	93	78	44	54	114	53	69	48	13	32	8	5	22	23	14	12	75	35	50	23	46	36	65	21	32	51	79	50	14	51	54	11	34	3	12	24	23	59	32	60	169
C16orf92	22	20	38	38	27	30	48	28	40	45	27	23	70	14	30	33	5	15	7	3	14	19	14	9	40	15	17	11	18	25	42	6	18	16	25	20	9	25	18	6	17	8	6	7	13	23	26	41	78
C16orf95	41	38	39	41	81	46	51	26	34	39	28	38	64	31	29	38	8	22	5	6	23	20	16	9	55	17	30	20	35	35	49	17	28	25	60	37	22	48	56	14	36	9	2	17	23	36	36	54	110
C16orf96	43	46	49	38	36	62	53	26	47	49	33	34	70	15	51	34	4	12	7	6	19	26	15	6	33	17	25	10	37	26	44	4	30	26	47	31	15	39	44	16	24	6	13	19	13	49	27	34	74
C17orf100	52	65	80	66	61	92	83	49	77	54	77	51	96	45	56	57	8	17	5	8	25	17	13	14	48	22	25	25	28	32	47	13	23	25	46	39	24	27	29	12	28	7	5	21	19	40	50	49	90
C17orf107	24	48	47	39	40	54	44	35	53	37	30	38	84	18	45	41	13	15	9	13	32	33	17	15	68	17	41	17	42	33	60	15	31	27	42	44	19	40	35	15	31	4	8	20	21	29	39	60	113
C17orf113	34	29	42	38	35	43	37	19	36	28	18	19	63	16	38	42	11	12	4	2	25	19	14	8	56	24	38	22	40	23	40	12	28	30	41	38	17	28	38	20	27	4	2	22	25	40	20	32	95
C17orf49	69	86	75	68	72	106	100	57	60	72	56	55	124	35	52	52	8	22	3	13	21	35	28	18	56	26	43	30	49	38	74	14	49	33	76	43	24	70	69	23	59	9	9	37	34	61	79	84	223
C17orf50	69	62	91	87	69	95	87	41	69	36	44	43	91	28	57	43	1	7	4	6	11	13	14	12	36	19	26	11	34	25	44	7	18	26	34	26	5	28	31	13	26	3	5	20	16	23	20	35	79
C17orf58	122	100	148	131	120	179	171	50	103	95	79	54	188	59	83	82	5	22	7	8	18	20	23	19	65	27	44	32	56	43	74	19	40	41	69	50	18	43	68	23	40	3	6	33	29	44	47	55	135
C17orf64	20	28	32	40	35	50	57	31	44	37	36	39	76	17	34	43	7	9	7	11	25	25	14	22	38	12	20	12	17	13	40	7	24	16	26	23	18	27	36	6	20	3	4	16	17	19	27	54	113
C17orf67	32	41	28	40	35	39	49	28	38	31	26	23	50	18	29	42	7	21	5	4	20	26	20	13	44	31	30	27	28	33	50	9	39	30	42	31	15	45	47	16	41	3	7	26	12	37	33	40	111
C17orf75	46	45	45	52	44	61	78	35	46	44	46	39	59	23	55	45	8	30	3	13	31	31	24	20	75	26	55	36	51	38	82	21	36	47	62	57	16	45	49	26	32	5	15	24	19	44	49	66	165
C17orf78	36	25	33	34	27	42	36	13	26	24	14	24	47	25	33	28	6	11	5	2	17	22	16	9	55	16	27	19	26	25	40	5	20	25	45	35	12	32	31	15	29	10	8	12	22	27	28	36	71
C17orf80	49	49	57	50	46	61	59	32	43	44	32	38	78	19	41	42	7	24	10	11	28	28	22	18	59	19	34	23	39	37	68	8	39	48	55	44	20	50	55	21	40	6	12	29	23	45	39	54	141
C17orf97	57	44	78	58	48	96	60	44	55	54	38	39	90	18	50	48	8	14	11	4	17	19	23	18	46	23	41	26	37	26	55	13	28	33	45	46	11	42	32	13	28	6	9	19	20	32	30	63	105
C17orf98	34	30	45	31	41	48	51	19	29	23	25	25	54	12	35	36	7	12	4	6	19	39	16	17	64	25	32	20	33	28	53	11	21	23	43	43	10	34	54	18	39	8	5	26	15	43	19	42	103
C17orf99	43	36	65	51	50	73	55	36	51	46	35	29	87	21	40	62	13	27	7	9	24	27	17	10	74	35	44	19	62	52	77	10	42	37	73	52	18	66	66	29	67	9	9	29	17	48	46	65	110
C18orf21	69	53	66	76	73	111	118	41	64	65	60	45	124	28	82	69	10	16	9	10	35	29	25	29	97	38	57	28	51	45	77	18	58	38	82	53	29	72	71	26	54	9	9	36	33	75	43	72	191
C18orf25	43	52	41	38	35	82	60	30	47	40	43	50	88	41	42	49	10	16	10	6	23	29	20	17	76	24	33	17	41	25	58	14	38	31	49	37	20	42	53	11	35	5	10	22	26	40	35	62	132
C18orf32	98	95	101	130	107	186	177	55	73	83	70	80	140	79	101	70	10	28	16	7	43	44	24	13	69	33	53	17	53	43	73	16	41	33	58	75	24	64	89	23	44	5	13	40	39	68	94	113	307
C18orf54	30	29	39	30	29	49	53	29	39	35	28	32	61	20	36	42	5	29	8	7	29	30	18	16	45	23	29	16	37	32	59	15	32	28	53	37	13	39	53	21	41	4	7	24	18	23	41	55	125
C18orf63	17	25	30	34	23	44	37	37	31	31	21	32	50	14	30	47	4	20	12	5	26	36	13	11	47	27	19	15	28	16	51	9	34	23	49	37	13	31	34	13	31	7	17	12	23	33	28	51	115
C19orf12	26	22	39	44	25	48	45	32	37	22	40	35	34	28	44	48	3	14	6	2	30	35	15	21	66	29	33	20	47	31	62	11	36	36	54	35	17	44	50	14	39	3	7	19	22	33	37	46	129
C19orf18	22	35	34	33	27	42	46	40	28	35	17	33	72	21	47	49	8	18	5	7	24	20	13	13	44	17	23	21	31	18	40	2	21	22	20	19	11	19	34	13	26	5	6	18	16	17	32	61	108
C19orf25	67	56	65	72	58	97	82	41	38	59	45	43	87	49	64	44	7	16	13	4	28	24	27	14	54	34	37	22	40	28	72	16	30	32	64	48	22	46	70	13	47	4	6	25	23	56	57	66	144
C19orf33	69	90	92	92	97	129	136	47	62	62	55	61	91	35	63	53	4	16	10	11	33	31	16	14	49	19	24	13	26	28	52	4	28	31	45	46	29	52	77	15	46	4	13	20	28	49	44	85	233
C19orf38	90	107	126	143	105	128	163	65	103	102	68	71	170	59	83	78	12	28	11	7	29	33	25	13	67	28	40	31	42	43	89	14	30	43	70	42	20	68	60	20	41	9	6	17	17	36	45	47	109
C19orf44	19	36	44	48	37	36	49	21	40	56	25	29	65	24	51	44	5	21	5	2	26	23	11	13	50	22	42	20	33	39	50	8	24	36	52	37	12	44	49	21	33	10	9	22	16	38	40	43	133
C19orf47	42	47	62	49	46	72	75	34	44	36	29	44	96	35	52	55	8	16	14	8	32	34	16	18	68	31	48	26	37	33	44	18	33	34	43	44	18	48	62	21	57	7	8	36	26	58	54	59	163
C19orf48	35	37	54	58	45	66	74	39	45	42	33	41	85	23	42	55	8	27	10	8	26	35	16	22	58	23	44	20	38	24	67	10	30	21	34	45	22	50	56	15	37	6	4	30	25	33	40	46	167
C19orf53	72	53	56	72	65	80	82	54	71	62	46	53	132	45	58	64	5	17	5	9	26	31	29	27	58	21	28	19	28	27	72	5	31	30	53	41	20	46	72	12	45	4	12	32	39	42	86	90	294
C19orf54	70	74	98	77	83	128	107	48	65	53	58	44	85	30	56	51	11	18	7	7	24	29	22	7	67	29	48	20	50	35	64	17	48	31	58	45	27	57	81	15	38	7	7	33	27	52	40	52	124
C19orf57	33	22	32	32	39	48	47	23	30	32	26	34	50	15	26	29	4	17	5	2	19	19	10	9	70	15	33	13	31	36	46	10	30	42	57	21	22	37	42	17	22	9	5	14	20	33	15	32	80
C19orf67	24	27	39	41	34	45	47	20	36	28	27	30	70	27	48	26	6	13	3	1	18	23	8	12	26	10	15	13	28	14	41	6	14	14	25	18	5	18	20	4	13	1	6	17	14	23	26	26	56
C19orf71	26	41	42	47	47	62	67	45	37	49	36	27	71	26	34	48	7	19	10	8	14	27	12	12	41	27	17	21	18	26	47	13	22	30	36	31	11	40	30	9	20	5	6	11	19	27	31	52	128
C19orf73	40	40	53	53	50	54	75	32	48	35	34	36	72	27	53	54	7	21	5	12	27	31	22	15	50	18	33	24	50	37	69	16	29	30	48	40	19	40	43	21	42	5	9	12	34	33	26	57	122
C19orf81	49	62	71	73	49	69	100	35	62	58	40	49	109	39	65	52	6	26	11	4	27	44	21	20	63	26	41	29	37	28	73	14	29	36	59	55	17	50	65	17	49	4	5	31	29	47	37	52	133
C19orf84	45	57	53	61	32	84	50	34	51	36	45	44	81	23	38	35	4	12	7	7	23	19	22	18	64	38	33	25	37	34	54	18	26	31	55	38	16	42	44	20	22	8	8	26	29	54	37	47	92
C1D	65	109	99	101	107	132	143	50	73	83	73	49	154	38	90	62	10	21	20	17	42	43	40	26	211	73	113	59	100	116	163	25	121	94	215	112	42	148	133	69	108	14	17	66	54	105	64	80	182
C1GALT1	73	67	80	75	88	114	103	55	78	84	73	46	149	54	86	88	6	29	9	11	44	28	25	18	91	35	62	24	66	47	78	11	43	50	61	68	25	74	76	31	59	11	10	41	34	63	70	68	178
C1GALT1C1	32	51	54	44	49	71	64	44	56	55	37	55	114	32	50	56	8	22	7	9	25	33	21	13	40	21	40	17	34	22	62	10	19	33	28	40	12	36	48	18	34	7	16	29	20	30	65	98	195
C1GALT1C1L	34	36	28	31	28	43	46	22	32	27	26	27	54	16	45	32	6	12	9	8	11	17	13	10	44	22	28	15	20	20	43	11	22	35	39	34	21	44	42	14	28	5	5	15	17	31	22	35	87
C1orf100	31	43	40	36	36	51	55	25	31	32	24	30	60	32	42	53	8	25	12	9	32	28	17	21	65	29	29	16	38	29	66	15	30	28	52	28	10	46	49	18	37	6	7	17	20	36	37	39	113
C1orf105	20	24	58	38	35	44	50	26	28	26	28	34	54	21	44	50	9	25	10	12	32	21	13	13	45	31	22	18	39	19	74	13	28	27	41	45	12	37	50	9	25	4	11	15	15	41	34	50	121
C1orf109	34	39	32	44	43	46	48	35	28	40	32	44	70	19	38	45	5	28	13	9	23	25	12	16	70	19	41	21	39	21	59	15	20	25	50	44	22	55	52	19	26	8	3	26	24	42	37	62	149
C1orf112	32	38	41	40	27	53	49	24	42	34	29	20	60	27	47	44	7	19	6	11	19	24	16	12	63	19	23	23	44	31	42	10	29	35	37	33	8	42	42	15	29	6	9	26	21	39	29	40	128
C1orf115	64	46	75	69	61	117	126	34	49	39	42	52	78	23	48	60	4	15	11	8	33	33	16	14	67	35	42	20	57	34	63	15	29	28	53	50	14	45	54	19	26	11	5	29	22	39	56	85	160
C1orf116	196	245	239	259	226	362	314	101	163	135	129	103	250	88	152	98	14	38	18	9	39	50	39	25	136	53	79	46	62	62	113	22	75	81	112	109	56	154	185	64	104	16	20	52	43	135	54	100	247
C1orf122	114	129	130	132	110	200	147	62	109	111	90	76	185	69	97	85	14	20	3	6	27	35	20	20	94	27	46	22	48	58	78	19	45	44	74	64	30	71	64	22	68	11	15	43	29	52	70	90	185
C1orf127	33	32	46	40	20	38	53	30	38	24	22	29	54	13	31	41	8	11	8	6	19	18	9	17	61	21	33	22	44	40	49	5	26	31	39	42	22	47	38	17	36	4	8	27	18	39	39	45	87
C1orf131	44	36	51	42	30	47	55	30	40	40	36	38	67	22	47	36	11	14	4	4	23	25	14	13	60	14	27	15	29	23	41	14	25	32	43	33	14	43	49	13	24	6	7	23	23	26	55	52	130
C1orf141	30	32	47	49	26	51	49	31	41	34	27	33	61	18	39	41	10	21	5	6	20	39	39	17	63	20	30	15	39	34	63	12	44	46	59	52	16	60	43	19	40	7	4	15	24	38	33	53	107
C1orf146	44	48	34	51	41	52	41	35	43	41	26	27	86	20	55	37	8	9	6	11	32	21	22	16	45	33	33	19	29	30	66	8	27	23	46	31	27	34	40	18	36	7	6	22	19	23	39	41	108
C1orf158	32	41	38	41	38	45	58	18	38	38	31	31	76	38	54	31	5	17	7	4	24	31	12	6	49	13	26	18	39	29	44	8	21	26	49	28	14	46	44	14	35	4	3	19	14	28	34	43	75
C1orf159	93	84	107	116	86	113	134	44	90	69	64	54	131	51	86	73	8	14	9	13	18	24	16	15	70	26	26	23	52	46	72	13	31	34	66	44	13	61	77	29	43	5	9	38	24	52	47	63	138
C1orf162	87	95	118	96	73	203	142	93	137	162	80	89	304	114	97	86	11	31	8	5	39	38	22	23	82	30	47	27	44	35	61	15	49	45	56	59	27	63	81	16	52	10	10	33	30	64	147	161	449
C1orf167	19	32	31	24	21	36	44	16	29	27	24	25	43	12	30	37	4	25	5	3	29	18	17	11	40	19	21	12	28	29	59	4	20	28	41	32	13	32	36	16	29	5	12	18	25	33	30	33	91
C1orf174	312	310	330	387	314	494	501	155	279	307	237	146	440	127	200	186	13	30	8	7	40	41	20	20	98	36	55	29	50	54	114	21	58	61	83	72	35	74	86	38	57	5	12	49	30	64	57	81	219
C1orf185	35	38	32	40	23	42	47	27	26	34	22	32	52	20	37	33	4	12	4	3	23	27	15	8	42	31	35	31	39	32	74	15	37	36	39	47	19	42	39	23	36	6	8	21	21	48	42	49	115
C1orf189	42	52	53	47	37	53	65	29	36	36	33	30	83	30	31	36	10	14	8	6	20	29	26	18	91	47	42	26	43	51	75	22	33	36	71	39	21	55	40	20	40	7	11	24	23	52	33	65	104
C1orf194	32	22	47	45	34	50	50	30	40	35	31	35	61	17	51	36	3	15	10	6	16	21	14	16	31	10	16	20	37	27	45	15	21	25	34	30	17	26	33	15	28	4	5	15	17	32	33	47	91
C1orf198	68	57	68	109	88	82	102	33	53	45	57	46	98	22	49	33	13	11	8	8	28	25	22	18	52	30	29	25	46	32	61	11	25	43	44	46	20	62	68	19	35	11	5	27	13	51	42	74	175
C1orf21	6	9	7	9	8	5	11	3	2	2	2	1	12	3	4	6	1	4	1	1	1	8	2	6	2	3	4	2	1	1	4	1	1	3	3	1	4	4	10	1	6	1	3	3	4	3	1	9	14
C1orf210	32	36	44	34	28	60	46	31	28	44	28	35	104	27	47	51	3	17	8	5	17	22	18	13	37	19	18	14	27	19	50	9	28	20	19	28	12	36	43	10	32	7	12	18	20	22	30	53	110
C1orf216	47	64	95	70	71	94	88	48	64	62	46	44	89	33	55	44	5	26	10	9	35	39	25	16	93	35	36	30	62	50	65	13	37	27	80	52	20	48	59	14	43	6	12	26	28	63	50	68	159
C1orf226	39	47	39	50	51	62	57	28	35	40	31	25	82	19	57	42	6	18	9	7	29	25	20	16	57	22	30	11	24	30	43	10	27	32	46	27	13	57	47	11	50	6	4	24	31	38	22	46	119
C1orf232	27	34	33	32	25	35	55	21	30	32	21	36	49	19	29	36	7	14	5	7	16	17	13	15	51	20	16	14	32	20	52	10	27	30	38	45	19	31	40	12	24	2	5	22	22	30	27	39	86
C1orf35	109	114	165	138	113	158	189	65	109	91	103	72	162	58	93	96	6	22	8	3	24	28	16	18	61	23	44	23	48	28	56	15	27	36	49	37	12	46	55	14	25	3	11	31	13	49	30	57	115
C1orf43	108	86	104	128	95	169	152	52	83	77	60	73	144	41	90	57	10	32	7	8	28	22	20	18	68	25	36	16	38	37	55	10	29	38	53	56	19	73	74	20	53	13	4	41	20	64	69	84	236
C1orf50	72	70	86	98	69	100	98	51	79	73	55	55	140	52	102	79	12	36	9	8	44	68	30	45	95	46	55	39	89	49	117	29	56	62	83	60	36	82	101	30	75	11	13	46	54	75	62	123	250
C1orf52	79	60	69	76	94	115	107	47	64	73	60	52	101	40	76	62	8	18	7	8	35	35	18	15	69	39	56	42	45	36	92	13	34	31	51	78	24	67	74	26	55	9	10	28	30	58	58	70	148
C1orf53	37	33	46	53	39	57	59	36	47	55	31	39	82	19	46	42	4	25	10	7	25	21	16	7	75	33	26	14	42	28	54	12	22	32	30	44	13	53	40	13	37	10	6	21	21	29	48	50	109
C1orf54	33	27	37	39	34	52	40	27	39	26	27	35	62	21	44	42	3	22	2	2	21	20	13	16	36	21	20	17	26	18	36	16	26	25	29	42	9	28	39	15	39	4	9	21	17	40	38	53	119
C1orf56	26	24	36	46	40	55	41	27	38	38	38	34	68	28	41	36	4	23	5	8	20	17	12	19	24	14	14	11	16	14	43	10	12	18	14	22	16	24	19	6	25	2	6	10	11	12	34	48	91
C1orf61	19	25	26	27	18	36	43	15	29	22	18	35	55	18	48	37	4	18	6	6	17	21	14	10	56	22	25	12	29	25	51	15	27	27	36	38	22	30	35	17	24	6	9	23	17	35	29	56	92
C1orf68	57	44	73	73	47	86	87	38	55	57	45	34	88	34	55	54	5	21	3	12	26	26	15	9	61	25	35	21	41	30	43	7	29	34	54	38	16	62	53	14	31	3	11	22	20	38	38	64	122
C1orf74	27	32	35	47	31	39	45	28	43	48	35	21	63	19	44	42	4	23	6	6	19	30	13	27	55	24	33	24	29	41	51	13	21	30	50	23	16	37	36	13	26	2	3	8	21	26	32	58	100
C1orf87	68	62	87	69	49	81	73	40	52	55	33	44	86	31	55	60	9	25	5	6	27	34	23	9	81	39	34	30	42	43	69	8	40	33	70	40	18	45	60	21	50	10	7	26	36	58	31	54	132
C1orf94	37	26	53	36	42	47	56	32	37	43	31	40	59	30	53	45	4	17	6	8	21	28	14	13	61	27	35	15	37	26	54	8	24	33	41	39	11	42	43	19	28	9	15	19	22	32	40	32	91
C1QA	182	125	171	142	128	332	155	181	377	339	302	165	567	213	191	140	15	49	15	14	41	46	37	31	92	34	73	36	70	44	104	17	81	58	60	125	32	121	182	36	70	7	23	112	42	94	596	448	2132
C1QB	404	196	327	287	248	713	271	394	783	983	773	359	1309	546	465	313	28	84	26	25	57	62	60	62	119	54	108	53	89	75	157	36	103	81	98	168	42	193	308	29	153	11	26	208	75	132	995	678	3103
C1QBP	62	88	88	101	97	130	117	73	125	113	95	74	162	55	114	85	12	27	21	16	39	47	26	44	103	38	57	33	56	42	99	19	47	46	99	95	33	89	109	29	60	12	13	49	43	104	118	152	478
C1QC	157	76	116	102	97	291	109	206	392	400	320	206	758	253	219	157	9	30	8	6	35	44	25	25	59	32	55	17	49	27	87	20	58	41	28	91	24	75	114	10	42	4	9	101	39	78	502	289	1631
C1QL1	82	79	97	89	83	111	114	43	63	76	65	42	106	58	55	68	8	16	5	3	15	14	9	14	32	11	15	11	21	22	35	13	21	18	25	12	12	32	30	6	25	7	8	13	7	13	15	25	77
C1QL2	79	93	89	118	74	105	101	53	69	54	49	61	118	42	84	82	14	20	10	16	27	42	22	18	91	60	53	33	68	60	80	17	55	50	90	72	18	62	68	22	48	9	8	33	36	59	61	85	200
C1QL3	29	49	53	63	52	62	51	37	48	44	32	38	69	23	41	35	4	13	11	8	13	35	13	19	54	28	33	22	46	23	47	10	23	28	49	51	16	34	30	16	26	7	7	21	17	26	33	41	99
C1QL4	44	54	53	59	48	76	66	27	46	56	31	41	68	28	59	53	10	17	6	10	25	28	13	13	53	21	33	17	29	27	49	10	29	15	53	40	16	37	49	6	31	10	5	17	27	33	34	54	110
C1QTNF1	105	64	86	102	72	117	110	61	75	80	74	61	134	42	59	71	4	24	8	11	27	35	22	22	55	22	37	13	45	25	58	8	32	32	48	34	22	43	44	22	40	7	6	31	22	35	57	60	141
C1QTNF12	44	34	48	49	39	48	51	17	30	47	29	35	76	32	46	41	6	20	4	9	24	22	14	14	60	23	34	17	31	37	68	7	34	39	59	33	21	54	51	22	36	5	6	29	31	46	29	52	94
C1QTNF2	32	38	45	36	40	47	53	35	45	38	32	35	50	19	44	32	9	20	7	8	22	27	15	12	50	20	30	23	24	24	42	12	22	16	41	33	11	39	36	18	30	7	6	20	23	30	34	56	122
C1QTNF3	32	22	49	38	40	45	48	26	31	31	20	31	56	14	33	36	7	17	7	10	26	21	19	12	61	24	26	18	34	30	65	12	23	31	44	25	16	43	41	11	30	5	10	21	21	32	25	54	96
C1QTNF4	36	37	47	41	28	36	57	26	30	35	26	25	50	15	35	37	11	15	6	8	18	21	9	5	42	18	28	12	24	29	53	10	22	32	36	26	18	31	42	10	32	10	9	21	23	26	32	43	94
C1QTNF5	85	103	104	127	106	120	146	58	87	65	62	52	149	33	76	67	9	15	7	6	34	28	20	28	66	28	44	17	54	35	70	11	25	37	66	98	20	80	83	21	58	7	14	47	44	48	53	74	154
C1QTNF6	30	34	49	53	44	76	65	43	49	58	42	45	82	33	70	55	7	22	4	9	18	20	17	10	60	28	37	28	30	32	65	9	40	25	45	53	22	48	59	16	43	7	14	35	32	37	45	63	132
C1QTNF7	36	30	45	54	34	65	54	23	38	33	31	27	59	13	37	29	6	17	4	9	32	21	16	12	53	22	28	25	32	25	56	10	32	32	38	31	17	41	52	16	19	8	14	27	19	33	33	49	132
C1QTNF8	31	37	44	46	28	38	42	29	36	46	25	22	60	20	37	45	8	16	4	8	26	30	12	18	60	28	30	20	36	30	62	11	29	21	50	38	22	54	33	16	40	9	13	23	23	35	28	55	93
C1QTNF9	17	19	22	35	19	33	43	19	22	26	25	23	43	13	30	28	6	10	4	5	11	15	18	9	31	11	17	13	17	25	31	4	19	23	20	19	13	25	27	9	22	4	7	8	5	14	19	26	70
C1QTNF9B	48	62	59	65	51	65	77	35	47	46	46	44	77	20	44	52	13	23	13	9	31	41	30	16	85	37	58	33	57	54	80	13	47	54	75	47	20	68	73	28	52	12	11	36	24	60	39	70	124
C1R	233	117	130	139	150	240	158	151	520	355	249	149	609	153	262	242	10	26	11	8	41	40	39	27	60	40	64	42	60	50	111	17	50	57	58	144	26	118	88	24	66	9	16	151	40	86	646	338	856
C1RL	87	76	92	114	82	123	106	41	75	62	53	39	139	27	52	59	5	15	7	6	21	23	23	13	50	28	26	23	39	27	70	11	20	32	45	51	9	54	51	19	32	4	13	29	22	46	71	103	201
C1S	343	165	136	168	186	308	270	110	422	269	265	137	565	120	160	159	23	31	18	13	58	53	28	28	90	53	99	56	80	58	152	34	61	70	93	186	43	143	123	48	110	22	21	172	58	128	559	333	863
C2	66	65	97	92	96	126	118	45	83	79	60	44	112	42	72	70	5	32	7	8	25	31	20	15	66	31	42	21	47	49	68	16	44	46	64	57	21	77	103	15	57	4	7	41	35	61	120	130	355
C20orf141	38	39	47	36	32	54	43	28	31	45	33	36	65	25	42	37	8	21	5	9	24	18	23	9	58	24	25	20	32	21	69	10	34	26	61	36	25	42	50	12	44	5	8	18	24	36	38	59	107
C20orf144	61	63	74	63	62	83	74	34	54	57	45	38	92	43	69	54	10	27	11	9	26	37	17	12	77	23	36	22	46	50	73	19	30	34	64	46	22	41	47	15	42	9	11	22	27	42	32	65	133
C20orf173	22	23	24	34	30	41	40	32	47	49	35	28	56	22	43	32	10	20	3	8	21	32	15	16	49	24	28	23	35	27	65	12	30	21	46	25	13	37	36	12	29	4	5	17	16	28	36	51	115
C20orf194	87	71	77	91	79	89	105	43	67	66	41	53	94	32	68	65	9	12	6	6	14	36	15	9	20	12	15	19	17	17	40	8	16	13	22	32	16	27	39	6	22	10	5	20	21	42	48	86	177
C20orf202	38	27	43	51	37	43	40	23	30	34	30	28	57	22	43	41	7	11	7	9	33	20	22	9	53	18	35	18	39	34	56	11	37	31	44	43	17	45	55	18	24	5	6	27	25	32	23	48	124
C20orf203	18	15	22	34	26	29	36	14	23	16	13	19	48	8	22	19	5	15	1	6	13	22	8	5	40	24	17	14	33	25	33	8	16	26	39	23	11	30	43	14	26	7	2	14	15	26	18	25	54
C20orf204	40	33	41	48	46	65	45	29	31	38	37	34	62	25	32	38	7	19	9	5	23	28	18	10	64	15	34	15	32	27	48	12	27	28	31	33	18	46	48	9	33	5	11	26	24	36	25	53	120
C20orf27	46	54	63	63	53	57	65	38	46	53	37	45	81	22	40	40	8	15	4	7	21	25	22	16	67	26	36	17	38	27	59	15	31	28	58	39	19	45	54	19	44	2	11	28	25	52	35	74	170
C20orf85	32	13	22	25	24	20	33	26	17	28	18	27	37	17	28	34	4	6	7	5	13	24	13	8	33	16	14	8	16	18	33	8	16	11	22	21	8	29	22	7	14	1	9	12	12	20	17	56	65
C20orf96	66	71	80	105	62	114	92	44	52	63	44	56	113	33	57	51	11	19	5	10	33	33	28	14	85	38	62	25	50	46	88	15	48	40	77	73	27	83	71	24	66	8	16	30	37	67	34	83	183
C21orf58	64	67	73	56	49	81	106	40	70	65	31	46	104	32	55	60	6	20	14	3	17	24	18	13	48	18	27	19	27	25	43	12	24	25	47	36	11	29	27	11	30	5	8	21	15	23	48	78	150
C21orf62	23	28	37	31	22	30	46	27	31	30	36	23	60	16	35	34	4	21	5	7	13	26	13	13	34	14	24	9	25	22	46	6	17	17	31	27	15	31	27	13	24	2	9	17	14	15	30	31	80
C21orf91	53	45	74	55	51	67	75	40	58	37	47	36	77	26	57	49	6	28	7	12	36	27	11	19	61	18	36	25	35	25	48	15	28	29	46	37	14	44	53	24	42	5	9	26	21	34	53	71	147
C22orf15	49	46	67	62	43	62	88	26	51	45	39	27	82	31	51	50	6	26	9	6	32	24	18	16	78	27	35	29	47	37	81	21	30	40	68	33	12	58	57	13	47	10	8	32	23	52	30	57	129
C22orf23	76	52	69	72	69	101	80	36	67	53	56	32	112	41	56	48	8	24	8	4	23	20	22	16	57	23	33	20	39	35	54	9	29	26	51	32	16	60	56	14	35	7	7	23	27	45	37	56	118
C22orf31	57	43	59	66	63	77	84	46	71	45	32	39	90	27	52	50	3	20	7	5	25	26	22	22	56	26	35	10	36	35	72	14	40	27	30	43	25	43	53	11	42	8	9	25	18	46	40	45	105
C22orf39	60	62	67	101	65	101	80	38	79	68	56	51	105	40	60	60	10	26	4	7	24	19	13	12	47	17	24	15	38	18	53	9	22	31	40	46	14	39	56	16	27	3	11	26	18	28	43	73	139
C22orf42	38	32	32	36	36	41	42	31	32	28	25	22	63	16	39	38	5	17	9	4	16	24	13	16	35	26	27	27	33	21	63	7	24	26	34	29	11	33	40	17	29	7	5	23	14	21	23	31	89
C2CD2	31	39	31	36	28	49	47	13	38	22	24	18	42	16	31	21	4	8	3	7	12	14	8	11	45	18	20	11	30	27	32	9	25	24	28	43	14	36	33	15	27	3	6	16	21	28	17	37	72
C2CD2L	43	29	37	29	34	44	57	21	34	47	24	27	60	15	45	35	7	12	3	8	29	19	17	15	41	13	22	16	34	26	44	8	18	26	27	38	14	35	28	22	30	4	4	30	19	34	41	36	99
C2CD3	28	39	37	26	26	45	41	24	42	30	25	27	52	17	31	27	2	8	4	4	12	17	10	10	40	16	25	9	32	29	37	7	18	27	40	28	15	30	34	19	27	3	9	23	14	27	24	30	81
C2CD4A	30	42	47	43	30	50	52	20	39	40	36	28	72	25	49	51	3	22	4	13	23	23	15	12	53	19	30	20	28	23	60	12	32	29	48	44	18	41	45	11	41	6	5	22	25	34	32	63	114
C2CD4B	40	38	41	49	43	60	49	40	45	48	38	33	105	33	45	54	8	13	7	5	17	14	19	20	37	15	30	14	24	15	46	9	25	23	23	26	13	45	37	8	29	6	4	25	13	31	32	54	96
C2CD4C	37	50	45	49	36	57	59	29	32	39	29	40	61	20	39	46	3	15	4	6	29	28	18	12	40	23	20	16	36	15	54	10	25	27	49	44	26	37	46	16	29	5	10	18	29	31	43	47	105
C2CD4D	61	52	58	71	56	89	88	45	75	51	47	39	123	32	48	48	9	24	4	13	15	21	26	16	73	24	27	23	34	31	63	19	26	33	52	27	21	45	49	18	39	1	7	21	26	31	22	57	87
C2CD5	37	45	37	46	43	62	57	24	29	46	37	23	68	24	37	31	11	17	5	8	19	18	5	10	42	20	26	16	30	18	44	10	25	26	23	30	11	35	48	11	34	6	5	24	20	38	48	54	114
C2CD6	56	50	72	72	49	112	106	49	67	56	39	52	109	30	71	53	9	10	8	6	25	30	16	11	61	30	43	27	39	37	53	12	35	38	54	38	14	41	51	18	45	7	11	22	18	39	42	50	133
C2orf15	37	39	46	52	41	58	53	31	33	42	31	34	68	22	45	44	11	32	8	8	20	23	17	24	59	24	38	19	34	33	63	11	20	33	44	52	25	43	58	28	37	3	13	25	19	45	51	56	136
C2orf16	36	32	36	36	25	42	40	28	28	27	20	29	61	20	42	30	8	10	7	6	28	23	18	11	43	19	25	18	32	14	52	7	30	33	38	34	13	34	43	14	33	4	5	18	12	26	34	52	91
C2orf42	41	36	44	48	33	47	59	24	36	45	33	30	68	21	44	55	6	24	6	7	23	28	23	13	62	30	42	27	42	25	64	16	25	48	49	40	19	43	65	19	44	7	9	20	18	45	37	59	123
C2orf49	43	47	52	63	47	76	77	26	60	37	26	44	87	31	45	49	4	21	9	5	26	23	15	20	68	17	52	19	41	41	59	12	37	34	53	48	16	68	62	21	49	4	6	34	24	51	38	45	128
C2orf50	16	16	24	20	23	27	23	15	28	19	17	16	37	16	22	29	1	14	1	5	9	13	10	7	22	10	11	8	19	9	28	7	10	15	15	21	9	14	18	4	12	1	3	9	5	12	22	32	60
C2orf66	78	74	100	85	91	113	106	51	76	71	64	51	110	39	54	47	10	19	8	5	21	20	21	8	73	34	41	26	39	37	55	12	32	38	67	35	18	55	41	19	32	8	7	25	26	33	45	63	113
C2orf68	33	43	55	41	44	63	58	30	31	32	20	22	63	19	41	43	7	17	5	8	23	21	25	17	47	20	21	9	32	30	50	12	20	34	44	27	12	31	43	10	26	5	3	22	14	33	30	47	122
C2orf69	63	52	69	76	58	92	87	40	42	58	53	57	126	27	63	58	8	21	3	6	36	29	22	18	64	28	35	21	46	20	60	13	31	33	46	48	19	50	43	25	38	4	9	23	24	39	50	83	141
C2orf72	19	20	24	20	20	32	29	18	28	32	28	17	50	16	38	27	1	16	7	2	19	14	12	12	26	17	39	6	24	15	38	7	17	17	35	23	13	20	24	12	21	2	6	10	11	19	23	27	67
C2orf73	27	41	35	36	38	35	32	28	26	33	21	23	56	18	38	39	6	16	6	4	19	24	7	10	40	15	37	19	25	21	52	8	29	25	34	30	12	31	27	12	20	3	6	17	21	22	24	33	117
C2orf74	38	35	48	34	37	55	64	28	31	35	30	32	70	20	50	28	5	18	4	5	20	33	17	17	46	22	35	24	33	25	62	12	27	34	32	41	19	43	53	19	36	8	5	28	24	57	40	52	125
C2orf76	30	35	25	46	40	31	44	33	32	39	30	30	59	19	48	34	6	23	4	4	13	26	11	9	20	6	20	11	13	6	32	9	13	16	19	29	7	22	26	5	15	3	9	11	15	14	41	47	94
C2orf78	31	25	47	29	36	46	49	29	45	29	22	25	62	21	44	43	5	25	6	13	28	29	15	15	92	18	23	24	38	30	48	9	27	33	46	43	21	49	40	20	34	7	9	24	28	39	36	57	110
C2orf80	26	36	43	40	30	37	45	32	31	36	33	37	73	19	48	38	6	19	10	3	26	24	18	21	43	23	29	17	32	28	58	7	35	24	35	44	10	41	35	16	27	5	8	23	21	29	31	43	120
C2orf81	69	70	111	87	90	113	100	36	69	54	46	41	128	47	65	62	5	12	5	6	27	18	12	16	65	22	27	13	32	34	70	16	28	29	48	35	16	47	58	13	26	6	5	28	24	46	28	41	79
C2orf83	35	33	37	32	26	48	41	33	44	38	27	25	67	17	42	34	6	20	4	6	23	38	14	18	54	23	44	19	38	40	66	11	33	33	46	31	25	60	51	13	77	9	8	24	23	41	34	46	98
C2orf88	34	32	35	46	36	49	64	35	39	45	24	29	70	30	45	43	4	21	5	4	24	26	23	12	54	27	38	15	36	27	55	13	29	37	63	49	20	54	62	22	30	8	12	28	27	33	33	60	104
C2orf91	34	59	55	42	37	51	50	32	32	39	21	33	62	18	54	50	11	14	8	6	30	23	18	16	66	21	43	24	45	29	42	13	28	37	51	39	21	45	46	14	38	7	12	25	23	33	33	54	104
C2orf92	54	42	45	42	53	65	64	24	40	45	29	22	61	19	47	52	7	26	6	7	25	23	11	13	63	29	33	20	36	33	66	8	28	38	50	35	19	50	44	19	29	8	11	22	21	38	29	48	93
C3	309	135	122	153	132	369	159	95	504	489	546	132	613	115	157	182	15	44	16	25	60	58	49	35	140	36	58	27	59	61	87	17	68	52	134	181	45	173	222	19	126	5	27	127	117	144	301	465	1131
C3AR1	70	55	58	51	53	117	79	59	101	125	82	71	156	78	100	95	8	26	11	13	27	40	20	26	82	38	37	26	45	29	63	6	33	39	56	55	25	68	71	24	39	9	11	40	26	53	98	127	237
C3orf14	33	29	46	23	36	46	49	20	40	33	24	35	53	13	45	34	6	15	3	4	23	21	11	13	46	20	34	21	23	25	52	13	25	29	30	30	17	42	36	16	26	4	7	15	27	36	26	42	105
C3orf18	21	20	19	17	19	19	22	16	13	23	12	17	23	12	18	23	1	6	2	5	11	16	8	9	18	9	12	7	16	12	34	3	14	16	15	14	10	17	19	7	14	6	7	13	9	18	12	24	47
C3orf20	33	38	43	45	50	46	53	24	28	34	32	35	66	18	35	37	5	15	5	3	17	15	7	7	39	21	17	16	18	16	34	10	17	23	28	20	16	29	30	12	15	4	8	16	19	13	22	30	66
C3orf22	212	233	299	243	221	307	315	107	183	182	172	104	275	83	161	130	10	22	9	7	20	36	17	11	80	33	46	30	55	35	77	17	42	36	60	44	25	63	62	19	42	6	9	21	19	57	49	69	124
C3orf33	28	22	37	41	50	54	43	36	37	31	27	37	84	11	42	56	8	20	8	7	22	33	20	15	46	18	34	16	30	19	51	7	30	29	52	21	13	33	54	18	28	3	4	28	21	38	32	43	110
C3orf35	26	35	30	31	40	36	38	29	21	29	26	24	38	21	33	29	1	26	2	1	11	30	9	14	46	16	35	14	30	19	41	9	20	29	39	20	22	30	44	13	29	7	7	23	18	21	21	37	81
C3orf36	58	67	71	83	54	93	90	42	53	58	51	42	95	28	53	47	9	15	9	13	27	35	25	21	63	18	28	24	36	33	65	16	25	38	43	48	21	46	45	25	40	11	9	28	23	48	50	57	142
C3orf38	67	51	68	68	47	80	75	50	63	67	62	42	103	44	72	55	8	20	6	4	26	28	21	14	63	30	40	27	35	31	68	8	28	34	53	49	25	48	57	19	41	6	10	29	36	64	68	86	166
C3orf49	30	32	54	50	31	45	53	32	39	35	25	35	64	19	49	48	13	7	5	5	25	33	13	8	42	16	19	18	21	38	53	7	16	22	38	20	11	34	37	21	35	5	6	16	21	24	27	48	115
C3orf52	52	47	72	72	50	65	70	38	53	48	44	30	81	38	53	59	7	20	4	6	27	28	18	17	67	32	45	23	48	38	77	8	40	26	61	43	18	36	61	17	43	6	10	20	34	48	38	67	161
C3orf56	42	42	45	34	39	63	55	29	42	50	39	43	59	24	55	48	10	19	5	5	24	24	21	11	50	29	21	18	32	24	61	10	21	17	50	30	8	34	50	12	26	2	7	28	13	30	37	59	78
C3orf62	35	22	35	43	36	40	63	36	33	30	32	30	64	31	40	50	9	14	9	5	29	21	16	15	45	30	43	17	26	28	61	13	26	32	43	40	13	32	50	22	38	5	5	19	20	37	33	41	134
C3orf67	30	40	35	50	25	33	38	32	21	28	24	30	56	27	44	36	6	18	6	5	19	22	10	17	53	27	29	16	32	28	51	16	37	33	46	33	10	47	52	14	33	3	2	21	24	35	26	49	113
C3orf70	32	37	28	30	29	41	52	24	31	42	26	32	59	19	39	32	9	11	4	4	19	36	9	11	40	18	29	9	30	27	37	13	20	30	41	24	12	44	31	9	23	3	6	19	19	20	34	34	61
C3orf80	59	52	54	60	70	69	71	37	37	44	40	34	76	20	54	40	13	13	9	7	22	23	18	16	47	25	37	10	34	31	73	10	20	35	54	42	12	53	53	20	29	9	6	20	17	37	35	45	127
C3orf84	31	30	49	37	35	43	40	29	32	22	31	27	63	23	42	31	5	17	6	3	28	20	10	17	66	26	39	17	34	24	56	12	30	41	41	48	14	40	40	18	38	6	5	25	20	38	32	47	127
C3orf85	33	39	45	49	30	51	65	30	33	35	23	29	61	27	27	31	5	9	4	4	13	14	8	8	33	11	22	7	22	14	36	5	15	17	32	25	11	20	34	8	20	5	7	4	7	28	16	29	41
C4B	140	118	115	105	104	169	166	116	461	244	133	83	421	112	167	131	8	21	7	13	33	40	26	12	71	37	42	30	44	38	71	25	48	50	64	101	23	104	102	14	71	7	9	66	49	70	282	295	516
C4BPA	51	57	64	55	58	74	84	38	32	36	44	49	67	18	59	36	16	23	10	8	46	32	24	15	53	31	40	21	33	29	42	16	25	25	52	69	25	78	93	15	52	4	13	17	31	64	38	126	215
C4BPB	50	66	77	69	71	106	89	58	68	58	54	55	118	48	72	64	8	31	10	9	38	34	20	18	64	30	38	20	46	27	58	15	38	31	49	40	15	60	68	12	67	7	10	29	24	41	56	88	194
C4orf17	42	44	48	78	55	74	78	32	52	60	34	40	87	38	46	54	6	23	5	6	24	21	23	12	45	24	31	13	36	25	51	12	34	24	43	35	15	42	46	11	27	6	6	27	20	29	46	33	124
C4orf19	40	34	49	46	23	56	55	27	30	41	34	35	76	29	34	46	14	14	5	5	17	14	13	8	41	27	33	14	37	29	53	9	23	25	37	36	9	35	39	11	27	6	5	19	17	34	36	44	102
C4orf3	115	138	137	129	117	193	166	96	169	160	100	96	245	74	137	136	14	37	10	12	44	47	25	25	89	45	63	29	62	58	66	23	54	52	88	145	42	133	205	36	133	15	25	93	54	146	152	146	403
C4orf33	41	34	50	41	25	56	51	40	56	46	29	40	89	34	52	39	4	21	6	7	20	27	14	20	51	25	34	21	51	29	55	9	32	25	57	41	19	43	40	16	38	3	4	14	21	39	49	63	126
C4orf36	32	24	37	53	35	44	54	22	31	38	34	30	57	9	35	31	8	19	8	8	26	24	17	18	39	21	30	14	31	13	47	12	26	24	27	27	17	25	29	13	27	4	9	22	11	36	46	58	111
C4orf45	39	48	42	46	30	51	49	34	55	38	30	50	60	23	38	36	4	19	2	6	24	27	24	18	64	26	30	18	33	19	51	11	22	29	54	33	18	51	62	19	23	8	13	18	22	41	35	48	112
C4orf46	8036	8053	9683	9753	8563	12112	12835	3096	6061	5731	5824	3423	9187	2977	3734	3273	123	263	87	103	285	327	261	216	2304	827	1025	477	1258	1101	1206	299	970	838	1781	1067	437	1610	1521	659	1076	167	170	693	445	1256	396	392	848
C4orf47	27	29	34	20	28	43	39	21	23	30	18	27	48	23	34	32	2	16	5	6	22	27	14	10	48	24	34	12	32	13	42	9	24	23	30	25	17	38	51	13	39	6	2	13	15	27	26	59	97
C4orf48	44	33	40	54	36	64	57	29	50	50	40	30	85	46	46	44	4	15	2	7	19	15	8	12	38	12	16	15	25	31	47	6	11	14	40	31	7	35	38	8	19	2	4	20	10	26	31	53	128
C4orf50	35	24	30	42	30	47	46	31	29	29	28	24	71	15	48	34	7	22	7	7	19	26	21	15	42	26	18	20	27	21	52	4	25	31	33	32	13	40	35	16	32	5	11	19	15	27	29	53	120
C4orf51	90	106	93	132	99	157	140	46	109	75	64	43	151	37	84	61	6	18	7	4	19	34	15	15	60	26	31	24	31	35	48	14	35	37	57	24	13	44	38	17	30	3	11	25	12	32	51	56	133
C4orf54	29	29	50	30	34	43	50	26	32	27	29	30	69	28	39	25	6	15	4	4	18	17	12	12	38	24	22	8	26	27	33	6	13	20	47	25	12	31	38	11	24	5	8	13	17	24	26	41	66
C5	20	40	51	39	38	48	72	26	34	43	27	32	65	27	31	35	6	18	8	8	26	24	15	11	47	23	20	18	23	28	50	11	19	23	46	36	18	37	46	12	30	7	7	17	16	45	38	47	106
C5AR1	46	53	59	68	54	118	76	124	86	117	71	110	169	101	119	107	11	21	8	9	34	31	21	29	47	23	38	28	42	43	80	14	48	36	63	50	16	50	70	24	51	5	6	26	23	44	75	135	213
C5AR2	35	49	58	57	54	60	53	21	58	50	36	40	73	27	42	56	7	12	8	9	21	24	18	19	61	25	40	20	34	30	49	9	19	29	55	26	18	46	41	12	37	7	4	30	13	35	32	45	104
C5orf15	69	75	61	73	75	114	137	68	108	103	77	67	153	60	86	76	19	30	8	4	39	35	31	16	61	35	40	26	40	38	75	22	42	41	60	74	32	88	82	17	70	11	13	69	36	70	159	149	341
C5orf22	33	39	48	46	48	78	61	31	30	37	30	43	90	18	51	54	10	22	7	7	26	31	20	14	54	24	29	22	25	31	63	11	35	27	56	41	15	48	50	13	31	8	4	25	19	45	44	60	150
C5orf24	69	74	77	57	66	110	128	38	48	50	57	43	92	30	55	65	9	23	9	6	30	28	22	23	69	35	45	25	53	42	72	10	40	44	54	45	21	61	77	14	51	6	7	37	35	52	74	87	177
C5orf30	27	28	40	56	30	57	56	29	29	31	26	32	60	24	68	58	9	20	5	10	23	34	14	13	55	23	40	11	29	25	49	16	16	27	35	29	15	35	39	15	31	5	8	26	16	29	37	51	141
C5orf34	36	43	44	33	41	55	38	23	25	22	34	18	52	19	39	36	7	19	3	7	26	24	15	13	52	23	28	20	32	33	55	9	25	36	52	34	15	37	53	20	31	8	5	21	17	33	30	40	82
C5orf38	94	88	111	137	143	184	142	64	96	99	97	94	165	65	106	77	10	21	7	10	31	22	20	21	73	23	49	24	42	28	42	12	37	26	42	51	17	52	52	20	43	10	10	20	17	41	31	63	148
C5orf46	20	15	20	27	21	31	31	19	21	26	26	19	37	13	26	30	4	11	5	4	15	12	7	9	36	17	19	10	20	18	38	10	28	17	30	26	8	22	30	7	19	4	3	22	11	19	15	25	58
C5orf47	32	31	46	46	48	57	75	36	50	37	31	43	92	29	47	36	2	21	9	12	25	30	20	15	49	22	43	27	41	48	44	10	39	32	49	40	16	44	52	22	27	3	11	23	24	48	40	54	102
C5orf49	41	44	43	42	33	62	49	31	62	41	24	21	79	27	49	40	3	11	4	5	26	25	14	12	47	21	23	19	31	28	49	8	25	12	40	31	9	29	31	15	34	3	8	17	16	35	27	36	108
C5orf51	69	69	80	84	79	105	115	50	81	70	58	55	120	30	87	73	5	22	6	14	32	32	32	14	79	26	35	29	66	41	69	13	27	28	64	49	26	49	79	14	50	6	10	34	28	49	55	77	203
C5orf52	28	34	41	44	33	45	57	25	41	41	26	29	48	30	43	41	5	18	10	12	26	25	26	15	57	24	29	20	45	33	74	10	31	32	56	40	14	43	55	19	40	7	9	23	20	33	37	46	131
C5orf58	27	28	39	22	27	37	53	26	36	38	19	24	54	16	24	32	1	20	6	5	17	25	8	11	11	12	23	13	24	10	42	2	10	21	19	16	10	16	17	2	14	3	2	11	13	14	26	53	92
C5orf60	47	43	45	40	39	54	46	29	29	30	29	30	68	14	45	34	10	16	5	4	18	18	12	9	49	17	32	16	31	33	43	10	27	29	37	24	16	39	43	12	30	2	2	16	20	24	31	40	78
C5orf63	43	64	62	61	50	76	80	37	53	49	24	39	93	27	55	43	9	14	8	10	19	29	18	11	90	40	50	29	55	46	62	16	50	47	63	52	28	61	70	23	51	10	5	30	37	37	37	61	141
C5orf67	33	30	24	37	30	41	41	10	26	36	22	29	61	14	28	28	6	15	5	5	18	16	14	12	42	21	21	10	19	20	45	6	25	29	36	23	12	27	32	10	21	4	4	12	17	30	27	37	61
C6	44	49	43	53	48	72	54	46	55	43	39	39	79	30	59	51	12	19	10	13	31	27	23	28	70	32	45	18	47	26	65	9	34	35	64	32	17	52	61	23	40	2	4	31	20	47	40	64	134
C6orf118	27	26	39	29	29	44	57	27	26	36	31	39	39	8	32	35	6	16	3	11	12	22	9	7	25	13	18	15	22	15	36	4	11	14	19	20	7	14	22	9	15	4	6	10	17	13	27	45	87
C6orf120	44	51	50	46	38	59	63	28	49	42	38	32	66	22	48	48	7	19	9	5	27	27	18	18	52	25	26	27	29	18	54	12	35	38	49	36	17	39	46	10	32	11	4	23	16	30	45	61	161
C6orf132	28	36	39	46	53	52	59	27	40	37	34	30	62	20	40	59	4	29	6	11	26	26	15	14	65	30	38	15	51	35	64	7	28	41	45	36	12	38	53	17	29	3	6	24	24	40	43	48	121
C6orf136	52	53	70	53	60	85	75	23	44	58	54	37	87	23	48	45	11	16	9	8	18	33	14	20	43	20	23	20	36	24	46	10	24	24	30	41	19	40	50	15	42	3	6	23	19	36	41	71	114
C6orf141	35	28	48	29	31	46	43	20	34	22	18	20	55	19	22	29	2	16	5	3	16	14	11	5	32	10	24	9	27	18	29	5	18	16	30	18	9	21	24	8	12	1	3	11	14	20	23	26	75
C6orf15	32	36	34	44	29	55	50	38	36	31	27	29	77	31	38	48	9	21	5	6	22	28	18	18	58	21	33	25	33	26	58	8	19	21	41	27	21	43	35	12	31	4	11	24	21	34	31	56	103
C6orf163	32	37	32	47	32	45	37	36	29	34	25	34	74	19	49	51	8	21	6	11	17	27	12	11	62	25	24	16	34	29	63	7	22	28	41	33	19	38	41	19	23	5	8	11	29	36	35	57	113
C6orf201	32	34	43	29	20	39	39	36	40	43	29	16	51	16	36	40	7	14	8	7	21	19	20	19	49	19	29	15	31	34	44	8	26	15	50	29	17	39	43	13	28	6	7	12	16	29	37	45	94
C6orf223	36	39	40	47	42	37	53	33	24	33	33	42	71	31	51	41	9	19	10	9	38	26	27	19	48	28	29	24	38	42	67	8	31	28	44	50	25	48	57	20	41	9	4	22	22	45	34	63	195
C6orf226	28	48	49	44	43	60	64	33	58	46	24	29	103	22	42	45	5	22	7	8	32	32	14	20	39	30	41	25	33	36	70	9	22	21	40	23	12	48	48	15	32	7	7	19	14	31	34	49	137
C6orf47	45	46	44	59	48	83	77	37	55	48	42	45	92	30	43	36	8	21	7	8	28	34	21	12	54	29	38	22	49	27	52	14	35	39	56	41	25	60	53	14	44	9	7	33	24	41	67	70	167
C6orf52	64	68	86	65	66	91	73	49	64	68	54	53	117	40	52	60	5	19	7	7	36	25	23	15	61	31	23	24	32	30	51	14	34	29	45	41	21	51	48	23	37	6	9	28	17	39	35	44	112
C6orf58	52	39	67	53	57	67	61	34	61	58	39	62	95	27	51	60	7	14	8	9	22	34	15	12	66	35	30	23	41	40	57	12	34	39	63	37	8	44	53	18	42	5	7	25	16	37	40	68	133
C6orf62	90	84	109	98	91	193	140	70	117	116	127	75	240	72	109	87	7	18	13	6	38	34	24	19	78	32	55	28	57	33	80	14	50	60	69	74	35	76	107	26	67	6	17	51	30	74	146	126	436
C6orf89	51	63	70	61	57	93	91	31	49	50	42	44	103	29	49	47	5	21	9	4	24	33	22	21	48	23	36	19	35	41	62	17	33	32	55	50	25	68	58	21	38	6	11	18	24	45	52	82	183
C7	503	200	198	209	237	285	337	85	214	231	279	99	441	59	90	95	17	38	14	15	37	45	34	29	89	94	124	104	114	61	252	62	73	97	113	107	33	77	76	22	58	9	13	84	46	61	421	546	1288
C7orf25	30	38	48	53	32	64	60	28	26	33	19	24	67	26	27	34	4	19	5	8	28	34	19	8	33	25	33	12	28	29	50	17	26	26	39	31	11	41	36	12	36	4	7	14	21	29	26	49	117
C7orf26	1	1	1	1	1	1	1	1	1	1	1	1	1	1	1	1	1	1	1	1	1	1	1	1	1	1	1	1	1	1	1	1	1	1	1	1	1	1	1	1	1	1	1	1	1	1	1	1	1
C7orf31	51	60	72	74	57	87	85	46	57	48	51	44	93	31	52	42	6	34	11	6	24	28	24	11	53	28	40	17	48	31	60	12	38	39	46	43	21	74	52	23	29	8	12	27	30	53	33	41	134
C7orf33	54	57	41	65	42	84	90	30	59	41	39	33	105	29	43	47	2	25	11	7	23	38	21	14	54	23	34	17	30	33	52	10	26	36	48	38	26	36	49	16	24	4	8	25	21	34	43	55	113
C7orf50	104	96	157	141	108	193	155	51	114	89	87	70	155	42	89	84	8	18	10	14	23	27	26	23	79	33	51	17	38	37	60	12	26	32	56	46	23	62	66	11	56	4	7	30	36	47	51	90	202
C7orf57	23	22	23	30	21	31	44	27	41	34	24	19	37	24	35	32	6	15	6	6	24	20	12	19	36	21	23	12	29	13	37	11	23	29	36	19	15	29	41	9	25	3	9	16	16	29	31	29	112
C7orf61	43	48	47	46	34	58	54	20	38	40	21	34	63	24	43	40	10	19	3	8	22	24	16	13	60	31	34	13	44	33	50	8	33	33	45	31	18	43	45	25	58	3	9	28	20	50	24	32	77
C7orf77	37	41	52	36	37	60	65	27	43	32	33	38	82	28	51	48	6	15	6	12	24	29	17	12	56	24	25	16	33	20	51	13	26	25	42	19	14	26	52	14	30	9	10	16	19	26	21	47	81
C8A	33	29	47	46	34	64	57	38	49	54	30	37	83	21	55	45	4	28	8	8	38	29	18	21	65	36	37	15	34	43	53	17	30	26	54	37	14	54	63	25	33	6	6	29	22	41	41	58	116
C8B	41	32	29	39	32	58	46	33	38	28	31	39	69	19	47	38	11	25	7	5	34	40	25	26	62	30	42	18	41	32	72	12	38	30	63	43	18	50	48	20	35	9	8	24	27	49	47	68	132
C8G	35	34	46	39	42	53	51	34	41	47	28	39	70	29	50	45	7	29	11	7	26	35	21	16	47	25	31	20	43	29	61	19	33	43	48	35	11	48	58	17	34	5	6	33	24	29	53	59	156
C8orf33	39	47	47	47	38	50	63	31	51	44	46	33	77	28	38	50	5	15	7	7	21	17	18	15	63	17	42	18	32	26	44	10	29	25	46	31	12	35	36	16	23	4	7	21	13	35	44	59	140
C8orf34	31	20	33	28	31	50	40	34	27	31	33	19	55	11	53	41	3	18	10	6	24	18	22	12	47	21	31	22	28	22	40	13	27	41	33	45	23	37	58	14	29	2	5	15	18	58	35	67	109
C8orf37	33	36	27	42	34	52	61	31	32	35	40	22	80	18	43	48	7	11	7	5	23	23	15	14	45	15	25	21	40	22	43	13	31	18	44	34	15	49	47	19	34	7	13	31	20	32	36	60	113
C8orf44	21	26	24	38	28	45	39	21	40	38	26	22	62	23	47	21	5	11	6	8	24	25	17	23	40	25	24	11	22	19	43	3	23	19	25	19	12	31	35	9	16	6	3	20	15	26	25	49	94
C8orf48	26	31	40	31	35	37	53	26	32	50	25	39	61	17	40	45	5	19	6	11	19	32	11	14	53	32	30	14	42	32	55	11	39	23	34	46	23	42	46	23	27	8	10	25	25	43	44	54	132
C8orf58	93	73	91	78	89	126	138	53	91	66	48	61	130	38	54	48	17	25	6	8	30	26	29	15	46	33	42	17	35	35	58	10	28	36	68	50	24	55	65	22	43	12	10	40	22	54	37	52	182
C8orf74	303	288	396	395	369	463	505	146	266	244	257	158	409	139	186	160	14	34	11	12	38	46	42	28	207	82	104	42	124	100	153	38	84	82	202	109	56	168	156	50	108	21	19	75	55	129	63	79	174
[truncated: 16,531 more rows]
[truncated: 26 more columns]

## Sheet: Q3_norm_BC
GENE	DSP.1004440000191.D.A02	DSP.1004440000191.D.A03	DSP.1004440000191.D.A06	DSP.1004440000191.D.A07	DSP.1004440000191.D.A08	DSP.1004440000191.D.A10	DSP.1004440000191.D.A11	DSP.1004440000191.D.B02	DSP.1004440000191.D.B03	DSP.1004440000191.D.B04	DSP.1004440000191.D.B05	DSP.1004440000191.D.B08	DSP.1004440000191.D.B09	DSP.1004440000191.D.B10	DSP.1004440000191.D.B11	DSP.1004440000191.D.C01	DSP.1004440000191.D.E04	DSP.1004440000191.D.E05	DSP.1004440000191.D.E06	DSP.1004440000191.D.E07	DSP.1004440000191.D.E08	DSP.1004440000191.D.E09	DSP.1004440000191.D.E10	DSP.1004440000191.D.E11	DSP.1004440000191.D.G01	DSP.1004440000191.D.G02	DSP.1004440000191.D.G03	DSP.1004440000191.D.G04	DSP.1004440000191.D.G05	DSP.1004440000191.D.G07	DSP.1004440000191.D.G08	DSP.1004440000191.D.G09	DSP.1004440000191.D.G10	DSP.1004440000191.D.G11	DSP.1004440000191.D.G12	DSP.1004440000191.D.H01	DSP.1004440000191.D.H02	DSP.1004440000191.D.H03	DSP.1004440000191.D.H04	DSP.1004440000191.D.H06	DSP.1004440000191.D.H07	DSP.1004440000191.D.H08	DSP.1004440000191.D.H09	DSP.1004440000191.D.H10	DSP.1004440000191.D.H11	DSP.1004440000191.D.H12	DSP.1012300190504.G.A04	DSP.1012300190504.G.A05	DSP.1012300190504.G.A06
A2M	917.177	540.13	498.449	561.135	662.857	480.139	612.961	319.305	716.004	256.117	890.25	701.737	603.473	278.396	317.049	358.872	563.735	662.509	626.372	651.427	774.122	704.32	617.352	452.777	165.022	346.473	478.088	477.385	395.205	162.857	257.707	470.147	444.724	438.46	200.797	1587.81	576.726	1005.03	860.856	231.507	817.14	261.823	354.347	1283.91	733.592	914.304	1157.23	962.508	848.945
A4GALT	35.9471	31.5325	32.7275	26.2666	34.1125	28.1924	28.8966	45.2873	47.7787	42.1185	46.1601	56.2417	44.4263	59.1892	54.2926	37.9704	30.0822	53.4537	60.1644	18.0493	31.1439	55.1507	60.8864	44.1206	48.2058	39.7085	48.6227	30.7268	31.2174	42.1151	39.5366	19.465	34.5945	45.1233	42.5448	30.621	34.316	37.0613	42.0443	39.7085	34.832	52.9447	37.8176	30.6692	44.7694	37.8176	34.6935	42.8903	33.0313
AAAS	56.0629	76.5381	69.3538	71.2731	79.1086	70.5978	71.545	55.7267	45.9419	74.9827	50.6462	40.0792	56.4803	58.7036	57.3755	42.5889	25.0841	45.1032	31.3552	50.1683	75.068	61.3168	27.5925	65.6965	68.1298	98.5448	59.1269	59.1269	80.6952	79.9557	57.3352	81.1546	73.6846	51.736	79.8213	68.9814	68.9814	54.2653	49.5043	66.2221	64.1406	62.0832	68.9814	38.6969	66.9525	58.0319	52.8446	54.0383	50.5832
AACS	60.7341	52.8975	43.2391	56.0648	44.1554	43.1742	43.8006	48.8102	48.8727	48.9014	40.8613	46.4097	44.4838	56.6661	54.798	43.1742	52.9691	47.061	58.266	37.0783	46.27	58.266	48.9434	41.6185	58.9853	49.9423	53.5096	41.6185	49.4711	48.9964	50.699	23.9919	50.3206	46.3479	53.2717	48.6999	34.528	41.1746	37.7015	60.5966	43.955	75.7458	49.9423	35.528	42.8426	46.2428	37.1895	43.4812	50.8404
AAGAB	42.984	48.7703	50.293	43.5626	48.7046	36.4323	50.501	41.1883	43.5321	48.5145	45.8657	46.0737	45.7186	51.2329	49.5439	45.8657	62.2034	43.8613	41.4689	31.1017	48.6345	53.852	41.0542	38.0132	40.125	58.6489	48.8741	42.7648	53.7922	41.4689	49.6146	46.9574	42.7648	29.8058	43.9867	39.9989	46.4605	53.9787	52.9948	43.335	43.0149	79.8276	97.7481	37.5496	38.5722	44.3487	55.857	49.4887	52.3659
AAK1	49.0509	29.4305	35.1101	49.337	38.6926	55.591	41.2589	52.7156	45.3187	38.0533	52.1165	53.5405	62.8254	31.849	41.8714	48.2561	27.0223	50.303	37.8312	43.2357	41.964	56.1463	40.4253	48.1254	44.7703	42.4636	38.8239	46.7099	39.2588	41.8845	40.9195	34.97	39.1823	55.3957	39.9158	57.6744	70.4581	43.596	39.1664	33.2915	53.1912	59.449	55.2027	57.999	40.2155	62.2799	38.5968	30.1363	39.8047
AAMP	112.115	92.5795	96.5133	92.0486	105.831	117.651	105.754	76.5516	98.4834	89.3843	77.7099	66.8691	78.1288	81.2194	74.0461	61.1652	47.0864	83.0048	86.325	62.7818	106.637	98.3146	110.496	86.325	98.0482	81.3922	91.6102	92.4911	89.5826	92.2108	106.505	76.1691	115.754	80.4392	80.159	126.266	115.1	103.59	118.824	82.872	107.528	51.795	67.8268	77.9031	101.559	102.768	121.187	122.075	96.1367
AANAT	40.612	51.0551	51.9101	57.2049	40.9087	45.6617	46.6177	65.4694	44.4904	39.9213	32.8764	49.3146	40.1948	47.2598	42.9922	41.0955	26.0918	44.1554	20.8734	31.3102	54.0254	49.4295	48.2177	51.9351	63.78	54.1219	52.7161	49.2017	56.3189	65.2295	51.4381	30.3893	40.4423	54.7928	48.3817	45.4075	44.646	65.0556	45.9216	61.9941	47.3315	57.402	57.402	29.401	37.1425	48.2906	40.5151	45.608	35.0534
AAR2	58.0804	48.107	54.5913	48.8697	41.9337	52.0834	46.3608	49.8671	44.9888	42.1495	45.0189	40.0571	51.5748	48.8282	49.8671	49.8671	37.1999	47.2152	21.2571	79.714	46.4217	60.0807	42.089	58.4569	63.5088	36.7444	62.0359	54.2814	49.6332	61.1141	53.1427	37.8251	47.8284	37.1999	52.6112	50.6045	45.4665	48.3244	60.5201	49.1038	58.4569	70.1483	29.2285	48.4765	51.5796	46.3944	38.3836	52.9883	44.4135
AARS1	47.1146	64.39	51.2888	48.0569	55.3686	49.4413	47.452	56.3886	51.5103	48.4701	68.5997	85.347	58.9739	48.6687	73.5914	70.4538	62.0552	71.6022	39.4897	28.2069	60.23	65.5027	64.5374	41.3701	51.3296	54.9632	58.2559	64.2715	46.8341	50.7724	56.4138	32.8528	47.9517	46.5414	65.6012	75.022	68.9502	59.573	77.3865	54.6086	74.0308	80.6718	97.5153	63.5687	62.0552	78.8003	76.9908	54.5481	62.0599
AARS2	40.0891	44.8997	51.6516	40.2093	54.9858	41.3957	45.7892	38.7758	26.6679	33.2644	38.8084	40.2205	34.5425	42.5946	40.1918	44.4877	36.8895	42.9195	32.2783	41.5007	44.7556	47.9051	50.7231	33.8154	43.2085	40.5784	43.4769	47.1	61.2505	41.5007	50.0643	44.7556	34.5839	43.8063	42.7523	37.096	58.2376	37.8732	35.8045	40.5784	33.8154	40.5784	39.8538	33.403	44.7556	45.8923	44.5059	37.3476	41.2801
AARSD1	46.9056	54.1218	62.9522	42.1699	47.9204	49.9792	46.1233	55.5215	35.0027	49.2895	48.9852	42.7355	42.0124	35.1416	51.115	48.9852	45.5306	57.7889	40.9775	36.4245	50.0837	51.4749	46.077	52.4686	43.9005	52.9456	50.0837	53.6611	56.6985	47.8071	52.035	44.1915	48.9454	55.775	50.7992	43.356	42.6639	33.3891	41.8346	42.0703	45.6904	25.0418	53.6611	52.5268	38.2993	30.2092	51.7199	34.8215	50.6961
AASDHPPT	38.4692	30.7754	41.9922	43.8164	46.0756	31.0033	34.7425	46.2294	38.3856	42.8199	31.7905	33.2349	43.4491	49.0483	50.3059	39.057	59.7395	27.5721	21.7235	48.8778	38.655	39.8263	43.0124	39.8263	36.8762	40.9642	49.9861	44.8046	38.3235	40.7315	52.757	28.1127	36.6583	38.016	37.5505	24.9658	50.8892	46.9951	35.1409	43.0124	45.0666	47.7916	59.7395	36.4265	26.3557	38.8781	51.5518	48.9789	53.4579
AASS	97.8681	83.887	72.5549	58.2315	70.2236	43.5746	73.3465	33.8079	24.543	24.0509	38.788	40.9121	31.7449	44.565	35.8043	46.2155	48.6163	59.4199	37.8127	54.0181	55.9247	51.1672	78.4343	50.9314	40.3469	50.9314	42.4428	40.3207	56.0565	40.5136	54.7898	34.9529	36.4622	55.3686	41.594	87.7996	61.6207	55.4586	67.1096	33.2752	80.269	5.94199	72.1528	49.2751	111.849	66.9653	26.1448	48.3195	42.5575
AATF	37.5493	36.8905	47.1533	34.7166	46.45	31.1081	34.9966	36.6861	30.4318	35.9965	32.6635	33.9639	34.9007	39.6628	35.894	27.2196	25.4567	25.8483	45.822	30.548	41.1799	38.8922	24.6421	26.6689	21.4339	35.203	24.002	36.003	28.5307	34.3665	34.1847	19.7664	34.3665	39.4579	23.2019	50.1535	33.188	41.0701	42.1682	22.4019	56.0047	56.0047	44.0037	45.077	39.5327	48.004	47.276	33.8176	34.3541
ABCA1	47.5251	36.6177	39.7341	50.3298	39.8846	58.8653	33.1117	47.9549	30.9523	54.3978	49.6676	46.6821	52.1623	45.5286	50.9411	41.3897	34.8972	35.065	34.8972	34.8972	36.6934	43.9851	30.7096	29.7042	37.913	42.4998	49.9422	54.8385	46.173	42.531	60.447	73.3868	56.708	53.4364	42.4998	36.5249	44.4293	40.9461	41.2095	72.9352	40.4073	43.1853	30.8467	47.9837	43.7498	41.1289	41.374	41.3547	40.7435
ABCA10	45.8974	33.7735	43.3905	25.7631	34.2951	29.9888	25.3031	39.3427	22.4027	39.4334	32.7151	51.8883	33.2753	35.271	34.9171	38.8492	17.7507	33.7946	48.8144	31.0637	40.2001	39.3227	39.0515	44.1654	32.543	33.4728	36.8599	33.1241	39.6042	32.1731	29.7958	37.3287	29.9543	42.1579	40.4462	22.5858	28.9271	29.2887	33.883	29.2887	30.8302	34.1701	62.7614	44.052	27.2787	31.7681	35.0323	34.0057	34.1907
ABCA13	21.6708	22.3699	23.768	30.3042	27.6843	17.6059	18.5687	35.8569	24.543	21.9288	23.1078	37.9898	32.1519	34.6616	41.1369	48.6913	43.2145	34.2807	32.4109	32.4109	48.9341	46.2155	35.652	31.1247	35.2118	40.7451	35.1669	40.3207	33.6339	36.4622	43.9862	48.9341	32.4109	40.5136	40.7451	32.814	39.6133	30.8984	26.5642	23.768	30.2312	11.884	33.9543	31.8839	34.9529	20.7498	27.7293	34.6072	38.8103
ABCA3	69.2436	188.851	177.397	196.359	162.683	166.814	206.338	61.2904	43.3591	64.5548	85.8594	69.2594	48.8099	61.1309	88.8091	75.1562	106.167	141.145	102.004	116.201	111.203	119.308	107.07	82.3383	54.1417	77.1058	134.694	50.7411	63.5243	53.849	66.2927	45.1595	102.112	81.2699	57.0167	122.075	131.494	169.751	214.565	47.4672	163.35	68.912	152.58	52.6726	115.443	150.66	32.6393	117.666	161.574
ABCA3_WTA	47.5626	133.175	99.5811	131.796	94.6388	107.21	123.811	52.9749	24.6085	40.4282	52.7813	54.3461	33.7825	62.3269	76.71	70.7494	49.7404	84.176	55.9579	43.5228	76.4393	94.9903	82.0716	65.1362	33.7743	48.8522	89.3297	31.7539	40.0035	38.8597	39.97	32.185	65.2843	52.8492	32.2424	83.7049	75.9923	98.486	124.717	57.4501	123.587	61.5537	112.36	36.6987	80.4624	109.646	30.8559	69.6218	108.173
ABCA5	30.0595	20.2727	41.9067	32.681	28.3595	27.2892	29.2458	33.8079	38.1063	42.4428	28.0594	40.9121	34.1868	45.8029	38.8515	42.0891	43.2145	34.2807	32.4109	16.2054	48.9341	49.5166	33.2752	42.4428	30.8103	40.7451	35.1669	44.565	41.4818	20.2568	33.1826	62.9152	41.864	51.3172	25.4657	28.3797	19.8066	31.6906	32.1567	35.652	22.934	41.594	29.71	94.2023	31.4576	33.0111	32.4829	39.178	31.3159
ABCA6	69.1206	33.3686	37.6755	37.1424	32.231	33.5157	36.4038	37.2588	24.2233	31.354	27.2002	27.6769	22.2022	28.1382	34.6316	45.959	11.3673	60.1158	28.4184	62.5204	38.6155	52.1003	27.509	17.863	24.6994	48.23	42.1056	37.9588	69.5982	29.8393	42.2216	51.4874	44.0485	46.8903	33.0465	27.0611	20.8401	25.0082	30.8924	37.5122	27.4212	62.5204	22.3287	28.9729	36.7767	30.764	25.1762	27.8482	24.8449
ABCA8	57.0968	57.0968	54.2304	62.7186	56.8472	41.4806	58.9153	39.9072	31.6515	31.1104	27.9994	33.0484	42.4465	35.777	49.7767	52.8877	45.2959	51.1031	55.3617	50.3288	56.99	47.6725	59.7906	47.4529	44.426	39.5441	53.102	75.1337	52.228	41.5213	47.4529	22.796	56.6199	39.0048	36.3805	32.2254	24.6052	46.5038	29.9604	62.0051	33.0228	44.2893	39.5441	54.0114	52.1051	33.3928	29.099	39.0416	34.0646
ABCA9	50.1065	35.6691	40.273	46.1999	28.7109	35.2916	25.9423	34.8491	32.9551	34.375	23.0599	47.336	29.1716	33.0859	40.7211	38.0989	33.2043	60.2056	47.4348	18.9739	41.4357	33.3361	39.6555	29.8161	39.2947	56.6506	58.5674	63.3593	56.1162	30.8326	46.7571	52.1782	26.0891	58.1076	31.3069	19.4695	11.5952	21.567	25.7822	33.3941	33.8701	46.9604	48.4512	35.6339	36.8317	19.0492	25.9928	25.7071	25.3405
ABCB10	62.0131	50.3295	55.4854	64.1701	67.7119	57.7191	66.247	48.7334	59.7858	60.9325	56.2337	56.3554	51.2774	58.8862	50.9286	50.9286	12.1591	46.2981	48.6364	48.6364	53.7623	58.2061	53.5	50.9524	77.6081	54.7739	64.6004	49.3602	79.9136	71.9413	69.4806	47.2059	67.8883	61.8088	77.7024	57.2264	47.8858	68.9556	69.2354	67.7667	52.405	66.8751	38.2143	78.2927	66.8751	65.8135	65.7051	52.1219	51.3321
ABCB11	37.2273	40.7393	43.9925	33.4343	43.4212	36.707	36.8486	39.1165	36.3416	41.2243	36.4859	43.0653	42.9379	42.2904	35.9756	33.169	45.2541	44.6739	20.1129	55.3105	39.0427	41.4829	46.4609	52.6767	36.1909	41.0878	44.0227	35.5568	38.613	27.6553	43.0991	29.2821	35.1976	52.7964	34.7666	41.2765	38.9222	33.9238	38.392	50.8857	33.9626	22.1242	27.6553	41.8202	35.7892	37.7516	32.1889	37.6996	34.6271
ABCB6	35.4654	28.2111	33.1745	36.3117	34.2563	35.0176	34.2563	35.4376	34.2563	29.3626	25.6922	37.0642	38.949	49.9571	41.2833	53.2876	33.0368	31.9477	33.0368	37.7563	41.2266	51.9149	43.6086	24.7214	48.0694	45.9818	41.3201	40.7903	42.1197	28.3172	37.7563	48.8611	36.5764	34.2167	52.6566	30.994	24.9961	29.7646	34.2028	37.3788	44.6286	46.7234	40.7903	34.1879	33.592	38.7302	37.7497	38.2423	32.4146
ABCB8	34.2291	42.0084	38.9786	42.3196	39.8249	40.1644	35.6452	49.0232	40.9684	56.678	38.5726	42.2762	51.6314	59.2364	58.4946	48.6749	62.9761	66.6094	47.2321	57.7281	44.145	43.2961	60.0372	30.2385	39.1981	46.1825	48.3031	39.1726	42.4792	47.2321	46.4824	50.9366	45.9201	43.2961	45.3578	31.0181	44.8996	43.8734	35.316	43.8734	45.5748	40.4097	57.7281	56.3201	27.1662	43.067	49.8305	46.5047	48.2758
ABCB9	57.2867	58.9472	63.885	53.9865	66.5609	60.3771	73.603	76.0459	81.3096	67.6302	58.8089	78.0904	73.9541	74.2462	83.2371	68.1203	69.4941	80.1855	50.5411	63.1764	77.6698	75.2852	86.1726	105.896	65.2043	77.4362	83.6765	69.4941	78.6725	50.5411	77.6167	81.7577	74.2323	60.0176	65.523	64.3079	46.3294	63.0079	49.8722	63.9345	67.0557	76.4435	74.4579	44.0694	59.2743	51.8448	59.3194	63.9326	65.1312
ABCC1	38.4482	34.2538	35.652	26.1448	35.787	47.0958	35.7448	39.9548	33.5852	37.4912	41.2638	36.0416	35.0008	50.7545	46.4694	34.6616	21.6073	34.2807	54.0181	48.6163	41.9435	33.0111	47.536	19.8066	43.2812	32.2565	30.3163	27.5878	30.2705	52.6677	32.4109	48.9341	27.0091	48.6163	35.652	39.0221	24.2081	28.5216	38.4482	21.3912	30.2312	59.4199	59.4199	50.7243	45.4388	31.1247	30.8984	39.831	38.0074
ABCC10	25.407	30.4884	29.2276	35.1705	30.8513	37.9357	29.8872	30.8513	34.8754	35.2587	26.5664	32.3686	32.9644	33.4223	39.553	27.4234	49.3365	27.1351	19.7346	24.6682	22.3465	25.6276	23.8788	31.0115	30.8201	41.8655	21.0435	29.0733	28.671	30.8353	43.698	38.3083	34.5355	44.4028	41.8655	48.6001	54.2701	47.0341	45.3315	21.708	41.8927	16.281	42.6408	41.0335	25.5389	37.9029	29.2374	39.2433	33.0191
ABCC3	58.8569	56.2215	49.5175	49.2817	49.2138	61.3947	43.7515	51.496	43.0159	55.113	46.6682	62.4283	43.4718	46.6682	48.8222	73.6321	33.9869	46.7319	63.7254	38.2352	54.9788	54.5206	39.2548	33.38	54.8091	42.7263	51.5005	33.38	53.7858	56.2907	47.3389	54.9788	42.4836	40.3594	50.7375	104.624	95.1947	98.4486	105.559	50.4705	90.1845	32.7124	96.8019	52.431	60.4766	89.0132	48.0985	56.8196	60.1231
ABCC5	42.8026	35.7985	52.2233	36.3822	42.0951	40.1797	34.6251	45.6203	40.9839	37.0122	38.5872	31.4481	45.3079	33.0747	56.8207	49.6121	24.4524	37.2428	19.5619	24.4524	28.4798	29.8862	55.947	30.7401	55.1235	56.8692	50.5016	46.1102	55.8252	50.1273	65.672	34.8086	61.1309	55.0178	59.9432	68.2476	57.78	45.9052	54.4281	75.3133	61.3454	53.7952	61.4802	112.839	66.4529	58.9185	25.9406	48.59	36.6482
ABCC6	40.789	59.1441	62.0422	57.7844	60.411	55.2162	43.7898	49.8142	47.1069	41.9625	48.9562	54.9426	40.7657	45.746	49.6353	44.9434	29.0295	49.1269	29.0295	29.0295	57.9168	48.7858	38.319	58.2895	87.3873	68.4268	54.307	47.5186	70.2917	60.4782	58.7503	40.6983	62.8974	60.4782	72.2283	58.7812	49.2786	65.2842	61.9866	65.9938	50.4197	31.9325	19.0074	53.2208	48.5249	67.582	38.2025	52.476	45.7865
ABCC8	39.7903	43.6163	56.1414	49.4318	42.8685	41.9159	41.6675	41.4922	27.5721	41.0383	41.5545	42.6504	36.9759	46.0713	51.7	32.5209	25.3992	55.8782	30.479	81.2774	70.6695	57.4304	40.2323	47.8956	37.942	39.913	49.036	47.8956	52.7153	43.1786	50.7984	49.3043	31.749	45.7185	51.8869	38.3641	22.7652	29.0567	34.8417	37.9972	43.134	67.0538	47.8956	31.3463	41.0869	39.026	33.8651	36.7915	32.7626
ABCD1	38.6896	35.8237	37.1813	48.1113	31.8343	40.6002	36.6354	46.2002	48.3231	58.0003	34.6794	48.9199	38.3755	48.2128	42.1618	46.5211	58.535	45.0269	47.8922	53.2136	56.8134	63.4129	67.9006	89.1961	31.0741	35.121	41.8107	37.6296	39.7596	33.2585	49.4126	30.9891	53.2136	29.2675	23.414	35.8199	41.1913	31.9991	38.5642	35.121	41.0772	46.828	37.6296	41.4028	49.9269	42.7398	41.5888	43.3306	44.0065
ABCD4	38.559	36.6311	39.6752	45.0659	38.1756	41.2724	33.2873	33.9053	42.7502	38.0426	38.6929	53.7298	42.6526	49.5042	58.8272	58.0394	42.6167	41.4694	38.3551	42.6167	44.1209	50.7849	58.1292	37.9492	32.4098	45.539	41.1382	63.6207	29.1884	36.2242	40.1815	22.0604	26.6355	38.3551	32.8149	50.3768	64.2408	41.878	40.2603	41.253	60.0373	51.5663	36.833	41.1615	39.9845	49.1107	42.2382	45.0151	40.8408
ABCE1	31.4576	34.2538	35.0265	43.3766	44.565	41.3739	35.2806	42.0038	39.398	51.6388	43.7397	42.8603	40.2916	44.565	55.611	46.2155	43.2145	27.4246	37.8127	43.2145	52.4294	41.2638	45.1592	39.6133	47.6827	42.4428	47.2934	29.71	38.1185	43.2145	44.7579	45.4388	58.0695	47.2659	35.652	48.7776	61.6207	48.3282	27.9623	45.1592	39.6133	29.71	38.1985	28.9853	27.9623	42.4428	42.7824	42.4428	48.1783
ABCF1	36.301	32.9398	35.4872	42.2839	35.0634	31.3214	29.0166	52.2145	37.8866	38.7739	36.5064	43.0895	42.6596	45.2362	40.2913	49.2043	53.4353	35.1668	11.8745	17.8118	42.2593	45.354	47.023	40.4299	41.121	46.6498	33.3213	41.9848	27.1097	34.1392	32.2308	53.7845	47.498	43.0451	53.1808	44.8395	29.0266	33.9611	39.9542	33.9611	29.7904	45.7168	37.3199	44.6018	48.0219	41.4665	41.9761	45.0979	41.7836
ABCF2	53.571	43.1766	36.4855	48.9335	55.6062	42.2882	49.9105	44.5276	32.5041	55.0178	51.9163	56.8217	39.5676	45.3088	49.6654	54.7481	41.2929	61.1453	46.4545	46.4545	48.4281	50.4691	59.0489	37.8519	44.8615	55.1556	30.127	44.6111	56.7778	45.1641	53.8283	53.4379	63.2298	38.7121	48.6667	50.8458	48.3663	52.9926	50.766	40.88	54.7856	45.4222	48.6667	26.3117	53.4379	40.5556	56.5429	50.186	53.6334
ABCF3	37.7491	47.536	43.1576	36.2462	34.4366	40.9337	38.0659	32.7834	44.565	42.4428	43.7397	48.7049	50.8732	38.3754	54.8492	37.9627	37.8127	52.5638	32.4109	37.8127	38.4482	37.9627	30.8984	31.1247	46.9491	49.2337	41.2302	40.3207	49.3298	33.7613	47.0729	48.9341	35.1118	52.6677	42.4428	43.4564	61.6207	50.705	37.0501	38.0288	46.9105	59.4199	38.1985	31.8839	47.1864	47.1587	41.1978	50.9314	48.9813
ABCG1	60.3963	37.7477	40.5291	27.0945	51.0452	48.0623	40.1069	54.0906	33.3256	39.0459	35.6506	52.5992	39.5575	65.3594	44.7918	58.4274	31.5719	51.5211	49.6129	67.654	37.9393	34.4534	29.7678	47.2504	28.1752	29.7678	58.7255	38.9816	50.549	38.3373	41.881	14.592	63.1437	34.9546	35.4378	68.1252	40.4254	58.2125	78.2133	47.6284	59.1874	39.6903	56.7005	39.9324	61.2866	66.1506	36.3749	48.2276	45.6823
ABCG4	43.3244	39.5335	50.8777	45.1115	44.986	37.8487	39.1993	46.0322	46.0322	34.5241	31.9668	27.1665	44.4557	32.6061	23.0161	34.5241	63.9287	47.3318	74.5834	37.2917	46.5363	40.6953	32.8167	25.1148	32.5563	36.8351	33.4864	39.7651	43.1217	29.3006	42.6191	17.2357	46.6146	37.2917	48.5553	44.6069	43.4083	32.8167	28.2665	25.7846	38.0394	35.1608	29.3006	30.0153	39.642	36.277	37.331	40.1684	35.3832
ABHD11	37.0501	37.7491	43.7831	39.8114	44.565	37.4126	43.1723	32.7834	29.0641	41.7354	33.8364	34.0934	34.1868	44.565	40.3751	47.0408	32.4109	54.8492	37.8127	43.2145	48.9341	46.2155	38.0288	39.6133	49.8834	49.2337	40.0175	44.565	47.0875	37.8127	47.0729	62.9152	51.3172	45.9154	44.1405	46.117	48.4162	54.6663	50.3322	28.5216	47.9529	41.594	16.9771	43.478	50.6817	39.6133	28.5216	44.4017	37.7397
ABHD12	45.4395	41.8895	37.4801	44.055	43.8904	38.8918	46.6764	54.1062	42.6381	39.5144	38.5565	43.5306	50.8422	56.5774	42.554	45.262	53.9577	47.9394	32.3746	59.3535	48.8793	42.8664	47.4828	36.7426	51.2931	50.8744	37.5502	42.3954	39.1957	36.4215	59.3535	41.8966	45.8641	47.213	50.0265	35.4349	59.3535	44.3173	41.1983	47.4828	41.6516	53.4181	38.1558	47.7723	50.625	41.4532	43.7326	48.916	49.6002
ABHD14A	36.0493	45.2534	39.1173	33.2497	31.1161	36.2197	37.6912	28.1015	37.5583	27.1648	28.9758	30.9946	42.4218	35.3143	42.6279	29.8813	29.5655	33.356	24.6379	34.4931	51.015	19.5735	43.3628	49.0413	38.1432	57.3008	40.9292	34.8451	37.8402	29.5655	38.7168	35.0728	40.6526	50.5078	50.3318	34.7873	32.1206	46.2536	35.7105	28.1858	43.7432	32.5221	50.3318	31.7289	27.1017	35.2753	41.1617	44.3628	35.8347
ABHD14B	52.2498	55.1128	43.5478	64.4891	44.2464	67.148	57.987	45.1046	29.0968	33.3165	42.2492	45.8784	38.7535	41.8267	50.699	36.3343	39.1111	40.1856	55.8731	44.6985	52.4221	40.9736	56.5435	70.2404	51.5964	42.1443	37.6288	35.1202	47.5448	58.6667	53.4785	54.2297	54.4762	53.0794	56.1923	35.7754	31.8683	41.7931	41.2146	39.3346	45.2866	43.0223	48.2903	47.9691	34.3455	44.8758	41.1455	46.2424	51.811
ABHD16A	114.254	110.529	141.595	130.293	135.893	138.291	134.661	180.442	270.951	250.259	215.73	175.523	234.775	252.907	238.189	149.754	247.65	147.917	233.082	101.973	216.8	204.756	179.473	129.721	221.572	238.077	209.298	194.582	226.76	185.737	172.73	103.687	225.798	211.23	192.293	165.027	142.439	117.512	164.014	147.424	160.244	160.244	206.028	164.152	141.392	160.244	158.587	256.638	210.397
ABHD17A	91.3389	90.5446	111.571	96.5412	106.637	94.5159	95.4653	76.8232	109.339	102.874	96.5787	90.7529	110.515	91.4216	94.3428	81.5762	71.5839	69.224	81.8102	66.4708	90.9838	73.4304	85.4917	56.2445	120.822	109.275	103.306	82.3581	119.918	122.715	94.2278	89.3295	94.5931	77.9754	129.362	123.402	70.8264	122.238	114.474	110.239	116.436	134.987	60.262	120.72	92.638	109.811	87.6648	83.18	103.533
ABHD17C	40.3906	51.344	42.2642	61.0994	57.5286	52.5864	52.7346	45.1473	53.7624	38.7933	42.8342	62.9595	41.8489	31.5195	49.2376	41.2178	34.0121	43.1693	79.3617	28.3434	47.6837	50.2309	52.3787	53.4476	44.6497	58.7924	49.63	57.9016	50.5904	55.2697	57.4967	44.0157	39.6808	51.0182	63.2464	35.3659	30.0231	54.8729	33.0118	39.9076	51.416	43.6489	31.1778	38.0217	42.1817	32.6625	53.1939	62.2671	52.6105
ABHD18	42.9853	48.1732	44.4286	47.2468	44.3834	54.5963	52.1684	48.876	49.301	41.2472	46.3719	46.4723	44.4422	43.3096	48.4583	43.747	46.806	41.8053	57.2073	46.806	53.8422	61.9746	57.2073	32.6899	56.501	52.3038	52.5373	51.0779	44.2547	55.9071	55.7214	40.3816	48.1061	63.7081	40.8623	40.1305	50.8509	41.952	62.5915	27.4595	60.2182	51.4866	44.9486	50.2308	52.1596	40.8623	38.0337	56.9354	47.2013
ABHD2	60.7366	78.6461	75.2445	78.7629	69.1958	97.0747	83.7683	63.905	66.1873	60.6717	76.2992	70.5274	57.5739	66.1873	72.9757	57.9139	51.7677	77.8728	69.0237	86.2796	113.517	96.6651	75.926	87.3752	60.9283	61.4639	72.3105	70.0508	65.6593	64.7097	91.2098	52.1061	67.5857	89.1556	64.1756	88.7692	65.6151	76.7696	93.0466	70.8643	89.9124	69.5989	76.8299	84.8767	76.2982	88.3795	82.8272	86.4313	81.6899
ABHD3	31.4576	26.5642	33.1501	40.4056	27.6843	25.0884	32.4953	37.9058	54.253	56.5904	41.2638	35.0675	46.3964	45.8029	39.6133	45.3902	16.2054	52.5638	43.2145	27.0091	48.9341	39.6133	28.5216	36.7838	38.1461	35.652	40.0175	42.4428	33.6339	24.3082	43.2145	31.4576	47.2659	32.4109	36.5008	30.1534	46.2155	27.7293	43.3416	40.4056	39.6133	35.652	50.9314	26.0868	27.9623	28.2952	41.1978	36.5661	40.6839
ABHD4	38.097	42.3301	37.1168	45.3355	35.9805	27.7183	41.0403	32.2584	40.6737	35.9805	31.9827	29.4922	34.5019	56.9692	43.3612	42.9768	48.5031	45.1452	24.2516	29.1019	53.3534	31.1228	51.2193	63.516	36.8863	27.4389	37.0208	45.7315	39.2601	38.8025	39.4954	34.5228	36.3773	31.527	49.5425	42.205	41.4971	37.7031	52.7258	40.5486	37.441	37.3474	38.1096	37.7378	23.5383	44.8846	36.4288	48.038	37.4134
ABHD5	46.0322	39.8946	43.2461	52.1698	35.5703	38.6443	40.2482	44.974	39.6944	33.3825	50.7207	58.798	41.5393	32.6062	46.8191	55.2493	59.0877	27.2713	26.8581	32.2297	33.0196	49.2398	40.1797	47.8329	47.4161	50.6466	56.676	48.5364	49.054	60.4306	58.3204	45.1847	56.4019	45.6587	54.0231	38.8039	45.9571	59.8756	55.612	51.9972	40.4285	29.5439	12.6617	31.7056	34.7575	47.8329	39.2015	37.0954	39.486
ABHD6	32.1567	34.9529	40.0303	36.8404	48.6163	31.2505	43.1723	31.7589	29.71	40.3207	28.8847	33.1193	31.7449	32.1858	44.1841	31.3605	32.4109	45.7076	37.8127	32.4109	38.4482	36.3122	30.8984	14.1476	38.1461	23.768	40.0175	38.1985	36.9973	49.9668	34.7259	38.4482	24.3082	47.2659	29.71	30.1534	30.8103	22.9757	33.5548	35.652	31.2737	47.536	21.2214	26.0868	27.9623	25.4657	38.0288	36.5661	36.4014
ABHD8	42.3125	38.9275	49.2161	35.9656	44.1396	36.7649	36.5276	39.6862	25.0196	39.3909	38.9628	38.9136	46.3119	49.4527	46.1098	46.9551	41.6778	39.1842	18.5235	37.0469	34.4591	52.3545	48.9019	38.8111	38.9907	52.3949	45.7416	34.5661	56.7062	38.2046	43.0009	56.9324	52.0972	59.0435	31.2914	31.9322	28.2997	42.7892	40.1523	32.6013	42.0027	50.9395	50.9395	39.7577	40.452	40.4282	35.1173	40.2683	38.9447
ABI1	50.4922	47.8692	56.9116	52.3939	38.0033	52.848	44.4163	60.5432	62.4025	76.3082	61.9313	42.032	65.2824	77.8012	64.3132	54.1899	58.4904	65.9891	71.4882	84.4861	52.5649	61.5593	54.331	88.5092	46.7762	44.9354	48.1451	63.8288	67.4417	58.4904	48.2778	63.0778	56.8656	51.9914	43.9142	54.4164	34.4202	47.6588	46.2571	31.4548	53.9297	42.8929	40.8504	68.001	69.3856	46.5241	54.7574	63.6445	55.7346
ABI2	38.5706	27.9022	28.6364	37.6679	41.2191	31.0024	37.0576	39.6884	37.9105	28.2343	16.47	35.4495	33.4444	39.2374	44.715	39.7218	52.9241	26.462	28.8677	28.8677	40.4713	26.462	23.2866	32.7625	44.4301	48.3877	51.844	35.9128	43.937	46.91	44.6762	62.2636	37.2874	40.8959	43.0953	32.3864	41.1632	39.5166	33.6223	55.041	25.9978	21.1696	22.6817	47.7607	48.2543	47.8837	35.6125	40.5917	32.7659
ABI3	46.3656	51.2229	52.9428	42.7888	42.6523	40.5924	42.8123	40.7697	53.8532	50.9391	52.1306	43.6872	50.6453	56.3011	59.1883	38.0554	30.6173	67.3581	48.9877	48.9877	77.2637	61.7449	45.8035	86.6032	39.0843	40.4148	24.7438	48.1129	48.2945	48.9877	47.2381	43.5846	45.9259	26.0247	44.2639	39.2084	57.3791	30.5357	27.7357	24.2489	41.3602	60.6223	57.7355	42.7149	35.6601	29.9369	44.2568	84.8053	48.219
ABI3BP	72.9274	48.8689	30.9437	51.1244	53.7387	33.1362	51.4239	34.1564	44.456	35.7566	34.6155	46.0957	56.4644	33.2841	44.2422	39.0533	21.7325	55.1671	21.7325	79.6858	51.5614	53.1239	44.624	60.713	39.351	29.5976	48.7872	36.997	58.6367	30.7877	36.2208	42.1866	52.5202	41.6539	38.7045	36.8695	38.3672	49.9364	37.4992	50.9989	29.3579	47.8115	17.0755	58.3067	51.5614	39.2105	74.1567	27.1636	38.7857
ABITRAM	60.9232	64.0475	56.3739	57.5386	57.8404	59.9975	54.9798	54.1809	49.5525	53.2179	47.9488	43.5349	51.233	50.7151	45.3953	52.8667	61.9654	76.0268	43.3758	24.7862	56.1333	54.9082	68.1619	87.6368	69.0034	60.372	69.553	46.2527	70.7341	43.3758	71.7028	48.1143	55.7688	63.5145	66.2144	49.8498	40.3923	53.6207	60.1429	59.9825	52.6162	54.5295	34.081	63.1745	60.1429	45.4413	38.0156	47.3794	56.3843
ABL1	51.1403	40.1255	39.4215	37.4505	44.0772	39.1347	41.7974	55.3455	61.0605	39.807	44.5839	54.8162	50.8439	41.7974	48.8708	43.655	42.6295	49.5978	58.6155	37.3008	53.4436	48.8463	58.6155	47.4507	44.1426	46.8924	56.2231	46.0551	61.9334	26.6434	44.9132	41.3757	51.9547	45.2938	39.3562	49.867	58.6155	42.2032	49.6508	46.8924	42.1621	46.8924	33.4946	62.9045	55.1676	49.3115	52.0926	49.4029	50.6269
ABL2	32.8557	26.5642	35.652	34.4636	31.0604	22.4475	27.3889	55.322	42.6273	39.6133	44.565	39.938	38.2567	45.8029	51.802	53.643	27.0091	41.1369	16.2054	43.2145	45.4388	46.2155	42.7824	36.7838	41.814	44.1405	41.2302	38.1985	38.1185	48.6163	53.2464	41.9435	44.565	37.8127	37.3497	30.1534	41.814	34.0674	42.6425	45.1592	42.7407	23.768	42.4428	33.3331	48.9341	41.4996	53.0818	43.7487	45.7694
ABLIM1	40.5822	44.5739	38.6914	42.4118	35.9858	44.4015	42.4118	48.7492	23.3572	41.0654	32.9869	33.3732	37.9576	35.3431	44.9492	31.4161	22.3276	30.7005	44.6552	55.819	63.2068	40.934	24.5604	46.7817	37.1438	40.3492	33.8332	37.2791	41.7063	34.8869	38.2759	28.8946	39.0733	37.6778	36.8406	44.9052	31.8375	44.2087	44.7866	41.7526	31.2391	30.7005	30.7005	41.9323	39.73	43.8578	29.0027	31.8711	32.3885
ABLIM3	40.2141	35.0959	39.9062	36.6679	46.6118	23.9389	40.7853	37.5037	33.7767	38.4732	27.6218	38.7158	30.2232	44.0223	56.5716	41.4327	45.8525	29.0987	34.3894	28.6578	46.3582	57.7932	20.1751	33.0247	38.918	43.2323	33.4536	45.0337	44.0141	37.2551	48.3089	37.0866	40.1209	32.9565	40.5303	34.8171	49.0367	32.7845	48.9543	40.3502	47.5619	56.7425	13.5101	29.217	27.8149	45.0337	44.2616	39.4212	40.7596
ABO	28.2709	37.4173	43.1502	31.8047	48.9921	38.7415	33.1299	36.5571	26.1198	36.18	25.5223	39.3938	29.0454	32.3937	28.9957	46.1365	19.975	54.9312	14.9812	24.9687	27.4656	48.8277	39.5505	44.4681	42.0461	40.806	44.8418	23.5419	53.8948	46.1922	39.95	32.3125	38.7015	43.6953	43.1602	36.0742	44.7588	36.6208	43.945	32.9587	39.5119	27.4656	35.3129	22.7764	37.1594	39.2366	23.0562	32.6603	29.6965
ABR	55.7773	51.3151	51.9022	58.1571	56.7492	58.5317	47.4107	53.4052	46.0365	37.6275	39.5089	50.7787	44.5964	51.3616	44.5742	30.7292	70.3668	44.6558	41.0473	35.1834	56.9143	55.5441	36.1216	64.5029	37.4276	36.8588	57.9209	32.2514	48.6814	38.1153	56.1259	37.9429	54.241	48.3771	53.4452	58.7265	50.1689	49.0222	53.8789	46.4421	50.9233	19.3509	46.0735	58.2099	55.0172	40.9542	46.6498	42.9709	48.2073
ABRACL	43.8819	43.8819	47.1153	33.5696	35.3216	51.1142	42.2534	46.0886	56.7602	76.2273	49.2147	56.0513	74.514	53.1001	57.384	40.5806	49.2724	57.9056	32.8483	60.2218	46.052	56.8762	28.9065	37.2802	52.0436	51.6187	34.4125	43.0156	46.5867	71.1712	55.5292	35.4246	46.535	53.3784	44.7362	49.4358	53.5305	50.5863	49.5944	43.3597	53.8827	30.1109	64.5234	60.2218	49.5944	47.7951	56.7862	53.5757	56.2914
ABRAXAS1	47.4624	32.9824	40.3071	49.2322	33.412	37.9878	37.9285	36.5469	37.162	45.5854	26.5915	45.959	41.6825	28.4909	42.0788	43.686	52.9314	46.6543	17.6438	35.2876	42.8122	45.8249	31.0531	41.589	41.3323	51.2931	50.5009	55.452	41.1966	62.8561	39.6986	45.6663	36.3904	50.726	42.2821	28.9675	39.5352	33.6409	31.9664	48.5205	30.6445	43.6684	38.1232	20.1182	34.2498	34.6575	26.137	33.3545	35.3202
ABTB1	64.3133	44.0407	55.0416	51.1011	54.0181	54.1382	51.064	46.1017	35.5228	41.0281	44.565	38.9639	45.5824	39.6133	41.8987	36.3122	32.4109	54.8492	37.8127	48.6163	40.1958	34.6616	57.0431	39.6133	54.2849	59.4199	40.0175	48.8092	73.9946	51.3172	55.5615	45.4388	52.6677	43.2145	54.3268	42.5695	33.0111	54.6663	39.1473	33.2752	50.0378	53.4779	38.1985	47.8258	38.4482	54.7041	39.6133	37.8721	40.9516
ACAA1	66.3548	70.0074	71.353	77.6168	74.6768	77.8085	73.9786	79.4011	85.491	77.0008	75.4608	64.4686	73.3639	64.6807	71.6463	62.5247	110.634	75.411	61.4636	49.1708	49.7132	82.6343	59.4967	70.8294	55.9242	63.7465	52.4322	99.0002	73.9882	73.7563	51.805	71.587	84.5124	59.927	60.8489	82.7465	115.187	87.4421	102.608	40.5659	97.2634	87.8929	77.2685	90.6962	79.5411	80.488	73.5611	78.4201	85.6304
ACAA2	40.1575	56.3915	47.3976	58.8265	49.5173	48.9549	43.1213	56.3473	47.3644	42.3648	51.443	58.3384	51.2357	43.8778	50.2791	56.4864	48.6318	52.5806	59.4389	48.6318	48.9497	44.5792	78.4594	42.4564	48.4317	52.6459	59.4389	42.4564	44.8596	47.281	48.6318	38.4605	43.2283	43.2283	38.2107	48.7931	37.4245	44.3811	59.4389	35.6633	50.0538	53.495	59.4389	49.2908	40.2087	49.0607	65.4482	48.6001	54.7299
ACACB	43.8258	29.7124	50.5111	51.1425	38.0268	30.8679	41.4349	33.7466	26.0791	28.5628	29.8156	45.5428	35.4616	39.4618	34.8073	44.7234	48.6627	45.2937	19.4651	48.6627	34.6364	38.6598	62.0936	48.431	45.5987	32.1174	33.8653	47.7937	48.4791	47.4461	41.7109	31.4876	34.0639	41.3633	40.5291	33.5555	27.7558	29.9762	36.5256	49.2466	25.3558	26.7645	19.1175	35.2508	40.9339	38.235	28.9679	35.471	38.5866
ACAD10	31.5856	43.3174	37.1428	39.1211	49.6858	38.0699	39.5525	46.2893	35.8526	43.8331	41.5501	44.0128	42.0318	31.9616	42.2877	52.204	43.6968	33.2768	48.0665	39.3271	45.239	37.385	44.2212	38.911	43.9126	34.3332	49.0474	36.0499	47.1596	33.865	38.7029	53.7214	40.4195	48.0665	46.6932	51.6535	44.506	32.6852	32.2328	34.6079	37.104	57.6798	44.6332	52.7559	33.9293	49.5924	39.4508	38.7672	40.4965
ACAD11	42.2424	40.7858	31.2793	29.7153	36.5814	33.9342	32.8881	35.2229	31.6264	29.4795	43.8508	39.5799	39.4339	45.1405	50.0018	50.7293	35.7415	54.005	56.1652	40.8474	31.3864	53.0449	20.2195	40.118	41.6039	32.0944	42.4105	46.1357	36.0305	42.1239	44.4945	49.5575	24.2532	42.1239	32.0944	46.1058	37.4435	26.9593	35.0207	24.7127	36.4581	50.5487	36.1062	30.1374	31.3864	38.335	27.3532	42.4354	31.5279
ACAD8	46.4271	58.9	53.94	59.489	46.8523	48.4289	48.7766	42.6517	59.5402	59.6012	45.8111	43.4508	53.2521	61.3542	46.0628	56.4458	44.2536	35.3651	68.839	24.5854	41.3612	51.0829	45.4337	38.6341	71.4493	52.5424	67.3338	54.0878	69.3956	78.6731	60.4097	38.1796	62.6926	73.7561	71.8595	41.1713	50.0813	51.2031	54.0878	58.4148	57.8834	27.0439	57.9512	38.2572	55.6786	56.6634	45.6588	49.9333	43.3094
ACAD9	47.7499	45.9814	39.5589	43.5939	38.7198	45.2827	40.3212	44.9244	54.4652	45.9323	41.0607	36.1434	52.1672	39.6688	66.1682	43.8445	43.9426	37.1822	25.11	18.8325	42.6501	44.1169	30.3831	72.3408	51.1501	57.215	43.6863	32.0601	48.2065	78.4689	48.4265	24.3715	40.8038	47.0813	50.3098	44.3173	56.2651	50.6386	56.0545	58.0042	58.1496	62.1473	44.391	40.421	48.743	69.0526	42.8474	51.3049	50.2545
ACADL	28.649	53.5284	42.4973	52.5483	48.7907	40.8234	43.0559	44.1953	23.6829	17.5466	26.7014	26.2636	22.3852	48.0624	36.1495	38.2719	22.4779	66.5692	22.4779	44.9558	41.8155	56.6631	56.8691	23.5483	25.9467	38.8547	47.9376	50.776	29.1577	29.5023	25.6891	39.9975	36.5266	26.6925	39.7378	34.1362	20.6048	34.616	39.9975	34.616	34.7028	18.5443	17.6612	24.1226	45.4517	28.4542	33.8956	33.1739	30.298
ACADM	48.434	32.001	38.6926	47.7853	36.758	41.9313	32.7376	45.6306	38.3561	42.8843	40.8422	48.2072	44.8145	42.8843	59.3782	38.8001	20.1002	46.7717	50.2506	60.3007	37.3923	49.1339	61.9087	28.9539	41.6273	41.0619	57.5318	41.4567	47.9751	48.9943	48.097	52.0241	42.713	42.713	47.3791	40.4255	34.8032	40.5355	42.2696	46.4315	62.0639	33.1654	35.5343	29.6601	42.2696	49.1339	44.0555	43.1175	49.9997
ACADS	51.5771	47.4177	57.3128	57.2756	61.8718	53.4258	58.0048	58.5191	48.4214	53.0329	56.9613	56.8003	59.5713	51.5598	67.991	67.7643	39.2865	60.2519	34.3757	44.1973	57.1966	52.5184	69.1443	51.4466	60.0211	60.1926	66.1457	73.3115	78.4804	66.296	65.9452	47.6638	50.3359	49.1082	72.5398	56.4377	56.0197	59.781	49.5703	58.3405	54.9667	27.0095	38.585	54.019	60.3741	63.4509	53.4598	62.7708	51.4608
ACADSB	36.4563	41.2115	49.6373	40.419	42.8686	46.9059	45.7871	41.8127	37.3436	32.0785	37.425	23.1912	49.8316	51.9271	39.728	44.9099	55.1101	78.426	75.1502	25.0501	47.0057	36.7401	57.3145	52.4858	38.7812	40.939	41.6138	39.3644	44.712	50.1001	50.8158	42.143	48.8476	42.5851	45.6627	41.9495	36.7401	38.9445	56.4068	59.5189	46.4085	22.0441	39.3644	33.6037	35.6595	43.7382	39.9343	48.4378	48.3651
ACADVL	148.81	125.273	128.39	138.104	140.803	152.015	151.758	175.802	166.949	145.203	173.885	175.619	157.801	165.37	159.682	151.477	127.755	105.097	149.047	127.755	103.331	140.964	121.793	74.3545	165.783	127.146	156.144	136.626	136.995	168.565	136.88	82.6647	170.339	152.596	146.107	322.776	150.361	227.971	284.734	112.424	235.586	195.181	178.451	278.013	197.477	288.743	204.312	184.404	199.945
ACAP2	54.7964	38.3574	38.6098	38.4259	45.6507	40.9704	34.5688	46.1754	53.7913	49.2107	54.178	55.3578	44.264	43.6658	33.5891	54.178	39.7091	40.8001	39.7091	39.7091	34.8706	45.0667	42.4321	41.6001	43.1408	28.5258	42.0245	62.4001	48.2718	43.9637	43.7611	55.0589	36.8728	51.0546	49.9201	40.0478	60.089	44.9281	44.0471	49.9201	42.6948	12.48	44.5715	48.7025	34.8706	41.6001	48.5076	52.0359	44.2208
ACAP3	39.5505	62.545	56.7843	44.5633	54.1939	42.2758	59.2468	43.1345	55.2368	40.0214	36.919	52.5481	43.91	52.1209	68.1581	64.0652	36.7926	64.2101	27.5944	32.1935	40.1742	60.4267	52.6134	40.9536	37.4739	44.8081	65.044	43.3627	53.4533	42.5414	46.6477	29.7587	58.6381	31.0437	46.9762	80.7926	71.2004	76.8965	65.4691	44.519	69.2281	40.4718	57.8169	80.2033	66.957	66.65	44.5564	47.7973	45.8753
ACAT1	71.0623	70.3724	52.4707	72.1317	75.9702	69.938	64.5997	50.5549	56.094	50.9641	45.6117	49.03	47.3969	48.8697	43.6068	59.4582	53.4564	72.8744	59.396	65.3356	88.3953	67.1505	70.5625	56.002	41.9439	57.8687	68.0024	79.3361	51.7754	47.5168	60.2446	53.8058	62.3658	71.2752	45.735	54.6089	65.3356	61.8511	64.567	39.2014	64.1894	65.3356	37.3347	55.7743	48.0409	60.1503	50.3748	67.391	81.3929
ACAT2	31.3589	36.3103	28.7963	32.9681	31.884	28.0579	46.5806	39.91	23.6358	28.392	40.9178	45.9966	30.268	23.3816	42.2668	34.0982	56.281	54.7658	11.2562	5.6281	54.6257	60.1894	34.6691	32.4286	29.0438	54.8338	36.6401	59.6981	44.3877	45.0248	42.6128	43.7005	39.3967	45.0248	30.0701	41.5807	50.4445	39.6218	27.677	39.6218	31.4976	37.1455	17.6883	36.2395	38.238	41.2727	32.8515	34.5079	43.9587
ACBD3	36.9426	46.1782	45.4491	39.9057	41.6304	38.7669	44.9757	50.7562	61.8638	60.7464	56.3332	60.0569	50.6326	54.516	55.3547	53.6074	26.8664	50.0129	37.613	53.7329	55.6293	44.3296	54.3777	45.0333	45.9715	45.5962	36.1875	40.1078	46.8389	51.0462	57.571	52.1525	64.4795	44.3296	43.0631	53.8131	41.5932	59.1062	68.1459	49.6492	71.5496	41.3743	67.5499	66.3143	57.3678	58.168	55.7042	46.5063	56.9458
ACBD5	28.9895	40.0737	40.4327	40.5852	50.2374	39.1895	39.0678	44.9837	42.5389	38.8252	49.3224	39.2071	46.1647	52.8454	49.2449	54.3552	58.3249	51.4082	38.8833	24.302	28.3047	41.5835	57.7416	33.0971	35.643	51.9369	46.9178	63.0117	43.3768	53.4645	45.1324	25.1598	41.3135	41.3135	42.0078	38.3029	47.524	47.7616	42.1426	36.3559	57.2164	26.7322	38.1889	56.0725	31.4497	42.4321	38.2618	42.2443	43.6567
ACBD6	44.5486	43.8183	41.8195	42.2116	35.2704	35.8661	43.1621	36.3893	43.1832	35.4719	41.3839	28.4938	38.6911	19.3987	39.7922	37.9352	45.8359	34.4749	15.2786	40.743	44.4878	45.1286	47.0582	34.6801	37.3478	38.4149	41.1588	34.0132	52.8506	39.4698	40.743	82.3848	48.3823	47.1091	45.6176	43.4795	41.4975	51.5399	41.5219	35.8539	52.0903	28.0108	12.0046	53.2889	37.897	47.1293	26.5443	32.4842	37.5011
ACCSL	34.1079	30.6275	52.3159	42.6001	49.0815	35.5001	39.7527	44.8851	35.3714	47.8969	27.1181	44.6176	38.0937	50.5383	34.8932	57.5232	67.8021	36.335	58.7618	13.5604	32.1728	53.865	45.7438	42.6185	49.1077	31.2535	47.6921	55.0489	58.1648	51.9816	45.2014	55.5711	45.2014	48.5915	58.9555	35.6214	42.3554	39.1143	42.702	37.7884	35.7646	14.9165	24.8608	36.3816	35.0976	49.7215	37.0832	32.9141	32.1234
ACD	36.6472	33.5933	32.7896	29.2033	32.4481	28.362	31.9411	49.2316	29.6265	25.4949	32.4481	38.2994	31.1146	36.5041	28.2881	40.5601	52.3824	28.8103	15.7147	31.4295	35.5892	43.2155	34.5724	32.9261	36.2797	34.5724	34.102	22.6367	31.5283	35.3581	35.9194	33.8945	44.5251	26.1912	41.9808	41.2805	46.9502	29.1945	33.8945	55.3158	36.392	23.0483	28.8103	36.5399	50.8418	25.6092	35.907	37.6087	31.085
ACE	46.8878	46.8878	39.4351	37.4634	31.7025	44.8734	43.591	39.8546	36.389	42.7014	46.4971	44.4281	32.2113	36.5334	58.2491	48.7112	18.6313	41.383	51.2362	27.947	43.7014	35.5807	45.0878	34.1574	35.4225	35.1334	29.2778	27.4479	44.4691	45.4139	33.9356	27.125	36.0982	25.6181	33.6695	68.06	64.5196	63.5328	71.7306	57.3845	69.2138	30.7417	36.5973	63.7328	64.7987	67.5016	54.11	51.3702	43.0399
ACER2	37.6915	41.8794	44.2158	32.7497	48.542	35.3338	42.8282	66.285	48.7531	41.5304	57.3515	50.1866	36.5728	37.0807	47.4633	46.4745	57.9177	41.4677	31.1865	44.5521	30.2692	53.0913	41.1662	39.6726	42.957	61.6092	43.0064	42.0063	42.5347	42.3245	54.7355	46.1245	49.0073	50.1211	45.5068	43.8872	45.3772	37.2456	37.4762	49.0073	49.0073	49.0073	45.5068	28.6872	34.5934	42.0063	38.4828	38.3242	41.9822
ACHE	34.2842	35.9985	40.6449	41.5268	33.9434	37.2365	33.5812	57.7808	38.0108	38.1616	41.4863	56.1334	44.91	31.8736	56.0416	71.8422	32.236	29.225	36.8412	27.6309	43.2071	49.2495	50.6566	36.1833	46.2789	50.6566	31.0142	41.6108	45.8777	44.9002	46.0515	38.7374	49.5053	40.295	45.5909	44.6081	39.3996	52.0074	41.7172	48.6303	48.8792	40.5253	28.9466	34.5948	38.7374	32.967	40.1718	44.9778	40.9708
ACIN1	56.1971	60.0728	52.5934	61.4939	72.999	66.6997	57.05	67.2116	69.2283	82.3578	71.6818	54.9052	77.093	72.0631	63.3522	68.6315	41.4208	40.0553	41.4208	17.7518	40.2026	43.3932	46.8647	58.8908	28.9288	35.3345	73.0601	74.3884	60.1774	31.0656	50.7194	49.7746	68.0485	56.214	43.7032	153.496	115.715	119.765	109.504	70.2971	94.78	104.144	139.478	149.23	107.207	102.284	68.8797	53.5434	66.9017
ACKR1	30.6106	27.6953	27.3884	27.8775	40.8307	17.4378	29.0391	32.0431	26.2614	27.2875	24.9521	18.2803	77.6497	21.9406	30.1808	34.4167	32.3757	47.941	64.7514	32.3757	47.1352	72.5456	47.4844	39.5703	39.5703	33.9174	30.2834	29.6777	29.1178	24.2818	30.0632	24.4405	36.4227	31.0267	32.2216	18.604	32.9753	25.325	26.5354	28.4906	27.0744	5.93555	46.6365	40.5355	27.932	21.6695	25.1042	23.1982	22.1024
ACKR2	49.509	51.9845	56.7009	50.92	49.2559	41.4592	62.4665	37.0037	50.7737	35.5699	46.174	42.7726	38.3356	44.7128	38.306	40.9137	31.2755	33.0798	20.8503	46.9132	48.9062	38.2256	45.8707	43.6864	55.9226	60.6148	60.8489	40.956	51.9291	57.3384	56.5937	37.1013	46.9132	52.1258	53.2428	39.3666	50.9674	38.9901	47.8944	48.1642	53.3146	40.1368	28.6692	36.3609	47.2198	45.5066	37.0968	47.7724	36.4232
ACLY	37.6094	33.9222	32.3309	27.5803	33.4781	34.3592	39.6662	48.6329	48.3745	42.5345	43.5294	29.7998	39.4985	63.9883	40.9846	51.3647	55.0829	36.2511	48.9625	48.9625	49.5026	39.272	40.3941	41.6765	34.9085	48.0882	41.2185	38.4706	39.3779	42.8422	44.5909	31.6816	44.3723	42.8422	34.6235	40.1931	32.415	45.78	40.3941	26.9294	33.0712	40.3941	28.8529	39.4089	35.6419	42.7451	54.3547	42.0662	50.6104
ACO1	48.8986	25.6135	49.3071	36.2859	41.2339	42.5168	42.2648	51.1869	33.7042	45.5537	32.0708	48.6695	35.6984	37.1105	43.137	50.397	29.0589	30.7354	53.2747	24.2158	32.905	41.4359	31.9648	50.7378	44.7245	54.7969	58.7109	55.1774	51.2644	32.6913	39.4371	47.0071	59.3287	36.3237	38.8144	36.5767	31.5702	39.7785	37.6057	36.2268	42.059	74.5846	26.6374	49.3766	53.2747	40.5903	40.5891	41.3238	44.633
ACO2	47.536	49.6331	35.652	46.3476	47.9411	46.2155	38.9943	38.9303	49.086	35.369	41.2638	51.6272	49.2453	43.327	44.9459	41.2638	32.4109	52.5638	59.4199	10.8036	66.4105	47.8661	45.1592	31.1247	57.2192	56.0245	56.9946	48.8092	38.1185	60.7704	66.3651	52.4294	41.864	52.6677	53.4779	54.0988	35.2118	53.8741	44.0407	42.7824	47.9529	41.594	12.7328	40.5795	34.9529	40.5565	47.536	56.8081	48.1783
ACOD1	30.7112	25.4464	27.4784	39.5297	27.1216	25.9664	25.6384	57.8672	47.8313	63.9295	47.6511	57.4666	35.2488	55.9383	47.8105	54.9024	58.3815	37.0498	54.2114	45.8712	33.7288	34.4034	34.8621	41.5025	26.6166	35.3863	29.9567	52.4242	40.6782	40.6585	37.531	35.0779	40.6585	40.6585	35.3863	36.9708	33.9786	39.1434	33.9986	40.3666	32.995	32.1098	19.6591	23.495	39.1254	34.2213	26.1636	37.736	32.594
ACOT1	37.9476	39.6341	35.4621	51.6087	36.6539	44.6001	37.5193	24.7168	35.0602	36.6927	36.8349	35.2518	31.4208	44.7992	33.0825	42.8081	24.7144	25.0946	24.7144	39.543	28.785	30.2065	34.7978	46.6042	30.8777	38.8369	33.2887	31.0695	36.9317	38.3073	34.6001	35.1816	39.543	29.6572	32.623	37.3298	44.3028	47.1221	49.894	43.4973	34.34	59.8088	50.4879	45.0887	36.7808	42.289	34.452	34.9016	36.13
ACOT11	50.5065	43.6813	56.5894	52.5996	54.0588	49.2763	63.4531	41.3435	49.186	57.0934	41.362	45.0165	43.1796	57.2085	39.6679	45.6594	51.5356	38.1561	45.0936	64.4195	52.104	57.0828	53.8547	70.8614	51.6151	70.8614	53.5076	60.7383	36.0992	35.4307	62.5789	41.6832	49.9251	40.2622	35.4307	46.5358	65.6124	47.2409	40.0158	65.1925	41.025	56.6891	40.4922	29.3816	37.5149	47.2409	42.8678	64.7728	50.3435
ACOT13	43.0413	29.5381	37.0004	38.7371	39.1284	35.602	33.626	34.6309	33.5285	39.2837	36.864	32.9277	42.7465	38.8567	53.3417	49.8163	58.7414	41.4202	44.0561	44.0561	34.8417	52.3506	38.7693	48.7181	33.9032	36.9232	42.8573	38.4616	26.4152	42.8323	30.07	34.8417	48.9512	40.3847	36.9232	41.7912	35.8975	32.3078	31.0408	36.6155	39.6762	32.3078	26.9231	30.2065	39.5929	41.8805	39.1057	53.7166	41.3467
ACOT2	46.1368	46.8932	43.9872	42.4308	40.1807	35.7161	40.6829	43.2288	37.0361	32.1445	42.8594	56.9116	47.1159	32.1445	50.2773	44.6452	47.1048	59.7869	31.4032	20.9355	45.7194	49.5763	50.6638	54.831	35.5386	37.8334	58.7475	51.404	36.9333	39.254	35.8894	50.7993	56.2641	48.4133	41.9457	42.9646	55.4402	39.9169	46.7353	29.9377	47.4721	34.5435	45.2356	32.2968	35.5595	30.157	30.2303	46.7159	44.4264
ACOT7	26.2688	27.8608	29.2015	44.657	40.751	27.0648	29.0735	38.4974	52.9529	41.0805	44.1683	42.1501	31.0504	49.3369	38.1683	39.4695	34.7875	35.7432	39.7571	39.7571	46.6269	57.703	45.9194	49.4597	31.7198	35.9234	39.0471	33.1901	48.4774	23.6058	38.3372	45.0191	27.333	39.7571	39.8281	33.4523	38.4687	32.7996	39.874	50.2927	47.9526	32.7996	35.1424	25.333	36.9799	34.7086	37.8131	30.5414	44.2005
ACOT8	33.0475	35.5261	32.5257	32.3039	34.315	30.1712	41.6967	43.5885	43.5096	31.7689	28.2855	33.3861	38.961	27.7978	38.7143	48.768	19.4849	37.0962	29.2273	58.4546	42.5515	41.6759	40.7233	43.377	35.0607	45.9286	41.5544	28.7054	36.3962	30.4451	43.8409	15.7598	26.7917	37.7519	40.5702	35.1891	27.784	37.8656	37.1931	34.2933	37.6023	37.5083	42.1012	32.6728	40.9755	29.7685	31.9651	42.887	33.4016
ACOT9	31.6068	39.5085	26.9944	39.6881	54.1202	32.5646	35.7766	43.1621	37.8298	47.9747	33.9215	50.0481	48.5124	55.9704	45.4026	51.7302	64.9362	57.4435	41.323	29.5164	42.0175	59.5248	41.5591	37.1064	40.084	40.817	42.4073	32.4681	28.1798	29.5164	38.793	34.378	33.9439	35.4197	31.5404	50.3982	31.2656	32.901	33.614	57.1438	29.62	32.4681	46.383	31.6762	34.378	32.9834	47.269	47.6799	41.4724
ACOX1	29.8152	27.6336	46.8471	46.3591	31.6085	38.9187	28.0086	43.6948	27.5467	33.1136	35.1986	26.3461	32.5995	29.6183	39.6231	41.2081	50.1354	42.4222	44.5648	16.7118	25.2315	45.9574	24.5106	23.3434	37.825	33.2644	38.7668	43.769	40.4656	33.4236	31.832	25.2315	32.0309	32.0309	39.3921	28.3518	34.0425	23.6936	33.1614	24.5106	47.3012	18.383	26.2614	31.3855	50.463	43.769	26.5871	41.3901	41.168
ACOX2	40.8021	38.354	43.0784	34.6818	44.9287	29.2868	31.9723	33.4859	33.1739	29.7272	23.1212	53.4441	37.5323	37.5719	48.0209	39.4987	57.5609	34.4997	38.374	28.7805	45.0048	33.7105	23.2162	42.7139	39.736	19.5981	41.996	35.8043	21.9021	23.9837	42.4855	49.6604	34.7764	37.1748	47.4878	42.5264	39.0846	40.1008	39.1076	27.4374	45.3587	21.1057	30.151	41.1818	37.2453	45.2265	23.6933	44.0943	35.633
ACOXL	32.4576	44.9413	37.9767	38.9075	41.8014	46.6366	42.0024	25.6131	24.6055	38.739	28.4929	34.7906	26.1644	28.0016	28.115	33.4054	36.4223	33.0202	31.2191	41.6255	47.1348	33.3871	34.3411	24.5293	24.0246	29.4352	38.5461	28.6175	18.3584	33.8207	31.9625	16.8339	28.6175	27.3168	22.0764	31.6074	57.2351	48.0775	57.2351	25.1834	37.1526	22.894	49.0587	19.5437	42.0846	45.4247	26.2534	26.7621	29.8759
ACP1	69.1122	69.1122	79.9021	64.686	56.2552	66.9839	64.9747	69.4202	67.441	57.3624	66.0061	71.4164	67.8145	70.1315	68.5448	69.6731	73.4139	62.1195	52.4385	47.1947	57.6824	76.9098	66.9116	82.4034	78.3341	108.772	67.0999	61.8025	71.8309	81.2797	74.9122	78.0409	58.9933	64.2372	62.6266	70.5963	70.5007	61.5279	70.5761	78.448	64.7662	57.6824	70.0429	56.2755	49.1997	60.4292	61.7146	64.1851	78.1857
ACP5	106.753	73.0419	83.3074	55.9453	68.2259	312.323	65.5608	55.2865	47.4615	49.545	90.9679	45.8568	39.7206	66.8045	55.1055	56.8549	16.2216	52.6162	32.4432	75.7008	54.231	56.1748	49.9625	48.1498	49.1989	52.6816	66.7624	59.4792	63.9682	64.8864	66.4313	73.4743	121.662	63.5346	57.7798	102.091	90.3203	103.89	167.242	64.2375	130.437	41.6354	127.455	165.381	122.457	103.853	47.5631	81.2413	67.069
ACP6	38.3516	40.6527	35.6872	39.1186	34.0806	41.5334	34.6363	42.7158	28.3468	27.1657	36.221	37.4085	44.2094	32.5989	40.1217	48.8983	57.6708	34.5655	28.8354	48.059	26.4324	45.5225	46.5211	47.8301	41.7698	40.7815	39.9184	37.7606	48.8751	44.4545	38.4472	31.097	37.2457	39.6486	30.9637	37.8733	29.3694	38.0627	29.8531	29.6043	25.9687	42.2919	49.0888	33.5241	43.5358	26.852	25.9708	32.1068	38.6601
ACSF2	135.639	126.183	123.212	111.776	156.133	155.92	119.704	115.198	196.851	229.653	167.455	137.121	203.355	150.71	189.997	132.918	297.374	228.325	198.249	88.1107	231.614	185.094	169.613	230.766	101.708	145.383	126.097	121.152	89.1497	140.426	130.593	106.899	110.138	88.1107	136.729	191.674	139.101	169.613	152.509	140.537	133.905	133.267	60.5761	109.332	128.279	155.767	147.993	178.791	166.762
ACSF3	40.7467	36.5888	33.4814	32.5142	36.1447	32.4618	28.1627	24.3734	29.1951	36.183	35.3415	26.651	23.7224	35.3415	33.5291	37.3049	28.3662	40.0036	23.6385	28.3662	30.591	17.3349	29.1226	37.1462	38.522	31.2028	31.8396	35.2889	36.3052	43.7312	34.4447	36.7092	29.5481	23.6385	24.5165	41.1381	42.3742	39.5236	42.8274	39.5236	41.9687	46.8042	40.8608	25.3681	45.8865	40.4481	32.7225	38.2585	37.2781
ACSL3	42.1046	34.8679	37.6725	43.0585	43.8465	37.6943	38.0082	63.6333	48.6262	46.6001	49.7068	46.7529	46.7278	68.7352	46.6001	49.7068	26.2139	47.1347	32.7674	26.2139	48.7656	48.0589	43.253	58.3572	56.0687	55.611	52.9628	51.4916	55.7664	45.8744	51.4916	29.6834	42.5976	55.7046	53.5513	37.6581	40.0491	39.4083	43.253	54.7871	41.7353	79.2971	56.6408	31.6485	40.2846	32.0392	63.8396	61.7655	70.7974
ACSL4	52.9715	60.0344	58.1385	63.0361	68.2209	68.9283	58.6273	90.0515	78.3057	78.6164	75.0429	82.6703	59.212	86.2994	63.113	95.0544	86.9481	104.698	107.013	73.5715	103.866	96.0516	82.4	91.0885	57.2222	56.7551	64.5627	65.6888	52.7494	45.1461	64.0167	51.9328	70.2273	53.5065	58.8572	77.9638	49.0476	75.5334	71.8404	55.9143	82.6066	29.4286	47.2959	64.5993	75.7353	67.7325	74.0989	72.0319	69.3233
ACSL5	26.4474	28.5917	36.4545	38.2772	37.283	36.9045	32.7521	54.4722	35.0016	45.5681	43.0365	62.7495	44.5277	65.8206	44.3997	51.4751	67.4985	44.1336	36.8174	36.8174	45.6608	59.9987	45.899	41.7848	41.6657	28.9279	45.4582	43.3919	29.2918	24.5449	44.7068	35.7345	56.7601	41.4195	34.7135	33.2455	27.4994	39.5991	30.9699	26.9994	49.7357	40.4991	33.7493	29.6335	27.7935	36.4278	38.8791	43.2865	61.9872
ACSM3	32.2092	50.1721	42.1198	48.4377	32.9061	39.3898	49.7704	36.3102	34.3368	28.2052	35.8311	45.7448	32.4553	41.681	41.1748	38.0248	38.1829	41.5396	27.2735	32.7282	28.2361	41.6678	60.0017	34.2867	42.9642	27.4293	30.6131	27.8579	56.6054	40.9102	37.4036	31.7656	38.1829	38.1829	39.4297	38.5085	46.668	48.0013	45.1777	48.0013	38.9485	42.0012	38.5725	38.0499	31.7656	31.4295	27.4497	45.2467	38.5899
ACSS1	40.503	46.5035	36.2396	44.6284	41.2957	42.0309	45.8238	46.1673	40.8862	44.0212	41.6177	40.7613	42.7943	41.175	44.1379	45.1596	16.1753	50.1849	26.9588	48.5259	45.3543	75.7842	68.7989	73.4307	51.255	64.3931	43.5743	48.7184	46.9999	47.1779	52.3771	41.8655	56.6135	49.8738	45.753	46.0312	39.5396	45.0751	58.6116	49.8199	58.2689	71.1713	46.6002	46.2903	41.8655	42.3639	43.6467	52.4345	52.7339
ACSS2	59.5498	73.6102	65.1217	73.114	63.9108	46.3472	64.8095	41.2114	31.3302	53.5633	56.6321	49.5571	46.2259	46.8679	50.4731	41.9858	45.9953	58.3786	57.4941	80.4917	57.6632	50.9461	70.8327	51.1971	56.9972	79.5061	59.3714	36.1391	51.3107	34.4964	55.03	29.7616	73.3049	70.4302	68.6643	50.0284	63.2435	50.5948	61.7554	27.8271	58.8053	50.5948	40.6565	49.3608	35.3419	59.228	39.6363	56.5196	73.7548
ACSS3	38.0272	32.3636	40.5396	40.5758	37.5123	37.1881	49.4303	45.0579	38.1239	33.5676	27.7001	41.7145	38.6257	40.1173	37.0314	50.6243	40.9252	36.7933	30.6939	20.4626	44.6867	40.641	38.2651	56.2722	38.2095	41.8022	36.7492	40.1944	37.1609	31.9728	29.9631	49.6519	35.8096	24.2993	33.7633	40.3144	41.6831	56.2722	46.3418	38.2651	37.5148	33.7633	44.2138	24.7048	52.962	42.874	41.9232	27.9991	45.9085
ACTA2	233.135	136.44	97.6626	114.462	235.501	137.451	111.877	60.8561	179.223	54.0253	145.668	130.606	146.436	64.0801	91.1504	74.2348	53.4768	103.428	91.6746	114.593	93.9215	116.715	104.203	116.048	73.6603	84.035	72.03	69.0288	109.404	74.4856	77.4868	79.0918	95.4943	85.9449	78.0325	287.224	121.384	118.769	141.377	60.5052	169.544	100.842	210.088	188.566	93.9215	164.068	151.834	159.959	102.367
ACTC1	39.2826	55.8808	55.9391	39.0336	44.3563	45.2866	48.498	39.7309	34.7601	40.8699	35.2713	33.1512	43.1631	49.9677	34.9698	38.5372	35.3658	38.4749	45.4703	65.6793	34.3256	47.8561	31.1219	50.282	66.5526	53.987	57.8432	35.7267	45.089	58.1009	51.9661	39.2293	41.6811	49.2595	55.5748	38.9853	34.9916	39.2729	32.0372	33.3449	38.0249	55.5748	39.6963	31.1761	45.7675	32.6392	28.8975	45.8691	34.7118
ACTG2	59.508	41.3653	30.5179	28.992	91.1258	38.8388	40.4809	47.8592	198.465	19.8274	44.5504	64.7189	59.9952	26.9873	49.8226	41.1234	32.6805	71.4363	38.1273	49.0208	47.579	44.9357	52.7246	57.0612	57.6952	53.0669	67.2507	57.7745	58.7838	57.1909	57.58	42.2924	49.0208	43.574	63.338	46.5006	64.3524	46.3337	40.8827	35.9486	47.3008	65.9057	29.9571	35.0718	59.9143	57.0612	52.2244	64.875	45.7705
ACTL6A	37.7017	35.1311	39.8663	37.873	38.8993	37.7651	36.4164	42.6951	43.5413	55.4916	36.4164	66.8628	40.9061	30.347	42.0189	47.5436	30.8005	28.2338	56.4676	20.5337	53.146	58.0362	54.2089	29.5783	43.2221	41.9474	58.7724	40.334	47.9442	56.4676	48.4008	33.2162	50.0508	44.9174	53.2409	32.0264	52.2848	45.1741	49.8244	49.6915	39.6264	11.2935	40.334	52.3358	49.8244	34.0598	40.8094	42.6033	42.2801
ACTL9	40.2793	52.0946	52.3773	52.4974	45.6499	43.2829	44.58	45.6499	49.1233	42.3892	39.9437	38.9147	44.0865	44.6989	35.7006	41.2117	73.5696	55.0683	45.2736	56.592	43.942	60.522	37.3507	62.2512	39.9637	37.3507	43.1947	44.4651	51.6802	48.1032	59.0173	29.2947	42.444	59.4216	48.9116	41.8105	41.5008	43.9908	49.8009	54.781	40.4087	31.1256	22.2326	28.8481	42.1111	28.6553	43.3112	44.6201	43.2314
ACTN1	55.7022	47.8251	39.7704	43.0426	55.4337	54.5561	46.7042	110.493	113.325	71.7377	88.3436	97.2183	80.5821	70.7413	68.672	87.0151	51.3005	75.9642	76.9508	42.7504	96.8171	91.4384	79.0028	44.7862	45.2838	48.3691	38.3881	90.692	83.4037	57.7131	63.5149	33.1944	32.0628	49.163	38.964	119.318	76.6341	70.2247	87.412	67.7167	80.8508	28.2153	80.6151	100.933	94.0509	94.0509	102.612	73.2946	63.8702
ACTN4	146.103	139.913	150.665	133.66	148.298	130.97	150.877	162.402	148.714	121.532	176.138	191.51	138.043	138.133	143.024	125.708	152.218	128.8	145.6	158.836	111.341	135.489	142.688	142.133	168.968	120.64	130.743	70.2	120.875	152.218	114.4	132.753	130.709	125.745	143.52	189.063	153.689	178.603	192.706	125.216	159.649	174.72	161.2	149.151	119.906	159.467	142.387	128.185	154.426
ACTR10	97.128	97.5104	101.274	101.086	93.0781	93.8989	114.016	82.9399	88.3246	88.6106	81.2586	70.3354	93.2805	93.4474	69.174	69.9727	65.205	79.3119	146.711	48.9038	76.4721	129.504	118.347	76.8488	110.688	84.5337	109.784	118.475	111.648	87.6193	97.8075	58.0133	87.6193	99.8452	74.2872	103.039	79.695	101.611	83.3282	71.7255	116.397	116.554	64.0407	91.8437	87.02	69.7332	114.227	114.712	101.502
ACTR1A	28.7808	44.5417	36.1743	34.9481	39.7137	37.5368	42.32	31.1319	36.0877	32.5905	40.4492	35.33	43.0867	42.4716	37.3377	50.157	67.0804	51.6003	24.3929	42.6875	49.3238	44.7203	37.565	31.9431	26.5009	36.4151	31.4867	35.9359	32.9074	33.5402	30.4911	35.5132	45.7366	35.0648	37.3734	29.0348	19.8757	37.565	33.9348	32.1986	41.1897	53.6643	38.3317	34.3583	39.4591	46.8498	35.0803	38.3531	41.601
ACTR1B	42.4583	37.334	37.989	28.0005	31.8188	35.0294	28.195	27.8932	33.817	37.7785	23.3338	53.0429	35.7997	32.408	45.4709	38.8896	22.7754	48.1787	22.7754	51.2446	40.5268	48.714	27.5582	41.7549	42.5281	34.0004	48.572	46.9742	56.7236	37.01	26.8424	33.1583	18.505	31.3162	38.4741	38.3272	30.1563	25.888	43.4742	42.59	34.0632	18.7897	44.7374	41.2457	31.3162	48.714	28.7107	43.7759	37.8283
ACTR2	89.6362	78.2538	91.6581	91.308	86.5804	98.9898	93.0654	83.4053	86.1024	83.5046	105.821	90.2076	85.7332	75.5861	63.5698	63.8282	81.9673	88.0299	88.2725	69.3569	73.4367	78.9898	77.6798	69.3569	77.0633	91.1548	76.4342	71.834	61.5052	81.9673	75.6621	65.2771	96.1539	89.8487	69.3569	113.87	105.32	90.6264	109.339	91.5511	118.028	69.3569	69.3569	126.872	87.7161	91.375	106.05	114.889	132.946
ACTR3	58.5084	53.6327	54.2192	58.0208	60.5505	65.3447	56.4297	124.534	101.678	117	107.72	105.792	95.7011	113.476	100.193	74.0061	114.346	108.849	57.1731	42.8799	50.8673	82.9805	59.7459	59.8957	65.9962	56.1522	60.9652	50.537	63.7804	55.3865	71.4664	73.9888	51.8132	73.2531	71.8748	102.08	93.171	105.866	118.382	72.324	100.68	86.4744	61.7674	124.63	104.047	122.287	123.808	96.0958	114.314
ACTR3B	58.1239	52.2462	54.9273	55.5116	72.5436	55.1004	56.379	49.769	54.9082	44.2771	60.1376	47.3214	47.1469	48.5727	59.0701	40.8627	30.0002	35.9618	80.0006	65.0005	50.1474	45.8337	33.0003	78.572	59.7535	48.7147	78.572	62.8576	63.3024	52.5004	50.0004	45.2945	72.5006	52.5004	65.2148	49.2541	40.7411	60.8671	70.53	52.8004	72.369	49.5004	39.286	40.2442	40.4415	70.7148	42.1447	49.8367	51.9999
ACTR5	36.9119	56.6554	49.9236	48.1571	48.9199	41.0768	53.0139	71.7073	57.1033	44.3004	45.6033	57.4153	45.4784	47.1234	56.1272	73.9787	73.0784	71.4973	45.674	54.8088	69.4513	65.5929	68.3283	66.9885	49.0008	55.9832	53.3174	68.1847	54.0332	36.5392	58.7237	47.286	39.9647	65.0854	48.8059	46.492	59.5453	42.2027	38.4199	56.2703	49.3599	35.169	35.8867	31.8604	45.8083	33.4942	41.9682	59.7449	44.3398
ACTR6	33.8711	29.4144	35.0909	35.6093	37.0212	33.6731	31.9631	61.3953	41.1763	49.6076	42.0913	49.6816	48.7798	47.3527	50.5096	48.405	32.2416	56.5114	41.4535	32.2416	50.6654	42.2211	52.692	55.4906	43.1594	47.7702	40.3255	34.3801	30.5904	47.2109	43.4274	50.6654	41.4535	42.605	41.2561	34.7852	35.6534	30.3992	40.5323	52.692	38.2212	55.7319	47.0464	34.6007	43.2146	36.1895	32.7923	43.8432	47.022
ACTR8	32.5492	29.656	35.5948	28.2817	32.8369	30.5132	33.1426	48.7615	45.4432	35.1325	38.4262	49.3871	41.6898	44.8306	41.7762	46.9654	26.2336	48.8349	31.4804	36.7271	52.6216	48.095	69.2568	46.7208	49.1638	28.0325	42.4021	47.4079	44.6467	41.9738	41.2243	33.9494	31.4804	32.792	44.5222	35.3175	34.2009	33.0894	40.0603	48.4797	43.5386	69.2568	24.7346	32.3761	57.714	22.9024	28.3798	40.9324	42.0797
ACTRT2	66.0498	74.5419	77.6706	83.4115	85.6718	66.242	86.1559	58.0783	54.0501	56.3333	57.9246	64.4256	56.3071	45.9498	56.0395	53.4689	22.7347	60.1158	39.7858	56.8368	51.4874	59.0471	50.0164	62.5205	88.7636	73.2383	76.5557	73.6848	84.9335	86.6761	90.1269	84.5865	61.0995	82.4133	108.964	59.721	76.4139	55.8516	62.5205	77.5254	52.6488	62.5205	40.1917	57.9458	55.1651	75.4215	69.1739	57.931	56.1624
ACVR1	33.9268	30.1571	28.3318	41.6545	40.0524	35.6022	32.042	50.8252	41.7939	29.7532	46.2828	44.1234	34.6755	30.7069	53.4033	56.0734	45.8808	48.5278	22.9404	17.2053	35.254	57.8289	45.422	54.0738	35.0478	54.0738	37.3367	56.3269	46.4219	41.5795	49.158	40.8204	31.5431	37.2782	46.864	46.1376	28.0383	39.534	37.1095	47.9455	34.31	31.5431	31.5431	30.7737	37.1095	41.056	41.5149	39.3479	42.5434
ACVR1B	55.8508	48.2	36.2808	42.2706	57.6417	46.2448	51.3141	65.0317	45.9463	46.4512	50.5802	52.2386	44.9877	50.1286	66.6992	69.5478	71.2772	60.3115	21.9315	49.3458	33.7035	53.6102	60.3115	31.5917	58.8223	77.5434	49.2339	62.4655	55.7597	54.8286	65.7944	53.216	74.0187	46.6043	59.4499	49.5094	49.1427	46.6409	50.3778	67.5489	52.9048	54.2803	30.1557	57.3695	37.2512	53.6102	55.6294	57.6045	40.7198
ACVR2A	29.5329	31.7479	28.406	33.889	32.0919	22.3138	27.9467	41.117	34.7895	34.3672	42.71	45.2677	27.94	33.9936	41.8383	49.683	27.1766	45.9912	59.7886	21.7413	17.5849	53.1454	45.4393	19.9295	46.5023	42.7062	46.3667	42.7062	30.4584	33.9708	38.8238	24.6188	27.1766	32.612	29.8943	41.9413	22.1439	34.2788	38.6868	50.2224	34.6145	29.8943	38.4355	32.0817	19.3434	37.961	30.5658	46.6966	43.0681
ACVRL1	100.165	136.445	105.852	123.353	117.319	73.4952	152.934	82.0657	51.7371	47.0873	63.3152	68.1386	72.0905	62.8496	87.6671	63.3152	112.782	131.919	112.782	72.9763	115.904	125.681	110.924	104.252	54.0566	52.126	78.9336	39.0945	72.9763	33.1711	61.6034	60.0982	68.0007	84.5862	46.9134	65.352	64.8679	72.0033	78.9862	61.3001	71.6961	72.9763	57.3386	65.8567	75.1227	74.1347	138.94	72.5709	73.403
ACY1	53.113	62.35	49.5883	55.6147	40.8932	41.1961	47.5383	49.6358	50.4942	63.8712	49.0718	51.4851	45.2626	53.1611	64.5902	44.5281	29.8236	29.4412	39.7648	54.6765	59.501	65.3081	52.4895	44.262	62.7768	73.4228	54.6765	58.582	60.8663	47.2207	53.9665	64.3254	48.4633	52.1913	54.6765	50.5962	68.852	52.4895	50.817	63.4248	45.0842	32.8059	54.6765	38.6737	57.8928	58.1481	49.2611	49.622	53.0968
ACY3	33.5907	39.9457	27.618	39.3556	33.3225	29.7239	34.3638	42.5754	33.5513	37.6653	30.0097	30.3611	31.7128	27.3303	52.4346	39.6557	34.0823	32.4438	29.822	29.822	42.7282	35.1474	31.867	44.6316	36.4492	36.1516	34.4301	33.4737	38.9053	33.0173	43.2115	44.1066	34.0823	36.2125	37.4906	33.5736	22.5638	33.7415	34.7339	37.4906	35.3529	51.5495	16.7369	32.0041	23.4316	36.4492	25.5259	39.5256	30.052
ACYP2	87.5534	111.85	101.951	116.794	108.037	88.3602	96.8088	79.1967	78.9565	79.2698	99.4052	74.1343	77.8007	77.1503	72.1287	69.732	75.4281	79.7797	75.4281	81.7138	93.5456	82.5868	71.9081	95.4824	124.627	140.26	94.5417	111.122	108.28	108.428	80.8158	61.008	100.571	111.571	83.9587	80.4942	87.0682	69.1424	61.008	77.4395	76.4206	41.4855	69.1424	89.3792	75.2432	83.4099	76.1237	60.8665	79.4555
ADA	32.154	32.154	29.5265	42.4348	31.8752	34.097	31.4665	49.6024	33.6164	40.2429	31.966	48.342	45.3216	55.441	48.8711	54.9415	36.3428	51.8933	36.3428	18.1714	42.6226	43.0309	41.9759	35.6938	45.0359	45.6881	37.7335	42.8326	43.3713	44.2928	44.1305	47.0318	31.7999	36.3428	40.6909	25.3586	42.5682	38.6445	25.8675	43.9748	42.0811	49.9713	24.9857	37.7832	45.5621	34.1074	44.3628	39.77	39.9665
ADA2	51.4538	42.0415	51.0905	47.4692	44.8509	89.2888	40.4188	51.497	49.278	56.511	39.2614	53.3362	63.9304	68.8926	42.3954	51.1139	66.5763	51.2125	36.3143	42.3667	43.0788	53.6309	45.2719	60.2357	56.7131	53.261	51.6306	47.5545	50.2463	54.4715	41.5021	54.8275	59.0108	40.8536	62.7719	49.6838	41.9184	48.8226	55.6108	45.2719	49.0562	66.5763	38.0436	97.4287	58.7438	38.0436	62.233	51.2909	55.8883
ADAM10	37.4072	38.2031	27.7726	50.7385	44.5883	42.5952	34.3542	45.4897	32.355	36.2418	44.1613	37.7073	40.7761	45.1009	44.2335	49.7989	21.8164	50.7651	32.7246	59.9951	44.114	39.9967	38.3969	42.8536	49.6256	42.8536	50.2	34.2829	31.6955	32.7246	36.6204	38.8204	35.4516	27.2705	30.8546	45.6679	35.5526	23.1981	31.0563	50.3959	32.6289	29.9975	38.5683	29.2659	51.1723	34.2829	48.2438	52.8258	44.7047
ADAM11	34.3895	32.626	43.393	34.4777	30.662	29.4254	33.9624	40.0603	32.5876	30.3375	34.3528	38.0901	32.3421	31.2298	39.3976	52.0497	24.8114	29.7418	28.9466	28.9466	49.5011	30.325	45.4875	45.4875	46.6107	38.9893	37.1327	34.1156	38.6215	42.3861	36.6263	42.8118	31.0142	27.9128	38.3395	28.5146	30.325	22.4405	27.8277	30.9315	31.9211	36.39	42.2384	32.1741	34.7846	37.5453	27.0755	37.1916	30.7676
ADAM12	31.1088	40.2139	33.9442	40.6312	41.7745	36.7854	40.3087	46.7025	42.7623	29.1758	31.3512	46.5202	40.64	42.996	44.6497	50.162	33.0103	45.8879	23.5788	33.0103	39.6678	34.5822	29.049	29.6419	48.0308	54.8375	33.8764	24.084	38.1709	53.0522	34.3576	36.6164	36.5471	29.4735	45.2039	54.9702	44.1884	42.8819	37.2267	41.4986	54.6035	51.8733	70.3995	72.1165	38.1421	47.7564	51.8399	43.4143	48.3033
ADAM15	2181.43	1740.26	1922.79	1870.32	2575.77	2355.67	1861.32	2462.82	3760.96	3536.33	2965.38	2620.39	3670.26	3235.25	3090.2	2381.33	3122.96	2976.8	3145.54	2979.99	4696.4	3495.04	3168.72	3307.15	2431.2	3166.83	3204.67	2128.56	3004.97	2445.7	2341.42	2989.72	3013.85	2255.68	2142.75	1329.38	1900.81	1130.19	1129.67	2748.21	1253.28	2036.32	2057.61	989.291	1835.71	1145.74	2062.57	2952.82	2545.03
ADAM17	55.8111	36.6977	45.1478	40.9409	33.2312	50.0629	43.1545	57.1425	42.3819	48.7392	36.1031	45.8095	52.9677	74.4626	47.4894	54.1546	38.9771	42.4037	44.5453	38.9771	36.0293	42.5346	39.1999	46.6665	46.1264	62.9998	47.4998	48.1248	38.1367	47.3294	59.6589	28.8234	57.0737	43.1533	37.6249	56.6789	45.3702	48.9998	49.7204	41.6499	56.9516	48.9998	26.2499	56.7681	57.6469	64.1665	57.6272	46.9158	49.6213
ADAM28	44.7515	30.0915	37.2794	30.8245	23.1035	36.4356	27.6683	27.1382	32.0792	40.5997	45.5445	38.7054	41.7762	35.5247	30.2696	40.0792	30.258	74.6751	20.172	40.3439	37.5258	58.5547	26.627	39.6235	49.3093	30.1139	40.7556	53.4917	41.8663	39.0832	51.1503	39.1573	40.3439	35.3009	45.9633	29.8063	32.8728	31.0648	28.7154	55.4729	33.0891	72.1148	35.6612	35.1779	32.6311	36.1014	35.3683	47.5266	39.223
ADAM32	43.9037	35.9866	42.5021	41.6005	37.5406	30.8152	42.0593	34.8077	30.5886	37.1433	42.4842	32.093	36.8739	34.4122	55.687	49.2817	30.7423	39.019	30.7423	25.6186	36.4688	46.9673	36.0709	42.9416	49.4027	56.3608	36.8071	38.2448	54.234	37.1469	46.1134	46.4148	29.4613	51.2371	57.166	35.3307	31.3116	30.0591	26.5227	33.8165	23.7309	50.7247	56.3608	37.1157	46.4148	29.5223	35.6961	30.0885	35.0822
ADAM9	83.6746	91.4947	79.7646	97.7116	83.0881	81.2417	91.9162	91.6834	74.418	69.6357	81.2417	79.5466	74.6655	78.9337	96.297	75.7025	68.0517	73.2864	86.6112	37.1191	76.0578	73.7227	68.0517	74.5328	89.0553	77.7734	90.2726	55.8996	84.7436	85.0646	98.9843	72.0547	105.171	69.5983	85.5507	93.4441	85.6947	97.9944	99.2754	78.94	112.226	88.4672	121.521	122.825	114.087	97.2167	121.824	130.475	118.665
ADAMDEC1	49.8032	36.3643	31.8291	34.9413	18.3259	76.1542	29.3977	40.5486	30.6759	40.7969	37.3305	44.0622	37.2793	41.9968	37.0433	37.3305	47.861	38.4729	23.9305	28.7166	54.1956	39.4853	48.4354	50.1401	41.5977	40.6135	48.3494	31.9643	40.727	38.2888	41.7075	30.9689	44.2714	41.8784	38.3572	26.7165	40.9478	25.9726	26.0139	29.4824	38.7926	36.853	26.3236	23.1134	43.3565	27.5771	24.5124	37.1466	32.0564
ADAMTS1	71.4462	42.4815	39.7375	49.2399	50.9808	30.395	52.5739	68.8605	158.186	46.8952	161.854	138.123	98.9296	59.2703	86.2751	74.4678	83.2858	65.0516	76.8792	64.066	91.1998	80.2604	76.1104	80.5401	52.2019	62.4186	57.5286	52.8544	57.1759	68.8709	55.8289	45.5999	59.261	59.261	62.4186	66.2652	101.794	50.7402	43.1126	59.197	71.7089	63.4253	55.3713	91.0987	49.7453	51.4562	84.1585	99.8566	54.658
ADAMTS10	44.4505	39.688	42.6124	38.4577	35.2682	28.4872	27.9366	38.3879	36.6682	34.538	33.7348	32.0757	32.8105	37.9516	44.1147	47.7909	43.5676	30.7208	24.2042	58.0902	39.1539	32.5413	27.6897	35.4996	41.4161	38.0352	39.122	38.0352	61.287	39.937	42.8761	34.4554	31.4655	45.9881	33.471	44.5069	29.583	33.3696	28.1908	31.9496	32.697	53.2493	30.4282	36.3654	48.5509	32.9639	27.2509	28.8766	37.0886
ADAMTS13	37.5283	38.1867	47.716	40.2935	49.6038	37.3088	36.2887	53.0686	32.2397	33.9777	32.6452	37.6146	42.1641	40.8065	33.004	41.1952	33.2368	46.2028	33.2368	14.2444	47.6208	39.172	54.3185	32.3324	39.3332	67.152	36.2407	59.6906	51.2438	54.6034	34.5934	64.5185	42.7331	36.7979	44.768	28.0635	52.2293	38.9979	38.0967	56.4076	27.4891	31.3376	48.4986	35.6688	33.7954	46.426	35.4095	41.0149	34.9181
ADAMTS2	49.7106	47.7987	53.6016	62.8393	45.5536	69.4202	63.4826	33.6239	36.5071	35.4697	28.5907	41.739	37.104	39.5003	38.8926	52.6671	21.0839	56.4939	77.3075	77.3075	52.2962	49.3909	46.3845	62.5822	18.1338	41.9669	36.2872	57.9806	29.1726	28.1118	54.2156	50.0225	35.1398	35.1398	30.923	48.4614	48.6751	38.1383	41.837	9.2769	36.6193	30.923	71.7855	56.5664	50.0225	47.857	67.4624	42.9393	50.7728
ADAMTS3	51.0312	42.6425	43.7831	40.4056	39.8384	45.7754	48.7429	35.8569	31.0017	39.6133	34.6616	41.8862	39.4776	28.4721	44.9459	51.9924	37.8127	47.993	27.0091	48.6163	33.2053	42.9144	42.7824	48.1019	71.8908	49.2337	53.3567	36.0764	67.2679	55.3686	40.1278	20.9717	66.1722	51.3172	53.4779	36.3615	28.6096	33.2752	37.7491	47.536	39.6133	47.536	33.9543	31.8839	36.7006	39.6133	36.4442	35.2602	37.7397
ADAMTS4	34.9529	31.4576	30.6482	31.4926	24.9834	30.3702	25.9962	116.791	65.8786	62.2495	69.3233	109.099	83.0251	85.4162	111.984	79.2266	37.8127	47.993	37.8127	32.4109	61.1676	54.4683	38.0288	48.1019	47.6827	52.6291	48.5061	53.0535	53.8143	47.2659	54.7898	76.8964	49.9668	52.6677	44.1405	34.5877	41.814	34.0674	32.8557	52.2895	47.9529	59.4199	33.9543	34.7824	34.9529	52.8177	89.526	45.7076	48.446
ADAMTS9	16.8043	15.4039	9.39713	14.8788	18.2603	14.1073	13.9489	60.5413	35.5797	43.2193	61.9949	67.3204	33.834	32.2374	45.7809	60.3417	12.1088	28.1763	18.1633	30.2721	29.3817	31.4493	21.3116	44.3991	18.9107	11.4169	32.6197	16.6496	18.8487	22.7041	26.8124	23.5054	22.7041	42.3809	21.8824	29.8203	29.5994	14.2077	20.3713	18.6476	26.8731	33.2993	38.0563	29.2384	35.2581	24.3138	46.5786	20.9394	20.9814
ADAMTSL1	40.9681	18.8453	38.855	26.4654	41.1543	29.406	32.6464	26.4174	36.3369	41.4558	30.9537	51.378	33.3918	27.5681	49.1092	38.6921	44.6276	49.0904	58.0159	26.7766	28.8767	32.7269	43.1995	44.4151	39.3935	54.7007	32.059	42.0775	48.1641	36.8178	38.8898	31.7644	27.8923	45.7433	37.8697	35.9019	16.3635	28.7997	35.2296	33.3815	29.282	34.3633	45.5839	37.1171	41.8712	31.1685	24.5452	31.6929	30.6814
ADAMTSL4	32.41	44.0443	49.0742	34.6122	32.1078	30.871	40.8371	36.5364	35.3186	42.0459	35.3186	38.2135	38.2215	54.4494	55.2419	51.9968	37.7274	51.8752	18.8637	42.4433	44.2465	46.1113	45.6502	24.7025	31.3813	38.5359	40.2297	27.7903	29.3633	24.7586	32.3378	30.5148	51.8752	31.8325	22.9733	56.5207	51.8752	67.7836	92.1547	45.6502	73.7174	36.3126	77.8128	53.1404	57.9782	51.8752	45.803	43.4122	35.5902
ADAMTSL5	54.5749	58.1452	53.85	60.6954	54.685	55.5572	63.676	59.0509	65.0308	54.7084	64.4286	44.7753	55.2316	54.1923	55.5819	53.5902	49.7177	42.0688	60.7661	49.7177	50.0427	64.142	55.9048	34.7235	60.0159	60.7661	66.9667	52.0852	71.0849	48.3367	63.9228	53.6172	66.2903	77.3387	65.1065	49.8826	54.0143	51.0435	50.7576	55.9048	42.6429	66.8427	56.4257	45.9451	51.8299	59.8016	46.7196	55.1324	45.916
ADAP1	44.9532	38.7528	39.5279	43.4806	40.4262	37.5759	35.5133	42.0267	37.2364	40.7827	33.8549	32.3999	41.9645	37.0574	37.1629	45.7498	45.3556	55.4346	30.2371	60.4741	37.4999	32.3369	19.9565	31.6769	45.169	44.3477	44.1214	37.6164	34.5159	36.5365	38.8762	39.1303	50.3951	45.3556	47.5154	43.0239	39.0096	39.9129	55.4346	35.4782	34.0388	49.8912	51.475	39.2099	29.3477	34.3167	41.3615	35.3517	37.0038
ADAP2	37.9355	38.8607	54.6388	47.188	42.8982	43.6926	38.0945	62.375	47.8719	61.7938	36.0464	50.2823	71.1052	67.1774	52.4311	56.8004	68.0746	38.4011	45.3831	45.3831	30.8338	47.148	63.8994	40.4125	47.4561	48.495	50.9402	48.1385	57.4567	40.8448	48.6247	58.731	55.5943	39.7102	59.1925	62.588	42.5256	39.9371	40.5244	49.9214	57.8037	24.9607	39.2239	70.6205	49.9214	49.129	50.5856	44.0402	55.3611
ADAR	39.5203	40.7	35.3603	39.1074	49.5679	47.1666	35.2531	85.5799	93.7357	102.066	95.4009	83.0149	87.9127	98.1863	66.8503	84.9555	62.7075	63.009	78.3843	70.5459	81.1508	71.8523	79.325	69.7994	51.095	61.5877	49.2702	52.3495	45.5517	33.3133	50.3899	30.4316	68.5863	45.071	49.2702	70.7799	57.4819	66.6789	83.1796	62.0804	72.6087	25.8668	49.2702	65.1928	76.0789	61.5877	84.7657	76.2614	85.0368
ADARB1	77.542	66.7331	87.04	69.1064	67.6357	73.0862	77.0831	72.3159	92.9176	72.7586	74.8986	68.1045	79.3446	71.5697	90.1343	62.6929	77.1852	68.5761	108.059	69.4667	102.384	99.0544	88.2999	105.119	76.5182	70.3488	69.3092	84.9038	94.5155	63.6778	86.0064	79.9094	79.1149	94.5519	50.9423	68.4299	81.7592	43.0179	58.9332	74.7153	44.6862	42.4519	78.8392	45.5581	69.9207	56.6025	59.3839	63.2178	71.6107
ADAT1	34.6634	25.9976	39.5436	33.1469	41.8521	43.6502	38.5563	26.6699	37.6305	36.8299	41.9451	42.2638	38.3434	49.1065	49.1065	50.1295	30.7551	33.4588	57.1166	30.7551	46.908	25.5072	42.5299	55.2336	69.8092	45.5678	40.4389	39.6992	37.3869	34.0503	40.7976	31.272	52.723	50.5262	40.7348	34.6241	37.5896	34.7972	42.075	34.7972	42.3942	19.3318	31.0689	31.8267	31.272	32.2196	32.2164	36.2661	44.3321
ADAT3	49.3958	57.1659	52.6382	69.3484	41.8149	51.7186	49.3871	47.9891	50.7652	53.3535	49.7966	51.816	51.3763	56.0212	45.9661	39.9683	53.6574	34.0518	59.0231	42.9259	52.0792	50.8255	40.1357	36.5381	56.1084	50.5913	69.8641	35.8355	69.0459	68.4132	68.9881	55.5512	67.0718	50.9745	57.3368	54.6184	48.0929	64.532	48.6073	59.0231	56.9522	11.8046	59.0231	59.0231	46.8713	51.5281	46.2117	38.0866	40.0483
ADCK2	35.8607	31.7856	31.3567	38.102	24.4042	36.4342	40.5916	52.5545	40.6622	44.5348	32.7138	47.6985	39.8576	47.6275	41.7435	37.5247	39.3672	41.6384	19.6836	44.2881	39.8014	51.1227	43.3039	25.7761	44.7741	32.4779	43.083	52.1967	43.9167	36.9067	45.6941	54.1299	40.5974	34.4463	50.2635	42.8192	40.0962	33.9214	41.3935	47.6343	26.5901	27.0649	46.3971	25.0846	31.8411	33.509	30.5842	42.4211	40.826
ADCK5	36.0874	39.0947	43.0517	43.4553	35.5834	35.0293	37.4442	40.7669	43.7609	40.3209	36.3902	49.2381	38.0803	39.9405	46.6997	44.3783	24.6683	60.5322	29.602	44.4029	33.5199	45.2252	34.733	38.7645	43.5502	51.1691	56.4854	29.0733	52.2223	44.4029	59.9087	28.7313	44.4029	44.4029	45.7421	33.2102	32.1601	49.9286	38.3084	39.0746	35.2281	48.8432	31.0116	45.0046	38.3084	37.0416	40.3283	37.8909	43.5982
ADCY4	53.1284	57.3228	68.1766	61.2025	69.5483	63.3813	65.4548	47.1262	51.0236	43.1502	38.788	52.6013	50.8732	47.0408	41.8987	42.9144	70.2236	70.8469	43.2145	32.4109	48.9341	56.1188	49.9128	67.9085	44.0148	40.7451	58.2073	61.5421	67.2679	39.1631	61.735	34.9529	60.7704	55.3686	56.8734	69.1755	52.8177	57.8354	51.7303	57.0431	67.7596	59.4199	46.6871	65.217	45.4388	61.3063	54.6663	39.831	43.6282
ADCY6	57.9024	54.8777	55.6737	47.7479	61.3544	54.1415	59.9718	98.1555	86.6329	97.5072	88.252	82.4901	87.2947	89.5273	75.3419	96.9242	83.7527	59.0564	55.8351	83.7527	101.612	74.6407	70.6314	84.085	72.982	65.8057	87.7409	79.5152	92.7074	87.2424	89.735	63.2251	50.6006	78.5181	88.8376	119.17	85.3036	85.9861	91.2247	70.6314	86.2016	61.4186	21.9352	78.6458	76.7733	76.7733	57.5363	62.9542	70.7139
ADCY7	34.9529	30.0595	37.5284	43.3766	37.1375	43.5746	38.5301	47.1262	62.6493	72.8602	57.7694	61.3681	65.1177	71.7991	61.7053	56.1188	27.0091	31.9954	43.2145	37.8127	36.7006	66.0222	47.536	53.7609	40.3469	61.1177	47.2934	42.4428	53.8143	27.0091	42.4428	20.9717	35.1118	56.719	37.3497	76.2704	55.0185	63.3813	76.1973	61.7967	71.9294	77.2459	42.4428	98.5501	62.9152	70.738	57.0431	56.1551	59.9553
ADCY9	33.5541	39.2655	38.9649	33.9825	38.6164	30.1167	37.4528	24.0639	29.6819	24.5622	19.3848	36.8077	32.8353	22.7561	37.3434	39.6125	65.441	43.837	16.3602	27.2671	40.5798	41.658	33.593	34.2786	31.8452	32.5647	28.1574	34.2786	31.6915	34.0838	38.9529	3.52868	35.4472	29.9938	31.7077	42.0808	26.6611	30.3937	43.7556	35.9925	47.3586	35.9925	34.2786	33.6515	47.6372	43.8004	26.8952	44.9662	32.4508
ADD1	69.5497	61.6012	52.7462	61.9324	53.743	45.4588	64.2196	33.0047	46.5105	44.2374	59.43	40.6114	54.7596	48.0914	50.5276	49.2644	38.2365	59.3156	70.1002	44.6092	55.6678	44.7863	58.8842	26.7048	49.3298	64.0916	42.9185	52.5752	64.8096	46.2024	73.7418	41.2354	49.3888	46.2024	40.0573	64.8689	44.1372	46.7335	58.5543	61.6882	61.4914	56.0802	60.0859	39.3245	65.9767	50.0716	52.4473	49.0671	46.4516
ADD3	62.7386	55.2373	49.4228	48.6906	55.9889	60.9706	42.1152	43.9735	53.5546	52.4445	45.889	52.2635	65.5084	45.889	41.6159	34.618	34.644	65.9569	46.192	40.418	48.5695	52.9283	55.8923	27.2203	43.9109	43.5525	50.552	52.1722	58.7205	51.966	42.0677	56.0418	56.2965	43.305	44.4598	65.41	44.695	57.586	53.8001	33.0273	54.5998	38.1084	49.9039	75.907	56.0418	52.4243	59.2645	50.723	52.3647
ADGRA3	34.0874	51.1311	48.1567	52.6112	48.5215	41.2305	49.4422	46.0118	39.7816	50.8321	46.5961	41.249	49.0913	28.5931	48.877	46.5961	29.7204	41.3146	42.4577	50.9492	52.1979	44.1088	39.2309	35.5836	51.8927	50.7066	52.4222	40.0315	59.0402	50.9492	58.8342	57.6925	53.0721	40.3348	65.3848	45.3093	43.2439	42.3444	51.099	35.4946	48.3421	79.3958	36.6956	41.0079	49.4507	43.7381	30.6353	58.2666	44.849
ADGRD1	23.768	53.1284	37.5284	38.623	37.1375	36.0921	35.7448	36.8813	43.9191	30.4174	22.2825	66.2386	30.117	35.8995	51.0402	51.1672	64.8218	47.993	43.2145	21.6073	38.4482	34.6616	45.1592	42.4428	31.5439	32.2565	37.5922	31.8321	30.2705	22.9577	33.9543	55.9247	32.4109	39.1631	34.8031	32.814	46.2155	39.6133	39.8463	21.3912	40.6557	17.826	50.9314	26.0868	24.467	50.9314	34.0674	46.3606	39.6133
ADGRD2	62.9722	75.0822	75.847	66.9079	54.9768	55.6613	67.1492	65.6656	53.1459	57.5947	49.3231	39.6554	65.2158	52.5399	48.1684	64.3345	39.7093	50.4002	59.5639	24.8183	57.812	50.0502	80.8083	59.8003	73.4744	82.6803	57.9431	99.4504	78.2947	76.9367	60.9821	61.0238	76.9367	63.2866	81.1203	77.4182	58.6447	59.6962	59.0967	61.1523	53.6423	32.7601	70.2003	66.5856	57.812	56.3336	45.7894	57.4281	41.3638
ADGRE2	41.8193	47.3952	61.1148	59.244	38.3739	48.7117	48.5986	70.4799	53.4484	50.7806	50.1928	55.3591	111.995	58.0097	60.0035	46.0787	45.9339	46.6405	41.3405	36.7471	53.4994	22.4566	30.3163	40.903	71.1124	63.52	61.8701	66.7681	61.9674	68.9008	62.995	47.5551	63.1591	52.8239	73.6254	45.2483	48.6559	65.3486	58.2549	62.6538	54.9595	70.7381	75.7909	67.7804	54.9855	68.1717	57.0027	46.9802	50.1962
ADGRE5	73.5045	89.9117	62.2439	65.268	77.9717	87.6025	98.0589	117.34	113.995	148.759	110.794	125.287	102.017	124.353	86.5377	110.794	69.7988	109.262	125.638	62.8189	94.8442	127.964	101.348	116.996	79.6223	83.3597	75.2117	60.3261	73.8813	66.3088	68.8016	99.3606	97.7183	76.7786	66.9071	115.741	56.8731	114.656	109.297	101.348	126.617	92.1344	104.2	89.8872	103.877	116.996	163.275	109.807	124.001
ADGRF5	102.02	175.896	154.863	159.679	168.541	123.153	176.611	108.267	50.054	76.1799	83.8928	87.2561	64.7202	61.0507	98.1411	96.3521	91.3601	131.418	79.1788	127.904	124.142	122.829	107.196	82.9492	62.8618	88.0537	101.18	57.4264	87.2231	70.0428	65.2572	66.9974	68.5201	63.9521	76.5685	135.995	158.809	126.848	129.266	61.6376	149.275	66.9974	100.496	63.7292	130.054	162.708	109.608	103.57	98.1168
ADGRG1	45.4095	39.7333	48.8824	36.7888	53.4562	33.5053	42.4051	61.3493	41.2989	24.411	42.7192	72.1737	43.3733	56.5402	59.5363	48.5827	39.483	33.4087	50.7639	28.2022	49.2708	53.4274	39.7086	38.4086	65.1087	42.545	37.9866	26.5906	38.6316	40.8931	38.6772	40.1466	47.9437	45.1234	58.4993	49.0802	36.7673	39.7086	45.9861	57.0812	48.9827	31.0224	48.7494	36.3189	49.2708	51.2115	55.3193	49.2895	42.1764
ADGRG6	57.3228	67.1096	70.6785	61.7967	60.7704	39.1731	60.8126	43.0282	45.8567	45.2723	44.565	42.8603	55.7571	44.565	57.8964	47.0408	70.2236	45.7076	43.2145	54.0181	55.9247	59.4199	66.5503	48.1019	40.3469	40.7451	70.3338	65.7864	36.9973	52.6677	54.0181	52.4294	59.4199	48.6163	61.9665	52.325	39.6133	50.705	56.6237	61.7967	46.9105	47.536	46.6871	37.6809	45.4388	56.5904	34.8597	41.7898	49.249
ADGRL1	43.3265	38.0057	50.3275	40.7041	36.71	35.8942	34.8286	36.7607	28.0911	29.2282	30.5101	39.1894	37.1727	32.3048	35.6181	33.2022	43.8051	22.6514	43.8051	38.9379	36.218	49.078	23.5574	40.7921	47.5908	42.8317	21.8529	38.2426	36.3665	52.3228	47.2817	47.2408	31.637	43.8051	36.7129	35.1603	37.676	36.4069	34.6433	47.1148	32.8752	37.4777	26.7698	43.0928	40.942	39.9422	40.4327	33.3237	37.4276
ADGRL2	65.2912	94.4076	92.3643	98.2457	105.677	56.6642	117.768	85.3411	44.835	51.7834	59.3724	63.9316	42.6351	53.1227	74.9967	76.0383	101.493	118.715	65.6719	83.5824	104.302	74.793	105.075	65.6719	51.8889	33.7741	56.2902	51.5994	48.3246	40.2987	67.3777	54.0827	56.7166	68.657	38.465	54.89	55.9427	55.1644	52.5375	70.9257	58.7591	52.5375	42.2177	70.4772	63.7404	54.2054	78.9457	58.0437	59.6736
ADGRL4	35.5978	41.4097	37.7008	40.1384	41.4015	42.5398	43.4189	54.2986	37.5878	44.1081	40.3099	41.505	47.7938	48.8865	48.2927	34.3063	40.0146	58.0431	57.1636	51.4473	40.6871	41.92	32.6976	50.9029	38.0385	44.9143	33.3649	44.9143	35.5925	37.1564	61.2468	44.3859	24.2946	42.8727	51.2023	29.0937	48.9067	28.5056	30.3304	40.2432	50.7453	25.152	22.4571	27.6059	36.9882	28.9448	66.2772	35.6244	36.2636
ADGRV1	21.3548	27.0494	38.8508	23.5971	29.5651	34.5104	32.6161	43.8142	40.7753	33.8541	33.614	33.7243	33.568	28.9921	41.8883	34.4544	20.4105	28.0644	20.4105	66.3341	41.2712	54.5697	51.6386	29.4008	29.7968	44.9031	46.965	20.046	31.7711	38.2697	25.5131	49.5255	38.2697	40.821	30.47	33.5098	29.1039	43.4063	43.5824	29.187	40.3734	28.0644	24.0552	34.2249	31.3661	41.8739	27.1813	47.5197	30.053
ADH1A	154.778	126.204	108.125	134.091	139.151	82.4601	137.57	34.8969	39.6004	34.336	36.5448	34.8397	55.106	33.7337	37.626	37.2476	151.647	67.0747	89.6096	82.7166	93.6643	90.567	72.7906	75.8235	53.3573	73.6571	71.1813	105.611	74.3929	48.2513	70.8999	35.6817	63.7607	67.2072	57.4092	55.453	42.1242	68.7467	51.7384	60.6588	55.87	30.3294	54.1597	55.4806	80.2837	42.1242	49.5776	84.7258	90.6427
ADH4	26.3088	29.8167	32.1706	43.2341	35.5767	26.5037	39.0179	38.556	25.9275	32.8338	32.0943	58.6557	35.2286	35.7179	44.9161	52.8003	37.0241	60.6981	37.0241	50.9081	29.9459	35.3529	40.7265	38.7871	47.1371	40.7265	34.2851	43.6355	35.5396	37.0241	39.6687	44.9189	40.4951	43.9661	37.8175	30.3929	37.7097	27.8298	34.7373	26.4722	29.4731	5.09081	50.9081	36.0082	23.9568	25.8581	25.7999	40.7047	40.8415
ADH5	161.482	133.52	109.458	137.854	158.003	116.639	146.229	62.4934	58.7741	59.4199	62.721	63.3163	67.9666	54.4683	75.4176	83.353	102.634	77.703	97.2326	118.84	83.887	67.6727	87.9415	73.5675	126.176	101.863	104.288	84.8856	114.355	106.686	79.4838	104.859	89.1299	78.3263	105.258	83.3653	99.0332	89.526	95.0719	78.4343	96.9483	59.4199	67.9085	89.8545	66.4105	90.5447	106.956	86.8445	113.487
ADH7	35.9428	35.9428	31.4115	35.5249	39.5618	24.2095	42.7408	34.2999	40.1585	39.754	37.4985	45.4252	48.1775	42.9259	52.8318	57.2345	32.3776	52.8359	50.879	37.0029	49.3826	56.5323	26.4571	60.5703	48.9946	33.4348	33.2271	61.7817	38.3993	41.6283	41.6283	41.9004	39.3156	53.1917	35.6153	40.2476	39.5726	27.1355	35.316	46.8087	45.5234	15.2637	21.8053	29.7829	43.3968	26.6509	37.1429	46.5561	39.9976
ADHFE1	52.9473	41.9166	36.1884	48.1306	43.3289	40.2825	50.7871	30.1759	25.1388	31.9978	26.9128	21.5189	55.229	33.8581	26.4454	40.8033	37.5523	41.7047	23.4702	32.8582	34.9291	41.5943	45.4382	39.3405	36.3353	35.4064	34.7742	33.1935	37.0209	43.4198	36.8817	54.6717	44.5933	45.7668	44.9957	40.0744	40.1601	28.2268	33.4105	37.1767	44.3874	41.3075	29.5054	40.3	45.5597	36.8817	29.4676	30.7153	31.9154
ADI1	68.4557	70.6175	58.0262	57.5749	71.6902	69.4165	54.0722	50.6896	45.9374	51.7707	55.295	51.2089	45.7276	44.6614	56.5383	42.5346	44.0224	72.1714	49.5252	55.028	55.1899	40.3539	50.8459	57.6484	67.2565	63.9898	77.8254	71.3399	45.6837	63.2822	51.8836	35.6064	63.2822	49.5252	64.8545	65.0481	53.8052	65.3733	68.3642	62.9521	77.522	36.3185	47.5599	63.4836	60.5308	69.1781	50.5508	57.8304	64.9983
ADIG	35.7843	44.9208	35.4237	37.5355	42.654	28.2834	38.4253	58.0216	31.6547	35.4399	25.1675	40.3151	37.6773	51.2338	36.5067	41.3466	18.7648	33.7405	42.2207	32.8383	37.9434	48.7362	39.2183	34.402	33.765	53.0774	43.1781	46.0742	49.6558	34.0111	48.2522	33.3902	28.1471	55.1215	44.2312	36.1992	40.1357	33.714	36.4257	26.8336	27.1595	41.2825	22.1156	39.017	33.3902	31.9448	33.5047	40.7303	31.6936
ADIPOQ	33.2487	34.1236	36.7946	29.7488	38.8763	32.5033	29.6326	28.2101	29.9105	37.186	27.8895	51.207	30.5639	43.3837	27.6511	48.5484	30.4939	22.1164	21.7813	52.2752	31.0064	34.6081	40.2519	45.6371	53.8348	39.7043	33.2499	30.805	54.2478	52.2752	39.2064	39.4626	32.672	35.9392	48.6035	25.0323	33.7207	21.7232	32.6976	30.6681	34.468	33.5433	23.9595	30.3876	28.1876	25.1004	23.5472	41.4017	29.434
ADIPOR1	32.0083	42.9202	32.5443	48.849	37.9437	41.6808	44.4433	55.4375	36.294	30.9171	40.364	41.5607	32.1876	47.6638	46.772	40.364	22.6372	43.0977	67.9116	16.9779	56.7594	58.7938	62.2523	38.5371	32.279	46.2446	41.925	64.4756	31.7134	55.1782	67.1031	47.6047	52.3485	46.6892	32.0155	48.3152	39.1959	48.1418	40.2809	24.9009	49.1466	37.3514	17.7864	33.4037	60.4213	46.4422	29.7945	44.9193	46.6459
ADIPOR2	42.7381	64.1071	49.7111	65.9947	68.8018	47.988	56.2885	42.7995	37.5119	34.5975	41.2046	45.6573	38.5667	34.0569	42.6924	45.4092	67.7556	33.4435	56.463	39.5241	74.8965	37.9557	54.6562	44.3638	36.8055	31.9419	50.7015	59.8911	55.0781	50.8167	46.7836	58.4558	49.4051	60.6977	37.2656	43.5692	36.8055	38.9218	35.0735	39.7499	42.4958	18.6328	53.2365	48.4755	54.8023	27.6041	58.7656	45.3678	37.1934
ADIRF	91.3469	74.4739	79.1285	62.3137	90.4808	73.9998	78.4331	57.1294	53.2182	55.9316	54.9504	54.3198	52.8427	48.425	51.9915	51.516	109.489	106.269	70.8461	128.811	97.9343	100.365	104.852	87.7142	51.6039	60.7252	59.2794	60.7252	44.1117	49.9143	46.924	58.3438	38.6433	61.1852	44.5318	56.0424	36.735	44.3969	51.676	42.5076	54.6882	42.5076	15.1813	34.5591	64.5949	52.8534	34.3301	63.1681	44.7737
[truncated: 11,350 more rows]
[truncated: 26 more columns]
