# Supplementary material for: SARS-CoV-2 infection produces chronic pulmonary epithelial and immune cell dysfunction with fibrosis in mice
Source: Sci Transl Med. 2022 Jul 7:eabo5070. doi: 10.1126/scitranslmed.abo5070 (PMC9273046; doi:10.1126/scitranslmed.abo5070)
Supplement: Supplementary file 3 — Data files S1 to S7 [file scitranslmed.abo5070_data_files.zip › abo5070_data_file_s7.xlsx]

## Sheet: Fig. 1A
Days Post Infection	Old Mock																								Old MA10
0	100	100	100	100	100	100	100	100	100	100	100	100	100	100	100	100	100	100	100	100	100	100	100	100	100	100	100	100	100	100	100	100	100	100	100	100	100	100	100	100	100	100	100	100	100	100	100	100	100
1	100.73	100	111.62	104.72	107.52	104.3	104.4	100.74	102.96	105.93	107.14	98.06	101.9	106.13	107.75	104.46	110.67	102.11	104.44	106.44	109.27	105.65	99.26	110	101.15	102.3	110.98	103.31	105.13	109.92	109.2	110.97	104.36	99.24	101.47	101.06	103.38	100	103.88	102.97	104.81	102.18	111.48	101.4	107.42	109.87	103.79	105.6	105.38
2	98.54	97.39	106.64	102.36	102.63	105.73	101.1	98.15	101.11	98.31	101.19	98.06	102.28	101.92	103.1	100.37	105.14	99.65	100.74	102.65	102.7	97.88	95.54	102.08	92.75	97.7	102.35	96.28	100.43	106.49	101.92	101.69	98.55	95.42	95.96	97.17	100.38	93.38	98.45	97.77	95.19	98.55	100.37	98.25	99.22	101.29	101.14	100.4	100.77
3					103.01	102.51	97.8	101.85	107.04	104.66	105.95	106.59	106.08	106.13	103.88	102.23	110.28	101.75	99.26	107.2	111.2	101.06	93.68	107.92							95.02	97.89	92.36	88.93	90.81	90.11	93.98	89.34	91.86	92.19	92.59	92.73	94.81	90.88	93.36	94.42	92.8	96.8	93.85
4					106.02	104.3	100.37	103.33	102.22	100.42	103.97	98.84	103.8	101.53	99.61	98.51	106.72	101.05	98.89	104.17	106.18	96.11	95.54	104.17							88.12	89.03	89.45	83.59	84.56	85.51	90.23	87.13	86.82	87.36	86.67	90.55	89.26	87.37	86.33	90.13	86.36	89.2	88.08
5					104.89	106.81	101.1	103.7	105.56	101.69	106.75	100.39	106.08	103.07	99.61	100	108.3	102.11	101.11	105.68	107.72	97.88	96.65	106.67							84.29	84.39	82.91	80.53	83.46	84.45	88.72	80.15	89.15	82.9	82.22	92	85.19	90.18	87.5	86.7	83.33	88.8	87.69
6					105.64	106.09	102.56	101.48	104.81	101.27	104.76	102.71	107.98	103.83	104.65	103.35	107.51	103.86	103.33	107.58	112.36	98.23	97.77	107.92							80.84	81.43	80	78.24	82.72	84.81	91.73	77.21	90.31	82.16	80.37	92.36	82.59	94.74	90.63	88.41	80.68	96.4	84.23
7					104.51	105.02	102.93	101.48	101.11	102.12	103.17	100.39	107.22	105.75	103.88	104.09	106.8	100.7	105.93	106.44	100.77	92.93	89.22	99.17							80.46	80.59	76	79.39	82.35	85.51	90.6	78.31	91.09	83.64	80.74	93.45	81.11	91.93	93.36	89.27	82.95	99.2	84.62
8									104.81	105.93	104.76	104.65	106.84	104.98	102.33	104.46	106.32	101.4	107.04	107.58	104.25	89.75	92.19	96.25													91.73	79.41	90.31	89.59	85.93	97.45	87.78	95.44	98.44	92.7	86.36	101.6	90
9									104.44	109.75	105.16	106.98	107.6	110.73	106.98	105.58	112.25	104.91	112.59	110.98	106.95	92.58	91.82	103.33													94.36	81.99	91.86	91.45	88.15	102.91	97.41	96.84	97.27	93.56	90.91	100	92.31
10									105.93	111.44	105.16	108.91	107.22	109.2	105.81	105.58	108.3	104.21	111.48	109.85	106.56	91.87	93.31	100.83													99.62	86.76	103.88	92.94	92.59	105.45	98.15	101.05	103.13	97.85	93.18	104	96.15
11									106.3	113.14	102.78	110.08	106.84	107.28	105.43	107.06	107.11	100	110.37	109.09	91.51	89.75	94.8	111.25													98.5	85.29	91.86	95.54	92.22	102.18	94.44	101.05	98.05	94.42	90.15	98	95
12									109.26	115.93	101.98	111.24	107.98	104.21	105.81	107.43	105.93	102.46	109.26	108.71	91.12	90.46	96.65	113.33													100	87.13	94.19	95.91	92.22	101.82	95.56	101.75	99.61	96.57	92.42	99.2	97.69
13									111.11	117.37	101.59	113.95	108.75	109.2	105.43	107.06	112.65	104.56	105.19	112.5	96.14	93.29	95.54	123.33													100	89.34	95.74	93.68	94.44	102.91	103.33	103.51	102.73	97.42	94.7	102.8	97.31
14									113.33	117.8	103.17	113.57	104.18	104.21	104.26	100	109.49	102.11	104.44	111.74	93.05	93.64	97.77	118.75													97.74	91.18	97.29	94.42	93.33	102.55	102.96	103.51	101.95	96.57	93.94	96	96.15
15									114.81	115.25	104.76	112.4	103.8	102.68	104.26	100.37	111.07	101.05	104.07	106.82	92.66	93.64	95.91	118.33													96.62	90.07	99.61	95.17	93.7	100.36	101.11	104.21	99.22	100.86	96.97	95.6	97.31
20													104.56	102.3	106.2	96.65	109.09	106.32	98.15	109.47	94.21	101.06	98.14	120																			102.59	100	100.39	98.28	94.7	98.4	97.31
25													104.56	102.3	99.22	94.8	110.28	105.26	103.7	109.47	92.66	99.65	98.14	115.83																			103.7	99.65	102.73	103.86	101.14	101.2	98.08
30													101.52	97.32	96.51	96.65	102.77	100.7	101.48	105.3	90.35	96.47	100.74	110.83																			104.44	97.54	98.05	101.29	95.45	98.4	96.15
40																	103.56	98.95	102.96	103.41	94.59	105.3	95.17	114.17
50																	107.91	101.05	101.85	100	96.14	102.12	94.42	112.08
60																	107.11	107.72	96.67	103.79	90.73	96.82	95.17	114.58
75																					95.75	102.12	94.05	112.5
90																					95.37	95.76	94.05	113.75
105																					89.19	100.35	95.54	114.17
120																					101.93	84.45	96.28	111.25
[truncated: 49 more columns]

## Sheet: Fig. 1B
Days Post Infection	Old Mock	Old MA10
2	0	0
2	0	0
2	0	0
2	0	0
2		0
2		0
2	0	0
2	0	0
2		0
2		0
2		0
5		1
5		1
5		1
6		1
6		1
6		1
6		1
6		0
6		0
6		0
6		0
6		0
7	0	0
7	0	0
7	0	0
7	0	0
7		0
7		0
8		1
8		1
8		1
8		1
8		1
8		1
8		1
8		1
8		1
8		1
8		1
8		1
9		1
9		1
9		1
9		1
15	0	0
15	0	0
15	0	0
15	0	0
15		0
15		0
15		0
15		0
15	0	0
15	0	0
15	0	0
30	0	0
30	0	0
30	0	0
30	0	0
30		0
30		0
30		0
30		0
30		0
30		0
30		0
30		0
30		0
30		0
30		0
30		0
30		0
30		0
90		1
120	0	0
120	0	0
120	0	0
120	0	0
120	0	0
120	0	0
120	0	0
120	0	0
120		0
120		0
120		0
120		0
120		0
120		0
120		0
120		0
120		0
120		0
120		0
120		0
120		0
120		0
120		0
120		0
120		0
120		0
120		0
120		0
120		0
120		0
120		0
120		0
120		0
120		0
120		0
120		0

## Sheet: Fig. 1C
	Mock				SARS-CoV-2 MA10
2	0.849	0.849	0.849	0.849	7.19	7.15	6.51	6.78	6.74	6.9
7	0.849	0.849	0.849	0.849	4.22	5.11	0.849	5.7	4.78	3.18
15	0.849	0.849	0.849	0.849	0.849	0.849	0.849	0.849	0.849	0.849
30	0.849	0.849	0.849	0.849	0.849	0.849	0.849	0.849	0.849	0.849
60	0.849	0.849	0.849	0.849	0.849	0.849	0.849	0.849	0.849	0.849
120	0.849	0.849	0.849	0.849	0.849	0.849	0.849	0.849	0.849	0.849

## Sheet: Fig. 1D
Days Post Infection	Old Mock				Old MA10
0	0.808114	0.891663	0.560746	1.02122	0.62626	0.5272	0.508673	0.726474	0.495873	0.625226	0.755837	0.815986	0.844234	1.01962	0.529865	0.553719	0.694069	0.707876	0.720766
2	0.812361	0.86469	0.670921	0.564869	1.13463	3.13291	5.48229	2.09318	3.19315	2.01013	1.11844	1.54186	1.0283	1.71346	3.34421	4.45781	2.9427	5.98913	4.80152
7	0.554502	0.592649	0.571571	0.932019	1.82265	1.41938	2.16346	2.2396		1.3381	3.76124	1.39228	1.24308	1.49479	1.38807	2.37082	1.31125	2.06584	3.70407
15	0.510393	0.823095	0.501334	0.766192	0.501365	0.515077	1.13857	0.955493		0.503655	1.12838	0.656809	0.716407		0.964047	1.20535	0.92309	0.874578	0.895428
30	0.707113	0.639818	0.573925	0.436727	0.754038	0.593516	0.72073	0.752702		0.629974	0.816151	0.554715	0.552509		0.656989	0.975607	0.638649	1.13105	0.68177
60	0.549328	0.723349	0.669462	0.647732	0.626966	0.462423	0.560966	0.687519		0.592228	0.708719	0.770035	0.681916		0.545291	0.926755	0.543852	0.644808	0.709594

## Sheet: Fig. 1E
Days Post Infection	Old Mock				Old MA10
0	0.330211	0.309592	0.317385	0.384905	0.422827	0.392014	0.370496	0.339676	0.276953	0.37317	0.31893	0.267126	0.396321	0.312984	0.378334	0.351742	0.373944	0.283305	0.33875
2	0.329436	0.224879	0.345674	0.531651	0.19202	0.108781	0.051158	0.181464	0.090553	0.137655	0.238623	0.272301	0.157184	0.158508	0.106634	0.097482	0.121137	0.077352	0.084039
7	0.31739	0.245838	0.350428	0.201292	0.189264	0.215102	0.156496	0.156262		0.216583	0.132031	0.212633	0.210043	0.173327	0.207661	0.144624	0.280999	0.16731	0.108432
15	0.280352	0.327024	0.363836	0.256009	0.276592	0.276207	0.166435	0.233777		0.371403	0.262674	0.257808	0.330899		0.208449	0.194617	0.44147	0.252911	0.257794
30	0.408676	0.33226	0.389651	0.316188	0.309215	0.378443	0.248353	0.240542		0.450986	0.447471	0.356381	0.351486		0.275381	0.242821	0.398419	0.227555	0.310319
60	0.266575	0.352658	0.432618	0.319549	0.469307	0.448007	0.250088	0.250289		0.358849	0.251276	0.332273	0.314499		0.367746	0.296081	0.386024	0.271892	0.33675

## Sheet: Fig. 1F
Days Post Infection	Old Mock				Old MA10
0	0.222016	0.240457	0.345318	0.4823	0.259399	0.198227	0.170228	0.226174	0.20797	0.251048	0.177346	0.189863	0.479947	0.217426	0.218541	0.236802	0.226266	0.166937	0.175975
2	0.263009	0.125656	0.352882	0.224529	0.294522	0.258022	0.226095	0.418176	0.31466	0.33704	0.181053	0.340585	0.298859	0.441935	0.396243	0.347146	0.383577	0.370852	0.360079
7	0.243643	0.116869	0.291246	0.144891	0.476627	0.439557	0.418906	0.494304		0.428881	0.554066	0.419982	0.447408	0.436752	0.325914	0.473654	0.463858	0.382545	0.464824
15	0.179387	0.221008	0.263666	0.231682	0.192802	0.188993	0.286652	0.3397		0.225601	0.301263	0.268621	0.300911		0.278516	0.309242	0.388403	0.200398	0.231359
30	0.298655	0.207408	0.307971	0.251018	0.339938	0.295107	0.326493	0.288575		0.354257	0.450315	0.26371	0.264752		0.363923	0.304881	0.353936	0.188171	0.231874
60	0.236315	0.208296	0.412445	0.279758	0.32041	0.24131	0.310832	0.304427		0.273061	0.212847	0.247238	0.365051		0.273912	0.388803	0.258573	0.200522	0.28162

## Sheet: Fig. 1H
Days Post Infection	Mock					SARS-CoV-2 MA10
15	0	0	0	0	0	3	3	2	4	5	3	2	3
30	1	0	0	0		3	2	3	1	2	3	3	3	0
60	0	0	1	1		3	3	2	2	2	3	3	1	1	3
120	0	0	0	0		3	2	2	3	1	0	3	2	1	1	4	3

## Sheet: Fig. 2D S (Spike) 
	Mock	Dis (2 dpi)	Int (15 dpi)	Int (30 dpi)	Mock	Dis (2 dpi)	Int (15 dpi)	Dis (15 dpi)	Int (30 dpi)	Dis (30 dpi)
SRL182.1.1.|.002	11.6
SRL182.1.1.|.004	9.58
SRL182.1.1.|.005	9.93
SRL182.7.2.|.011	6.14
SRL182.7.2.|.012	3.2
SRL182.7.2.|.013	4.24
SRL182.6.2A.|.024	19.14
SRL182.6.2A.|.025	16.45
SRL182.6.2A.|.026	16.8
SRL182.1.1.|.006		14733
SRL182.1.1.|.007		672.92
SRL182.1.1.|.008		244.51
SRL182.7.2.|.017		79382
SRL182.7.2.|.018		36071.1
SRL182.7.2.|.019		10965.8
SRL166.9.5.|.001		60585.7
SRL166.9.5.|.002		43.68
SRL166.9.5.|.003		23.25
SRL182.1.1.|.013			32.76
SRL182.1.1.|.014			19.58
SRL182.1.1.|.015			15.38
SRL182.6.2A.|.008			8.91
SRL182.6.2A.|.009			19.12
SRL182.6.2A.|.010			12.12
SRL166.9.5.|.014			11.94
SRL166.9.5.|.015			12.2
SRL166.9.5.|.016			8.97
SRL182.7.2.|.001				5.99
SRL182.7.2.|.002				7.55
SRL182.7.2.|.003				6.28
SRL182.6.2A.|.018				12.14
SRL182.6.2A.|.019				16.88
SRL182.6.2A.|.020				12.8
SRL166.9.5.|.024				5.51
SRL166.9.5.|.025				8.3
SRL166.9.5.|.026				11.94
SRL182.1.1.|.001					17.8
SRL182.1.1.|.003					16.65
SRL182.1.1.|.010					18.12
SRL182.7.2.|.014					7.25
SRL182.7.2.|.015					7.38
SRL182.7.2.|.016					8.05
SRL182.6.2A.|.021					24.63
SRL182.6.2A.|.022					25.28
SRL182.6.2A.|.023					26.37
SRL182.1.1.|.009						4007.16
SRL182.1.1.|.011						3220.39
SRL182.1.1.|.012						4663.99
SRL182.7.2.|.020						1508.57
SRL182.7.2.|.021						3882.84
SRL182.7.2.|.022						2639.65
SRL166.9.5.|.004						3352.12
SRL166.9.5.|.005						3013.14
SRL166.9.5.|.006						4422.49
SRL182.1.1.|.016							28.08
SRL182.1.1.|.017							22.7
SRL182.1.1.|.018							28.22
SRL182.6.2A.|.005							24.8
SRL182.6.2A.|.006							15.81
SRL182.6.2A.|.007							17.69
SRL166.9.5.|.011							10.02
SRL166.9.5.|.012							14.63
SRL166.9.5.|.013							10.25
SRL182.1.1.|.019								20.64
SRL182.1.1.|.020								18.55
SRL182.1.1.|.021								20.46
SRL182.1.1.|.022								16.32
SRL182.6.2A.|.001								14.01
SRL182.6.2A.|.002								14.86
SRL182.6.2A.|.003								12.7
SRL182.6.2A.|.004								15.27
SRL166.9.5.|.007								9.24
SRL166.9.5.|.008								12.96
SRL166.9.5.|.009								10.03
SRL166.9.5.|.010								9.26
SRL182.7.2.|.004									6.84
SRL182.7.2.|.005									10.07
SRL182.7.2.|.006									7.23
SRL182.6.2A.|.015									19.96
SRL182.6.2A.|.016									20.39
SRL182.6.2A.|.017									22.13
SRL166.9.5.|.021									11.45
SRL166.9.5.|.022									11.81
SRL166.9.5.|.023									9.73
SRL182.7.2.|.007										7.46
SRL182.7.2.|.008										5.11
SRL182.7.2.|.009										4.51
SRL182.7.2.|.010										4.23
SRL182.6.2A.|.011										10.81
SRL182.6.2A.|.012										17.06
SRL182.6.2A.|.013										19.97
SRL182.6.2A.|.014										19.75
SRL166.9.5.|.017										12.26
SRL166.9.5.|.018										12.14
SRL166.9.5.|.019										10.82
SRL166.9.5.|.020										10

## Sheet: Fig. 2D ORF1ab
	Mock	Dis (2 dpi)	Int (15 dpi)	Int (30 dpi)	Mock	Dis (2 dpi)	Int (15 dpi)	Dis (15 dpi)	Int (30 dpi)	Dis (30 dpi)
SRL182.1.1.|.002	15.81
SRL182.1.1.|.004	15.01
SRL182.1.1.|.005	15.92
SRL182.7.2.|.011	7.05
SRL182.7.2.|.012	4.08
SRL182.7.2.|.013	2.73
SRL182.6.2A.|.024	20.18
SRL182.6.2A.|.025	14.28
SRL182.6.2A.|.026	17.61
SRL182.1.1.|.006		13829
SRL182.1.1.|.007		530.62
SRL182.1.1.|.008		211.73
SRL182.7.2.|.017		64164.9
SRL182.7.2.|.018		29496.5
SRL182.7.2.|.019		8972.48
SRL166.9.5.|.001		55773.9
SRL166.9.5.|.002		44.38
SRL166.9.5.|.003		17.68
SRL182.1.1.|.013			25.54
SRL182.1.1.|.014			10.43
SRL182.1.1.|.015			16.14
SRL182.6.2A.|.008			15.21
SRL182.6.2A.|.009			18.66
SRL182.6.2A.|.010			8.36
SRL166.9.5.|.014			8.5
SRL166.9.5.|.015			13.12
SRL166.9.5.|.016			9.79
SRL182.7.2.|.001				5.21
SRL182.7.2.|.002				5.05
SRL182.7.2.|.003				4
SRL182.6.2A.|.018				11.6
SRL182.6.2A.|.019				14.35
SRL182.6.2A.|.020				12
SRL166.9.5.|.024				11.12
SRL166.9.5.|.025				7.13
SRL166.9.5.|.026				6.95
SRL182.1.1.|.001					17.18
SRL182.1.1.|.003					17.17
SRL182.1.1.|.010					22.24
SRL182.7.2.|.014					9.41
SRL182.7.2.|.015					12.3
SRL182.7.2.|.016					10.32
SRL182.6.2A.|.021					27.54
SRL182.6.2A.|.022					27.54
SRL182.6.2A.|.023					25.21
SRL182.1.1.|.009						3473.03
SRL182.1.1.|.011						2788.16
SRL182.1.1.|.012						4065.86
SRL182.7.2.|.020						1302.63
SRL182.7.2.|.021						3543.63
SRL182.7.2.|.022						2273.31
SRL166.9.5.|.004						3238.03
SRL166.9.5.|.005						2843.31
SRL166.9.5.|.006						3953.18
SRL182.1.1.|.016							27.82
SRL182.1.1.|.017							22.75
SRL182.1.1.|.018							21.52
SRL182.6.2A.|.005							19.66
SRL182.6.2A.|.006							14.49
SRL182.6.2A.|.007							19.94
SRL166.9.5.|.011							13.07
SRL166.9.5.|.012							14.89
SRL166.9.5.|.013							7.85
SRL182.1.1.|.019								18.46
SRL182.1.1.|.020								20.95
SRL182.1.1.|.021								18.94
SRL182.1.1.|.022								24.33
SRL182.6.2A.|.001								17.57
SRL182.6.2A.|.002								18.28
SRL182.6.2A.|.003								14.42
SRL182.6.2A.|.004								19.08
SRL166.9.5.|.007								8.99
SRL166.9.5.|.008								14.92
SRL166.9.5.|.009								11.22
SRL166.9.5.|.010								10.27
SRL182.7.2.|.004									8.91
SRL182.7.2.|.005									7.63
SRL182.7.2.|.006									6.81
SRL182.6.2A.|.015									22.33
SRL182.6.2A.|.016									29.11
SRL182.6.2A.|.017									21.78
SRL166.9.5.|.021									9.73
SRL166.9.5.|.022									9.75
SRL166.9.5.|.023									17.97
SRL182.7.2.|.007										5.17
SRL182.7.2.|.008										4.8
SRL182.7.2.|.009										4.21
SRL182.7.2.|.010										5.55
SRL182.6.2A.|.011										12.08
SRL182.6.2A.|.012										21.18
SRL182.6.2A.|.013										20.36
SRL182.6.2A.|.014										20.96
SRL166.9.5.|.017										11.92
SRL166.9.5.|.018										12.29
SRL166.9.5.|.019										12.09
SRL166.9.5.|.020										11.42

## Sheet: Fig. 4C Cdkn1a
	Mock	Dis (2 dpi)	Int (15 dpi)	Dis (15 dpi)	Int (30 dpi)	Dis (30 dpi)
SRL182.1.1.|.001	28.99
SRL182.1.1.|.003	29.08
SRL182.1.1.|.010	34.74
SRL182.7.2.|.014	38.79
SRL182.7.2.|.015	46.43
SRL182.7.2.|.016	40.08
SRL182.6.2A.|.021	31.84
SRL182.6.2A.|.022	21.29
SRL182.6.2A.|.023	27.08
SRL182.1.1.|.009		195
SRL182.1.1.|.011		222.75
SRL182.1.1.|.012		160.13
SRL182.7.2.|.020		177.79
SRL182.7.2.|.021		264.99
SRL182.7.2.|.022		217.86
SRL166.9.5.|.004		213.41
SRL166.9.5.|.005		208.47
SRL166.9.5.|.006		211.95
SRL182.1.1.|.016			44.88
SRL182.1.1.|.017			35.1
SRL182.1.1.|.018			32.5
SRL182.6.2A.|.005			45.67
SRL182.6.2A.|.006			36.31
SRL182.6.2A.|.007			43.33
SRL166.9.5.|.011			33.62
SRL166.9.5.|.012			32.5
SRL166.9.5.|.013			37.42
SRL182.1.1.|.019				37.98
SRL182.1.1.|.020				38
SRL182.1.1.|.021				41.85
SRL182.1.1.|.022				37.14
SRL182.6.2A.|.001				38.47
SRL182.6.2A.|.002				33.07
SRL182.6.2A.|.003				66.27
SRL182.6.2A.|.004				54.17
SRL166.9.5.|.007				33.07
SRL166.9.5.|.008				40.21
SRL166.9.5.|.009				35.04
SRL166.9.5.|.010				43.57
SRL182.7.2.|.004					20.31
SRL182.7.2.|.005					37.63
SRL182.7.2.|.006					42.39
SRL182.6.2A.|.015					26.34
SRL182.6.2A.|.016					24.57
SRL182.6.2A.|.017					32.5
SRL166.9.5.|.021					48.26
SRL166.9.5.|.022					28.44
SRL166.9.5.|.023					35.1
SRL182.7.2.|.007						46.6
SRL182.7.2.|.008						42.31
SRL182.7.2.|.009						35.98
SRL182.7.2.|.010						43.6
SRL182.6.2A.|.011						25.6
SRL182.6.2A.|.012						36.48
SRL182.6.2A.|.013						41.45
SRL182.6.2A.|.014						34.44
SRL166.9.5.|.017						30.91
SRL166.9.5.|.018						31.51
SRL166.9.5.|.019						27.08
SRL166.9.5.|.020						38.23

[truncated: 58 more sheets: Fig. 4C Krt8, Fig. 6C Spp1, Fig. 6C Sparc, Fig. 6C Csf1r, Fig. 6E, Fig. 6H, Fig. 6I, Fig. 7A, Fig. 7B, Fig. 7C, Fig. 7D, Fig. 7E, Fig. 7F, Fig. 7H, Fig. 7I, Fig. 7J, Fig. 7K, Fig. 7M, Fig. 7N, Fig. S2A …]
